# Supplementary material for: Temporal brain transcriptome analysis reveals key pathological events after germinal matrix hemorrhage in neonatal rats
Source: J Cereb Blood Flow Metab. 2022 May 1;42(9):1632–49. doi: 10.1177/0271678X221098811 (PMC9441725; doi:10.1177/0271678X221098811)
Supplement: sj-xlsx-1-jcb-10.1177_0271678X221098811 - Supplemental material for Temporal brain transcriptome analysis reveals key pathological events after germinal matrix hemorrhage in neonatal rats [file sj-xlsx-1-jcb-10.1177_0271678X221098811.xlsx]

## Sheet: DEG 6H GMH vs Cont
Gene	baseMean	log2FoldChange	lfcSE	stat	pvalue	padj
LOC689064	1045.01	5.39661	0.392988	13.7323	6.50783e-43	5.66192e-39
LOC103694857	12293.2	5.31892	0.388253	13.6996	1.02072e-42	5.66192e-39
Alox15	2282.17	4.7416	0.348109	13.621	3.00382e-42	1.11081e-38
Hba-a2	16675	5.23453	0.387345	13.5139	1.2953e-41	3.59251e-38
Alas2	595.555	5.09307	0.404183	12.6009	2.08783e-36	4.63247e-33
Hbb	27160.6	5.52236	0.459617	12.0151	2.95885e-33	5.47092e-30
Hba-a1	36406.3	5.17271	0.443601	11.6607	2.02268e-31	3.20566e-28
Ybx3	5664.63	0.756179	0.0705313	10.7212	8.09515e-27	1.12259e-23
LOC103694855	511.365	5.30584	0.525048	10.1054	5.22578e-24	6.44165e-21
Slc25a39	3149.53	0.471688	0.0550334	8.57093	1.02652e-17	1.13882e-14
RGD1562378	349.641	0.793275	0.0943233	8.41017	4.09401e-17	4.129e-14
Car2	1709.3	0.521375	0.0636795	8.18748	2.66742e-16	2.46603e-13
Cdc25b	2000.02	0.456828	0.0560089	8.15634	3.45332e-16	2.94701e-13
Hmox1	1425.27	1.62121	0.202975	7.98728	1.37948e-15	1.09314e-12
Gadd45g	698.01	0.554045	0.0696261	7.95743	1.7565e-15	1.29911e-12
Rbm38	537.072	0.928943	0.131292	7.07541	1.49012e-12	1.03322e-09
Junb	1211.8	0.425751	0.0629157	6.76701	1.31473e-11	8.57979e-09
F3	644.279	0.434462	0.0651545	6.66819	2.58981e-11	1.59619e-08
Fech	1602.86	0.259783	0.0407852	6.36956	1.89577e-10	1.08457e-07
Hba-a3	544.705	5.568	0.87481	6.36482	1.95523e-10	1.08457e-07
March2	3338.46	0.224149	0.0369927	6.05929	1.36727e-09	7.22307e-07
Ppp1r15a	921.728	0.240361	0.0416027	5.77753	7.58037e-09	3.82257e-06
Apln	752.796	0.530745	0.093065	5.70295	1.17755e-08	5.67986e-06
Egr1	2104.7	0.444552	0.0796601	5.58061	2.3968e-08	1.10792e-05
Ucp2	2083.77	0.525535	0.0988619	5.31585	1.06163e-07	4.7111e-05
Apold1	422.096	0.51748	0.0992069	5.21617	1.82659e-07	7.73421e-05
Cnn2	354.255	0.476911	0.091527	5.2106	1.88231e-07	7.73421e-05
Isca1	7535.27	0.156248	0.0303591	5.14668	2.65131e-07	0.000105049
Atp5if1	5350.37	0.223111	0.0437121	5.10412	3.32343e-07	0.000127138
Gpx1	2529.76	0.392687	0.0786416	4.99337	5.9334e-07	0.000219417
Bpgm	3965.33	0.168129	0.0337707	4.97853	6.40676e-07	0.000229279
Klhl34	674.672	-0.314092	0.0632927	-4.96254	6.95774e-07	0.00023731
Prdx2	17360.7	0.1617	0.0326026	4.95973	7.05899e-07	0.00023731
Rnf10	17535.4	0.118334	0.0238965	4.95194	7.3479e-07	0.000239758
Hmga1	1769.11	0.151179	0.0315022	4.79899	1.59466e-06	0.00050546
44258	360.686	0.308711	0.0651328	4.73972	2.14014e-06	0.000659521
Stk35	753.351	-0.269098	0.0572115	-4.70357	2.55654e-06	0.000766547
Rhob	20280.7	0.117954	0.0252012	4.68048	2.8621e-06	0.000835583
Susd5	480.246	-0.498109	0.107872	-4.6176	3.88209e-06	0.0011043
Elk4	2405.12	-0.15397	0.0334872	-4.59788	4.26805e-06	0.00118374
Gpr149	522.814	-0.25545	0.0556836	-4.58753	4.48527e-06	0.00121365
Ier2	860.933	0.304724	0.0667396	4.56586	4.97442e-06	0.00130432
Cnbp	12485.3	0.12077	0.0264703	4.56247	5.05551e-06	0.00130432
Cox7b	2403.19	0.185829	0.0408415	4.55001	5.36442e-06	0.00135256
RGD1565616	6318.44	-0.20389	0.0452454	-4.50632	6.59619e-06	0.00162618
Cdh10	2691.09	-0.150275	0.0334019	-4.49899	6.82771e-06	0.00164667
Ptges3	8566.35	0.118094	0.0263975	4.47366	7.68908e-06	0.00181495
Zfp451	1057.59	-0.182419	0.0409372	-4.45608	8.34728e-06	0.00192926
Rasl11b	1885.98	0.190325	0.0428019	4.44664	8.72219e-06	0.00197478
Zfp592	2493.44	-0.143211	0.0326116	-4.39142	1.12611e-05	0.0024986
Psmd6	4931.97	0.115505	0.0267125	4.32401	1.53222e-05	0.00333302
Kctd5	2764.43	0.123963	0.0287712	4.30859	1.643e-05	0.00350529
Psma4	3752.41	0.139564	0.0324654	4.29886	1.71681e-05	0.00359363
Selenoh	2245.41	0.175349	0.0411252	4.26378	2.01001e-05	0.00408428
Sec61g	2384.22	0.196784	0.0461703	4.26213	2.02483e-05	0.00408428
Riok3	4648.31	0.120491	0.0284525	4.23481	2.28744e-05	0.00440213
Aimp1	1863.97	0.221942	0.0524117	4.23459	2.28969e-05	0.00440213
Tomm20	6209.88	0.128904	0.030449	4.23344	2.30146e-05	0.00440213
Vcl	2399.06	0.173207	0.0411002	4.21427	2.50588e-05	0.0047119
Hscb	539.734	0.23891	0.0568673	4.20119	2.6551e-05	0.00490928
Pfdn4	1344.33	0.195246	0.0467801	4.17369	2.9971e-05	0.00545079
Slc35b4	2804.41	-0.108167	0.0260048	-4.1595	3.18947e-05	0.00570709
Ptp4a2	4456.57	0.0848248	0.0204518	4.14755	3.36053e-05	0.00591772
Ier5	1717.94	0.204129	0.0493095	4.13975	3.47687e-05	0.00602695
Rpl30	5085.33	0.228349	0.0553309	4.12697	3.67576e-05	0.00627367
Klhl24	1886.34	-0.206889	0.0502252	-4.11922	3.80163e-05	0.0063902
Ost4	2440.12	0.170284	0.0414541	4.10777	3.99497e-05	0.00645604
Smcr8	1025.15	-0.276891	0.0674217	-4.10685	4.0109e-05	0.00645604
Rpl41	18588.5	0.185152	0.0450865	4.10659	4.01538e-05	0.00645604
Kcnh7	537.706	-0.330484	0.0805457	-4.10306	4.07726e-05	0.00646034
Ctgf	828.275	0.341894	0.0833923	4.09983	4.13453e-05	0.00646034
LOC100362432	3347.46	0.126438	0.0309755	4.08187	4.46751e-05	0.00688368
Spred1	984.757	-0.233093	0.057235	-4.07256	4.64985e-05	0.0070665
Actr3	13877.2	0.067657	0.0166403	4.06584	4.78591e-05	0.00717498
Creg1	1069.43	0.320056	0.0788598	4.05854	4.93806e-05	0.00730437
Tceal5	1058.25	0.210392	0.0519328	4.05124	5.09474e-05	0.00742613
Fat3	3253.3	-0.346839	0.0856705	-4.04852	5.15425e-05	0.00742613
Gstt3	499.592	0.380421	0.0941019	4.04265	5.28499e-05	0.00751688
Spg11	2232.85	-0.140328	0.0347666	-4.03628	5.43053e-05	0.0076254
Mad2l1bp	484.034	0.207931	0.0515584	4.03291	5.50895e-05	0.0076254
Bach2	1011.94	-0.347347	0.0861811	-4.03043	5.56749e-05	0.0076254
Rictor	1128.98	-0.24504	0.060925	-4.022	5.7707e-05	0.00780734
Bcas2	1938.09	0.165637	0.0412682	4.01368	5.97799e-05	0.00799034
Tmem165	1886.55	0.113103	0.028215	4.00862	6.1074e-05	0.00806613
Txndc17	1317.55	0.218937	0.0546901	4.00323	6.24844e-05	0.00810249
Cdr2	797.604	0.210384	0.0525698	4.002	6.281e-05	0.00810249
Tfdp2	480.774	0.246953	0.0618019	3.99589	6.4453e-05	0.00817371
Baz2b	2281.67	-0.161017	0.0403098	-3.99448	6.48356e-05	0.00817371
Atp5me	2134	0.246584	0.0620362	3.97484	7.04255e-05	0.00877866
Fndc3a	2503.36	-0.165168	0.0416427	-3.96632	7.299e-05	0.00899723
Tnrc18	13215.3	-0.17329	0.0437243	-3.96325	7.39357e-05	0.00901366
Ola1	5786.21	0.125534	0.0316974	3.96038	7.4831e-05	0.00902365
Cox8a	11077.5	0.178617	0.0451659	3.95469	7.66332e-05	0.00914159
Slc30a1	1128.21	-0.185589	0.0469981	-3.94887	7.8522e-05	0.00926726
Hspe1	2368.37	0.168412	0.0427297	3.94133	8.10301e-05	0.00946261
Atp5f1d	11726.6	0.124632	0.0316579	3.93684	8.25628e-05	0.00951763
Taf10	1968.18	0.187885	0.0477652	3.93352	8.37107e-05	0.00951763
Alad	1180.94	0.160506	0.0408154	3.93248	8.4075e-05	0.00951763
Bhlhe40	1040.03	0.257123	0.0654535	3.92833	8.55393e-05	0.00958558
Sesn1	1816.65	-0.134329	0.0342548	-3.92148	8.8007e-05	0.0097635
Sub1	5563.14	0.0863147	0.0220574	3.91318	9.10871e-05	0.0100051
Anapc1	6527.2	-0.125513	0.0321133	-3.90846	9.28874e-05	0.010057
C1qbp	4865.35	0.11489	0.0294046	3.9072	9.33726e-05	0.010057
Ankrd44	817.717	-0.258725	0.0667828	-3.87413	0.000107005	0.0112101
Atp5pd	5502.72	0.119333	0.0308123	3.8729	0.000107549	0.0112101
Gstk1	568.463	0.222945	0.0575693	3.87263	0.000107668	0.0112101
Ptch1	3646.29	-0.161094	0.0416091	-3.87161	0.00010812	0.0112101
Gnptab	6578.53	-0.118307	0.0307492	-3.84749	0.000119335	0.0122584
Mga	2237.32	-0.200635	0.0522098	-3.84286	0.000121608	0.0123773
Ube2a	2563.93	0.108804	0.0283566	3.83701	0.000124543	0.0125607
Cat	4089.74	0.110199	0.0287797	3.82906	0.000128635	0.0128565
Nol9	1912.95	-0.16352	0.0427523	-3.82483	0.000130864	0.0129625
Tk1	1090.72	0.167888	0.0439424	3.82063	0.000133113	0.0130231
Thoc7	2228.45	0.15147	0.0396715	3.81812	0.000134475	0.0130231
Yipf2	605.845	-0.185076	0.0484852	-3.81716	0.000134997	0.0130231
Polr2a	5254.51	-0.141269	0.0370647	-3.81141	0.000138175	0.0132148
Csrp1	1629.08	0.271409	0.0714627	3.79791	0.00014592	0.0138362
Nrde2	620.325	-0.230007	0.0606192	-3.7943	0.000148061	0.0139203
Tpt1	27541.2	0.164649	0.0435052	3.78459	0.000153963	0.0143535
Atp5mf	5021.9	0.151595	0.0402092	3.77017	0.000163138	0.0150821
Angptl4	1109.91	0.442127	0.117443	3.7646	0.000166818	0.0151438
Akirin1	4544.44	0.126217	0.0335534	3.76167	0.000168779	0.0151438
Fxn	780.225	0.202343	0.0538086	3.76042	0.000169625	0.0151438
Arc	812.85	0.327448	0.0871114	3.75896	0.000170624	0.0151438
Mt2A	753.931	0.779767	0.207444	3.75893	0.000170638	0.0151438
Mkrn1	10613	0.0921624	0.0245312	3.75695	0.000171996	0.0151438
Rbbp7	7155.4	0.100681	0.0268245	3.75333	0.000174504	0.0151729
Cck	6680.98	0.192687	0.0513486	3.75253	0.000175061	0.0151729
Cycs	1081.64	0.17137	0.0457299	3.74743	0.000178655	0.0152602
Mrpl43	2342.53	0.160367	0.0427964	3.7472	0.00017882	0.0152602
Snrpb2	1263.09	0.153443	0.0409754	3.74477	0.000180558	0.015291
Ndufs5	3094.75	0.141025	0.0377333	3.73741	0.000185927	0.0156102
Dstn	6280.23	0.0893726	0.0239313	3.73455	0.000188053	0.0156102
Atp5pf	4326.88	0.145911	0.039094	3.7323	0.00018974	0.0156102
Socs7	1971.94	-0.253856	0.0680333	-3.73135	0.000190456	0.0156102
Hdac4	2042.19	-0.254797	0.0683333	-3.72874	0.000192441	0.0156102
Hivep1	3122.89	-0.148231	0.0397735	-3.72688	0.000193866	0.0156102
Mtap	881.264	0.178676	0.0479667	3.72501	0.000195308	0.0156102
Arhgef12	5134.32	-0.194588	0.0522432	-3.72465	0.000195585	0.0156102
Dbi	6922.77	0.175602	0.0472105	3.71956	0.00019957	0.0158145
Mrpl33	1194.9	0.187305	0.0503862	3.71738	0.000201296	0.0158322
Pgam5	2805.05	0.10183	0.0274053	3.71569	0.000202647	0.0158322
Lrig2	1413.93	-0.193957	0.0522918	-3.70913	0.000207972	0.0161346
S100pbp	2318.52	-0.127576	0.0344155	-3.70693	0.000209785	0.0161622
Tsc22d3	2615.05	0.133879	0.0361863	3.69971	0.000215849	0.0165147
Tmed9	4962.4	0.126271	0.0341797	3.69433	0.000220467	0.0166264
Grb14	1341.64	0.146374	0.0396482	3.69182	0.000222658	0.0166264
Zfp532	5141.23	-0.106758	0.0289232	-3.69108	0.000223307	0.0166264
Suclg1	4607.21	0.100265	0.0271935	3.68711	0.00022682	0.0166264
Glg1	10977.9	-0.126214	0.0342367	-3.68651	0.00022735	0.0166264
Lmo1	1278.48	0.201867	0.0547654	3.68604	0.000227773	0.0166264
Trappc3	3770.91	0.0954449	0.0258938	3.68601	0.000227801	0.0166264
Tbca	3407.36	0.147446	0.0400369	3.68275	0.000230728	0.0167301
Abca1	2973.25	-0.271292	0.07377	-3.67753	0.000235502	0.016864
Klf10	1409.31	0.172829	0.0469974	3.67741	0.000235615	0.016864
Nfatc3	700.137	-0.204002	0.0555105	-3.67502	0.000237835	0.0169137
Ints7	1902.98	-0.128141	0.0349232	-3.66923	0.00024328	0.0171908
Dnmbp	826.077	-0.175778	0.0480446	-3.65864	0.000253556	0.0177332
Vps13c	3268.57	-0.21617	0.0590945	-3.65804	0.000254154	0.0177332
AABR07064804.1	3144.82	-0.106043	0.0290686	-3.64803	0.000264261	0.0181169
Bloc1s5	733.706	0.164588	0.0451456	3.64571	0.000266657	0.0181169
Shc3	1777.22	-0.268084	0.0735941	-3.64274	0.000269754	0.0181169
Ier5l	877.214	0.213409	0.0586048	3.64149	0.000271064	0.0181169
Atp5mg	6692.53	0.143512	0.0394309	3.63957	0.00027309	0.0181169
Nme1	5188.02	0.130097	0.0357526	3.63879	0.000273917	0.0181169
Asap1	3976.97	-0.123657	0.0339961	-3.6374	0.000275405	0.0181169
Eif1	15332.7	0.0891201	0.0245069	3.63652	0.000276343	0.0181169
AABR07007032.1	3955.39	-0.154406	0.0424611	-3.63642	0.000276455	0.0181169
Gclm	907.454	0.192089	0.0528257	3.63628	0.000276604	0.0181169
Hipk3	1924.56	-0.20195	0.055552	-3.63534	0.000277616	0.0181169
Zfp652	750.258	-0.248087	0.0683253	-3.63097	0.000282356	0.0182205
Tmem151b	3386.73	-0.159865	0.0440296	-3.63085	0.000282488	0.0182205
Rpl37a	10329.9	0.170741	0.0470673	3.62759	0.000286083	0.0183457
Lrp1	35431.4	-0.138441	0.0382285	-3.62142	0.000292992	0.0186807
Uqcrfs1	6595.68	0.139792	0.0386413	3.61768	0.000297257	0.0187851
Alyref	1842.67	0.147545	0.0407933	3.61689	0.000298166	0.0187851
Hk2	405.749	0.382847	0.105931	3.61412	0.000301369	0.0187851
Fras1	1565.7	-0.26711	0.0739079	-3.61409	0.000301401	0.0187851
Xrn1	943.386	-0.240554	0.0667	-3.60651	0.000310346	0.0192345
Slc25a4	29739.4	0.130269	0.0361818	3.6004	0.000317727	0.0195826
Clec16a	1839.72	-0.195873	0.0544544	-3.59701	0.000321896	0.0197299
Nufip2	1374.82	-0.252038	0.0701127	-3.59476	0.000324696	0.0197922
Dhrs11	576.288	0.209217	0.0583578	3.58507	0.000336994	0.020276
Glcci1	2147.61	-0.122818	0.0342837	-3.58241	0.000340434	0.020276
S1pr3	861.731	0.293096	0.0818253	3.58197	0.000341009	0.020276
Unc5c	2264.04	-0.153029	0.0427436	-3.58016	0.000343389	0.020276
Blvrb	923.135	0.149486	0.0417556	3.58002	0.000343562	0.020276
Dcun1d5	2345.94	0.119699	0.0334356	3.58	0.000343599	0.020276
Gapdh	36262.6	0.126538	0.0353822	3.57631	0.000348474	0.0204549
Slc23a2	6018.62	-0.115446	0.0323036	-3.57377	0.000351874	0.020534
Rev3l	9560.17	-0.118012	0.0330329	-3.57255	0.000353524	0.020534
Hbegf	819.008	0.204014	0.0571705	3.56852	0.00035901	0.0206754
Rgs16	985.412	0.212726	0.0596202	3.56802	0.000359687	0.0206754
Lmna	2686.28	0.136096	0.0381691	3.56561	0.000363006	0.0206754
Relch	5196.43	-0.0929089	0.0260639	-3.56466	0.00036433	0.0206754
Gabrb2	1685.89	-0.261861	0.0734743	-3.56398	0.000365277	0.0206754
Slc9a8	867.995	-0.188472	0.0529143	-3.56183	0.000368278	0.0207123
Dusp1	888.338	0.190014	0.0533889	3.55905	0.000372199	0.0207123
Ldha	18887.9	0.0989127	0.0277933	3.55887	0.000372457	0.0207123
Tbcel	616.566	-0.196995	0.0553636	-3.55821	0.000373396	0.0207123
Zbtb38	1888.9	-0.16853	0.0473935	-3.55596	0.000376598	0.0207696
Slitrk2	655.542	-0.260186	0.0731915	-3.55486	0.000378174	0.0207696
5330417C22Rik	844.424	-0.178399	0.0502542	-3.54993	0.000385331	0.0210584
Snrk	4210.97	-0.128003	0.0361177	-3.54405	0.000394023	0.0214279
Zfp516	618.429	-0.253506	0.0717099	-3.53516	0.000407526	0.0220541
Ywhaq	39717.5	0.0886883	0.0251111	3.53183	0.000412687	0.022225
Uqcrq	5721.75	0.164572	0.0466551	3.52742	0.000419637	0.0224261
Rbx1	2297.11	0.101648	0.0288209	3.52689	0.000420465	0.0224261
Cd59	3179.3	0.116557	0.0330607	3.52555	0.000422607	0.0224289
Lsm7	1670.02	0.160484	0.0455419	3.52387	0.0004253	0.0224289
Hnrnpd	10178.3	0.10198	0.0289463	3.52307	0.000426582	0.0224289
Cbarp	21292.1	-0.0967399	0.0274741	-3.52113	0.000429713	0.0224869
Cox6a1	15302.2	0.138986	0.0394883	3.51966	0.000432093	0.0225053
Tmem70	1803.91	0.156318	0.0444425	3.51731	0.000435946	0.0225999
Ranbp1	4827.89	0.122845	0.0349616	3.51371	0.000441888	0.0227975
Timm8a1	378.404	0.424693	0.120939	3.51164	0.000445353	0.0227975
Eif5a	20359.7	0.0967989	0.0275678	3.5113	0.000445922	0.0227975
Sox5	1456.71	-0.227191	0.0647307	-3.50979	0.000448459	0.0228221
Ndufb4	3987.75	0.125869	0.0358767	3.50838	0.000450848	0.0228388
Nxph3	3189.5	0.170072	0.0485176	3.50536	0.000455993	0.0229945
Spry2	2070.43	0.127971	0.0365512	3.50115	0.000463254	0.0232549
Ina	19086.6	0.0885156	0.0253117	3.49703	0.000470475	0.023511
Nutf2	3809.71	0.100627	0.0287854	3.49577	0.000472696	0.0235161
Dchs1	8117.18	-0.169775	0.0486005	-3.49328	0.000477129	0.0236307
Ezr	4145.34	0.135686	0.0388651	3.49121	0.000480831	0.0237082
Fhl2	1426.88	0.15065	0.0432038	3.48697	0.000488532	0.0239813
Cacybp	5741.47	0.100427	0.0288231	3.48427	0.000493474	0.0240414
Fis1	4572.75	0.133423	0.0383085	3.48285	0.000496115	0.0240414
LOC100363502	6870.55	0.115842	0.0332615	3.48277	0.000496258	0.0240414
Pdpr	1136.02	-0.214114	0.0615178	-3.48052	0.000500432	0.0241382
Commd3	4173.18	0.11644	0.0335222	3.47353	0.000513663	0.02459
Apoo	982.666	0.161407	0.0464798	3.47263	0.000515389	0.02459
LOC100912571	424.908	-2.27319	0.654707	-3.47208	0.000516448	0.02459
Ahctf1	2252.06	-0.117169	0.0337591	-3.47075	0.000519003	0.0245966
Tm9sf4	2140.23	-0.117187	0.0337741	-3.46971	0.00052102	0.0245966
Kcna4	709.12	-0.208162	0.0600586	-3.46599	0.000528287	0.024834
Crym	7999.76	0.201629	0.0582231	3.46304	0.000534115	0.0249
Tenm3	8168.26	-0.219148	0.0632827	-3.463	0.00053418	0.0249
Ubr2	3798.1	-0.138575	0.0400492	-3.46012	0.000539931	0.0249609
LOC100910996	1669.76	0.14946	0.0432101	3.45891	0.000542359	0.0249609
Tnrc6b	6044.19	-0.166294	0.048081	-3.45863	0.000542925	0.0249609
Psmb1	6876.63	0.101423	0.0293311	3.45786	0.000544487	0.0249609
Ssh2	3083.73	-0.17084	0.0494291	-3.45626	0.000547731	0.0250063
Bok	3710.94	0.113326	0.0328234	3.45259	0.000555223	0.0252445
Phc3	1005.65	-0.25671	0.074391	-3.45082	0.000558884	0.0253072
Rnf38	1707.84	-0.158867	0.0460882	-3.44701	0.000566831	0.0255627
Cdc42	13611.5	0.067137	0.0194835	3.44584	0.000569288	0.0255695
Tagln	684.495	0.649016	0.188466	3.44367	0.000573873	0.0256716
Herc1	13373.8	-0.120181	0.0349447	-3.43918	0.00058348	0.0259965
Unc79	3631.6	-0.120628	0.0351471	-3.43209	0.000598939	0.0265785
Klf12	530.711	-0.306434	0.0894637	-3.42524	0.000614264	0.02715
Ice1	6630.16	-0.128927	0.0376526	-3.42411	0.000616807	0.0271542
Kif13a	3358.68	-0.115315	0.033706	-3.42119	0.000623482	0.0273396
Rab1a	14152.8	0.0689827	0.0201986	3.41522	0.000637314	0.0278361
Pfdn2	2537.77	0.144985	0.0424952	3.4118	0.000645359	0.0280312
Mrpl20	2344	0.131471	0.0385414	3.41118	0.000646835	0.0280312
AABR07006860.1	862.793	-0.295534	0.0866874	-3.40919	0.00065155	0.0280918
Madd	8335.43	-0.107287	0.0314766	-3.40846	0.000653298	0.0280918
Npm1	10162.7	0.111123	0.0326231	3.40627	0.000658575	0.0282094
Dicer1	4871.16	-0.102667	0.0301656	-3.40344	0.000665431	0.0282795
Glrx5	3232.22	0.139687	0.0410444	3.40331	0.000665755	0.0282795
Zc3h6	803.577	-0.160488	0.0471683	-3.40244	0.00066786	0.0282795
Urod	1140.17	0.150167	0.0441733	3.3995	0.000675096	0.0283877
Irs1	961.998	-0.266088	0.0782766	-3.39932	0.000675531	0.0283877
Ubox5	795.928	-0.191368	0.0563581	-3.39557	0.000684853	0.0284702
Chka	3339.96	0.146216	0.0430668	3.3951	0.000686026	0.0284702
Cyc1	8884.08	0.105952	0.0312135	3.39442	0.000687729	0.0284702
Rchy1	1687.31	0.11768	0.0346687	3.39441	0.000687761	0.0284702
Odc1	6758.9	0.129838	0.0382988	3.39014	0.000698574	0.0288103
Arhgap20	6909.84	-0.117866	0.0347973	-3.3872	0.000706092	0.0288788
Mtx2	1678.73	0.11845	0.0349776	3.38645	0.000708022	0.0288788
LOC689574	1096.35	0.183252	0.0541133	3.38645	0.000708044	0.0288788
Cnn3	7612.6	0.122732	0.0362952	3.38148	0.000720961	0.029298
Atf7ip	3433.98	-0.152388	0.0451053	-3.37849	0.00072886	0.0295108
Helz	1153.02	-0.196781	0.058308	-3.37486	0.000738543	0.0297942
Sec22b	3677.3	0.0884675	0.0262355	3.37205	0.000746099	0.0298667
Flrt2	1193.27	-0.204773	0.0607267	-3.37203	0.000746155	0.0298667
Slco5a1	487.668	-0.330597	0.0981241	-3.36918	0.00075393	0.0298667
Mbtps1	3694.76	-0.0979187	0.0290679	-3.36862	0.000755462	0.0298667
Pacsin3	1233.6	0.148825	0.0441822	3.36844	0.000755947	0.0298667
Igsf21	4131.43	0.133661	0.0396827	3.36824	0.000756494	0.0298667
Psma2	3985.22	0.0963792	0.0286318	3.36616	0.00076222	0.029986
Ppil1	1811.77	0.107142	0.0318699	3.36186	0.000774181	0.0301368
RGD1307100	11437.1	-0.139768	0.0415903	-3.36059	0.000777769	0.0301368
Hecw2	1971.38	-0.20538	0.0611176	-3.3604	0.000778298	0.0301368
Rbm17	3014.17	0.10243	0.0304841	3.36011	0.000779107	0.0301368
Rpl36	8937.09	0.17442	0.0519234	3.35918	0.000781755	0.0301368
Pnpla6	4172.77	-0.0778876	0.023188	-3.35897	0.000782349	0.0301368
Prdm2	3524.26	-0.133645	0.0398265	-3.35567	0.000791723	0.0303643
Jcad	1881.54	-0.261074	0.077817	-3.35497	0.000793731	0.0303643
AABR07042077.1	739.062	-0.194313	0.0579698	-3.35196	0.000802419	0.0304446
Ajap1	2366.89	0.155636	0.0464407	3.35129	0.000804359	0.0304446
Ubn1	2768.06	-0.104917	0.0313098	-3.35093	0.000805412	0.0304446
Lrrc7	2026.1	-0.205581	0.061375	-3.3496	0.000809298	0.0304446
Srcap	7733.14	-0.132116	0.0394435	-3.34951	0.000809551	0.0304446
Glo1	3289.34	0.113465	0.0339513	3.342	0.000831778	0.0310914
Huwe1	14189.8	-0.151257	0.0452622	-3.3418	0.000832356	0.0310914
Psmb2	3488.58	0.10296	0.03083	3.33961	0.000838947	0.0312325
Bnip3	4984.91	0.112493	0.0337206	3.33604	0.000849814	0.0313843
Zfp483	706.309	-0.233207	0.0699122	-3.33571	0.000850808	0.0313843
Ncoa3	2043.98	-0.208881	0.0626418	-3.33453	0.000854428	0.0313843
Sec11c	2027.49	0.157658	0.0472833	3.33432	0.000855077	0.0313843
Dst	25725.3	-0.129296	0.0387852	-3.33364	0.000857171	0.0313843
Rorb	732.176	-0.30751	0.0922849	-3.33218	0.000861683	0.0314458
Slc2a1	2812.29	0.198018	0.0595043	3.32779	0.000875378	0.0318408
Zfp428	3655.65	0.13123	0.0394481	3.32665	0.000878981	0.0318674
Id1	996.459	0.278168	0.0836913	3.32374	0.000888185	0.0320962
Tenm4	3518.51	-0.263156	0.0792305	-3.3214	0.000895671	0.0322616
Fam92a	1935.09	0.108459	0.0326684	3.32001	0.000900155	0.0323182
Cotl1	7137.77	0.118239	0.0356548	3.31622	0.000912452	0.032654
Atp5f1c	11421.8	0.0878103	0.026495	3.31422	0.000918984	0.032782
Birc6	3834.25	-0.25032	0.0757502	-3.30455	0.000951288	0.0338179
Kcna3	800.779	-0.26401	0.0799129	-3.30372	0.000954119	0.0338179
B3galt6	1315.85	-0.141575	0.0428756	-3.302	0.000959991	0.0339176
Bahcc1	2317.5	-0.195519	0.0592938	-3.29747	0.000975613	0.0343602
AABR07068341.1	749.206	-0.164612	0.0499736	-3.29399	0.000987776	0.0346285
Slc22a23	7784.46	-0.0939284	0.0285193	-3.2935	0.000989474	0.0346285
Dip2b	5193.28	-0.14496	0.0440339	-3.29202	0.000994715	0.0347024
Dyrk1b	1420.06	-0.158302	0.0481482	-3.2878	0.00100975	0.0349625
Atg13	1981.76	-0.128313	0.0390348	-3.28716	0.00101205	0.0349625
Selenom	3758.84	0.159968	0.0486664	3.28703	0.00101248	0.0349625
Mrfap1	10779.3	0.112355	0.0341878	3.2864	0.00101478	0.0349625
Notch3	3949.55	-0.154996	0.0472384	-3.28115	0.00103384	0.03544
Rfc3	738.457	0.162602	0.0495625	3.28074	0.00103534	0.03544
Hipk1	7058.34	-0.0914602	0.0278845	-3.27996	0.00103822	0.03544
Slc12a6	4797.73	-0.11443	0.0349172	-3.27718	0.0010485	0.0356473
AABR07059168.2	2090.2	-0.226507	0.0691289	-3.27658	0.00105072	0.0356473
Sall3	930.478	-0.177853	0.0543497	-3.27239	0.00106643	0.0360646
Sec16a	7650.2	-0.0847825	0.0259149	-3.27157	0.00106952	0.0360646
LOC684270	493.565	0.203758	0.0623236	3.26936	0.00107791	0.03618
Wipi2	1699.56	-0.102957	0.0314955	-3.26895	0.00107946	0.03618
Stoml2	2282.94	0.111292	0.0340576	3.26774	0.00108409	0.0362255
Rtca	2818.21	0.102125	0.0312616	3.26677	0.00108782	0.036241
Tob2	1001.02	-0.177398	0.054324	-3.26556	0.00109246	0.0362867
Xrcc4	706.029	0.250607	0.0768192	3.26229	0.00110516	0.0365516
LOC100360087	21648.1	0.170927	0.0524024	3.26181	0.00110703	0.0365516
Thsd7a	1257.6	-0.327262	0.100389	-3.25993	0.0011144	0.0365981
Rpl31	6368.48	0.123675	0.0379399	3.25977	0.00111503	0.0365981
Klhl11	1212.95	-0.259371	0.079682	-3.25508	0.00113361	0.037072
Stxbp5l	695.771	-0.251715	0.0773494	-3.25426	0.00113687	0.037072
Swi5	7484.41	0.123052	0.0378261	3.2531	0.00114155	0.037072
Cux1	2037.02	-0.212195	0.0652352	-3.25278	0.00114283	0.037072
Cptp	1406.49	0.145297	0.0446879	3.25137	0.0011485	0.0371471
Wdr19	1377.89	-0.134853	0.0415076	-3.24889	0.00115858	0.0373349
Ccdc124	3750.84	0.138104	0.042528	3.24737	0.00116478	0.0373349
Jun	3689.68	0.167149	0.0514848	3.24656	0.00116809	0.0373349
Tusc2	3935.85	0.100144	0.0308639	3.2447	0.00117576	0.0373349
Capzb	11402.2	0.0816308	0.0251649	3.24383	0.00117932	0.0373349
Vapa	12348.4	0.0792737	0.0244444	3.24302	0.00118268	0.0373349
Nsd3	3637.45	-0.144505	0.0445606	-3.24289	0.00118323	0.0373349
Sdhc	6494.51	0.0927375	0.0285983	3.24276	0.00118377	0.0373349
Ankrd50	4312.27	-0.112482	0.0346967	-3.24187	0.0011875	0.0373349
Usp43	2094.42	-0.179754	0.0554495	-3.24176	0.00118796	0.0373349
Ttc17	2256.36	-0.115948	0.0357891	-3.23976	0.00119632	0.037422
Idi1	4947.15	0.134937	0.0416597	3.23904	0.00119933	0.037422
Tkt	12391	0.0750261	0.0231747	3.23742	0.00120616	0.037422
Cct8	9633.21	0.0825715	0.025507	3.23722	0.00120702	0.037422
Dab2	1464.1	-0.270554	0.0835876	-3.23678	0.00120888	0.037422
Kmt2a	4642.85	-0.242926	0.0750827	-3.23545	0.00121453	0.037422
St8sia3	2315.72	-0.201412	0.062276	-3.23419	0.00121989	0.037422
Gcc2	2668.92	-0.0912475	0.02822	-3.23343	0.00122312	0.037422
Ttc30b	788.188	-0.132151	0.040875	-3.23306	0.00122471	0.037422
Frs2	2872.93	-0.106512	0.0329504	-3.23249	0.00122718	0.037422
Rpl22l1	2130.91	0.131997	0.0408366	3.23233	0.00122784	0.037422
Mrps11	1461.71	0.148373	0.0459192	3.23119	0.00123278	0.0374697
Tbc1d5	1933.03	-0.1629	0.0505555	-3.2222	0.00127209	0.038559
Pfkfb3	3697.16	0.133778	0.0415384	3.22059	0.00127926	0.0386706
Zkscan8	1376.14	-0.169201	0.0525501	-3.21979	0.00128283	0.0386732
Dnaja2	8513.89	0.0749965	0.0232999	3.21875	0.00128751	0.038709
LOC100911196	1864.53	-0.127209	0.0395677	-3.21497	0.00130459	0.0390833
Ppial4d	45793.7	0.0921811	0.0286865	3.21339	0.00131177	0.0390833
Dnttip1	1800.86	0.103979	0.0323645	3.21274	0.00131473	0.0390833
Rabgap1	4852.49	-0.081846	0.0254799	-3.21218	0.00131732	0.0390833
Spcs1	2917.78	0.0940946	0.029297	3.21175	0.0013193	0.0390833
AABR07062583.1	1091.09	-0.213213	0.0663996	-3.21106	0.00132247	0.0390833
Tom1l2	3606.15	-0.160761	0.0500941	-3.20918	0.00133115	0.0390833
Idh3B	5264.52	0.109653	0.0341743	3.20863	0.00133367	0.0390833
Dtx4	3416.1	-0.165605	0.0516123	-3.20863	0.00133368	0.0390833
Slc39a10	8336.96	-0.10243	0.0319265	-3.20831	0.00133519	0.0390833
Mrps18c	694.221	0.180432	0.0562835	3.20577	0.00134701	0.039291
Rpl35	12484.3	0.1383	0.0431533	3.20484	0.00135136	0.039291
Fkbp1a	20629.1	0.087733	0.027378	3.20451	0.00135291	0.039291
Flnc	1048.05	0.281507	0.0879448	3.20094	0.00136978	0.039677
Cisd1	3800.72	0.103743	0.032508	3.1913	0.00141634	0.0409191
Plxdc2	1386.03	-0.173556	0.0544276	-3.18875	0.00142891	0.0411748
Psen1	2259.22	-0.150599	0.047245	-3.18761	0.00143455	0.0412304
Sdc4	1044.02	0.237612	0.0745653	3.18662	0.00143944	0.0412575
Zbtb25	485.545	-0.205274	0.0644316	-3.18592	0.00144293	0.0412575
Igsf9b	1014.69	-0.426612	0.133946	-3.18495	0.00144778	0.0412896
AABR07058539.1	714.347	-0.253718	0.0797425	-3.18172	0.00146405	0.0416465
Setd7	584.797	-0.253929	0.0798334	-3.18073	0.00146903	0.0416814
Fer	1248.81	-0.183633	0.0577584	-3.17932	0.00147621	0.0417098
Cbfb	1591.71	0.133192	0.0419186	3.1774	0.00148603	0.0417098
Htt	7609.12	-0.11165	0.0351396	-3.17732	0.00148643	0.0417098
Dynll1	14634.9	0.113081	0.0355967	3.17672	0.00148952	0.0417098
Ndufa11	3626.66	0.129053	0.0406294	3.17636	0.00149138	0.0417098
Nsmaf	1208.82	-0.129659	0.040823	-3.17612	0.00149259	0.0417098
Kif27	476.396	-0.206665	0.0651367	-3.17278	0.00150985	0.0418752
Trip10	471.341	0.206235	0.0650088	3.17242	0.00151174	0.0418752
Hspa2	835.97	0.237606	0.0749127	3.17178	0.0015151	0.0418752
Cox6b2	864.867	0.400322	0.126226	3.17146	0.00151673	0.0418752
Set	7406.87	0.0923271	0.0291183	3.17076	0.00152042	0.0418752
Timm17a	1964.75	0.120094	0.0378772	3.17062	0.00152116	0.0418752
Lsm3	705.76	0.173719	0.0548236	3.16869	0.00153128	0.0419346
Magoh	889.878	0.16273	0.0513743	3.16753	0.00153739	0.0419346
Polr2g	1640.52	0.104365	0.0329555	3.16685	0.00154102	0.0419346
Ptn	31756.5	0.103189	0.0325933	3.16595	0.00154578	0.0419346
Mthfr	643.162	-0.163082	0.0515143	-3.16576	0.00154681	0.0419346
Unc80	2574.8	-0.21525	0.0680116	-3.1649	0.00155138	0.0419346
Mob4	4047.8	0.0835037	0.0263929	3.16387	0.00155688	0.0419346
Trio	10524.3	-0.160849	0.0508445	-3.16355	0.00155859	0.0419346
Usf2	3921.86	0.0874351	0.0276495	3.16227	0.00156545	0.0419346
Bloc1s4	950.303	0.131279	0.0415162	3.16211	0.00156628	0.0419346
Gpatch4	829.813	0.143736	0.0454601	3.1618	0.00156796	0.0419346
Slitrk5	3489.7	-0.105598	0.0334056	-3.16108	0.00157187	0.0419346
Mbtd1	887.448	-0.16627	0.0526102	-3.16042	0.00157543	0.0419346
Cnot6l	1177.28	-0.142587	0.0451185	-3.16027	0.00157623	0.0419346
Arf5	14569.8	0.0975419	0.0308812	3.15861	0.00158522	0.0420728
Mettl5	629.499	0.162917	0.0516021	3.15718	0.00159303	0.0421791
Slc25a5	10459.3	0.0868539	0.0275382	3.15394	0.0016108	0.0425481
Hic2	538.286	-0.225394	0.071514	-3.15175	0.00162295	0.0427674
Col14a1	489.834	-0.261181	0.0829431	-3.14891	0.00163879	0.0430068
RGD1308706	1569.84	0.142118	0.0451436	3.14812	0.00164323	0.0430068
Med1	2743.48	-0.145454	0.0462103	-3.14766	0.00164585	0.0430068
Sbno2	2526.32	0.192386	0.0611263	3.14735	0.00164755	0.0430068
Serp2	3206.49	0.128783	0.040956	3.14441	0.00166421	0.0431965
Mgat5	1316.57	-0.243233	0.0773595	-3.14419	0.00166546	0.0431965
Ppargc1a	829.724	-0.195568	0.0622039	-3.14399	0.00166662	0.0431965
Trmt112	1529.54	0.149945	0.0477028	3.14332	0.00167042	0.0431965
Gtf2e2	980.551	0.157396	0.050084	3.14265	0.00167428	0.0431965
Pde7b	376.917	-0.220962	0.0703854	-3.13931	0.00169348	0.0435903
Atp5mc3	9808.44	0.112378	0.0358072	3.13841	0.00169865	0.0436223
Elovl4	4705.11	0.099995	0.0318803	3.13658	0.00170932	0.0437948
Wdr81	2137.6	-0.110865	0.0353728	-3.1342	0.00172321	0.0440223
Rc3h1	1416.55	-0.217358	0.0693612	-3.13371	0.00172613	0.0440223
Hmbox1	470.406	-0.270702	0.0864147	-3.1326	0.00173268	0.0440879
Hint1	6850.98	0.121865	0.0389464	3.12904	0.0017538	0.0445232
Atp5md	4563.65	0.139865	0.0447485	3.12558	0.00177454	0.0449469
Smad4	1949.55	-0.146696	0.0469529	-3.12432	0.00178214	0.0450241
Kif19	470.298	-0.201307	0.0644443	-3.12374	0.0017857	0.0450241
Arap1	1884.91	-0.15814	0.0506552	-3.12188	0.001797	0.0452061
Cmpk1	7428.25	0.0845087	0.0270848	3.12015	0.00180759	0.0453013
Slc6a6	3624.58	-0.195182	0.0625597	-3.11993	0.00180895	0.0453013
Setd5	10199.3	-0.1027	0.0329293	-3.11881	0.00181583	0.0453368
Dnajc7	7041.33	0.0768063	0.0246303	3.11837	0.00181854	0.0453368
Rab5c	10924.8	0.0642736	0.0206209	3.11693	0.00182748	0.0453564
Psma1	4892.16	0.084372	0.0270707	3.11673	0.00182869	0.0453564
Atrnl1	4516.84	-0.203373	0.0652619	-3.11626	0.00183159	0.0453564
Fat1	7505.97	-0.17184	0.0551608	-3.11526	0.00183785	0.0454101
Wdfy3	8207.26	-0.185267	0.0594836	-3.1146	0.00184198	0.0454108
Ino80d	346.207	-0.365403	0.117388	-3.11279	0.0018533	0.0455887
AABR07070043.1	12159.6	0.118716	0.0381889	3.10867	0.00187934	0.045943
Gnb2	31593.6	0.090843	0.0292303	3.10784	0.00188462	0.045943
Esf1	1016.57	0.12954	0.0416918	3.10708	0.00188946	0.045943
Hypk	1696.33	0.172844	0.0556322	3.10691	0.00189052	0.045943
Hdac9	1090.25	-0.21178	0.0681684	-3.10671	0.00189181	0.045943
Sfxn4	471.954	0.179177	0.0576762	3.1066	0.00189255	0.045943
Dock4	2276.92	-0.135912	0.0437656	-3.10544	0.00189995	0.0460221
Alkbh7	1303.99	0.170079	0.0547858	3.10444	0.00190637	0.0460769
Btg2	661.869	0.165105	0.0531959	3.10372	0.00191107	0.0460901
Zfp445	1867.72	-0.1486	0.0478969	-3.1025	0.00191896	0.0461101
AC128207.1	1527.29	0.174401	0.0562167	3.1023	0.00192022	0.0461101
Stx12	8764.15	0.0638573	0.0205887	3.10157	0.001925	0.0461129
Ube2v2	3660.29	0.124339	0.0401036	3.10045	0.0019323	0.0461129
Larp1b	476.76	0.202388	0.0652788	3.10037	0.0019328	0.0461129
Cox7c	5732.64	0.13641	0.0441057	3.09279	0.00198288	0.0472061
Slc7a14	770.239	-0.262287	0.0848718	-3.09039	0.00199896	0.047487
Cog5	822.738	-0.139192	0.0450766	-3.08789	0.0020158	0.0477848
Sdhd	4774.41	0.0957146	0.0310185	3.08573	0.00203054	0.0479651
Hif1an	760.567	-0.232535	0.0753638	-3.08551	0.00203205	0.0479651
Tmtc2	422.944	-0.215298	0.0697973	-3.08462	0.00203813	0.0479903
Dnajc15	1094.71	0.127206	0.041246	3.08409	0.00204177	0.0479903
AABR07067829.1	752.854	0.316635	0.102703	3.08301	0.00204918	0.0480626
Nab2	1162.2	0.137664	0.0446821	3.08097	0.0020633	0.0482182
Cacna1e	4485.73	-0.289186	0.0938715	-3.08066	0.00206545	0.0482182
Prxl2b	1105.29	0.156521	0.0508156	3.08017	0.00206885	0.0482182
Sesn3	2839.7	-0.220077	0.0714877	-3.07854	0.00208021	0.0483812
Pdap1	8835.71	0.102092	0.0331791	3.07699	0.002091	0.0484369
Myl6	16059.1	0.123701	0.0402027	3.07695	0.00209134	0.0484369
Cdkl5	1281.57	-0.312989	0.1018	-3.07455	0.0021082	0.0486385
Tmem256	538.81	0.268405	0.0873033	3.0744	0.00210925	0.0486385
Bri3	2452.02	0.118053	0.0384225	3.07251	0.00212269	0.0486385
Rxylt1	1327.01	0.11197	0.0364447	3.07231	0.00212405	0.0486385
Gabarapl2	4339.23	0.104437	0.0340047	3.07124	0.00213168	0.0486385
Bnip3l	6017.8	0.0823068	0.0268008	3.07106	0.00213298	0.0486385
Pcnx3	6199.06	-0.0999261	0.0325449	-3.07041	0.00213766	0.0486385
Wwc3	1622.41	-0.103621	0.0337486	-3.07039	0.00213776	0.0486385
Raph1	2135.01	-0.179498	0.0584654	-3.07015	0.0021395	0.0486385
Gramd1b	2657.31	-0.17923	0.0583952	-3.06927	0.00214584	0.0486829
Atp6v1g1	5409.78	0.103067	0.0336119	3.06637	0.00216675	0.049057
AABR07002134.1	853.997	-0.154787	0.0505118	-3.06438	0.00218122	0.0492841
Pcnx1	9356.03	-0.1355	0.0442318	-3.0634	0.0021884	0.0492886
Fryl	2299.87	-0.127993	0.0417919	-3.06263	0.00219399	0.0492886
Rapgef2	6086.46	-0.10211	0.0333418	-3.06252	0.00219484	0.0492886
Hectd4	15214.7	-0.171648	0.0560587	-3.06192	0.0021992	0.0492886
Tubb2a	62712.7	0.122345	0.0399892	3.05946	0.00221737	0.0495758
Kcnk10	1367.14	-0.195281	0.0638388	-3.05898	0.00222094	0.0495758
Myg1	1654.19	0.123787	0.040488	3.05737	0.00223289	0.0497422

## Sheet: DEG 24H GMH vs Cont
Gene	baseMean	log2FoldChange	lfcSE	stat	pvalue	padj
Hmox1	1245	2.30438	0.252383	9.13048	6.81992e-20	9.72998e-16
LOC103694857	7425.61	3.39812	0.430472	7.89394	2.92788e-15	2.0886e-11
Lgals5	56.3966	3.60159	0.45953	7.83756	4.5939e-15	2.18471e-11
Hba-a1	23846.5	3.25855	0.425994	7.64928	2.02107e-14	7.20866e-11
Hbb	13910.4	3.30652	0.435071	7.59996	2.96228e-14	8.45257e-11
Hba-a2	10604.7	3.32153	0.453283	7.32773	2.34079e-13	5.56601e-10
Timp1	400.444	0.684487	0.0994582	6.88216	5.89533e-12	1.20155e-08
LOC689064	453.565	2.61425	0.406174	6.43628	1.22433e-10	2.18344e-07
Alas2	281.486	2.72801	0.433456	6.29363	3.10127e-10	4.76856e-07
Mt2A	692.954	0.842136	0.134055	6.282	3.34237e-10	4.76856e-07
Cdk1	658.18	0.308933	0.0523001	5.90692	3.48562e-09	4.31226e-06
Alox15	1049.24	2.22513	0.377118	5.90036	3.62705e-09	4.31226e-06
Tubb6	1038.31	0.44267	0.0753859	5.87205	4.30446e-09	4.72398e-06
Kif26a	2434.07	-0.207126	0.0366169	-5.65657	1.54424e-08	1.5737e-05
Ifitm3	201.073	0.678229	0.121058	5.60251	2.11268e-08	2.00944e-05
Prdx1	4450.29	0.20582	0.0368642	5.58321	2.36122e-08	2.10547e-05
Pttg1	256.311	0.399268	0.0717194	5.56709	2.59029e-08	2.17386e-05
Hcfc1	1705.19	-0.326982	0.0594601	-5.49919	3.81536e-08	3.0241e-05
Denn2b	1961.3	0.357916	0.0652147	5.48827	4.05893e-08	3.04783e-05
Fcgr3a	186.695	0.883368	0.166042	5.32015	1.03681e-07	7.39607e-05
LOC100911725	71.0451	-3.8367	0.729918	-5.25634	1.46948e-07	9.98335e-05
Bin2	419.833	0.465739	0.089811	5.18577	2.15129e-07	0.000135905
Ccnb1	545.754	0.315843	0.0609994	5.1778	2.24518e-07	0.000135905
Top2a	1725.8	0.227482	0.0439629	5.17442	2.28619e-07	0.000135905
Clstn2	2294.51	-0.306938	0.0596891	-5.14228	2.7143e-07	0.000151342
LOC100361008	76.6916	-3.60708	0.701865	-5.13927	2.75804e-07	0.000151342
Zfp777	2001.5	-0.137746	0.0270363	-5.09487	3.48981e-07	0.000184404
Plau	71.8574	0.935662	0.184078	5.08297	3.71577e-07	0.000184739
LOC103694855	264.932	2.84313	0.559564	5.08097	3.75513e-07	0.000184739
Wnk2	12058.8	-0.124918	0.0247167	-5.05401	4.32624e-07	0.000205742
Hmgb2	1551.28	0.239029	0.0483728	4.9414	7.75629e-07	0.000356964
Arhgap11a	695.156	0.285152	0.0579619	4.91965	8.66994e-07	0.000386544
Zfp316	1349.98	-0.181139	0.0375741	-4.82085	1.42944e-06	0.000617997
Hdac4	1962.66	-0.207762	0.043322	-4.79577	1.62053e-06	0.000680005
Ndst1	4172.42	-0.273905	0.0576446	-4.75162	2.0179e-06	0.000822553
Prrc2b	25479.5	-0.280684	0.0591571	-4.74472	2.08796e-06	0.000827469
Kazn	1833.63	-0.175002	0.0371381	-4.71218	2.45077e-06	0.000945003
Nudcd2	811.819	0.218993	0.0467853	4.6808	2.85759e-06	0.00105875
Hip1	8404.22	-0.185418	0.0396345	-4.67819	2.89418e-06	0.00105875
Cd63	3062.06	0.280714	0.0607147	4.62349	3.77336e-06	0.00134586
Cdca8	560.18	0.310659	0.0675161	4.60127	4.1993e-06	0.00146126
Ube2c	381.553	0.356251	0.0775479	4.59395	4.3494e-06	0.00147745
Nusap1	518.739	0.291443	0.0636639	4.57784	4.69798e-06	0.00155234
Cp	430.63	0.38157	0.0834234	4.57389	4.78747e-06	0.00155234
Cyr61	110.883	0.6323	0.138818	4.55488	5.24162e-06	0.00166183
Ttbk2	1702.11	-0.302513	0.0669962	-4.51538	6.3204e-06	0.0019372
Camsap1	10953.7	-0.101503	0.0224896	-4.51333	6.38176e-06	0.0019372
Mecp2	997.914	-0.342075	0.0758856	-4.50778	6.55098e-06	0.00194714
Cd14	126.378	0.557269	0.12516	4.45246	8.48909e-06	0.00247171
Nr2c2	2823.72	-0.253924	0.0572681	-4.43394	9.25245e-06	0.00264009
Gse1	1871.43	-0.151546	0.0346041	-4.37943	1.18989e-05	0.00332866
Tpx2	751.526	0.190858	0.0437557	4.36189	1.28945e-05	0.0035378
Klhl29	4095.82	-0.135267	0.0311444	-4.34321	1.40413e-05	0.00376694
AABR07057765.1	2269.42	-0.190109	0.0438305	-4.33737	1.44196e-05	0.00376694
Osbpl8	2496.1	-0.162282	0.0374591	-4.33226	1.47588e-05	0.00376694
Hip1r	4897.02	-0.295973	0.0683247	-4.33186	1.47858e-05	0.00376694
LOC691807	2336.46	0.169334	0.0394463	4.29276	1.76465e-05	0.00441688
Cenpw	178.725	0.389017	0.0912776	4.26191	2.02691e-05	0.00497582
Slc4a1	57.9161	1.31711	0.309287	4.25854	2.05771e-05	0.00497582
Tle4	5277.1	-0.126849	0.0298728	-4.24633	2.17303e-05	0.0051438
Pitpnm2	13135.4	-0.338479	0.0797616	-4.24363	2.19928e-05	0.0051438
Fat3	3549.84	-0.259978	0.0613852	-4.23519	2.28358e-05	0.0052548
Apc2	29319.8	-0.145919	0.0346885	-4.20654	2.59306e-05	0.00584388
Prc1	1207.48	0.220053	0.0523427	4.20408	2.62149e-05	0.00584388
Rbfox2	5040.7	-0.195186	0.046474	-4.1999	2.67033e-05	0.00586117
Zkscan1	1316.62	-0.199495	0.0475778	-4.19304	2.75247e-05	0.00594992
Tomm70	4580.7	-0.187035	0.0447336	-4.18109	2.90112e-05	0.00617755
Kifc1	608.204	0.28699	0.0686953	4.17773	2.94437e-05	0.00617755
LOC691113	259.075	-0.290237	0.0696958	-4.16435	3.12245e-05	0.00636569
Ank3	14625.7	-0.0954345	0.0229174	-4.16429	3.12328e-05	0.00636569
Dclre1c	323.912	0.314109	0.0755436	4.15798	3.21078e-05	0.00636762
Cnot1	6989.25	-0.0932009	0.022416	-4.15778	3.21349e-05	0.00636762
Prkar2a	3921.37	-0.179319	0.0432525	-4.14585	3.38554e-05	0.00661664
Ncor2	11320	-0.374246	0.0908834	-4.11787	3.8239e-05	0.00737238
Reln	10883.4	-0.177858	0.043255	-4.11186	3.92488e-05	0.00746618
Tenm4	3691.96	-0.266957	0.0650591	-4.10331	4.07289e-05	0.00761065
Crtc1	2951.37	-0.137857	0.0336126	-4.10135	4.10752e-05	0.00761065
Tk1	1161.53	0.180284	0.0440717	4.0907	4.30073e-05	0.00786648
Dusp18	5636.92	-0.109323	0.0267793	-4.08237	4.45778e-05	0.00795275
Abcb9	2869.44	-0.262957	0.0644142	-4.08229	4.45938e-05	0.00795275
Dcc	1156.95	-0.248971	0.0611245	-4.07317	4.63772e-05	0.00809447
Rtl6	1716.85	-0.227472	0.0558565	-4.07244	4.65232e-05	0.00809447
Icam1	160.066	0.446246	0.109924	4.05957	4.91634e-05	0.00841933
Ndc80	413.841	0.279938	0.0689902	4.05764	4.95706e-05	0.00841933
Smcr8	1019.23	-0.227145	0.0560625	-4.05164	5.08595e-05	0.00853662
Txndc12	1544.63	0.17239	0.0425922	4.04747	5.17752e-05	0.00858927
Bmp2k	1207.29	-0.164485	0.0407747	-4.03399	5.48379e-05	0.00899278
Mcfd2	1072.5	0.159143	0.0394984	4.02909	5.59922e-05	0.00907774
Wdr82	6149.16	-0.128258	0.0319929	-4.00894	6.09922e-05	0.00977725
St8sia3	2338.37	-0.230872	0.0576686	-4.00343	6.24303e-05	0.00989659
Mib1	4360.63	-0.331713	0.0831538	-3.98916	6.63085e-05	0.0103035
AABR07029613.1	159.95	-1.13603	0.284814	-3.98868	6.64414e-05	0.0103035
Itpk1	2931.01	-0.146825	0.0368353	-3.98598	6.72017e-05	0.0103093
Fbxl12	380.892	-0.275376	0.0693478	-3.97095	7.15874e-05	0.0107785
Tnfrsf12a	121.362	0.532596	0.134144	3.97034	7.17708e-05	0.0107785
Zfp319	1233.56	-0.16761	0.0425082	-3.94301	8.04661e-05	0.0119584
Shcbp1	183.332	0.351211	0.0892044	3.93715	8.24566e-05	0.0121279
Fat1	8043	-0.143102	0.0363704	-3.93458	8.33434e-05	0.0121333
Lgals3	240.112	1.18393	0.302723	3.91094	9.19388e-05	0.013219
Ubr4	14192.2	-0.101548	0.0259777	-3.90906	9.26545e-05	0.013219
Kmt2a	4940.22	-0.181269	0.0464205	-3.90494	9.42502e-05	0.0133135
Agap1	8470.93	-0.165011	0.042349	-3.89645	9.76121e-05	0.0136073
Cd151	91.8979	1.47672	0.379141	3.89491	9.82371e-05	0.0136073
Cep55	180.304	0.3404	0.0875481	3.88815	0.000101012	0.0137126
Nes	597.742	0.34969	0.0899519	3.88752	0.000101272	0.0137126
Kif4a	407.448	0.270605	0.0696348	3.88607	0.000101881	0.0137126
Xpr1	4032.7	-0.231243	0.0597307	-3.87143	0.000108201	0.0144271
Pcnx1	9570.46	-0.13384	0.0346202	-3.86597	0.000110649	0.014617
Tnrc18	13643.9	-0.122546	0.0317599	-3.85852	0.000114074	0.0149146
Hyal1	198.699	-0.493518	0.127968	-3.85656	0.000114993	0.0149146
Alas1	1121	-0.250637	0.0650452	-3.85327	0.000116551	0.0149805
Fbxl18	598.035	-0.288207	0.074951	-3.84526	0.000120423	0.0153399
Tnks	5181.39	-0.208182	0.0546354	-3.81039	0.00013875	0.0174935
Rbm4	1158.38	0.160234	0.0420799	3.80785	0.000140181	0.0174935
Ubn2	1247.81	-0.18211	0.047843	-3.80639	0.000141007	0.0174935
Cbarp	20700.6	-0.0907863	0.0238913	-3.79997	0.000144715	0.0176769
Sv2c	757.024	-0.385341	0.101418	-3.79954	0.000144964	0.0176769
Sox5	1511.75	-0.191406	0.0504303	-3.79547	0.000147365	0.0178174
Tenm3	8645.29	-0.179505	0.0474645	-3.78189	0.000155643	0.0185225
Gnb4	3664.76	-0.180493	0.0477454	-3.78033	0.00015662	0.0185225
Tbc1d16	5948.18	-0.204936	0.054242	-3.77817	0.000157986	0.0185225
Rapgef1	6179.04	-0.135991	0.0360266	-3.77474	0.000160176	0.0185225
Zcchc14	4233.17	-0.176841	0.0468514	-3.77451	0.000160321	0.0185225
Atp5pd	5094.39	0.0961764	0.0254874	3.77348	0.000160986	0.0185225
Cdk5r1	8137.66	-0.154988	0.0411098	-3.7701	0.000163184	0.0186252
Nf1x	6563.21	-0.157675	0.0418538	-3.76727	0.000165039	0.0186874
Dscam	3652.54	-0.169369	0.0450201	-3.76207	0.000168512	0.0188752
Casr	110.424	-0.466795	0.12412	-3.76084	0.000169343	0.0188752
AABR07027272.1	245.042	-0.318351	0.0847868	-3.75472	0.000173537	0.0191927
RGD1563986	944.074	-0.207659	0.0554586	-3.7444	0.000180825	0.0194789
Ints7	1887.16	-0.138615	0.0370442	-3.74188	0.000182645	0.0194789
Rexo5	391.093	0.261778	0.0699749	3.74103	0.000183266	0.0194789
Sgo1	210.356	0.319313	0.0853631	3.74064	0.000183549	0.0194789
Zyg11b	3533.93	-0.261942	0.070042	-3.73978	0.000184183	0.0194789
Hebp1	1230.76	0.164134	0.0439473	3.73478	0.000187878	0.0194789
Tnr	3248.96	-0.278386	0.0745563	-3.7339	0.00018854	0.0194789
Pde10a	4139.64	-0.217999	0.0583871	-3.73369	0.000188692	0.0194789
Usp24	8033.36	-0.133924	0.035885	-3.73202	0.000189948	0.0194789
Ncor1	10160.8	-0.0949189	0.0254496	-3.72969	0.000191718	0.0194789
Ccs	1011.25	0.191504	0.0513643	3.72836	0.000192732	0.0194789
Aida	2514.32	0.135645	0.0363823	3.72833	0.00019275	0.0194789
Mvb12b	15836.2	-0.0877879	0.0235554	-3.72687	0.000193875	0.0194789
Irs1	1006.82	-0.231085	0.0620524	-3.72403	0.000196068	0.0195616
Trim67	3040.56	-0.23348	0.0630323	-3.70413	0.000212119	0.0209508
Spc24	174.973	0.321332	0.0868381	3.70036	0.000215294	0.0209508
Kctd9	443.129	0.209174	0.0565329	3.70005	0.000215556	0.0209508
Pomt1	1248.83	0.147022	0.0397588	3.69785	0.00021743	0.0209508
Xylt1	1127.93	-0.285447	0.0772152	-3.69677	0.000218364	0.0209508
AABR07006627.1	2589.3	0.186208	0.050393	3.69512	0.000219779	0.0209508
Ppp1r9a	3147.63	-0.214118	0.0579743	-3.69333	0.000221334	0.0209508
Pten	3603.82	-0.140505	0.0380502	-3.69261	0.000221961	0.0209508
Mycbp2	17987.4	-0.0646438	0.017513	-3.69119	0.000223209	0.0209508
Brca1	337.138	0.247508	0.0671017	3.68855	0.000225539	0.0210311
Mdga1	2744.64	-0.145535	0.0394864	-3.68569	0.000228082	0.0211302
Egr4	563.981	-0.291012	0.0790724	-3.68033	0.000232936	0.0214407
Arhgap35	19898.3	-0.106046	0.0288733	-3.67282	0.000239892	0.0219394
Fbxo32	318.93	-0.383146	0.104844	-3.65442	0.000257761	0.0234234
Scarb1	4355.24	-0.356038	0.097616	-3.64733	0.000264979	0.0238377
Tet2	2126.68	-0.123664	0.0339116	-3.64667	0.000265662	0.0238377
Dctn4	3165.36	-0.100572	0.0275994	-3.64401	0.000268425	0.0239351
Myo5a	11691.6	-0.275287	0.0756755	-3.63773	0.000275055	0.0242599
Tbcel	597.961	-0.175634	0.0482864	-3.63734	0.000275468	0.0242599
Ksr2	557.042	-0.390191	0.107374	-3.63394	0.000279127	0.0244314
Tacc3	591.382	0.245748	0.0676584	3.6322	0.00028102	0.024447
Gan	541.886	-0.36249	0.099891	-3.62885	0.000284684	0.0244699
Eef1d	3626.28	0.114744	0.0316201	3.62883	0.000284714	0.0244699
Rnf165	1519.01	-0.178117	0.0491859	-3.62131	0.000293117	0.0250205
Socs3	96.3827	0.638128	0.17628	3.61998	0.000294627	0.0250205
Mical3	4048.94	-0.147925	0.0408924	-3.61742	0.000297557	0.0250764
Ank1	1606.91	-0.147894	0.0408962	-3.61634	0.000298801	0.0250764
Thrsp	96.5596	-0.523615	0.144858	-3.61467	0.000300736	0.0250912
Birc6	3924.91	-0.188435	0.0521816	-3.61113	0.000304863	0.0251945
Pkd1	11338.6	-0.0940519	0.0260613	-3.60888	0.000307523	0.0251945
LOC108348172	569.717	-1.10983	0.307745	-3.60632	0.000310571	0.0251945
Per1	2344.72	-0.187291	0.05194	-3.60591	0.000311063	0.0251945
Arid2	2999.46	-0.134565	0.0373322	-3.60453	0.00031272	0.0251945
Tesmin	55.8907	-0.602575	0.167239	-3.60307	0.000314481	0.0251945
Bahcc1	2460.87	-0.159961	0.0444149	-3.60151	0.000316374	0.0251945
AABR07028615.1	3164.53	-0.138531	0.0385043	-3.59782	0.000320901	0.0251945
Ccdc47	9716.5	0.0735128	0.0204326	3.59781	0.000320903	0.0251945
Sobp	5616.84	-0.133012	0.036973	-3.59753	0.00032125	0.0251945
Zxdc	933.623	-0.149019	0.0414238	-3.59741	0.000321399	0.0251945
Mki67	1642.77	0.164544	0.0457607	3.59576	0.000323449	0.0252167
Spen	5626.05	-0.124761	0.0347955	-3.58556	0.000336362	0.0260037
Soga1	2954.99	-0.348045	0.0971172	-3.58376	0.000338677	0.0260037
AABR07041411.1	174.341	-0.506613	0.141374	-3.58351	0.000339013	0.0260037
Rims3	1569.79	-0.227238	0.0635096	-3.578	0.00034623	0.0264153
Mis18a	98.5708	0.454238	0.127056	3.57511	0.000350081	0.0265671
LOC103690018	108.439	2.37136	0.663928	3.57171	0.000354655	0.0267601
Kat6a	5556.52	-0.125045	0.0350223	-3.57044	0.000356376	0.0267601
Ntrk3	1618.82	-0.140778	0.0394653	-3.56715	0.000360891	0.0269572
AABR07004992.1	76.2784	-0.741899	0.208134	-3.56453	0.00036451	0.0270858
Faf2	2466.44	-0.0921162	0.0258602	-3.56209	0.00036792	0.0271975
Add2	8794.11	-0.171365	0.0481655	-3.55783	0.000373927	0.027413
Sarm1	5410.91	-0.113343	0.031862	-3.55731	0.000374678	0.027413
Shc3	1741.62	-0.236584	0.066586	-3.55306	0.000380775	0.0277169
Hspa2	630.122	0.249846	0.0704226	3.54781	0.000388443	0.0277886
Memo1	1742.37	0.140497	0.0396085	3.54716	0.000389414	0.0277886
S1pr3	801.29	0.332885	0.0938487	3.54704	0.000389583	0.0277886
Snrnp35	937.514	-0.316736	0.0893055	-3.54666	0.00039015	0.0277886
Zfp236	1340.08	-0.163716	0.046179	-3.54525	0.000392242	0.0277886
Lrrc55	1410.44	-0.172433	0.0486488	-3.54444	0.000393447	0.0277886
Snrk	4124.36	-0.116897	0.033002	-3.54211	0.000396942	0.0278974
Setbp1	1216.25	-0.222734	0.062919	-3.54002	0.0004001	0.0279299
Samd5	427.901	-0.245371	0.0694132	-3.53494	0.000407875	0.0279299
Pfdn5	2651.95	0.121687	0.0344349	3.53382	0.000409605	0.0279299
Depdc1b	123.84	0.417785	0.118261	3.53273	0.000411286	0.0279299
Arl6ip1	9871.2	0.0825647	0.0233715	3.53271	0.000411321	0.0279299
Arhgap23	9586.66	-0.113525	0.0321492	-3.53121	0.000413664	0.0279299
Lsm3	686.751	0.179363	0.0507958	3.53106	0.000413899	0.0279299
Upp1	60.957	0.588121	0.16658	3.53056	0.000414687	0.0279299
Ncoa6	4949.95	-0.0878376	0.0248859	-3.52962	0.00041616	0.0279299
Maats1	258.089	-0.241292	0.0683722	-3.5291	0.000416981	0.0279299
Pcdhb2	121.576	-0.46501	0.131829	-3.52738	0.000419699	0.0279806
Atp6v1g1	5121.68	0.109248	0.0310625	3.51705	0.000436375	0.0286814
Rnf152	3337.57	-0.206674	0.0587731	-3.51648	0.000437306	0.0286814
Neurl1b	1815.68	-0.234236	0.0666149	-3.51628	0.000437647	0.0286814
Slc4a8	1972.3	-0.230941	0.0657037	-3.51488	0.000439954	0.0286814
Bub1b	450.87	0.237369	0.0675363	3.51469	0.000440263	0.0286814
Rpa2	600.947	0.174822	0.0497699	3.5126	0.000443742	0.0287767
Kif2c	333.299	0.28625	0.0815237	3.51125	0.000446006	0.0287926
Hgh1	1427.86	0.123554	0.0352423	3.50585	0.000455155	0.0292191
Hydin	776.257	-0.301887	0.086176	-3.50314	0.0004598	0.0292191
Cry1	1079.07	-0.138185	0.0394545	-3.5024	0.000461087	0.0292191
Cks2	220.231	0.25861	0.073838	3.5024	0.000461092	0.0292191
Setd3	3198.95	-0.208813	0.0596372	-3.50138	0.000462852	0.0292191
Hectd4	15364.1	-0.143741	0.0410728	-3.49966	0.000465852	0.0292789
Fkbp10	1057.42	0.189761	0.0543398	3.49212	0.00047921	0.0296853
Apba1	14860.2	-0.167314	0.0479157	-3.49184	0.00047971	0.0296853
Bmp1	2338.68	0.141044	0.0403926	3.49182	0.000479733	0.0296853
Adam22	1770.07	-0.199801	0.057254	-3.48974	0.000483494	0.0296853
Gng4	4909.83	-0.109809	0.0314721	-3.4891	0.000484654	0.0296853
Trio	10943.3	-0.130116	0.0372967	-3.48867	0.000485431	0.0296853
Ampd3	1297.44	0.241435	0.0692213	3.48787	0.000486883	0.0296853
Slc38a1	3967.05	-0.160188	0.0459847	-3.48351	0.000494888	0.0300196
Dock3	8003.55	-0.143827	0.0413305	-3.47991	0.000501574	0.0300196
Ino80d	372.798	-0.358353	0.102982	-3.47976	0.000501859	0.0300196
LOC680039	7187.29	-0.0983381	0.0282602	-3.47974	0.000501909	0.0300196
Abhd3	1980.87	-0.133854	0.0384831	-3.47826	0.000504673	0.0300196
Zc3h12c	364.206	-0.268486	0.0772002	-3.4778	0.000505556	0.0300196
Mcm5	710.349	0.234082	0.0673234	3.47698	0.000507095	0.0300196
Pacs2	10378	-0.113715	0.0327197	-3.47543	0.000510039	0.0300691
Psmc5	4330.03	0.0854775	0.0246301	3.47044	0.000519604	0.0305069
Ube3c	8580.12	-0.0861226	0.0248628	-3.46392	0.000532363	0.0311279
Myrf	1310.19	-0.251769	0.0727263	-3.46187	0.000536445	0.0312386
Dchs1	8810.06	-0.136336	0.0394432	-3.45652	0.000547192	0.0317349
Ddah2	2253.15	0.154557	0.0447429	3.45433	0.000551662	0.0318646
Focad	3112.93	-0.108158	0.0313212	-3.4532	0.00055397	0.0318689
Pde4d	1846.28	-0.159957	0.0463449	-3.45144	0.000557606	0.0319492
Stox2	5495.14	-0.229337	0.0664789	-3.44977	0.000561057	0.0320184
Pm20d2	495.557	-0.187189	0.0543056	-3.44695	0.000566946	0.0321623
Tspyl4	10394.6	-0.1329	0.0385619	-3.44641	0.000568088	0.0321623
Kcnh7	528.475	-0.262364	0.0762077	-3.44275	0.000575825	0.0323711
Stil	309.503	0.274899	0.0798833	3.44127	0.000579	0.0323711
Tenm2	9309.16	-0.105102	0.0305475	-3.4406	0.000580429	0.0323711
Sbf2	8632.94	-0.0909772	0.0264438	-3.4404	0.000580851	0.0323711
Sdhc	5935.41	0.0719399	0.0209227	3.43837	0.000585231	0.0324883
Bub1	551.486	0.197699	0.0575164	3.43726	0.000587639	0.0324955
Soga3	6829.97	-0.144347	0.042014	-3.43568	0.000591076	0.0325594
RGD1565616	5935.19	-0.133544	0.0388823	-3.43457	0.000593487	0.0325665
Zfp827	1184.59	-0.206612	0.0602756	-3.42779	0.000608518	0.0332633
Rfc2	784.654	0.150976	0.0440736	3.42555	0.000613563	0.0334038
Trappc10	7185.84	-0.088478	0.0258362	-3.42457	0.00061577	0.0334038
RGD1306271	3673.88	-0.159411	0.0465887	-3.42167	0.000622371	0.0335683
Bach2	1121.28	-0.218025	0.0637281	-3.42118	0.000623508	0.0335683
Gbf1	7017.54	-0.0848416	0.0248163	-3.41879	0.000629007	0.033737
AC103179.1	888.778	-0.221066	0.064844	-3.4092	0.000651533	0.0348143
Ankrd52	11864.8	-0.141059	0.0414272	-3.40498	0.000661677	0.0350195
Arid1a	11038.7	-0.073692	0.021644	-3.40473	0.000662299	0.0350195
Kcnq2	7862.55	-0.175257	0.0514772	-3.40455	0.000662738	0.0350195
Csf2rb	102.964	0.654015	0.192219	3.40245	0.000667847	0.0351593
Fam210b	961.58	-0.145161	0.0427036	-3.39927	0.000675669	0.0354403
Dhfr	674.423	0.273781	0.0805837	3.39748	0.000680106	0.0355424
Nat14	1646.57	0.17872	0.0526349	3.39546	0.000685128	0.0356304
Tagln	741.727	0.640558	0.188688	3.3948	0.000686785	0.0356304
Slc39a10	8217.61	-0.0959666	0.0283091	-3.38995	0.000699053	0.0360133
Arhgef25	3036.79	0.102434	0.030222	3.38938	0.000700497	0.0360133
Rabgap1l	721.36	-0.157727	0.0465642	-3.38731	0.000705811	0.0360133
Smc4	1165.59	0.148684	0.0438948	3.38727	0.000705918	0.0360133
Gtf2h3	1052.25	-0.294188	0.0868596	-3.38693	0.000706786	0.0360133
Iqsec1	6067.18	-0.147009	0.0434283	-3.38509	0.00071155	0.036127
Cops2	3357.88	0.139038	0.0410992	3.38298	0.000717033	0.0362763
Foxn3	1235.77	-0.23283	0.0688569	-3.38136	0.000721268	0.0362853
Gprin1	18029.9	-0.0987594	0.0292123	-3.38075	0.000722895	0.0362853
Ap3m1	3048.01	0.0961179	0.0284372	3.38001	0.000724842	0.0362853
Zbtb38	1904.3	-0.148332	0.0439043	-3.37854	0.000728731	0.0363525
Klf12	545.538	-0.232234	0.0688136	-3.37483	0.00073861	0.0367169
Pxdc1	421.942	0.204849	0.0607286	3.37319	0.00074304	0.0367653
Akr1b8	112.783	0.724141	0.214736	3.37224	0.000745582	0.0367653
Usp22	25889.4	-0.125538	0.0372372	-3.37131	0.000748111	0.0367653
LOC100359574	180.328	0.367119	0.108916	3.37066	0.000749891	0.0367653
Zbtb16	467.821	-0.256402	0.0761248	-3.36818	0.000756668	0.0369705
Gsk3b	4624.87	-0.196903	0.0584947	-3.36617	0.000762183	0.0371129
Cep350	2461.76	-0.160134	0.0476277	-3.36219	0.00077326	0.0375241
Syn3	1707.99	-0.220442	0.0655992	-3.36043	0.000778208	0.0376363
Pclo	7820.6	-0.124248	0.0369918	-3.35879	0.000782859	0.0377333
Ncam1	43032.9	-0.0928932	0.0276792	-3.35607	0.000790593	0.0379778
Mn1	4336.4	-0.142851	0.0425962	-3.35361	0.000797649	0.0381881
Cnnm2	1114.22	-0.232529	0.069407	-3.35023	0.00080745	0.0384698
Kcna3	820.474	-0.242601	0.0724242	-3.34972	0.000808926	0.0384698
Akt3	6214.76	-0.139877	0.0418025	-3.34614	0.000819463	0.0388415
Rusc2	11924.6	-0.0839394	0.0251	-3.3442	0.000825209	0.0389743
Plxna4	3244.06	-0.25145	0.075239	-3.34201	0.000831739	0.0389743
AABR07067267.1	5367.08	-0.0845066	0.025287	-3.3419	0.00083206	0.0389743
Asxl3	1229.24	-0.206651	0.0618434	-3.34153	0.000833192	0.0389743
Rprd2	2167.98	-0.147193	0.0440681	-3.34013	0.000837398	0.0389787
AABR07061755.1	411.399	-0.228083	0.0683049	-3.33919	0.000840235	0.0389787
Uhrf1	604.321	0.255426	0.0765028	3.33878	0.000841483	0.0389787
Huwe1	14562.3	-0.119062	0.0356752	-3.33738	0.000845735	0.0390112
AABR07030919.1	68.7206	-0.486858	0.145908	-3.33675	0.000847653	0.0390112
Myo18a	10964	-0.0778979	0.0233743	-3.33263	0.000860297	0.0394658
Fabp7	18607.9	0.232617	0.0698622	3.32966	0.000869519	0.039761
Hcls1	173.861	0.414155	0.124447	3.32796	0.000874835	0.0398762
Rasgef1b	803.075	-0.164357	0.0494002	-3.32704	0.000877732	0.0398809
Mtrf1	605.322	0.157613	0.0473956	3.32547	0.000882691	0.0399789
Ccnf	674.646	0.165494	0.0498884	3.31728	0.000908976	0.0410391
Klf7	2493.77	-0.153341	0.0462606	-3.31472	0.000917355	0.0412151
AABR07071891.1	72.2988	-0.526886	0.158972	-3.31432	0.000918651	0.0412151
Polr3b	1216.92	-0.154502	0.0466399	-3.31265	0.000924149	0.0413318
AABR07051445.1	664.894	0.365614	0.110514	3.30831	0.000938605	0.0417172
Gucy1a2	387.946	-0.288529	0.0872174	-3.30816	0.000939108	0.0417172
Arfgef3	3800.1	-0.21763	0.0658003	-3.30744	0.000941539	0.0417172
Cdkl5	1294.05	-0.2675	0.0809279	-3.30541	0.000948364	0.0417848
Frem2	807.292	-0.314002	0.0950162	-3.30472	0.000950704	0.0417848
Ect2	510.54	0.22208	0.0672078	3.30438	0.000951851	0.0417848
Dpf3	143.824	-0.338784	0.102591	-3.30228	0.000959031	0.0419708
Irs2	4360.65	-0.135219	0.0409952	-3.29842	0.000972316	0.0424221
Fosl2	256.15	-0.280916	0.085221	-3.29633	0.00097958	0.0424968
Avl9	1103.76	-0.207901	0.0630729	-3.29621	0.000979985	0.0424968
Rpl5	12606.2	0.0959562	0.0291288	3.2942	0.000987024	0.042545
Prepl	8216.6	-0.108206	0.0328475	-3.29419	0.00098706	0.042545
AY172581.24	50300.1	0.169589	0.0515052	3.29267	0.000992423	0.0426473
Amdhd2	867.567	0.154243	0.0468654	3.29119	0.000997641	0.0427428
Bcap31	2016.43	0.0913224	0.0277564	3.29014	0.00100138	0.0427744
Dscaml1	2641.25	-0.13327	0.0405228	-3.28878	0.00100623	0.0427938
Slc22a23	7724.24	-0.0960276	0.0292025	-3.28833	0.00100783	0.0427938
Fat4	3227.46	-0.232257	0.0706825	-3.28592	0.00101651	0.0429422
Ago1	2738.22	-0.145527	0.0442913	-3.28569	0.00101735	0.0429422
Tmem158	6909.41	-0.10621	0.0323477	-3.28338	0.0010257	0.0430452
Cops9	2791.54	0.132857	0.0404699	3.28287	0.00102757	0.0430452
Ctrb1	120.488	-0.600459	0.182956	-3.28199	0.00103075	0.0430452
Anp32a	1579.6	0.196456	0.0598726	3.28123	0.00103356	0.0430452
Cdca3	476.889	0.298102	0.0908605	3.28087	0.00103487	0.0430452
Kif1a	57176.7	-0.130717	0.0398605	-3.27936	0.00104043	0.0431506
Mapk8ip2	15003.6	-0.064553	0.019701	-3.27664	0.00105051	0.043314
Ephb2	4413.38	-0.146572	0.0447445	-3.27574	0.00105384	0.043314
Unc80	2578.24	-0.177604	0.054238	-3.27452	0.00105841	0.043314
Neb	219.303	-0.371742	0.113536	-3.27423	0.00105951	0.043314
Herc1	13551.7	-0.0748196	0.0228511	-3.27422	0.00105955	0.043314
Fyn	12611.5	-0.0544568	0.0166412	-3.27241	0.00106634	0.0434673
Ccnd1	2562.26	0.1451	0.0443621	3.27081	0.00107241	0.0435901
Zbtb20	530.388	-0.332388	0.101664	-3.26947	0.00107747	0.0436076
Nfasc	14870.2	-0.109936	0.0336438	-3.26763	0.00108453	0.0436076
Ccdc158	136.221	-0.447971	0.137108	-3.26728	0.00108584	0.0436076
Ep400	7479.97	-0.0944629	0.0289163	-3.26677	0.00108783	0.0436076
Cdc42bpb	16245	-0.0798304	0.0244377	-3.26669	0.00108813	0.0436076
Inppl1	1522.15	-0.125695	0.0385082	-3.26409	0.00109815	0.0438859
AABR07050321.2	247.659	-0.308472	0.0945288	-3.26326	0.00110137	0.0438916
Akap6	9128.48	-0.157316	0.0482278	-3.26195	0.0011065	0.0439732
Slc4a4	3186.4	-0.177227	0.0543769	-3.25923	0.00111714	0.0442727
Ccser1	347.611	-0.264232	0.0811515	-3.25603	0.00112983	0.0446518
Tbc1d12	350.449	-0.310517	0.0954173	-3.25431	0.00113669	0.0447088
Shisa6	658.888	-0.259347	0.0797227	-3.25311	0.00114151	0.0447088
Foxo1	954.587	-0.176554	0.0542743	-3.253	0.00114194	0.0447088
Dctpp1	460.318	0.172491	0.0530328	3.25253	0.00114381	0.0447088
Ccdc82	858.362	0.182037	0.0559984	3.25075	0.001151	0.0448668
Grik3	2504.5	-0.228348	0.0702974	-3.24831	0.00116091	0.045012
Edem3	1917.03	-0.15275	0.0470311	-3.24786	0.00116277	0.045012
Chd5	16080.4	-0.0928269	0.0285859	-3.2473	0.00116506	0.045012
Bpgm	3647.8	0.0842919	0.0259625	3.24668	0.00116761	0.045012
Ctsd	10748.2	0.0974821	0.0300317	3.24597	0.00117049	0.045012
AABR07044711.1	470.478	0.218838	0.067456	3.24416	0.00117799	0.0450699
Thyn1	1984.59	0.11462	0.0353345	3.24385	0.00117927	0.0450699
Palm2	898.217	-0.222578	0.0686266	-3.24331	0.00118148	0.0450699
C3	115.707	1.12681	0.34751	3.24253	0.00118474	0.0450738
Eif2b1	1650.5	-0.275779	0.0850888	-3.24108	0.00119079	0.0451837
Has3	1630.33	-0.218073	0.0673431	-3.23823	0.00120272	0.0455153
Flrt1	1584.01	-0.160574	0.0496202	-3.23606	0.0012119	0.0457413
Fam173a	2414.35	0.102707	0.0317616	3.2337	0.00122196	0.0458733
Gpr108	1247.86	0.122951	0.0380263	3.23332	0.00122362	0.0458733
Insr	2507.88	-0.135896	0.0420342	-3.23298	0.00122504	0.0458733
Plcd1	1235.81	0.203233	0.0629133	3.23037	0.00123628	0.0460937
Kif18b	444.726	0.269888	0.0835568	3.22999	0.00123793	0.0460937
Pcdh1	4443.44	-0.190591	0.0590178	-3.22937	0.00124062	0.0460937
Nlgn1	3655.37	-0.101028	0.0313342	-3.2242	0.00126327	0.0467304
LOC100360449	10916.3	0.104251	0.0323436	3.22323	0.00126756	0.0467304
Snx22	206.008	-0.290232	0.0900625	-3.22257	0.00127047	0.0467304
Zswim8	366.238	-0.315484	0.0979011	-3.22248	0.00127086	0.0467304
Rai1	7170.39	-0.0945182	0.0293591	-3.21939	0.00128464	0.0471155
Nob1	2441.47	0.114913	0.0357231	3.21676	0.00129648	0.0473831
Prrc2a	32832.8	-0.073921	0.0229833	-3.21629	0.00129858	0.0473831
Nuf2	345.685	0.253682	0.078944	3.21344	0.00131154	0.0475823
Bmp5	73.3623	0.540184	0.168124	3.21302	0.00131349	0.0475823
Fam8a1	2152.26	-0.141923	0.0441788	-3.21246	0.00131605	0.0475823
Nlgn3	10689.5	-0.107864	0.033585	-3.21166	0.0013197	0.0475823
Sesn3	2830.94	-0.215714	0.067197	-3.21018	0.00132653	0.0475823
Camta1	6001.43	-0.124303	0.0387227	-3.21007	0.00132703	0.0475823
Cdkn2c	219.882	0.276606	0.0861808	3.2096	0.00132921	0.0475823
Dnajb14	797.46	-0.184691	0.0575492	-3.20927	0.00133072	0.0475823
Bhmt	450.133	-0.334217	0.104215	-3.20698	0.00134136	0.0478334
Cdk2ap1	3415.28	-0.337634	0.105314	-3.20599	0.00134601	0.0478334
Mrc1	455.046	0.263535	0.0822106	3.2056	0.0013478	0.0478334
AABR07033720.1	210.133	-0.421274	0.131467	-3.2044	0.00135345	0.0478645
LOC301124	3202.4	0.10684	0.0333469	3.20389	0.00135586	0.0478645
Tnrc6c	6031.89	-0.118394	0.0369603	-3.20328	0.00135874	0.0478645
Pard3	1549.57	-0.129143	0.0403592	-3.19983	0.00137507	0.0482471
Hmga1	1692.45	0.108619	0.0339508	3.19931	0.00137759	0.0482471
Dop1b	5179.65	-0.0741748	0.0231879	-3.19886	0.00137974	0.0482471
Nova2	3963.64	-0.113549	0.0355442	-3.19459	0.00140031	0.0488466
Mtdh	1395.79	-0.222112	0.0695552	-3.19331	0.00140651	0.0489429
Tanc2	7604.51	-0.189917	0.0595165	-3.191	0.0014178	0.0492161
Clcc1	1392.95	0.117272	0.0368134	3.18557	0.0014447	0.0499415
Mob1b	1067.82	-0.156852	0.0492415	-3.18537	0.0014457	0.0499415

## Sheet: DEG 72H GMH vs Cont
Gene	baseMean	log2FoldChange	lfcSE	stat	pvalue	padj
Hmox1	1425.27	3.56508	0.202162	17.6347	1.33379e-69	2.38054e-65
Mir675	95.0403	3.95453	0.255125	15.5004	3.44975e-54	3.07856e-50
Lgals3	337.334	3.4869	0.236547	14.7408	3.52491e-49	2.09708e-45
Gpnmb	1172.42	2.54211	0.194096	13.0972	3.41646e-39	1.52443e-35
Abca1	2973.25	0.916069	0.0732567	12.5049	7.01779e-36	2.50507e-32
Ctsd	11921.1	0.46834	0.0433978	10.7918	3.76333e-27	1.11946e-23
Plau	92.3774	1.93221	0.18236	10.5956	3.12454e-26	7.96668e-23
Cd68	187.896	1.63554	0.156824	10.4292	1.82457e-25	4.07061e-22
Pla2g7	130.799	1.47262	0.141496	10.4075	2.291e-25	4.54331e-22
Spp1	1481.71	3.15115	0.308908	10.2009	1.96374e-24	3.50488e-21
Megf10	878.339	0.55076	0.054734	10.0625	8.09304e-24	1.31313e-20
Slc11a1	244.112	1.55564	0.160324	9.70314	2.92372e-22	4.34855e-19
Bin2	494.956	0.828665	0.0875917	9.46055	3.06334e-21	4.20574e-18
Pdlim4	1077.06	0.680427	0.0724609	9.39027	5.98466e-21	7.62959e-18
Cfh	824.182	0.901813	0.0970589	9.2914	1.52267e-20	1.81177e-17
Myo1f	341.641	1.17524	0.126952	9.25737	2.09534e-20	2.33736e-17
Grn	3428.01	0.456549	0.0493775	9.24609	2.32853e-20	2.41856e-17
Erbin	3068.03	0.261552	0.0283031	9.24113	2.43916e-20	2.41856e-17
Fabp4	29.667	2.71872	0.300732	9.04034	1.56178e-19	1.46709e-16
Ncf1	284.699	1.5341	0.172552	8.89065	6.07531e-19	5.42161e-16
Ccl6	70.6713	2.61248	0.300414	8.69624	3.43053e-18	2.91563e-15
Rac2	361.967	1.23301	0.142007	8.68279	3.86188e-18	3.13304e-15
Lgmn	3853.18	0.432463	0.0500035	8.64866	5.21084e-18	4.04361e-15
Tpp1	1526.38	0.354323	0.0412334	8.5931	8.4651e-18	6.29522e-15
Gdf15	39.4072	2.23877	0.264685	8.45826	2.71391e-17	1.93751e-14
Rnaset2	787.322	0.663767	0.0788517	8.41792	3.83215e-17	2.63062e-14
Laptm5	826.103	0.759925	0.0911927	8.33318	7.86977e-17	5.20221e-14
Slc14a1	1119.04	0.662949	0.0804719	8.23827	1.74715e-16	1.11368e-13
Itgax	36.1819	3.33496	0.407592	8.1821	2.78928e-16	1.71666e-13
Cp	434.359	0.733146	0.0900098	8.14519	3.78692e-16	2.25297e-13
Tmem176a	937.348	0.591921	0.0733544	8.06933	7.06821e-16	4.04801e-13
S100a4	89.0164	1.45563	0.180462	8.0661	7.25775e-16	4.04801e-13
Slc37a2	215.325	0.930164	0.116216	8.00372	1.20716e-15	6.52893e-13
Gsn	1762.62	0.490298	0.0619868	7.90972	2.57977e-15	1.33503e-12
Apobec1	73.1385	1.69172	0.213928	7.90788	2.618e-15	1.33503e-12
Aspg	120.842	1.52733	0.193749	7.883	3.19601e-15	1.58451e-12
Dnase2	394.691	0.702942	0.089398	7.86306	3.74856e-15	1.80822e-12
Trem2	329.21	0.976216	0.124501	7.84104	4.4684e-15	2.09874e-12
Tyrobp	431.151	1.00304	0.12994	7.71922	1.17047e-14	5.35656e-12
Csf1r	2365.81	0.588342	0.0763069	7.71021	1.25614e-14	5.60488e-12
Axl	1813.18	0.36535	0.0482714	7.56867	3.77075e-14	1.64147e-11
Rab32	198.154	1.36532	0.182221	7.49265	6.74953e-14	2.86823e-11
Gpr183	35.5789	1.82183	0.244118	7.46292	8.46284e-14	3.51267e-11
Flnc	1048.05	0.656412	0.0884933	7.41765	1.19218e-13	4.83591e-11
Adgre1	282.419	0.815756	0.11003	7.41397	1.2257e-13	4.86141e-11
Ctsz	786.964	1.09704	0.14996	7.31559	2.56246e-13	9.94234e-11
Ddr1	4194.66	0.278021	0.0382437	7.26972	3.60237e-13	1.36798e-10
Smpdl3a	362.383	0.683209	0.0952955	7.16938	7.53388e-13	2.80135e-10
Rab7b	352.759	0.667207	0.0931043	7.16623	7.70904e-13	2.80798e-10
Plbd1	36.9705	1.79859	0.25162	7.14801	8.80431e-13	3.14279e-10
Fcer1g	433.795	0.861641	0.120776	7.1342	9.73547e-13	3.40703e-10
Arl11	135.732	1.11054	0.157444	7.05355	1.74412e-12	5.98635e-10
S100a3	113.691	1.01132	0.143575	7.04383	1.87031e-12	6.29836e-10
Lgi4	899.655	0.604806	0.0864024	6.99987	2.56196e-12	8.46774e-10
Ssc5d	516.835	0.665804	0.0971713	6.85186	7.28941e-12	2.36548e-09
Nckap1l	467.465	0.556941	0.0816563	6.82054	9.06963e-12	2.89062e-09
AABR07006310.1	552.175	1.1054	0.162789	6.7904	1.11827e-11	3.50154e-09
Arhgap45	269.296	0.764801	0.114128	6.70124	2.06654e-11	6.35924e-09
Unc93b1	455.862	0.729601	0.108935	6.69756	2.11928e-11	6.41099e-09
Lrrc25	108.608	1.26166	0.188601	6.68958	2.23817e-11	6.6578e-09
Bmf	186.274	0.708232	0.1065	6.65005	2.9299e-11	8.5726e-09
Npl	487.463	0.448217	0.0674699	6.64321	3.06917e-11	8.83525e-09
Tmem176b	1497.67	0.479377	0.0725715	6.60558	3.95959e-11	1.12176e-08
Sat1	2429.79	0.384268	0.0582779	6.59372	4.28953e-11	1.17955e-08
Ctsa	4439.82	0.258962	0.0392753	6.5935	4.29575e-11	1.17955e-08
S1pr3	861.731	0.53556	0.0817316	6.55267	5.65175e-11	1.52837e-08
Hspb1	223.803	1.7091	0.262411	6.51305	7.36407e-11	1.95344e-08
Cd300a	62.0566	1.4517	0.222946	6.51146	7.4425e-11	1.95344e-08
Entpd2	1496.59	0.386716	0.0595602	6.49286	8.42199e-11	2.17849e-08
Srebf1	2371.61	0.372596	0.0574436	6.4863	8.79712e-11	2.24301e-08
Hvcn1	50.3754	1.12558	0.174412	6.45359	1.09232e-10	2.74588e-08
Mrc1	420.166	0.707784	0.109841	6.44369	1.16607e-10	2.89055e-08
Vim	9975.03	0.696695	0.1083	6.43303	1.25084e-10	3.05822e-08
Igf1	375.863	0.615976	0.0958668	6.42533	1.31584e-10	3.15782e-08
Ptafr	284.985	0.619101	0.0963724	6.42405	1.32696e-10	3.15782e-08
Scara3	885.721	0.380213	0.0592338	6.41885	1.37304e-10	3.22447e-08
Bmp1	2338.23	0.222819	0.0348799	6.3882	1.67853e-10	3.8907e-08
Pcare	32.4781	1.56518	0.245266	6.38156	1.7529e-10	3.97573e-08
C3ar1	95.3894	0.840281	0.131686	6.38096	1.75976e-10	3.97573e-08
Ccl2	48.4706	2.81103	0.441865	6.36175	1.99471e-10	4.4502e-08
Oplah	1052.9	0.35924	0.05654	6.35374	2.10148e-10	4.63052e-08
Stab1	876.502	0.569409	0.0898359	6.33832	2.32289e-10	5.05597e-08
Gusb	520.954	0.399044	0.0630899	6.32501	2.53219e-10	5.44513e-08
Cd4	227.758	0.734068	0.116653	6.29276	3.11876e-10	6.62663e-08
Syk	412.507	0.419033	0.0669915	6.25502	3.97472e-10	8.34598e-08
Acss1	1670.6	0.370162	0.0592508	6.24737	4.1741e-10	8.66272e-08
Evc2	173.727	0.628532	0.100999	6.22318	4.8718e-10	9.99448e-08
Slc29a3	616.873	0.354638	0.0576362	6.15305	7.60076e-10	1.54157e-07
Fermt3	232.944	0.78874	0.128432	6.14132	8.18382e-10	1.64118e-07
AABR07039446.2	72.2553	1.19327	0.194636	6.13077	8.74521e-10	1.73427e-07
Tnfaip8l2	222.652	0.584184	0.0953828	6.12463	9.08934e-10	1.78271e-07
AABR07021402.1	64.1016	1.4201	0.232286	6.11359	9.74125e-10	1.8898e-07
Hcls1	189.651	1.07803	0.176623	6.10353	1.0375e-09	1.98852e-07
Pld4	809.719	0.596101	0.097689	6.10203	1.04729e-09	1.98852e-07
Msn	2292.9	0.47505	0.0778954	6.09857	1.07024e-09	2.0107e-07
Ccl3	20.1107	1.87207	0.307114	6.0957	1.08958e-09	2.02571e-07
Tgfb1	701.614	0.473476	0.0779644	6.07298	1.25557e-09	2.31025e-07
Cyth4	469.336	0.667957	0.110036	6.07034	1.27642e-09	2.32465e-07
Itga6	2249.56	0.187764	0.0311442	6.02886	1.65125e-09	2.97692e-07
Tnfrsf19	1470.3	0.288822	0.0480191	6.01473	1.80187e-09	3.21598e-07
LOC680121	4905.07	-0.312751	0.0521874	-5.99285	2.06198e-09	3.64379e-07
Cd63	3262.5	0.366426	0.0611645	5.99083	2.08772e-09	3.6531e-07
Abcc3	132.03	0.734375	0.122834	5.97859	2.25075e-09	3.90013e-07
Cyba	365.488	0.732676	0.122794	5.96673	2.42056e-09	4.15406e-07
Tcirg1	718.925	0.49441	0.082944	5.96077	2.51053e-09	4.26742e-07
Ctsc	340.14	0.689776	0.116662	5.91261	3.36723e-09	5.66966e-07
C5ar1	50.0795	1.81393	0.30753	5.8984	3.67048e-09	6.1225e-07
Card14	99.1067	0.713702	0.121068	5.89506	3.74542e-09	6.18965e-07
Prdx1	4604.64	0.19941	0.0338453	5.89181	3.8199e-09	6.25482e-07
Rin2	1563.75	0.246476	0.042046	5.86205	4.57175e-09	7.41788e-07
Mlc1	9156.11	0.271912	0.0464854	5.84939	4.93376e-09	7.93312e-07
Cd53	197.792	0.7884	0.13512	5.83481	5.38513e-09	8.58159e-07
Itgb2	214.326	0.985782	0.169017	5.83243	5.46258e-09	8.62798e-07
Nek6	2368.18	0.224207	0.0384927	5.82467	5.72267e-09	8.95949e-07
Acadl	1119.05	0.292493	0.0502388	5.82205	5.81303e-09	9.02183e-07
Zfp36l1	2349.32	0.27775	0.0478037	5.81022	6.2389e-09	9.59929e-07
S100a13	584.162	0.436363	0.0751294	5.80815	6.31668e-09	9.63591e-07
Ctsb	14050	0.228228	0.0393153	5.80507	6.43401e-09	9.73172e-07
Vav1	125.602	0.962537	0.166376	5.78532	7.23765e-09	1.08052e-06
Gfap	18418.1	1.1006	0.190261	5.78469	7.26479e-09	1.08052e-06
Ina	19086.6	-0.14581	0.0253458	-5.75282	8.77688e-09	1.2907e-06
Stom	838.931	0.3907	0.0679248	5.75194	8.8226e-09	1.2907e-06
Mmp8	5.79511	6.14465	1.07124	5.73604	9.69135e-09	1.40627e-06
Fcgr3a	168.921	1.37964	0.240686	5.73212	9.91858e-09	1.42764e-06
Lcp1	807.996	0.796653	0.139314	5.71839	1.07539e-08	1.53549e-06
Actg1	54882.1	-0.142373	0.0249486	-5.70665	1.1522e-08	1.6321e-06
Tbxas1	64.2084	1.17864	0.206657	5.70337	1.1746e-08	1.65073e-06
Mmp14	2642.29	0.329465	0.0580022	5.68022	1.34519e-08	1.87044e-06
Lap3	1810.68	0.290005	0.0510629	5.67937	1.35189e-08	1.87044e-06
Cd44	573.778	0.552382	0.0977123	5.65315	1.57533e-08	2.1628e-06
Olr1	38.1688	1.86056	0.329459	5.64733	1.62963e-08	2.22028e-06
Abcg1	1849.29	0.195961	0.0347095	5.64574	1.64468e-08	2.22381e-06
LOC688655	1106.56	-0.42371	0.0751356	-5.63927	1.7077e-08	2.29166e-06
Rasa4	378.096	0.378363	0.0671675	5.63313	1.7697e-08	2.34647e-06
Apoe	52225.9	0.305716	0.0542759	5.63263	1.77484e-08	2.34647e-06
Hexa	2162.02	0.217116	0.0386389	5.6191	1.91954e-08	2.51912e-06
2021-09-02	7151.17	0.128066	0.0228216	5.61163	2.00432e-08	2.61118e-06
Atf3	52.4684	1.39575	0.249984	5.58338	2.35888e-08	3.05082e-06
Npc2	2326.9	0.315871	0.056616	5.57919	2.41642e-08	3.10275e-06
Hlx	71.3527	0.951222	0.170615	5.57524	2.47188e-08	3.1513e-06
Pttg1ip	4125.05	0.158362	0.028647	5.52807	3.23781e-08	4.09847e-06
Dock8	294.429	0.649528	0.117746	5.51635	3.46107e-08	4.35022e-06
Lcp2	230.217	0.706446	0.128185	5.51113	3.56538e-08	4.45e-06
Ugt1a7c	276.588	0.472659	0.0859665	5.49817	3.83742e-08	4.75627e-06
Evc	454.359	0.322464	0.0590383	5.46194	4.7095e-08	5.79691e-06
AABR07035479.1	26.98	2.53528	0.465989	5.44063	5.30926e-08	6.4491e-06
Ptpn6	390.44	0.708321	0.130193	5.44055	5.31162e-08	6.4491e-06
Wdfy4	106.048	0.790571	0.145789	5.42272	5.86977e-08	7.07863e-06
Itga7	875.728	0.29609	0.0546753	5.41541	6.11469e-08	7.3245e-06
Slc27a4	7244.47	-0.135559	0.025123	-5.39581	6.82154e-08	8.11672e-06
Klhl32	672.578	-0.229595	0.0425948	-5.39023	7.03677e-08	8.31737e-06
AC128792.2	5812.44	0.338628	0.0628427	5.38851	7.1044e-08	8.33029e-06
Osmr	80.2829	1.15669	0.214711	5.38718	7.15711e-08	8.33029e-06
Gja1	8614.49	0.313919	0.0582799	5.38641	7.18772e-08	8.33029e-06
Shc1	1153.31	0.338396	0.0628408	5.38497	7.24555e-08	8.34313e-06
Man2b1	2300.72	0.198613	0.0369103	5.38096	7.40876e-08	8.47638e-06
LOC100360087	21648.1	0.280419	0.0524063	5.35086	8.75374e-08	9.95139e-06
Fcgrt	1175.95	0.469409	0.0880308	5.33233	9.696e-08	1.09528e-05
Tlr5	11.7671	2.29922	0.434119	5.29629	1.18178e-07	1.32657e-05
Gpx1	2529.76	0.415781	0.0785637	5.29227	1.20805e-07	1.34758e-05
Rab13	442.572	0.40262	0.0761042	5.29038	1.22064e-07	1.35317e-05
Tifab	257.098	0.714937	0.1354	5.2802	1.29044e-07	1.42171e-05
Bcl2a1	40.8065	1.25709	0.238523	5.27033	1.36178e-07	1.4911e-05
Plod1	1233.27	0.245896	0.0468798	5.24525	1.56075e-07	1.69855e-05
Stk10	278.818	0.479558	0.0914533	5.24374	1.5735e-07	1.70205e-05
Kif1c	4229.49	0.203315	0.0388464	5.23381	1.66047e-07	1.78531e-05
Chdh	206.808	0.760326	0.145332	5.23166	1.67994e-07	1.79542e-05
Mvd	4289.91	-0.243578	0.0466873	-5.21722	1.81626e-07	1.92956e-05
Ggta1	338.254	0.463885	0.0889648	5.21426	1.84556e-07	1.94909e-05
Lilrb4	12.9922	3.00968	0.578313	5.20424	1.94787e-07	2.04503e-05
Acly	18440.6	-0.141427	0.0272001	-5.19951	1.99818e-07	2.08559e-05
Aqp4	17433	0.373205	0.0718449	5.19459	2.05168e-07	2.12898e-05
Alas1	1295.51	-0.283053	0.0546042	-5.18372	2.17498e-07	2.24388e-05
Itgal	240.091	0.989002	0.191173	5.17334	2.2995e-07	2.35871e-05
Cav2	652.896	0.381246	0.0737888	5.16672	2.38242e-07	2.42979e-05
Tsnax	6534.57	-0.0997763	0.0193639	-5.15271	2.56755e-07	2.60373e-05
Ifngr1	2165.79	0.199509	0.0387605	5.14723	2.64362e-07	2.66572e-05
Ifitm3	224.837	0.716516	0.13944	5.13853	2.7689e-07	2.77636e-05
Cfp	854.389	0.350872	0.068453	5.12574	2.96377e-07	2.93305e-05
Ifi30	669.558	0.484712	0.0945668	5.12561	2.96582e-07	2.93305e-05
Myo1g	40.6312	1.71445	0.334523	5.12506	2.97446e-07	2.93305e-05
Parvg	129.224	0.84034	0.164018	5.12347	2.99964e-07	2.94163e-05
Cd48	719.816	0.34824	0.0680764	5.11543	3.13029e-07	3.05297e-05
St14	55.4657	1.13384	0.222054	5.10616	3.28779e-07	3.18916e-05
Prdm16	719.718	0.32076	0.0628516	5.10345	3.33512e-07	3.21757e-05
Cd33	194	0.661388	0.12982	5.09465	3.49382e-07	3.35257e-05
Idi1	4947.15	-0.213026	0.0418244	-5.09335	3.51798e-07	3.35769e-05
Nsg1	35665.1	-0.110474	0.0217219	-5.08583	3.66021e-07	3.4602e-05
Tm7sf2	1916.21	-0.245511	0.0482754	-5.08563	3.66415e-07	3.4602e-05
Slco2b1	814.764	0.385031	0.0758667	5.0751	3.87294e-07	3.63812e-05
Was	78.9674	0.718302	0.14158	5.07346	3.90646e-07	3.6504e-05
Tgfbr1	1644.29	0.273263	0.0539029	5.06955	3.98765e-07	3.70685e-05
Col16a1	1784.28	0.392983	0.0776092	5.06361	4.11392e-07	3.80441e-05
Dpp7	3183.7	0.155654	0.0307595	5.06035	4.18485e-07	3.85007e-05
Glipr2	91.3054	0.887362	0.175442	5.05787	4.23966e-07	3.88048e-05
RGD1559482	15.3631	2.57295	0.509879	5.04619	4.50711e-07	4.09958e-05
Clic1	801.645	0.43976	0.0871601	5.04543	4.52497e-07	4.09958e-05
Cndp1	216.748	0.55765	0.110598	5.04215	4.6033e-07	4.14948e-05
Trim47	539.13	0.421484	0.0837792	5.03089	4.88211e-07	4.37869e-05
Aif1	520.861	0.570454	0.113536	5.02445	5.04873e-07	4.50548e-05
Siglec1	27.9333	1.66566	0.33222	5.01373	5.33838e-07	4.74027e-05
Arf1	14023.6	-0.0943728	0.0188391	-5.00942	5.45952e-07	4.82383e-05
Mmp19	165.53	0.603581	0.120762	4.9981	5.78969e-07	5.09036e-05
Ccl4	8.38579	2.52929	0.507103	4.98773	6.10937e-07	5.3451e-05
Tmbim1	321.698	0.383806	0.0770372	4.98208	6.29045e-07	5.47668e-05
Dync1li1	5471.52	-0.144592	0.0290569	-4.97616	6.48591e-07	5.61944e-05
Fcnb	43.9782	2.80875	0.565598	4.96598	6.83543e-07	5.88785e-05
Cd81	15734.6	0.179004	0.0360514	4.96524	6.86168e-07	5.88785e-05
Timp1	407.131	0.956615	0.192787	4.96204	6.97575e-07	5.95709e-05
Pnpla7	396.272	0.345858	0.0697518	4.95841	7.10728e-07	6.04051e-05
Arhgap30	136.211	0.875125	0.176788	4.95014	7.41618e-07	6.27318e-05
Blnk	227.766	0.555466	0.112253	4.94834	7.48477e-07	6.30133e-05
Csf1	563.812	0.401592	0.0812053	4.9454	7.59885e-07	6.34092e-05
AABR07006269.1	8.31004	2.43965	0.493328	4.9453	7.60285e-07	6.34092e-05
P2rx7	364.807	0.394045	0.0798609	4.93414	8.05032e-07	6.65856e-05
Igsf10	2112.03	0.154877	0.0313901	4.93395	8.05832e-07	6.65856e-05
Lipa	2342.25	0.193403	0.0392156	4.93179	8.14775e-07	6.67348e-05
Mapk8ip2	16069	-0.127368	0.0258262	-4.93171	8.15116e-07	6.67348e-05
Hk3	33.8929	2.32651	0.472374	4.92513	8.43029e-07	6.81815e-05
Fgd2	229.953	0.551352	0.111952	4.92491	8.43986e-07	6.81815e-05
Tlr2	129.525	0.858538	0.174328	4.92485	8.44247e-07	6.81815e-05
Cd276	1998.11	0.223127	0.0453603	4.91899	8.69905e-07	6.99373e-05
Arhgap25	438.241	0.382713	0.0778461	4.91628	8.82046e-07	7.05953e-05
Piezo1	738.974	0.342278	0.0698607	4.89943	9.61144e-07	7.65826e-05
Lmo3	7795.56	-0.168181	0.034372	-4.89297	9.93271e-07	7.87907e-05
Cd180	170.595	0.634188	0.129694	4.88988	1.00895e-06	7.96802e-05
Ptprc	164.639	1.11446	0.228079	4.88628	1.02759e-06	8.07946e-05
Tlr8	12.889	2.29685	0.470655	4.88012	1.06023e-06	8.29958e-05
Plin4	8.58302	2.10829	0.433245	4.86629	1.13713e-06	8.86265e-05
Cd84	60.3843	0.96368	0.198113	4.8643	1.14864e-06	8.91346e-05
Tmem86a	635.136	0.290753	0.0598458	4.85837	1.18354e-06	9.14454e-05
Hspbp1	5649.64	-0.166975	0.0343828	-4.85635	1.19571e-06	9.19873e-05
Scamp2	1478.59	0.193325	0.0398715	4.84871	1.24267e-06	9.51894e-05
Mfsd1	2119.57	0.175257	0.0361612	4.84656	1.25623e-06	9.58169e-05
Rrbp1	4110.69	0.137315	0.0283424	4.84488	1.2669e-06	9.62199e-05
Pfkfb3	3697.16	0.201966	0.0417654	4.83572	1.32664e-06	0.00010033
Slc7a7	237.285	0.438249	0.0907149	4.83106	1.35808e-06	0.000102274
Pctp	67.3827	0.773396	0.160326	4.8239	1.40775e-06	0.000105569
Ccdc103	65.5053	1.20777	0.250498	4.82146	1.42514e-06	0.000106426
Csdc2	12797.8	-0.112118	0.0232913	-4.81375	1.48122e-06	0.000110154
Itih3	4418.96	0.412165	0.0856526	4.81206	1.49383e-06	0.000110159
Cebpa	311.335	0.503884	0.104714	4.81199	1.49433e-06	0.000110159
Stk25	10109.5	-0.0936157	0.0194576	-4.81126	1.49981e-06	0.000110159
Slfn13	384.597	0.628028	0.130584	4.80938	1.51402e-06	0.000110436
Notch1	4362.62	0.195268	0.0406054	4.80892	1.5175e-06	0.000110436
Cd37	138.741	0.581266	0.120893	4.80809	1.5238e-06	0.000110436
Rassf4	294.148	0.452528	0.0941298	4.80749	1.52834e-06	0.000110436
Sec23b	1130.23	0.187825	0.0391366	4.79921	1.5929e-06	0.000114637
Irgm	143.209	0.631274	0.131599	4.79695	1.61097e-06	0.000115473
Bgn	1728.29	0.468586	0.0981639	4.77351	1.81046e-06	0.000129253
Dab2	1464.1	0.397189	0.0832488	4.77111	1.83212e-06	0.000130277
Plxnb1	3682.13	0.215112	0.0450975	4.76992	1.84297e-06	0.000130529
Prep	5116.99	-0.117936	0.0247307	-4.7688	1.8533e-06	0.000130742
Cyp2d1	56.652	0.789269	0.165637	4.76506	1.88801e-06	0.000132666
Stat5a	205.06	0.494249	0.103834	4.76001	1.93579e-06	0.00013549
Clec10a	67.2867	0.900036	0.189565	4.74791	2.05527e-06	0.000143291
LOC680875	387.654	0.413699	0.0874181	4.73242	2.21861e-06	0.000154077
Acot7	15226.3	-0.155537	0.0329345	-4.72262	2.32828e-06	0.000161066
Dap	728.318	0.308112	0.0653937	4.71164	2.45727e-06	0.000169333
Mapkapk3	491.27	0.271229	0.0576359	4.70591	2.5274e-06	0.000173496
Fkbp10	1003.34	0.261203	0.0555223	4.70447	2.54524e-06	0.000174051
Igsf11	1570.59	0.263461	0.0560636	4.69933	2.61023e-06	0.000177326
Rbmxl1b	856.022	-0.219687	0.0467508	-4.69911	2.613e-06	0.000177326
Pbxip1	3105.2	0.231784	0.0493999	4.69198	2.70569e-06	0.000182921
Skap2	366.027	0.377769	0.0806723	4.68276	2.83039e-06	0.000190629
Stmn3	35915.6	-0.171696	0.0366776	-4.68121	2.85185e-06	0.000190951
Celsr1	881.775	0.37782	0.0807157	4.68087	2.85656e-06	0.000190951
AABR07048992.1	535.621	-0.33951	0.0727377	-4.66758	3.04762e-06	0.000202962
Igtp	165.453	0.483743	0.103803	4.66022	3.15878e-06	0.000209583
Pltp	2583.8	0.306658	0.0658389	4.65769	3.1977e-06	0.00021138
Ikzf1	131.018	0.583825	0.125574	4.64923	3.33171e-06	0.000219426
Sash3	95.2858	0.613369	0.131976	4.64757	3.35876e-06	0.000220394
Dpp3	4253.18	-0.127726	0.0274923	-4.64587	3.38645e-06	0.000221397
Ltbp3	1965.71	0.181488	0.0390849	4.64343	3.42671e-06	0.000223211
Tmem158	7151.41	-0.175673	0.0378482	-4.64152	3.45849e-06	0.000224462
Zeb1	2499.96	0.178497	0.038482	4.63845	3.51035e-06	0.000227003
Notch2	2252.63	0.249409	0.0537979	4.63603	3.55159e-06	0.00022884
Cfap20	2301.12	-0.144058	0.0310862	-4.63414	3.58427e-06	0.000230115
Pros1	477.101	0.336208	0.0725732	4.63268	3.60958e-06	0.000230496
B3gat2	1920.51	-0.170955	0.0369087	-4.63183	3.62456e-06	0.000230496
Fam171a2	23374.9	-0.121835	0.0263054	-4.63158	3.62894e-06	0.000230496
C1qa	697.011	0.675995	0.146088	4.62731	3.70447e-06	0.000234402
Lamp2	2341.33	0.224909	0.0486118	4.62663	3.7167e-06	0.000234402
Ano6	1670.21	0.21945	0.0474961	4.62037	3.83059e-06	0.000240734
Rnf19b	5684.14	-0.106824	0.0231479	-4.61485	3.93383e-06	0.000246354
Ucp2	2083.77	0.453572	0.0985465	4.60262	4.17209e-06	0.000260362
Fes	169.105	0.689167	0.14977	4.60151	4.19439e-06	0.000260841
Efcab14	2074.62	0.167386	0.036396	4.59901	4.24505e-06	0.000262316
Itgb1	6749.3	0.132138	0.0287327	4.59889	4.2475e-06	0.000262316
Pafah1b2	7034.48	-0.106064	0.0230715	-4.59718	4.28251e-06	0.000263566
Tecr	20347.9	-0.130284	0.0283979	-4.5878	4.47938e-06	0.000274735
Mt2A	753.931	0.949863	0.207107	4.58633	4.51096e-06	0.000275725
Mmp12	9.02765	2.40816	0.525183	4.58537	4.53175e-06	0.00027605
Alpk3	132.699	0.591882	0.129167	4.58231	4.59867e-06	0.000278248
Klhl30	67.0365	0.943874	0.205983	4.58229	4.59901e-06	0.000278248
Fcgr2b	139.471	0.690288	0.150709	4.58026	4.64406e-06	0.000280024
Uba1	21330.9	-0.128798	0.0281725	-4.57176	4.8364e-06	0.00029064
AABR07027088.1	109.459	-2.52794	0.55334	-4.56851	4.91197e-06	0.00029419
Lamb2	2461.69	0.239434	0.0524301	4.56674	4.95376e-06	0.000295702
C1qb	969.05	0.615141	0.134878	4.56071	5.09814e-06	0.000303305
Itga5	519.627	0.406166	0.0891478	4.55609	5.21146e-06	0.000309017
Acot1	999.316	0.373471	0.0819964	4.55472	5.24544e-06	0.000309041
Tjp2	1580.05	0.229938	0.050484	4.55468	5.2465e-06	0.000309041
Cd9	2366.36	0.259763	0.0570589	4.55254	5.30009e-06	0.000311171
Lilrb3a	20.6652	2.25244	0.494878	4.5515	5.32644e-06	0.000311693
Sft2d2	779.534	0.314703	0.0691728	4.54952	5.37688e-06	0.000313616
Usp11	9083.75	-0.102696	0.0226498	-4.53407	5.78589e-06	0.000336373
Fn1	4421.67	0.37616	0.0830045	4.53181	5.84804e-06	0.000338883
Vsir	947.099	0.293082	0.0646949	4.53021	5.89246e-06	0.000340351
Rxra	511.756	0.325922	0.0723024	4.50776	6.55169e-06	0.000377208
Aox1	223.209	0.489889	0.108826	4.50158	6.745e-06	0.000387089
NEWGENE_2134	49.3585	0.74038	0.164753	4.49389	6.99341e-06	0.000400059
Hexb	2099.38	0.194879	0.0434429	4.48586	7.26193e-06	0.000413929
Slamf9	13.8246	2.02199	0.450808	4.48527	7.28226e-06	0.000413929
Otud7b	1048.24	0.233189	0.052001	4.48433	7.3145e-06	0.000414442
Rtn1	79575.5	-0.13143	0.0293364	-4.48009	7.46101e-06	0.000421405
Cx3cr1	477.664	0.420511	0.0941836	4.4648	8.01428e-06	0.000451227
Vps35	9228.35	-0.101023	0.0226672	-4.45679	8.31967e-06	0.000466948
Fuca1	1604.62	0.201069	0.0451726	4.45111	8.54264e-06	0.00047796
Rab31	10596.8	0.110915	0.0249647	4.44285	8.87734e-06	0.000495133
Tubb5	150003	-0.126359	0.028468	-4.43863	9.05341e-06	0.000501936
Atp5f1b	58007	-0.119802	0.0269911	-4.43858	9.05554e-06	0.000501936
Mxra8	683.729	0.302598	0.06821	4.43627	9.15322e-06	0.000505779
LOC100910130	91.9952	3.27461	0.738604	4.43351	9.27126e-06	0.000510721
Npr1	315.683	0.45637	0.103186	4.42281	9.74249e-06	0.000535028
Tuba1b	53436.9	-0.124129	0.0280711	-4.42195	9.78135e-06	0.000535514
Ctxn1	23831.7	-0.165492	0.0374586	-4.41799	9.96216e-06	0.000543745
LOC100912618	5297.21	-0.107669	0.0243989	-4.41289	1.02002e-05	0.00055504
Apbb1	18943.5	-0.113487	0.0257614	-4.4053	1.05637e-05	0.00057307
Tmem173	98.3346	0.652286	0.148188	4.40175	1.0738e-05	0.000580764
Klhl6	164.244	0.534836	0.121539	4.40052	1.0799e-05	0.000582299
Fkbp4	7746.27	-0.125427	0.0285883	-4.38735	1.1474e-05	0.000613019
Mknk1	789.188	0.25427	0.0579603	4.38697	1.14943e-05	0.000613019
Sgsm3	3534.35	-0.124477	0.0283743	-4.38695	1.14951e-05	0.000613019
Nes	557.47	0.388203	0.0884946	4.38674	1.15061e-05	0.000613019
Rab20	51.1667	0.907635	0.207045	4.38376	1.16647e-05	0.000619618
Hps1	521.704	0.299161	0.0683668	4.37582	1.20979e-05	0.000639152
P2rx1	70.4831	0.743632	0.169946	4.3757	1.21041e-05	0.000639152
Pmp22	908.441	0.271093	0.0620145	4.37144	1.23429e-05	0.000649841
AABR07044375.1	5.68711	2.41993	0.555128	4.35923	1.3052e-05	0.000685151
Nqo1	471.832	0.274083	0.0629079	4.35689	1.31924e-05	0.000690492
Gna15	166.2	0.448427	0.103041	4.35194	1.34938e-05	0.000704201
Dcaf6	4613.68	-0.109482	0.0251672	-4.35019	1.36022e-05	0.000707791
Jup	5524.69	-0.133724	0.030753	-4.34833	1.3718e-05	0.00071174
Ptms	51624.2	-0.148481	0.0341565	-4.34709	1.37954e-05	0.000713683
RGD1311739	2758.69	-0.148221	0.0341623	-4.33874	1.43302e-05	0.000738059
Fyb1	186.887	0.673955	0.155345	4.33845	1.43493e-05	0.000738059
Col5a2	2092.31	0.225933	0.0521562	4.33186	1.47856e-05	0.000758315
Rasal3	103.556	0.675321	0.156107	4.32601	1.51836e-05	0.000776496
Slc39a1	2371.82	0.273911	0.063337	4.32465	1.52772e-05	0.00077905
Dym	3033.44	-0.114084	0.0263855	-4.32375	1.53401e-05	0.00078003
Adam17	1045.67	0.194071	0.044901	4.32219	1.54486e-05	0.000783314
LOC100912380	170.712	-0.36347	0.0841438	-4.31963	1.56291e-05	0.000790224
Cd86	55.9464	0.779547	0.180544	4.31777	1.57617e-05	0.000794673
Ppp1r15a	921.728	0.174799	0.0404905	4.31705	1.58125e-05	0.000794992
Slc6a15	6147.81	-0.141197	0.0327263	-4.31447	1.59989e-05	0.000801792
Nlrp3	103.655	0.599852	0.139057	4.31371	1.60538e-05	0.000801792
Cybb	163.184	1.05222	0.243947	4.31331	1.60826e-05	0.000801792
Cyp7b1	405.829	0.252081	0.0585272	4.30707	1.6543e-05	0.000822451
Mllt11	30936	-0.1251	0.0290723	-4.30306	1.68458e-05	0.0008331
AABR07030590.1	32.7547	1.20125	0.279165	4.30299	1.68506e-05	0.0008331
Mapk13	50.2714	0.735158	0.171143	4.29559	1.74229e-05	0.000859014
Zwint	79463.6	-0.111172	0.0258975	-4.29277	1.76455e-05	0.000867596
Lyn	998.063	0.383734	0.0894452	4.29016	1.78547e-05	0.000875469
Sh2b3	1473.28	0.178023	0.0415125	4.28842	1.79948e-05	0.000879423
Cd200r1	41.712	1.11328	0.259631	4.28794	1.80339e-05	0.000879423
Cbx4	2121.41	-0.155415	0.0362833	-4.28339	1.84067e-05	0.000893606
Stmn2	115250	-0.112835	0.0263439	-4.28317	1.84249e-05	0.000893606
Fdps	17676.8	-0.128433	0.0300985	-4.2671	1.98026e-05	0.000957823
Uap1l1	393.141	0.323276	0.0758777	4.26049	2.03983e-05	0.00098397
Inpp5d	605.833	0.340863	0.0800452	4.25838	2.05913e-05	0.000990604
AABR07012795.1	955.928	0.207685	0.0487856	4.2571	2.07095e-05	0.000992178
Csf2ra	840.623	0.260065	0.0610936	4.25682	2.07352e-05	0.000992178
Lsp1	80.7495	1.35857	0.319504	4.25213	2.11748e-05	0.0010105
Slc44a2	4172.64	0.132723	0.0312666	4.24487	2.18721e-05	0.001041
Rab2a	6872.26	-0.104442	0.0246078	-4.24427	2.1931e-05	0.00104102
Tnfrsf1a	1003.41	0.400147	0.0943824	4.23963	2.23886e-05	0.00105992
Bmpr1a	2310.65	0.188548	0.0444825	4.2387	2.24822e-05	0.00106154
Hes7	605.788	-0.296574	0.0700609	-4.23309	2.30503e-05	0.00108549
Plekha2	217.771	0.389832	0.0922155	4.2274	2.36405e-05	0.00110921
Tgif1	147.503	0.532256	0.125917	4.22704	2.36782e-05	0.00110921
Myo9b	6519.05	0.180041	0.042688	4.21761	2.46904e-05	0.0011536
Evi2b	62.4157	0.692171	0.164154	4.21661	2.48003e-05	0.00115571
Prmt5	4839.27	-0.117651	0.0279352	-4.21155	2.53625e-05	0.00117883
Ttc7a	702.904	0.228936	0.0543828	4.20971	2.55697e-05	0.00118537
Cd82	884.418	0.267755	0.0636197	4.20867	2.56878e-05	0.00118776
Ablim3	5619.25	-0.153744	0.0365371	-4.20788	2.57778e-05	0.00118884
Mgst1	145.856	0.791667	0.18825	4.20541	2.6061e-05	0.0011988
Hck	163.838	0.849515	0.202155	4.2023	2.64217e-05	0.00121228
Cnih2	29536.3	-0.11585	0.0276273	-4.19331	2.74908e-05	0.00125809
Swap70	934.941	0.185187	0.0441727	4.19235	2.76084e-05	0.00126024
Pik3cg	367.518	0.32185	0.0768285	4.1892	2.79942e-05	0.00127459
Rasgrp2	6453.94	-0.133116	0.0317971	-4.18642	2.8339e-05	0.00128701
Lrrk1	408.25	0.298057	0.0712333	4.18423	2.86134e-05	0.00129361
Manba	572.486	0.227765	0.0544357	4.1841	2.86294e-05	0.00129361
Osgin1	40.0282	0.780303	0.186519	4.1835	2.87055e-05	0.00129377
Lrp4	2065.47	0.218864	0.0523893	4.17765	2.94532e-05	0.00132413
Dennd2a	1551.76	0.153941	0.0368574	4.17666	2.95817e-05	0.00132657
Tmem273	21.3777	1.11968	0.268366	4.17223	3.01639e-05	0.00134929
Comt	2066.85	0.165264	0.039643	4.16882	3.06187e-05	0.00136621
Tpgs2	5574.72	-0.111879	0.0268811	-4.16198	3.15499e-05	0.00140425
Mt-nd3	23382.1	0.30656	0.0737101	4.159	3.19643e-05	0.00141915
LOC299282	11.973	4.99351	1.20153	4.15596	3.23927e-05	0.0014346
Irf5	242.467	0.446526	0.107634	4.14854	3.34599e-05	0.0014782
Klc1	46753.1	-0.101073	0.0243849	-4.14492	3.39938e-05	0.00149808
Ap2m1	42077.5	-0.106304	0.0256909	-4.13781	3.50632e-05	0.0015414
Arhgap17	736.393	0.219181	0.0529956	4.13583	3.53675e-05	0.00155096
Il17ra	1020.59	0.247763	0.0599177	4.13506	3.54862e-05	0.00155235
Stip1	8274.05	-0.0958749	0.0231902	-4.13428	3.56062e-05	0.00155379
Metrn	2242.67	0.218893	0.0529735	4.13212	3.59437e-05	0.00156095
Plcd1	1200.88	0.268679	0.0650336	4.13139	3.60576e-05	0.00156095
Nsg2	69541.7	-0.0956498	0.0231523	-4.13134	3.60662e-05	0.00156095
Dhrs9	95.8912	0.724678	0.175425	4.13099	3.612e-05	0.00156095
AABR07006308.1	25.9353	1.08945	0.263875	4.12865	3.64906e-05	0.00157315
Irf1	197.089	0.418355	0.101407	4.1255	3.69934e-05	0.00159098
Atxn10	14253.5	-0.0952238	0.0230958	-4.12299	3.73992e-05	0.00160457
Ankmy2	5308.98	-0.102927	0.0249889	-4.11891	3.80674e-05	0.00162855
Emilin1	1089.11	0.260315	0.0632069	4.11846	3.81407e-05	0.00162855
Ednrb	2173.54	0.228256	0.0554767	4.11444	3.88114e-05	0.00165324
Cmas	7348.3	-0.130725	0.0318008	-4.11074	3.94385e-05	0.00167595
Uhrf1	543.412	0.264218	0.0643251	4.10754	3.999e-05	0.00169535
Maged1	24682.3	-0.104359	0.0254162	-4.10601	4.02549e-05	0.00170254
Cyp2j10	77.5538	0.620362	0.151116	4.1052	4.03971e-05	0.00170451
Ankrd46	10515.3	-0.098458	0.0240253	-4.0981	4.16561e-05	0.00175349
Abhd4	4714.93	0.147539	0.0360118	4.09696	4.18604e-05	0.00175794
Rnf187	27154.5	-0.0999462	0.0244351	-4.09027	4.30867e-05	0.00180519
Nipsnap3b	2887.51	-0.152066	0.0371832	-4.08965	4.32028e-05	0.00180582
Vcan	6789.22	0.189439	0.0463973	4.08298	4.44615e-05	0.00185408
Maea	5430.19	-0.102694	0.0251738	-4.07939	4.51535e-05	0.00187595
Maob	1038.07	0.242923	0.059552	4.07917	4.51961e-05	0.00187595
Tspan13	11096.5	-0.104461	0.0256137	-4.07832	4.5363e-05	0.00187851
Bcat1	42820.4	-0.114581	0.0281136	-4.07565	4.58862e-05	0.00189328
Slc1a3	21975.6	0.168817	0.0414232	4.07542	4.59318e-05	0.00189328
Actl6b	6276.47	-0.122973	0.030184	-4.0741	4.61918e-05	0.00189961
Galc	467.008	0.262181	0.0643769	4.07259	4.64933e-05	0.00190761
Gars	8523.76	-0.108962	0.0267661	-4.07089	4.68348e-05	0.00191722
Dusp26	7467.56	-0.157036	0.0385837	-4.07	4.70123e-05	0.00192008
Tle1	2034.8	-0.126294	0.0310415	-4.06856	4.73046e-05	0.00192761
Galns	1022.42	0.168456	0.0414133	4.06768	4.74834e-05	0.00193049
Lat2	62.6285	0.770078	0.189389	4.06613	4.78012e-05	0.00193899
Clec4a3	41.2479	1.08454	0.266851	4.06422	4.8193e-05	0.00195045
Npepps	13698	-0.0603749	0.0148684	-4.06063	4.89397e-05	0.00197619
Slc7a11	2504.23	0.419265	0.103283	4.05938	4.92029e-05	0.00197848
Igf2bp3	203.681	0.4475	0.110241	4.05931	4.92182e-05	0.00197848
Ptgs1	163.156	0.413341	0.101893	4.05661	4.97906e-05	0.00199699
Tal1	243.897	0.387399	0.0955779	4.05322	5.05164e-05	0.00201671
Fzr1	5807.55	-0.114379	0.0282198	-4.05316	5.05314e-05	0.00201671
Nfe2l2	638.808	0.288113	0.0710909	4.05274	5.06213e-05	0.00201671
Prmt1	7079.41	-0.13876	0.0342432	-4.05219	5.07394e-05	0.00201692
Epsti1	127.474	0.61275	0.151398	4.04727	5.18187e-05	0.00205524
Paqr3	1498.77	-0.146009	0.0360887	-4.04584	5.21363e-05	0.00206326
Cfap100	185.245	0.425319	0.105142	4.04517	5.22861e-05	0.00206435
Sardh	719.928	0.195809	0.0484115	4.04468	5.23953e-05	0.00206435
Fbxo9	3949.58	-0.127999	0.0316725	-4.04133	5.31479e-05	0.00208939
Ola1	5786.21	-0.127053	0.031456	-4.03908	5.36608e-05	0.00210492
Crmp1	86765.8	-0.133335	0.0330191	-4.0381	5.3886e-05	0.00210912
Ctdsp1	1570.22	0.17055	0.0422418	4.03747	5.40303e-05	0.00211014
Sorbs3	1318.16	0.173526	0.043003	4.0352	5.45557e-05	0.002126
Fcrl2	1385.1	0.89148	0.221294	4.02848	5.61379e-05	0.00218289
Tfec	17.1157	1.59169	0.395277	4.02676	5.65511e-05	0.00219418
Bzw2	6811.52	-0.142241	0.0354087	-4.01712	5.89144e-05	0.00228092
Kctd13	5450.09	-0.100969	0.0251551	-4.01385	5.97375e-05	0.00230573
Tlr3	130.654	0.537578	0.133941	4.01355	5.98136e-05	0.00230573
Wrnip1	2460.51	-0.123864	0.0308756	-4.01171	6.028e-05	0.0023187
Stat4	883.438	0.212755	0.0530623	4.00953	6.08399e-05	0.00233193
Sh3d21	90.5196	0.507255	0.126518	4.00935	6.08851e-05	0.00233193
Tmem63a	78.9858	0.669405	0.167153	4.00474	6.20859e-05	0.00237282
AABR07029198.1	2784.3	-0.171872	0.0429708	-3.99974	6.34113e-05	0.0024183
Emp3	179.935	0.617754	0.154517	3.99798	6.38865e-05	0.00243123
Fas	47.9817	0.844847	0.211567	3.99328	6.51642e-05	0.00247458
Kdm1a	4851.56	-0.100149	0.0250913	-3.99139	6.56873e-05	0.00248914
AC128848.1	340.672	0.528362	0.132416	3.99016	6.60289e-05	0.00249515
Fam53b	1319.52	0.147878	0.0370638	3.98981	6.61253e-05	0.00249515
Pyroxd2	313.356	0.363631	0.0912184	3.98638	6.709e-05	0.00252621
Thop1	3074.63	-0.125613	0.0315622	-3.97984	6.8963e-05	0.0025868
Lst1	12.8859	1.9156	0.481397	3.97926	6.91292e-05	0.0025868
Qpct	975.611	-0.208148	0.0523084	-3.97925	6.91339e-05	0.0025868
Mtch1	30788.2	-0.106203	0.0267089	-3.97633	6.99878e-05	0.00261327
Hist3h2ba	3270.14	-0.170963	0.0430497	-3.9713	7.14814e-05	0.00266346
Stard9	1496.91	0.265879	0.0669903	3.96891	7.2202e-05	0.00268471
Irak1	7152.39	0.100823	0.0254175	3.96669	7.2879e-05	0.00270425
Cd14	137.163	0.978264	0.246755	3.96452	7.35437e-05	0.00271844
Efna3	1862.35	-0.124702	0.0314551	-3.96445	7.35661e-05	0.00271844
Btk	57.1571	0.73245	0.184843	3.96255	7.41539e-05	0.00273426
Trim3	7515.46	-0.0969247	0.0244631	-3.96208	7.43005e-05	0.00273426
Exoc3	3102.14	-0.118449	0.0299053	-3.96079	7.47036e-05	0.00274344
C1qc	594.25	0.651225	0.164538	3.95791	7.56091e-05	0.00277099
Epb41l2	3354.28	0.190839	0.0482322	3.95666	7.60045e-05	0.00277977
Irf8	426.763	0.701421	0.177445	3.95289	7.72117e-05	0.00281815
Dclre1c	319.571	0.285309	0.0722066	3.95128	7.77334e-05	0.0028314
Zfp706	11816.2	-0.0824658	0.0208924	-3.94716	7.9084e-05	0.00287473
Ms4a4a	11.3951	1.97747	0.501408	3.94382	8.01929e-05	0.00290911
Gldc	918.482	0.197866	0.0502142	3.94044	8.13333e-05	0.0029445
Klhl8	3468.04	-0.10903	0.0276929	-3.93709	8.24747e-05	0.00297427
Ccno	86.2349	0.613569	0.155845	3.93705	8.2489e-05	0.00297427
Plin3	167.679	0.422823	0.107451	3.93502	8.31903e-05	0.00299351
Sbno2	2526.32	0.240836	0.0612262	3.93354	8.37038e-05	0.00299585
Decr1	628.846	0.214935	0.0546429	3.93344	8.37383e-05	0.00299585
Ddx1	5805.66	-0.100325	0.0255061	-3.93338	8.37589e-05	0.00299585
Nefm	12578.4	-0.249423	0.0634299	-3.93226	8.41524e-05	0.0030039
Sgta	10049	-0.0853232	0.0217013	-3.93172	8.43415e-05	0.00300465
Prune1	5056.4	-0.0945027	0.0240553	-3.92856	8.54566e-05	0.0030383
Stmn1	82766.1	-0.156296	0.0397917	-3.92785	8.571e-05	0.00304126
Tmem37	62.1443	0.781697	0.19912	3.92575	8.64606e-05	0.00305963
Rnf208	5645.57	-0.132206	0.0336794	-3.92544	8.65706e-05	0.00305963
Pdgfa	2530.05	-0.109583	0.0279283	-3.92374	8.71836e-05	0.0030752
Ddx25	2735.12	-0.120726	0.0307951	-3.9203	8.84378e-05	0.00311329
Plxnb2	8345.49	0.12612	0.0321832	3.9188	8.899e-05	0.00312656
Ptpn7	261.28	0.401682	0.102535	3.91751	8.94692e-05	0.00313722
Nap1l4	10945.2	-0.0878106	0.0224219	-3.91628	8.99263e-05	0.00314183
Efs	1059.61	0.149187	0.0380947	3.91621	8.99527e-05	0.00314183
Zcchc18	10496.6	-0.150515	0.0384648	-3.91306	9.11321e-05	0.00317681
LOC102547056	32.8209	1.06245	0.271566	3.9123	9.14216e-05	0.00318069
Tnfsf12	419.077	0.260447	0.0667107	3.90412	9.45687e-05	0.00327802
Ripk3	86.2153	0.870133	0.222884	3.90398	9.46239e-05	0.00327802
Gnai1	6323.46	-0.125138	0.032057	-3.90361	9.47703e-05	0.00327802
Ppp2cb	8392.89	-0.109039	0.0279566	-3.90028	9.60805e-05	0.00331692
Tep1	1177.6	0.196092	0.0503027	3.89824	9.68963e-05	0.00333862
Ppme1	8134.59	-0.089947	0.0230791	-3.89733	9.7258e-05	0.00334462
Sfrp1	1880.46	0.218921	0.0562113	3.89461	9.83561e-05	0.00337589
Sulf1	1378.61	0.183086	0.047031	3.89289	9.90588e-05	0.00338794
Nup85	1727.06	-0.124187	0.0319016	-3.89282	9.90869e-05	0.00338794
Plcd3	817.851	0.196778	0.0506099	3.88814	0.000101017	0.00344733
Litaf	1063.25	0.326586	0.0840607	3.88512	0.000102279	0.00348374
Yars	5340.37	-0.113284	0.0292337	-3.87513	0.000106568	0.00362171
Tpsab1	38.7054	-1.32426	0.341768	-3.87475	0.000106736	0.00362171
Tpsb2	46.5157	-1.03935	0.268362	-3.87294	0.000107528	0.00364168
Rac3	12824.2	-0.134878	0.0348438	-3.87092	0.000108424	0.00365728
Caly	10086.8	-0.183048	0.0472896	-3.87078	0.000108485	0.00365728
Tlr7	128.526	0.565314	0.146056	3.87052	0.000108604	0.00365728
Clec7a	15.5793	1.92907	0.498722	3.86802	0.000109725	0.00367945
Itgb4	525.839	0.386219	0.0998537	3.86785	0.0001098	0.00367945
Igdcc4	3515.81	0.168572	0.043585	3.86767	0.00010988	0.00367945
Rras2	3361.35	-0.123061	0.0319685	-3.84946	0.000118378	0.00395659
AC134224.1	2713.03	0.246783	0.064146	3.8472	0.000119473	0.00398571
AC134224.2	521.637	0.324183	0.0842963	3.84576	0.000120178	0.00400174
Rnf14	23174.9	-0.110171	0.0286669	-3.84314	0.00012147	0.00403237
Rab3il1	404.159	0.296316	0.0771059	3.84298	0.00012155	0.00403237
Zcchc24	3903.77	0.133958	0.0348686	3.84178	0.000122144	0.00404456
Psmb9	133.177	0.494434	0.128843	3.8375	0.000124293	0.00410811
Bag3	323.209	0.426699	0.111208	3.83694	0.000124576	0.00410986
Tln1	3385.36	0.159377	0.0415531	3.83551	0.000125305	0.00412627
Rtl3	6.7537	-2.03993	0.531966	-3.8347	0.000125718	0.00413227
Slc15a3	98.4582	0.589259	0.153706	3.83368	0.00012624	0.00413585
Fdft1	8770.75	-0.134469	0.0350765	-3.83358	0.000126291	0.00413585
Maged2	7299.17	-0.144196	0.0376396	-3.83098	0.000127635	0.0041722
Mpzl1	7056.06	-0.0995836	0.02602	-3.8272	0.000129609	0.00422899
Aadat	20.4038	1.06557	0.27886	3.82116	0.000132825	0.00432601
Pebp1	23529.5	-0.111681	0.0292382	-3.81968	0.000133624	0.00434131
Dctn1	29400	-0.0794352	0.0207979	-3.81939	0.000133781	0.00434131
Fam3c	5751.27	-0.150863	0.0395117	-3.81819	0.000134436	0.00435243
Acr	72.2309	0.650984	0.17051	3.81787	0.000134611	0.00435243
Szrd1	4110.91	0.103345	0.0270856	3.81549	0.000135914	0.00438662
Il21r	18.3846	1.06103	0.278146	3.81465	0.000136377	0.00439361
Triqk	1251.19	-0.155229	0.0406996	-3.81401	0.000136731	0.00439706
Foxp4	4441.53	-0.114082	0.0299178	-3.81317	0.000137195	0.00440407
Efhc1	280.429	0.308163	0.080848	3.81164	0.00013805	0.00442356
Dnm1	23906.4	-0.161019	0.0422527	-3.81085	0.000138492	0.00442592
Hmgcs1	47706.6	-0.132725	0.0348303	-3.81062	0.00013862	0.00442592
Atp5f1a	32838.8	-0.100011	0.0263425	-3.79657	0.000146712	0.00467591
Sspn	304.983	0.387903	0.102216	3.79493	0.000147683	0.00469847
Vstm2l	7989.27	-0.219584	0.0578746	-3.79414	0.000148158	0.00470519
AABR07015346.1	261.898	-0.387729	0.102213	-3.79334	0.000148635	0.00471195
Acy3	175.821	0.371435	0.0979319	3.79279	0.000148967	0.00471411
Trim34	140.797	0.46682	0.123142	3.79092	0.00015009	0.00473685
Casp6	19.6945	-2.67597	0.705929	-3.79071	0.000150216	0.00473685
Ywhaz	85709.8	-0.0770322	0.02033	-3.78908	0.000151206	0.00475964
C1qtnf4	12840.6	-0.160443	0.0423857	-3.78532	0.000153514	0.0048238
Pdhb	5690.25	-0.11923	0.0315078	-3.78413	0.00015425	0.00483173
Folr2	32.7855	1.06074	0.280321	3.78403	0.000154308	0.00483173
Zc3hc1	1502.57	-0.13669	0.0361443	-3.7818	0.000155701	0.00486682
Fscn1	12418.5	-0.132112	0.0349415	-3.78096	0.000156224	0.00487222
Maf	1199.32	0.184025	0.0486756	3.78065	0.00015642	0.00487222
Postn	497.814	0.35638	0.0943021	3.77913	0.000157375	0.00488982
Man1c1	789.641	0.207515	0.0549143	3.77888	0.000157533	0.00488982
Slc40a1	172.688	0.510973	0.135406	3.77363	0.00016089	0.00497803
Lyl1	196.944	0.478402	0.126777	3.77356	0.000160932	0.00497803
B4galt1	258.865	0.401309	0.106407	3.77144	0.00016231	0.00500373
Cd1d1	47.3539	0.675126	0.179031	3.77099	0.000162601	0.00500373
Dbi	6922.77	0.177247	0.0470029	3.77099	0.000162604	0.00500373
Sqle	9813.31	-0.13482	0.0357579	-3.77036	0.000163014	0.00500769
Csrp1	1629.08	0.266882	0.0708341	3.76771	0.000164752	0.0050524
Alpk1	356.203	0.314287	0.0834873	3.76449	0.000166891	0.00510145
Gap43	68749.4	-0.120437	0.0319933	-3.76444	0.000166923	0.00510145
Ncan	25685.2	0.209999	0.0558054	3.76305	0.000167851	0.00512103
Stk40	2963.82	0.127094	0.0338255	3.75736	0.000171716	0.00523001
Atp6v0d1	11704.6	-0.110499	0.0294147	-3.7566	0.000172235	0.00523688
Gab1	931.891	0.14931	0.0397711	3.75422	0.000173884	0.00527486
Olfml1	201.527	0.361406	0.0962738	3.75394	0.000174075	0.00527486
AABR07054266.1	70.1205	0.581111	0.155074	3.74733	0.000178728	0.00540668
Comtd1	2199.23	-0.148743	0.0397087	-3.74587	0.000179773	0.00541712
Mcm10	265.898	0.316896	0.0846018	3.74574	0.000179865	0.00541712
Tns3	3906.09	0.19106	0.0510154	3.74515	0.000180287	0.00541712
Tmem123	700.206	0.273324	0.0729809	3.74515	0.000180287	0.00541712
Armc1	1720.33	-0.127727	0.0341243	-3.74301	0.000181828	0.00544501
Lrp10	2602.72	0.12477	0.0333357	3.74285	0.000181947	0.00544501
Naprt	453.932	0.281615	0.0752461	3.74259	0.000182131	0.00544501
Igfbp5	16961.4	0.148551	0.0397404	3.73802	0.000185472	0.00553562
Klc2	12338.6	-0.100735	0.0269555	-3.73707	0.000186179	0.00554746
Tk1	1090.72	0.164685	0.0441058	3.73387	0.000188562	0.00560043
Shoc2	3507.68	-0.118626	0.0317713	-3.73376	0.000188643	0.00560043
Tram1l1	2266.75	-0.133897	0.0358644	-3.73342	0.000188898	0.00560043
Thrap3	6953.72	0.0898408	0.0240683	3.73274	0.000189409	0.00560539
Spi1	248.332	0.545144	0.146059	3.73236	0.000189694	0.00560539
Plin2	1584.6	0.299658	0.0802981	3.73182	0.000190102	0.00560818
Zfp217	253.562	0.36153	0.0968909	3.73131	0.000190486	0.00561021
Adamts1	323.497	0.410438	0.11004	3.7299	0.000191558	0.00562759
Csf2rb	137.256	0.759765	0.20371	3.72964	0.000191752	0.00562759
RGD1559896	6466.27	0.0899643	0.0241265	3.72885	0.000192354	0.00562759
Nipsnap1	6523.3	-0.0822467	0.0220589	-3.72851	0.000192615	0.00562759
Itprid2	1533.72	0.134294	0.0360185	3.72846	0.000192652	0.00562759
Amigo2	1127.94	-0.13292	0.0356569	-3.72776	0.000193188	0.00563401
Gngt2	57.6979	0.849387	0.22791	3.72685	0.000193886	0.00564516
St3gal3	1169.78	-0.142313	0.0381927	-3.7262	0.000194389	0.00565057
Pqbp1	1882.02	-0.13042	0.0350139	-3.72481	0.000195466	0.00567263
Msr1	35.1105	1.39081	0.373899	3.71974	0.00019943	0.0057783
Adgrv1	2401.11	0.232614	0.0625557	3.71851	0.000200398	0.00579693
Hk1	15881.4	-0.0918001	0.0246914	-3.7179	0.000200886	0.00579706
AABR07066510.1	45.7687	5.43491	1.4619	3.71769	0.000201052	0.00579706
Pld2	2132.1	0.175267	0.0471511	3.71714	0.000201492	0.00580036
Tbc1d4	321.415	0.243752	0.0656024	3.71559	0.00020273	0.00582158
Rogdi	4574.09	-0.128027	0.0344586	-3.7154	0.000202882	0.00582158
Npr2	2134.84	0.118821	0.0319843	3.715	0.000203207	0.00582158
Rps2	29080.5	-0.221965	0.0598096	-3.7112	0.00020628	0.005892
Praf2	1611.9	-0.156286	0.0421126	-3.71114	0.000206326	0.005892
Itgam	314.902	0.517102	0.139409	3.70926	0.00020787	0.00592662
Stxbp1	48068.7	-0.0964096	0.0260064	-3.70715	0.000209606	0.00596658
B4galnt1	5569.93	-0.110063	0.0297357	-3.70139	0.000214424	0.00609402
Tspan11	1102.36	0.205522	0.0555693	3.69847	0.000216901	0.00615461
Spta1	41.3893	0.773294	0.20935	3.69379	0.000220939	0.00625924
Bok	3710.94	-0.121893	0.0330116	-3.69245	0.000222108	0.00627671
Vps26b	9695.51	-0.095311	0.0258136	-3.69227	0.000222259	0.00627671
Prkch	781.813	-0.26449	0.0716757	-3.69008	0.00022418	0.00631219
Herpud1	1871.19	-0.170047	0.046086	-3.68977	0.000224453	0.00631219
Mki67	1404.93	0.182725	0.0495239	3.68963	0.000224576	0.00631219
Tssk4	4.55729	2.12552	0.576749	3.68535	0.00022839	0.00640929
Ctss	704.853	0.410431	0.111461	3.68227	0.000231164	0.00647694
Cops4	4316.81	-0.0928984	0.0252439	-3.68004	0.000233199	0.00651453
Camk1g	2097.86	-0.126321	0.0343307	-3.67952	0.000233672	0.00651453
Ctnnbip1	4836.54	-0.10045	0.0273045	-3.67886	0.000234277	0.00651453
Atl1	6189.51	-0.12085	0.03285	-3.67885	0.000234288	0.00651453
Kiss1r	703.244	-0.213296	0.0579829	-3.67861	0.00023451	0.00651453
Itgb1bp2	64.6221	0.513838	0.139693	3.67833	0.000234763	0.00651453
Dync1i1	14675.8	-0.119774	0.0325648	-3.67801	0.00023506	0.00651453
Tnip2	176.758	0.419395	0.114092	3.67594	0.000236976	0.00655744
Fcgr2a	160.931	0.821854	0.223605	3.67547	0.000237414	0.00655939
Trim55	53.9439	0.687201	0.187099	3.67292	0.000239792	0.00661484
Vps29	3881.43	-0.10415	0.0283869	-3.66895	0.000243547	0.00670807
Atp5mc1	5958.84	-0.146154	0.0398667	-3.66606	0.00024632	0.006774
AABR07050646.1	155.263	0.3948	0.107798	3.66242	0.000249845	0.00686037
Tmeff2	2820.43	-0.127133	0.0347219	-3.66147	0.000250771	0.00687522
AC128059.4	183.929	0.428513	0.117156	3.65763	0.000254561	0.00696841
Cars	4167.6	-0.131042	0.0358323	-3.6571	0.000255082	0.00697199
Ube2d3	9085.44	-0.0734534	0.0201018	-3.65407	0.000258121	0.00704424
Ppp2r1a	33551.2	-0.0860134	0.0235578	-3.65117	0.000261053	0.0071134
Fubp3	2487.67	0.146937	0.0402501	3.6506	0.000261632	0.0071183
Snx5	2379.78	0.149901	0.0410688	3.64999	0.000262247	0.00712416
Atp13a2	22458.9	-0.0910147	0.024939	-3.64949	0.00026276	0.00712726
Socs3	116.639	0.978682	0.268236	3.64858	0.000263689	0.00714161
Usp27x	925.975	-0.157926	0.0433186	-3.64568	0.000266685	0.00721181
Prkag2	4844.93	-0.0963469	0.0264434	-3.64352	0.000268936	0.00726168
Creg1	1069.43	0.282348	0.0775583	3.64046	0.000272152	0.007329
Tomm40	4080.63	-0.105921	0.0290964	-3.64037	0.000272251	0.007329
Mvk	2206.75	-0.167647	0.0460775	-3.63837	0.000274366	0.00737484
Rhbdf2	192.023	0.449438	0.123557	3.63749	0.000275306	0.00737902
Eps8	2921.73	-0.110733	0.0304426	-3.63745	0.000275349	0.00737902
Aars	10816.3	-0.114595	0.0315174	-3.63592	0.000276991	0.00741191
Capn3	46.3459	0.634926	0.174647	3.63547	0.000277472	0.00741364
Arsg	1315.91	0.156139	0.0429747	3.63327	0.000279849	0.00746598
Ndufa9	4749.55	-0.0945164	0.0260225	-3.63211	0.000281117	0.00747892
S100a6	65.279	1.00028	0.275402	3.63206	0.000281172	0.00747892
Akna	1133.95	0.200702	0.055358	3.62552	0.000288379	0.00765278
Pgp	4109.9	-0.111345	0.0307127	-3.62535	0.000288566	0.00765278
Ltbr	1114.59	0.237276	0.0654824	3.62352	0.000290626	0.00769599
Fkbp9	1739.76	0.178607	0.0493119	3.62198	0.000292356	0.00773032
Fgfr1	4421.92	0.133386	0.036838	3.62087	0.000293617	0.00774905
Amd1	6306.43	-0.0853293	0.0235684	-3.62049	0.000294045	0.00774905
Trim32	5672.61	-0.0893242	0.0246738	-3.62021	0.000294367	0.00774905
Ctps1	6062.36	-0.08783	0.0242785	-3.61761	0.000297336	0.00780698
Vac14	3239.16	-0.126122	0.0348643	-3.61752	0.000297442	0.00780698
Rnaseh2a	2819.8	-0.130312	0.0360371	-3.61604	0.000299143	0.0078401
Slc39a2	6.72447	1.82788	0.505787	3.61394	0.000301576	0.00788347
Schip1	5745.45	-0.108812	0.0301097	-3.61385	0.000301681	0.00788347
Sh3gl3	2591.9	-0.117269	0.0324615	-3.61254	0.000303207	0.00791176
Cenpu	75.9116	0.55438	0.15361	3.60902	0.000307355	0.00800829
Ctse	30.6457	0.826062	0.228926	3.60843	0.000308059	0.00801492
Trim5	352.514	0.361763	0.10028	3.60752	0.00030914	0.00803133
Lrig1	1621.63	0.144756	0.0401439	3.60593	0.000311032	0.00806875
Ap1ar	2568.01	-0.114684	0.0318106	-3.60522	0.000311891	0.0080793
Gjc2	120.816	-0.510403	0.141604	-3.60444	0.000312828	0.00808947
Etv3	1369.9	0.154004	0.0427298	3.60414	0.000313191	0.00808947
Nabp2	3910.85	-0.126235	0.0350404	-3.60256	0.0003151	0.00812703
Ing1	2129.16	-0.141486	0.0393017	-3.60001	0.000318204	0.00819195
Synm	1648.46	0.195109	0.0542009	3.59974	0.000318535	0.00819195
Dnajc22	46.9203	0.636182	0.176781	3.59869	0.000319823	0.00821323
Pgghg	282.988	0.311559	0.0867273	3.5924	0.000327649	0.00839674
Slfn2	181.348	0.67898	0.189016	3.59219	0.000327909	0.00839674
Tspan10	8.52427	2.04452	0.569233	3.5917	0.000328523	0.00840039
F2rl3	35.3619	0.788989	0.219715	3.59097	0.000329454	0.00840976
Fgf13	13141.3	-0.116739	0.0325117	-3.59067	0.000329831	0.00840976
Ubac1	3767.67	-0.117324	0.0326961	-3.58832	0.000332817	0.00847379
AABR07030823.1	1057.08	0.249831	0.0696547	3.58671	0.000334875	0.00851402
Abcb1a	923.692	0.20548	0.0573153	3.58508	0.000336973	0.00854449
Acat2	3685.55	-0.242672	0.0676998	-3.58453	0.000337686	0.00854449
Gbp5	72.3135	0.641934	0.17909	3.58442	0.000337827	0.00854449
Dag1	11726	0.110173	0.0307378	3.5843	0.000337988	0.00854449
Nans	3436.67	-0.106249	0.0296461	-3.58392	0.000338476	0.00854473
Dhcr24	14018.1	-0.13802	0.03856	-3.57936	0.000344437	0.00868293
AABR07034639.1	190.892	-0.42488	0.118716	-3.57895	0.000344977	0.00868428
Pja1	14341.7	-0.104763	0.0292813	-3.57782	0.000346468	0.00870159
Rtn2	9127.01	-0.0976336	0.0272896	-3.57769	0.00034664	0.00870159
Aplp1	51623.8	-0.0835012	0.0233458	-3.57672	0.000347938	0.0087219
Rrp1	3191.23	-0.103808	0.0290336	-3.57543	0.00034965	0.00875057
Pfkl	7263.19	-0.119939	0.0335481	-3.57512	0.000350062	0.00875057
Mitf	249.189	0.342657	0.0958606	3.57453	0.000350857	0.0087579
Tbc1d10a	1205.61	-0.140667	0.0393592	-3.57392	0.000351673	0.0087579
Lima1	1424.36	0.196122	0.0548777	3.57381	0.000351827	0.0087579
Fmo5	46.8042	0.728392	0.203885	3.57256	0.000353508	0.00878489
Nr1h3	90.2902	0.48255	0.135088	3.57212	0.000354106	0.00878489
Fxyd2	14.751	1.50491	0.421353	3.57161	0.000354796	0.00878489
Mrpl15	2243.56	-0.123206	0.0344964	-3.57155	0.00035488	0.00878489
Elovl2	4897.13	-0.0811141	0.0227411	-3.56685	0.000361294	0.00893126
Il10ra	106.211	0.49321	0.138296	3.56633	0.000362013	0.00893666
Il6r	313.113	0.370269	0.103853	3.56532	0.000363406	0.00894879
Blvrb	923.135	0.14222	0.0398908	3.56524	0.000363523	0.00894879
Plec	11789.8	0.141011	0.0395555	3.56489	0.000364009	0.00894879
Cnr2	45.2953	0.817463	0.229404	3.56343	0.000366046	0.0089865
Fsd1	3869.44	-0.12546	0.0352596	-3.55818	0.000373439	0.00915455
Gstt3	499.592	0.32513	0.0913842	3.55784	0.00037392	0.00915455
Runx3	6.5328	1.98159	0.557022	3.55748	0.00037443	0.00915455
Asnsd1	2268.75	-0.131633	0.0370142	-3.55628	0.000376146	0.00918394
Dhrs4	246.777	0.332346	0.0934855	3.55506	0.000377895	0.00921402
RGD1563680	371.817	-0.244584	0.0688307	-3.55341	0.000380267	0.00925921
Hcn3	1968.55	-0.137536	0.0387579	-3.5486	0.000387284	0.00941285
Plcb2	110.705	0.522993	0.14739	3.54836	0.000387631	0.00941285
Cenpf	716.999	0.218712	0.0616629	3.54689	0.00038981	0.0094529
Wdr83os	2899.06	-0.133391	0.0376373	-3.54412	0.000393932	0.00952874
Uba7	100.476	0.62693	0.176904	3.54391	0.000394242	0.00952874
Wipf1	955.388	0.181148	0.0511182	3.54371	0.000394539	0.00952874
Med28	1780.71	-0.143984	0.0406508	-3.54198	0.000397143	0.0095705
Cct6a	11744.7	-0.074202	0.0209501	-3.54184	0.000397341	0.0095705
Col4a1	10657.9	0.20702	0.0584587	3.5413	0.000398161	0.00957733
Ctsh	1285.09	0.223465	0.0631109	3.54083	0.000398873	0.00958154
Gbp2	174.531	0.492337	0.139095	3.53958	0.000400765	0.00961404
Slc9a9	430.871	0.234172	0.0662148	3.53656	0.000405382	0.00971174
Arhgap9	114.615	0.63528	0.179696	3.5353	0.000407306	0.00974478
Pigq	3415.48	0.107807	0.0305194	3.53241	0.000411796	0.00983901
Prkar1b	13197.6	-0.0963306	0.0272764	-3.53165	0.000412971	0.00984819
Prkci	4565.86	-0.0805392	0.0228068	-3.53137	0.000413415	0.00984819
Sympk	4206.8	-0.0953574	0.027005	-3.5311	0.000413836	0.00984819
Tor1a	1706.62	-0.100931	0.0286	-3.52904	0.000417066	0.00991183
Sp9	869.178	-0.20155	0.0571317	-3.52782	0.000419	0.00993476
Vps4a	7689.02	-0.0795601	0.0225528	-3.52773	0.000419143	0.00993476
Fbn1	2007.36	0.182113	0.0516324	3.5271	0.000420137	0.00993539
Fabp7	18714.7	0.207481	0.0588265	3.52701	0.000420284	0.00993539
Clec12a	10.4414	2.17211	0.616002	3.52615	0.000421649	0.00995448
Mdfic	459.541	0.279486	0.0792993	3.52444	0.000424375	0.0100056
Gdap2	1425.08	-0.136157	0.0386473	-3.52306	0.00042659	0.0100283
Parp6	10496.7	-0.0878088	0.0249256	-3.52284	0.000426951	0.0100283
Cmklr1	64.3324	0.676719	0.192097	3.52279	0.000427024	0.0100283
Ttc9	3511.01	-0.11849	0.0336421	-3.52206	0.000428203	0.0100428
Arl8a	22385.8	-0.101425	0.0288018	-3.52148	0.000429149	0.0100518
LOC100910418	57.2216	-3.71125	1.05445	-3.5196	0.000432206	0.0101101
Tubb3	111667	-0.110211	0.0313284	-3.51793	0.000434932	0.0101606
Dazap2	2605.72	0.100858	0.0287113	3.51285	0.000443335	0.0103433
Bmyc	3163.28	-0.123527	0.0351729	-3.512	0.000444755	0.0103629
LOC103694857	12293.2	1.36498	0.388802	3.51073	0.00044687	0.0103986
Tp53inp1	177.529	0.309652	0.0882215	3.50994	0.000448208	0.0104162
Tapbpl	393.707	0.392797	0.111951	3.50865	0.000450395	0.0104534
Anxa1	327.259	0.524433	0.149526	3.5073	0.000452672	0.0104926
Myo1e	498.305	0.208531	0.059489	3.50537	0.000455976	0.0105501
Sp140	96.6584	0.565972	0.161469	3.50514	0.000456367	0.0105501
Tmem121	1386.3	-0.133983	0.0382282	-3.50481	0.000456928	0.0105501
Dgcr2	181.075	1.41616	0.404167	3.5039	0.000458492	0.0105726
Renbp	190.752	0.3945	0.112605	3.50339	0.000459377	0.0105793
Nfkb2	246.364	0.383853	0.109581	3.50293	0.000460176	0.0105821
Dctn6	3538.53	-0.114161	0.0325928	-3.50263	0.000460684	0.0105821
Prpsap1	2890.24	-0.124623	0.0355889	-3.50172	0.000462259	0.0106046
Plpbp	2308.24	-0.106134	0.0303166	-3.50086	0.000463756	0.0106253
Got1	8746.43	-0.139061	0.0397653	-3.49704	0.000470443	0.0107563
Cib1	419.579	0.252183	0.0721174	3.49684	0.000470802	0.0107563
Elovl6	51.4299	-0.921905	0.26366	-3.49657	0.000471281	0.0107563
Fxr2	5352.32	-0.0929096	0.0265758	-3.49602	0.000472253	0.0107594
Eri3	9411.71	-0.10015	0.0286487	-3.49581	0.000472625	0.0107594
Mrpl53	44.282	1.73851	0.497469	3.4947	0.000474596	0.0107906
Psca	40.0345	0.798146	0.228443	3.49385	0.000476112	0.0108113
Lims2	1163.87	0.264866	0.0758406	3.4924	0.000478703	0.0108563
Sh3tc1	180.443	0.403887	0.115711	3.49049	0.000482135	0.0109202
Ticrr	190.909	0.299403	0.0857894	3.48998	0.000483062	0.0109274
Rnf41	6098.26	-0.0810596	0.0232368	-3.48841	0.0004859	0.0109669
Anxa4	377.72	0.2394	0.0686288	3.48834	0.000486038	0.0109669
Prrg4	41.0835	0.722873	0.207263	3.4877	0.000487189	0.010979
Fbxo44	4129.02	-0.109275	0.0313543	-3.48515	0.00049186	0.0110703
Aco2	20074.4	-0.0871005	0.0249956	-3.48463	0.000492819	0.0110779
Dpep2	16.2784	1.2093	0.347092	3.48408	0.00049384	0.0110843
Vps8	3182.17	-0.0780017	0.0223916	-3.48352	0.000494866	0.0110843
Ydjc	3027.83	-0.142916	0.0410303	-3.48319	0.000495477	0.0110843
Lsm4	2184.83	-0.152059	0.0436557	-3.48313	0.000495591	0.0110843
Elp2	3868.37	-0.109597	0.0314709	-3.4825	0.00049675	0.0110862
Clu	12600.6	0.170195	0.0488742	3.48231	0.000497113	0.0110862
LOC691141	107.697	0.575833	0.165379	3.4819	0.000497877	0.0110862
Tubb2b	152842	-0.140306	0.0402976	-3.48174	0.000498159	0.0110862
Rybp	5361.21	-0.0918635	0.0263914	-3.48081	0.000499905	0.0111053
Sned1	972.472	0.32989	0.0947791	3.48062	0.000500261	0.0111053
Fam207a	2022.87	-0.112225	0.032253	-3.47952	0.000502318	0.0111284
Ccdc106	1948.4	-0.114627	0.0329474	-3.4791	0.0005031	0.0111284
AABR07046707.1	7300.13	-0.0871099	0.0250405	-3.47876	0.000503733	0.0111284
Irf2bp1	3968.04	-0.105368	0.0302893	-3.47873	0.000503796	0.0111284
Pelp1	5664.12	-0.0793457	0.0228236	-3.47647	0.000508054	0.0112066
Akr1b8	127.974	0.781173	0.224721	3.47619	0.00050859	0.0112066
Uchl1	51257.9	-0.115562	0.0332621	-3.47429	0.000512204	0.0112723
Jam2	2053.66	0.14007	0.0403578	3.47069	0.000519122	0.0114105
Rbm4	1304.69	-0.174265	0.0502491	-3.46803	0.000524293	0.0115099
Tspyl1	7569.68	-0.06707	0.0193469	-3.46671	0.000526878	0.0115525
Smap2	10717.3	-0.0665881	0.0192166	-3.46514	0.000529955	0.0116057
Armc9	2433.84	-0.101314	0.0292561	-3.46303	0.000534139	0.011683
Tcf25	22392	-0.0874484	0.02528	-3.45919	0.000541798	0.0118298
LOC499331	1434.73	-0.118686	0.0343122	-3.459	0.000542179	0.0118298
Rtn4	38521.7	-0.120968	0.0349924	-3.45698	0.000546262	0.0119044
Zc2hc1a	4458.72	-0.112291	0.0324963	-3.4555	0.000549279	0.0119555
Vps53	2994.5	-0.0875761	0.0253473	-3.45504	0.000550206	0.0119611
Ccl7	20.8625	1.58985	0.460211	3.45462	0.000551071	0.0119653
Rnps1	8591.91	-0.0849942	0.0246095	-3.45372	0.000552917	0.0119908
Ptov1	15082.1	-0.118241	0.0342441	-3.4529	0.000554601	0.0120038
Aebp1	1414.54	0.375001	0.108609	3.45277	0.00055486	0.0120038
Gmfg	200.745	0.338255	0.0980122	3.45115	0.000558202	0.0120615
Ube2k	8971.82	-0.0586015	0.0169919	-3.44879	0.000563108	0.0121528
Jakmip1	4729.63	-0.106917	0.0310586	-3.44242	0.000576535	0.0124275
Msmo1	6426.66	-0.145522	0.0422855	-3.44141	0.000578686	0.0124526
Sdcbp	8092.64	0.0932734	0.0271047	3.44122	0.000579092	0.0124526
Adh5	3503.19	-0.0947198	0.0275326	-3.44028	0.000581118	0.0124811
Pak1	8879.69	-0.0925446	0.0269074	-3.43937	0.000583071	0.0125058
Arhgap11a	621.213	0.208904	0.0607439	3.43909	0.000583669	0.0125058
Tpm1	10670.1	-0.0760749	0.022131	-3.43748	0.000587162	0.0125656
Mtmr10	1073.59	0.172645	0.0502305	3.43704	0.000588098	0.0125705
Ttyh2	846.946	0.195185	0.0569157	3.42937	0.00060498	0.0129024
Eif2b5	3062.73	-0.0869257	0.0253477	-3.42933	0.000605072	0.0129024
Resf1	1341.73	0.16435	0.0479417	3.42812	0.000607768	0.0129445
Lamp1	13730.9	0.0948143	0.0276797	3.42541	0.000613873	0.0130589
Ptbp1	3233.95	0.127151	0.0371248	3.42497	0.000614872	0.0130646
Agtr2	52.8378	-0.701011	0.204739	-3.42393	0.000617226	0.013099
P3h4	886.133	-0.145722	0.042575	-3.42272	0.000619978	0.0131418
Ntrk2	21142.3	0.153422	0.0448293	3.42236	0.000620806	0.0131437
Hcst	10.2048	1.36256	0.398234	3.4215	0.000622768	0.0131696
Tcp1	5082.38	-0.10221	0.0298763	-3.42112	0.000623648	0.0131726
Mog	1240.23	-0.143532	0.0419769	-3.41931	0.00062781	0.0132449
Prpf19	12231.2	-0.0739161	0.0216329	-3.41683	0.000633538	0.0133499
Rhoq	1761.44	0.127091	0.0372021	3.41624	0.000634928	0.0133516
Taok3	3240.07	-0.0977867	0.0286248	-3.41616	0.000635115	0.0133516
Tnpo3	3789.26	-0.105865	0.0310044	-3.41451	0.000638964	0.0134167
Cpt1a	2200.48	0.143584	0.0420571	3.41402	0.000640117	0.0134252
Vdac2	10516.8	-0.0827081	0.0242321	-3.41316	0.000642149	0.0134412
LOC100362751	166.918	-0.323853	0.0948903	-3.41292	0.000642715	0.0134412
AABR07038983.1	6.08503	2.18713	0.640874	3.41274	0.000643143	0.0134412
Fgr	59.4825	1.33086	0.390054	3.41199	0.000644903	0.0134623
Trpc7	471.554	-0.191128	0.0560221	-3.41165	0.000645704	0.0134632
Cep162	735.186	0.188348	0.0552175	3.41102	0.000647211	0.0134789
Fhod1	392.81	0.233539	0.068491	3.40978	0.000650163	0.0135246
Slc39a4	11.3879	1.6378	0.480468	3.40876	0.000652596	0.0135594
Gpr12	1334.19	-0.131535	0.0385959	-3.40799	0.000654433	0.0135818
Gstp1	3548.94	0.141887	0.0416477	3.40684	0.000657199	0.0136233
AABR07066529.1	30.9969	0.806136	0.236682	3.406	0.000659232	0.0136496
Grb2	5337.34	-0.0930109	0.0273162	-3.40497	0.000661714	0.0136696
Mafb	1191.29	0.192667	0.0565841	3.40496	0.000661729	0.0136696
Prcp	833.824	0.211341	0.0620856	3.40403	0.00066399	0.0137005
Fam241b	2010.97	-0.140614	0.0413375	-3.40161	0.0006699	0.0138064
Igsf21	4131.43	-0.133465	0.0392512	-3.40029	0.000673139	0.0138572
Cela1	13.4445	1.22091	0.359317	3.39785	0.000679168	0.0139517
Arpc1a	7389.97	-0.0948535	0.0279161	-3.3978	0.000679296	0.0139517
Cct7	12639.7	-0.0854043	0.02515	-3.3958	0.000684281	0.014038
Slc12a9	1313.63	0.157458	0.0463847	3.39461	0.000687253	0.0140828
Tagln2	2306.32	0.267593	0.078837	3.39426	0.000688145	0.0140849
Glb1	1288.02	0.124738	0.0367776	3.39169	0.000694639	0.0142015
AABR07053516.1	165.762	0.288667	0.085185	3.38871	0.00070222	0.0143271
Prr5	2137.28	-0.161142	0.0475535	-3.38864	0.000702389	0.0143271
Aga	777.172	0.192282	0.0567865	3.38605	0.000709066	0.0144468
Tusc3	13096.5	-0.115142	0.0340118	-3.38536	0.000710858	0.0144668
Trim28	12417.9	-0.101679	0.0300482	-3.38387	0.000714715	0.0145287
Got2	14634.6	-0.0997014	0.0294684	-3.38334	0.000716105	0.0145404
Pdp1	1915.43	-0.120688	0.035676	-3.38291	0.000717233	0.0145468
Zpr1	2709.62	-0.115066	0.0340284	-3.38148	0.000720965	0.0146059
Adam9	2781.76	0.110948	0.0328387	3.37859	0.000728587	0.0147436
Tcn2	1136.93	0.243032	0.0719476	3.3779	0.00073041	0.0147637
Smim7	3683.56	-0.112674	0.0333644	-3.37707	0.00073262	0.0147916
Parp14	193.5	0.32177	0.0952953	3.37656	0.000733988	0.0148025
Ube2c	341.812	0.259438	0.0768647	3.37526	0.000737452	0.0148556
Pram1	136.825	0.52154	0.154539	3.3748	0.000738687	0.0148637
Msi2	848.432	0.228728	0.0678263	3.37227	0.00074552	0.0149775
Pf4	55.176	0.855602	0.253731	3.37208	0.000746023	0.0149775
Chd7	1593.62	0.149312	0.0442907	3.37118	0.000748482	0.01501
Golm1	718.486	0.200968	0.0596246	3.37055	0.000750174	0.015027
AC114233.2	4.24839	2.8919	0.858335	3.3692	0.000753874	0.0150681
Asna1	4767.81	-0.0972466	0.0288659	-3.36891	0.000754651	0.0150681
Eif2b2	1988.5	-0.119405	0.0354436	-3.36887	0.000754757	0.0150681
AC118841.1	285.366	-0.337325	0.100159	-3.3679	0.000757425	0.0151045
Pik3r5	110.809	0.518782	0.154196	3.36442	0.000767039	0.0152791
Pm20d1	26.2574	0.669378	0.199007	3.36358	0.000769379	0.0153053
AC134224.3	1063.06	0.377535	0.11225	3.36334	0.000770068	0.0153053
Wapl	1368.56	0.160782	0.0478111	3.36287	0.000771369	0.0153141
Pqlc1	2247.94	-0.11894	0.035382	-3.3616	0.000774927	0.0153554
Nrarp	2159.68	-0.150628	0.0448096	-3.36151	0.000775171	0.0153554
Ankrd11	10229	0.110928	0.0330095	3.36048	0.000778069	0.0153958
Cass4	45.2285	0.643574	0.191633	3.35836	0.000784062	0.015486
Dhdds	2799.31	-0.0779532	0.0232124	-3.35825	0.000784366	0.015486
Adam15	2888.03	0.119985	0.035738	3.35735	0.000786947	0.0155198
Ly6h	19266	-0.121526	0.036215	-3.35569	0.000791667	0.0155833
Cdh8	5533.01	-0.113914	0.0339489	-3.35546	0.000792332	0.0155833
Dnaja2	8513.89	-0.0776694	0.0231483	-3.3553	0.000792787	0.0155833
LOC100360522	18495.4	-0.13686	0.0408181	-3.35291	0.000799657	0.0157011
Reep5	26811.8	-0.0825232	0.024632	-3.35025	0.000807401	0.0158357
Pdpn	1727.01	0.270528	0.0807636	3.34963	0.000809209	0.0158538
Glb1l	654.656	0.207611	0.0620229	3.34733	0.000815935	0.015968
Stk32c	4616.36	-0.112092	0.0334987	-3.34616	0.000819383	0.0160179
Cstb	1645.13	0.140283	0.0419316	3.34552	0.000821298	0.0160378
Actr1a	22547	-0.0693633	0.0207356	-3.34513	0.000822437	0.0160425
Hba-a2	16675	1.29684	0.387742	3.34459	0.000824035	0.0160561
Blmh	4099.29	-0.0902583	0.0270011	-3.34276	0.000829491	0.0161448
Pip4p1	3507.65	-0.100328	0.0300202	-3.34203	0.000831691	0.0161699
Inafm1	1335.19	-0.172518	0.0516466	-3.34036	0.00083669	0.0162494
Nrros	248.302	0.369834	0.110755	3.3392	0.000840202	0.0162999
Yars2	743.535	-0.161974	0.048526	-3.33787	0.00084423	0.0163603
Zfp207	5859.18	-0.101695	0.0304783	-3.33662	0.000848031	0.0164161
Tlr4	51.7602	0.637604	0.191408	3.33112	0.000864964	0.0167258
Ap4b1	1278.9	-0.134829	0.0404804	-3.33073	0.000866186	0.0167313
Spata13	1568.43	0.144343	0.0433419	3.33034	0.00086741	0.0167368
Lrp1	35431.4	0.127298	0.0382289	3.32991	0.000868756	0.0167447
AABR07066020.1	16.0835	-1.32767	0.39879	-3.32925	0.000870817	0.0167663
Slc49a3	28.4703	0.824153	0.247656	3.32782	0.000875299	0.0168213
Idh2	2516.05	0.116733	0.0350789	3.32773	0.000875559	0.0168213
LOC100362366	94.8445	-0.545855	0.164059	-3.32718	0.000877287	0.0168364
Katnb1	3346.63	-0.0924774	0.0278141	-3.32484	0.000884704	0.0169605
Prpf4	1643.81	-0.105681	0.0317979	-3.32352	0.000888888	0.0170224
Myo7a	190.506	0.389971	0.117406	3.32157	0.000895121	0.0171234
Mtx2	1678.73	-0.115057	0.0346454	-3.32099	0.00089699	0.0171408
Ube2r2	5003.3	-0.0830214	0.0250114	-3.31934	0.000902299	0.0172238
Themis2	82.1186	0.668189	0.201322	3.31901	0.000903371	0.0172258
Fam69b	5919.64	-0.0984863	0.0296763	-3.31869	0.000904421	0.0172274
Ednra	748.75	0.175401	0.0528608	3.31817	0.000906089	0.0172408
Sike1	3194.68	-0.0949475	0.02862	-3.31753	0.000908176	0.0172621
Bcl3	50.7478	1.38115	0.416385	3.317	0.000909888	0.0172763
Ran	10636	-0.0897859	0.0270826	-3.31526	0.000915584	0.0173659
Ndfip1	30558	-0.0939748	0.0283603	-3.3136	0.00092104	0.0174509
Ahnak	1494.43	0.343155	0.103601	3.31228	0.000925404	0.017515
Mapk3	9767.35	-0.0803172	0.024252	-3.31177	0.000927067	0.0175279
Ehbp1	5547.55	-0.0817686	0.0246932	-3.31139	0.000928352	0.0175336
Ubl7	3599.51	-0.112102	0.0338593	-3.31081	0.000930275	0.0175513
Mir5125	835.205	0.239705	0.0724615	3.30803	0.000939555	0.0177077
Chd2	4845.49	0.098863	0.0298987	3.30659	0.00094438	0.0177798
Card9	233.329	0.262661	0.0794916	3.30426	0.000952258	0.0179089
Stk39	2845.01	-0.114439	0.0346368	-3.30398	0.00095324	0.0179089
Gorasp1	2914.94	-0.0946038	0.0286367	-3.30359	0.000954564	0.0179149
Clta	12743	-0.0828041	0.0250866	-3.30072	0.000964355	0.0180796
RGD1311899	9939.82	-0.0983668	0.0298209	-3.29858	0.000971745	0.0181991
Kcnn4	33.9243	0.951841	0.288619	3.29791	0.00097407	0.0182235
Evi2a	239.848	0.370244	0.11229	3.29722	0.000976483	0.0182495
Cdkn2aipnl	2035.75	-0.10451	0.0317028	-3.29654	0.000978825	0.0182642
Tor4a	325.841	0.235516	0.0714462	3.2964	0.000979314	0.0182642
Paqr7	1952.34	0.136713	0.0414795	3.29591	0.000981047	0.0182735
Clec4d	5.98986	3.38297	1.02649	3.29567	0.000981861	0.0182735
Zc3h15	4807.56	-0.10061	0.0305335	-3.29506	0.000984002	0.0182942
Akap13	2016.11	0.164324	0.0498826	3.29421	0.000986995	0.0183308
Impdh1	6289.87	-0.0869495	0.0263989	-3.29368	0.000988852	0.0183411
RGD1562378	349.641	0.313851	0.0952949	3.29347	0.000989605	0.0183411
Tcea2	3684.94	-0.119465	0.0363005	-3.29101	0.00099827	0.0184825
Foxm1	671.173	0.180146	0.054767	3.28932	0.00100429	0.0185747
AABR07028998.1	9.43452	1.35925	0.413563	3.28668	0.00101375	0.0187302
Dnajc7	7041.33	-0.0806449	0.0245411	-3.28612	0.00101577	0.0187482
Armcx2	6683.6	-0.0989433	0.0301393	-3.28287	0.00102756	0.0189462
Psmd13	5750.92	-0.0755024	0.0230047	-3.28204	0.00103058	0.0189667
Ptges2	2020.12	-0.125002	0.0380873	-3.28198	0.0010308	0.0189667
Tspan17	6104.23	-0.142501	0.0434473	-3.27987	0.00103855	0.0190896
Gpsm1	12931.3	-0.0825722	0.0251812	-3.27913	0.00104129	0.0191203
Ttc5	3326.63	-0.0937371	0.0285977	-3.27779	0.00104623	0.0191913
Hdac3	3975.25	-0.0954548	0.029131	-3.27674	0.00105013	0.0192431
Apobec3	44.0946	0.685071	0.209106	3.27619	0.00105217	0.0192607
Acsm3	160.249	0.32133	0.0981149	3.27504	0.00105648	0.0193196
Acbd6	2493.93	-0.100102	0.0305756	-3.27391	0.0010607	0.0193595
Mob3c	244.467	0.292039	0.0892027	3.27388	0.00106082	0.0193595
Eef2kmt	49.4856	0.499973	0.15287	3.27057	0.0010733	0.0195671
Prmt8	4178.15	-0.111491	0.0341074	-3.26883	0.00107992	0.0196678
Cfd	56.7308	0.707904	0.216654	3.26743	0.00108527	0.019745
Dlg3	10113.2	-0.0964793	0.0295331	-3.26682	0.00108761	0.0197676
Mgat1	3124.09	0.0927904	0.0284127	3.26581	0.00109152	0.0198006
Akirin2	4549.65	-0.0864354	0.026467	-3.26577	0.00109165	0.0198006
Rabac1	7845.97	-0.118014	0.0361428	-3.26521	0.00109385	0.0198203
LOC498265	326.624	0.233756	0.0716276	3.26349	0.00110049	0.0199052
Zmpste24	1009.37	0.144887	0.0443972	3.26342	0.00110076	0.0199052
Trpv2	3517.48	-0.102349	0.0313686	-3.26279	0.0011032	0.0199137
Gemin7	709.511	-0.172471	0.052861	-3.26272	0.00110347	0.0199137
Slc39a3	3221.47	-0.090198	0.0276481	-3.26235	0.00110491	0.0199196
Npepl1	760.609	0.181955	0.0558109	3.26021	0.00111331	0.0200435
Gins1	157.011	0.326328	0.100104	3.25987	0.00111462	0.0200435
Kdelc2	1611.52	0.145762	0.0447157	3.25974	0.00111515	0.0200435
Rgs7	4090.68	-0.106958	0.0328169	-3.25922	0.00111719	0.02006
Trim25	248.911	0.408299	0.125408	3.25575	0.00113092	0.020286
Cmtm6	930.952	0.214369	0.0658529	3.25527	0.00113285	0.0202956
Hpgds	58.7167	0.620038	0.190485	3.25505	0.00113372	0.0202956
Scpep1	1155.04	0.224888	0.0691275	3.25323	0.001141	0.0203874
Jpt1	13850.2	-0.170109	0.0522898	-3.2532	0.00114114	0.0203874
Capg	494.849	0.744185	0.228814	3.25236	0.00114449	0.0204269
Tspo	178.28	0.867178	0.266751	3.25089	0.00115044	0.0205125
Ywhaq	39717.5	-0.0815352	0.0250907	-3.24962	0.00115558	0.0205756
2021-09-05	31775.2	-0.0869238	0.0267503	-3.24945	0.00115628	0.0205756
Pdgfrb	1837.87	0.168889	0.0519987	3.24795	0.00116242	0.0206642
Lrrc4	3672.4	0.115914	0.0356965	3.24721	0.00116543	0.0206971
Slc25a3	17811	-0.0954966	0.0294117	-3.24689	0.00116672	0.0206994
Mt-cyb	237901	0.191366	0.0589536	3.24604	0.00117023	0.0207411
Frem1	273.931	0.341493	0.10526	3.24429	0.00117745	0.0208483
Abhd8	10326.1	-0.116255	0.0358502	-3.24281	0.00118359	0.0209187
Btbd1	12376.8	-0.0701337	0.0216294	-3.24252	0.00118476	0.0209187
Nsdhl	2743.04	-0.128441	0.0396126	-3.24244	0.00118511	0.0209187
Endog	421.991	-0.213449	0.0658347	-3.2422	0.00118611	0.0209187
Rnf2	3488.53	-0.0810342	0.0249998	-3.24139	0.00118947	0.0209572
Ube2ql1	9594.74	-0.109651	0.0338465	-3.23966	0.00119671	0.0210528
Itpripl2	73.5461	0.510597	0.157622	3.23938	0.00119791	0.0210528
Psmg1	1557.86	-0.155662	0.0480551	-3.23925	0.00119843	0.0210528
Cul2	4012.95	-0.0943446	0.029135	-3.23818	0.00120293	0.0211111
AABR07010649.1	1652.48	-0.121684	0.0375913	-3.23701	0.00120789	0.0211772
Arf3	8239.31	-0.139505	0.0431155	-3.23562	0.0012138	0.0212438
Aamdc	164.359	0.325567	0.100622	3.23555	0.00121407	0.0212438
Pdcd2l	711.115	-0.141288	0.0436714	-3.23526	0.00121534	0.0212452
RGD1561161	202.175	0.364128	0.112567	3.23477	0.00121742	0.0212607
Mapkapk2	2307.72	0.121922	0.0377148	3.23274	0.00122611	0.0213712
Klhl22	3817.89	-0.0847577	0.0262186	-3.23273	0.00122614	0.0213712
Prr18	738.445	-0.179592	0.0555857	-3.2309	0.00123402	0.0214669
P4hb	10468.1	0.102916	0.0318536	3.23089	0.00123403	0.0214669
Arpc2	12630.1	-0.0786159	0.0243416	-3.22969	0.00123925	0.0215367
Polm	362.291	0.216211	0.0669592	3.229	0.00124222	0.0215673
Cxcl16	209.094	0.509865	0.158065	3.22567	0.0012568	0.0217933
Tmem104	417.114	0.211161	0.0654668	3.22546	0.00125768	0.0217933
Atp6v1b2	17573.8	-0.104115	0.0322872	-3.22466	0.00126122	0.0218309
Slc27a1	4393.2	0.123202	0.0382109	3.22428	0.0012629	0.0218309
Farsa	2453.37	-0.0916459	0.0284249	-3.22414	0.00126352	0.0218309
Tmem106a	76.1021	0.616984	0.191426	3.22309	0.00126814	0.0218894
AABR07062512.1	267.745	0.260188	0.0807609	3.2217	0.00127431	0.0219747
Cd300c2	6.20749	2.41605	0.750583	3.2189	0.00128683	0.0221692
Eid1	25273.5	-0.127626	0.0396544	-3.21845	0.00128885	0.0221827
Ehd4	874.03	0.204521	0.0635554	3.218	0.00129088	0.0221962
Nid1	5077.12	0.165344	0.0514221	3.21542	0.00130254	0.0223752
AC111885.1	16.2175	0.816098	0.253924	3.21394	0.00130926	0.0224689
Rrm2	360.462	0.25874	0.0805275	3.21306	0.00131327	0.0224949
Myd88	277.817	0.312986	0.0974105	3.21306	0.0013133	0.0224949
LOC100909595	99.5286	-0.551636	0.171722	-3.21239	0.00131637	0.022526
Klf2	1013.16	-0.199662	0.0621879	-3.21062	0.00132447	0.0226428
Tceal6	2143.26	-0.129273	0.0402706	-3.21011	0.00132685	0.0226618
Nhlh2	356.701	-0.299812	0.0934502	-3.20825	0.00133547	0.0227872
Col27a1	872.397	0.207383	0.0646469	3.20794	0.00133692	0.0227901
Thap4	889.909	-0.165287	0.0515329	-3.2074	0.00133943	0.0228111
Cenpt	234.59	0.303986	0.094802	3.20653	0.00134346	0.022858
Fcgr1a	85.8345	0.670312	0.209076	3.20607	0.00134561	0.0228728
Dstn	6280.23	-0.075993	0.0237135	-3.20464	0.00135233	0.0229652
Spop	4885.58	-0.0866985	0.0270641	-3.20346	0.00135789	0.0230376
AABR07029272.1	37.7141	0.738019	0.23044	3.20265	0.0013617	0.0230804
Vstm2b	3049.51	-0.121183	0.037845	-3.20208	0.00136441	0.0231044
Cmtm3	491.564	0.216071	0.0674944	3.20132	0.00136801	0.0231269
Dnaja1	16229.2	-0.0865218	0.0270275	-3.20125	0.00136833	0.0231269
Kbtbd3	855.575	-0.149455	0.0466939	-3.20074	0.00137077	0.0231462
Map7d1	13745.9	-0.0796164	0.0248835	-3.19957	0.00137632	0.0232044
Fam89b	6001.09	-0.101532	0.031734	-3.19947	0.00137682	0.0232044
Clec4a1	41.4373	0.820517	0.256538	3.19842	0.00138182	0.0232667
Cyp51	12185.8	-0.114236	0.0357272	-3.19744	0.00138654	0.0233241
Smad3	1356.23	0.145187	0.0454249	3.1962	0.00139249	0.0234022
Glipr1	268.908	0.25559	0.0800077	3.19457	0.00140038	0.0235128
Ywhab	44036.6	-0.0806158	0.025246	-3.19321	0.00140702	0.0235992
Tent5c	70.5503	0.741464	0.232218	3.19297	0.00140818	0.0235992
Necap1	8525.99	-0.0745965	0.0233702	-3.19195	0.00141316	0.0236605
Gnal	4051.34	-0.127366	0.0399208	-3.19046	0.00142048	0.0237608
LOC100909840	1868.75	-0.192221	0.0602632	-3.1897	0.00142423	0.0238011
Acp5	160.135	0.336939	0.105657	3.18898	0.00142775	0.0238098
Ric8b	1327.89	-0.125807	0.0394508	-3.18895	0.0014279	0.0238098
Tubg2	1267.07	-0.135237	0.0424103	-3.18878	0.00142875	0.0238098
Gpn1	1977.01	-0.0980496	0.0307601	-3.18755	0.00143482	0.0238668
Prr7	4686.27	-0.121383	0.0380802	-3.18755	0.00143484	0.0238668
LOC691995	18764.2	-0.13324	0.0418072	-3.187	0.00143755	0.0238895
Sost	6.51392	1.63947	0.514535	3.18632	0.00144097	0.0239241
Agtrap	868.239	0.174088	0.0546647	3.18465	0.00144931	0.0240402
Mvb12b	15883.2	0.0813274	0.0255421	3.18405	0.00145227	0.024067
Nolc1	7855.36	-0.079583	0.025003	-3.18294	0.00145787	0.0241278
Arpc1b	1516.9	0.333872	0.104906	3.18258	0.00145969	0.0241278
AABR07000382.1	81.8811	2.60216	0.817642	3.18252	0.00145999	0.0241278
LOC108351137	12054.1	-0.125553	0.0394909	-3.17929	0.00147637	0.0243415
Sdc4	1044.02	0.232715	0.0731992	3.17921	0.00147679	0.0243415
Entpd6	4041.36	-0.0884463	0.0278206	-3.17916	0.00147702	0.0243415
Mfsd14a	192.623	-1.90663	0.599952	-3.17796	0.00148313	0.0244197
Psat1	3568.27	0.11244	0.035388	3.17734	0.0014863	0.0244493
Med6	489.145	-0.156836	0.0493785	-3.17621	0.00149215	0.0245154
Cd200	15841.4	-0.0675195	0.0212606	-3.1758	0.00149426	0.0245154
Necab2	5465.9	-0.117306	0.0369379	-3.17576	0.00149444	0.0245154
Naip2	29.8216	0.784538	0.24708	3.17524	0.00149714	0.0245372
Nova2	4093.02	-0.154111	0.0485414	-3.17484	0.00149918	0.024548
Sipa1	1365.71	0.196717	0.0620129	3.17218	0.00151297	0.0247511
Tpcn2	448.776	0.268257	0.084576	3.17178	0.00151506	0.0247626
Snx10	5314.64	-0.119809	0.0377915	-3.17027	0.00152295	0.0248689
Zfp575	2521.57	-0.138312	0.0436406	-3.16934	0.00152787	0.0249126
Hspb8	475.208	0.203938	0.0643493	3.16923	0.00152842	0.0249126
Pmf1	285.342	0.280207	0.08847	3.16726	0.00153884	0.0249802
LOC103692166	663.105	-1.58706	0.501102	-3.16715	0.00153943	0.0249802
Col11a1	2268.21	0.21147	0.0667699	3.16714	0.00153947	0.0249802
Noct	1971.65	-0.111261	0.0351297	-3.16714	0.00153949	0.0249802
Tmem11	1259.75	-0.127646	0.0403034	-3.16712	0.00153957	0.0249802
St6gal1	1634.61	0.121149	0.038263	3.16622	0.00154434	0.0250348
Ube2i	3330.22	-0.0910397	0.0287604	-3.16545	0.00154843	0.0250784
Necap2	1880.16	0.125202	0.0395579	3.16503	0.00155066	0.0250854
Prps1	5488.2	-0.0852146	0.0269254	-3.16484	0.00155168	0.0250854
Sall1	1788.19	0.163047	0.0515242	3.16447	0.00155365	0.0250947
Myo6	2887.19	0.132805	0.0419771	3.16375	0.00155752	0.0251061
Gnpda1	1081.16	0.110957	0.0350721	3.16368	0.00155786	0.0251061
AABR07039304.1	910.738	-0.153532	0.0485316	-3.16355	0.00155858	0.0251061
Dnm2	4405.06	0.0691812	0.0218767	3.16232	0.00156518	0.0251896
Myo10	3061.53	0.123278	0.0390042	3.16063	0.00157427	0.0253131
Sel1l3	1722.05	0.138823	0.0439685	3.15734	0.00159215	0.0255776
Vapa	12348.4	-0.0767735	0.0243313	-3.15534	0.00160309	0.0257146
Rasgef1b	887.881	-0.17011	0.0539132	-3.15526	0.00160356	0.0257146
Impa1	4476.18	-0.0770015	0.0244124	-3.1542	0.00160939	0.0257674
Tm2d3	221.184	-0.215565	0.0683453	-3.15405	0.00161019	0.0257674
Ankrd13a	4298.97	0.102373	0.0324625	3.15358	0.00161283	0.0257674
Atp6v0b	8952.88	-0.102653	0.0325543	-3.1533	0.00161438	0.0257674
Ppp5c	6767.26	-0.0779761	0.0247299	-3.15311	0.00161542	0.0257674
Fez1	19298.6	-0.0838525	0.0265938	-3.15309	0.00161552	0.0257674
Btbd2	4723.15	-0.0907662	0.0288013	-3.15146	0.00162455	0.0258884
Cyth2	6029.77	-0.0812634	0.0257931	-3.15058	0.00162944	0.0259322
Bop1	3682.61	-0.122835	0.0389908	-3.15035	0.00163077	0.0259322
Ndn	26316.8	-0.114008	0.0361907	-3.15019	0.00163166	0.0259322
C2	68.565	0.657563	0.208799	3.14927	0.00163679	0.0259905
Parp10	135.008	0.471955	0.149876	3.14897	0.00163846	0.025994
Gsk3a	13763.6	-0.0867176	0.0275487	-3.1478	0.00164504	0.0260753
Cops8	4405.7	-0.0870481	0.027657	-3.14741	0.00164723	0.0260867
AC133265.1	131.836	0.309992	0.0985713	3.14485	0.0016617	0.0262926
Lztr1	5843.86	-0.0809811	0.0257567	-3.14408	0.0016661	0.0263389
Tiprl	2553.41	-0.0844063	0.0268536	-3.1432	0.0016711	0.0263945
RGD1562690	459.33	-0.16546	0.0526622	-3.14191	0.00167852	0.0264671
Slc17a9	48.0253	0.514807	0.163853	3.14188	0.00167866	0.0264671
Cdc37	7673.9	-0.0942854	0.0300126	-3.14153	0.0016807	0.0264758
Pgrmc2	3373.67	-0.0898015	0.0285944	-3.14053	0.00168644	0.0265428
Tprg1l	7223.11	-0.1011	0.0321967	-3.14006	0.00168915	0.026562
Dhfr	608.049	0.224146	0.0714012	3.13925	0.00169383	0.0266121
Tmem163	2932.97	-0.177228	0.0564738	-3.13824	0.00169965	0.0266801
ST7	1171.39	-0.127739	0.0407287	-3.13633	0.00171074	0.0268306
Cdc42se1	3293.64	0.0989765	0.0315653	3.13561	0.00171499	0.0268419
Reep3	3887.84	0.106223	0.0338767	3.13557	0.00171522	0.0268419
Pafah1b3	3472.06	-0.180216	0.0574801	-3.13527	0.00171697	0.0268419
Angptl4	1109.91	0.368184	0.117436	3.13518	0.00171747	0.0268419
Aktip	4405.41	-0.0806625	0.0257376	-3.13403	0.00172422	0.0269238
Cpxm1	1965.69	0.150782	0.0481284	3.13291	0.0017308	0.0269547
Mrps18a	2134.02	-0.125346	0.0400095	-3.1329	0.00173087	0.0269547
Trip6	679.845	0.21329	0.0680852	3.1327	0.00173208	0.0269547
Pkd1	10771	0.139532	0.044541	3.13267	0.00173224	0.0269547
Adamtsl4	261.068	0.260958	0.0833604	3.13048	0.00174521	0.0271302
Syt9	414.294	-0.229805	0.0734143	-3.13025	0.00174656	0.0271302
Plekhh2	696.419	0.241737	0.0772888	3.12771	0.00176176	0.0273426
Agrn	36020.8	0.10915	0.0349106	3.12655	0.00176872	0.0274105
Shtn1	7156.47	-0.0893212	0.0285707	-3.12632	0.00177006	0.0274105
Lhfpl2	1479.85	0.196601	0.0628879	3.12621	0.00177074	0.0274105
AC128792.1	68.2527	-0.521424	0.166958	-3.12309	0.00178962	0.0276786
AABR07055154.1	8.67333	-1.75866	0.563196	-3.12264	0.00179234	0.0276967
Add1	19215.4	-0.0783022	0.0250851	-3.12146	0.00179955	0.027784
Fasn	44523.8	-0.129032	0.0413431	-3.121	0.00180235	0.0278033
Nars	9166.43	-0.087628	0.0280902	-3.11952	0.00181149	0.0278964
Wasf1	16235.2	-0.0792552	0.0254097	-3.1191	0.00181406	0.0278964
Cnn3	7612.6	0.113136	0.036273	3.11902	0.00181453	0.0278964
Stradb	3400.74	-0.0685584	0.0219809	-3.119	0.00181464	0.0278964
Reep4	237.541	0.259127	0.0830893	3.11866	0.00181675	0.0279048
Mob1a	1506.07	0.163729	0.0525239	3.11723	0.00182561	0.0279994
Fbxo7	2904.32	-0.0889363	0.0285326	-3.11701	0.00182697	0.0279994
Matr3	17857.4	-0.0828616	0.0265846	-3.1169	0.00182762	0.0279994
Cops5	3869.81	-0.0882922	0.0283302	-3.11654	0.00182985	0.0280096
Hmces	8652.83	-0.0727671	0.0233548	-3.11572	0.00183494	0.0280606
Ece1	2368.57	0.127866	0.041042	3.1155	0.00183633	0.0280606
Tmem50a	4754.19	-0.0905121	0.0290564	-3.11505	0.00183912	0.0280636
Ctnna2	5128.06	-0.0785173	0.0252081	-3.11476	0.00184092	0.0280636
Sptan1	64923.2	-0.0772641	0.0248062	-3.11471	0.00184124	0.0280636
Rab3b	3980.39	-0.124467	0.0399688	-3.1141	0.00184506	0.0280978
Slc12a4	1728.99	0.144636	0.0464592	3.11317	0.00185087	0.0281305
Yrdc	1454.8	-0.0874676	0.0280976	-3.113	0.00185198	0.0281305
Jmjd1c	6654.32	0.121789	0.0391231	3.11298	0.0018521	0.0281305
Cct2	8490.1	-0.132296	0.0425013	-3.11275	0.00185351	0.0281305
Arhgap27	238.411	0.234776	0.075451	3.11163	0.00186058	0.0282137
Ccdc88b	196.072	0.357001	0.114749	3.11116	0.00186357	0.0282351
Tgfbr2	657.208	0.247963	0.0797376	3.10973	0.00187255	0.0283472
Aarsd1	3384.87	-0.0972537	0.0313125	-3.1059	0.00189701	0.028693
RGD1563962	741.651	-0.308979	0.0994909	-3.1056	0.00189892	0.0286976
Gpr107	4116.59	0.0805973	0.0259639	3.1042	0.00190793	0.0287864
Glul	37730.9	0.217619	0.0701048	3.10419	0.00190802	0.0287864
Mtm1	1131.48	-0.116866	0.0376768	-3.10181	0.00192342	0.0289942
Mvp	549.808	0.404441	0.130418	3.10112	0.0019279	0.0290372
Hnrnpl	20018.7	-0.0579468	0.0186963	-3.09938	0.00193925	0.0291624
Bcl2l14	5.91971	1.45271	0.468715	3.09935	0.00193948	0.0291624
Rrp15	1117.79	-0.123351	0.0398123	-3.09831	0.00194627	0.0292399
Eef1a2	31416.4	-0.1497	0.0483218	-3.09798	0.00194846	0.0292482
Rnft1	316.705	0.221776	0.0716635	3.09469	0.0019702	0.0295411
Tmem35a	5489.17	-0.102107	0.0329959	-3.09452	0.00197129	0.0295411
Nelfcd	2661.83	-0.0968078	0.0312979	-3.09311	0.00198072	0.0296456
Ifitm1	85.9291	0.759814	0.245658	3.09297	0.00198164	0.0296456
Mrps30	2033.23	-0.108929	0.0352238	-3.09249	0.00198486	0.0296456
Apobr	81.0185	0.471792	0.152573	3.09224	0.00198652	0.0296456
Ifih1	152.094	0.383063	0.123883	3.09213	0.00198723	0.0296456
Ccdc17	211.438	0.2494	0.0806664	3.09175	0.0019898	0.0296456
Cgref1	3876.63	-0.120857	0.0390904	-3.09174	0.00198988	0.0296456
Mdh2	11047.5	-0.104633	0.0338589	-3.09027	0.00199971	0.0297672
AABR07042668.1	60.1769	0.469211	0.151872	3.08951	0.00200484	0.0298186
LOC688815	126.299	-0.299726	0.0970324	-3.08893	0.00200877	0.0298522
Rnf20	3879.22	-0.0882131	0.0285605	-3.08864	0.00201072	0.0298564
Wdr92	211.491	-0.24217	0.0784227	-3.08801	0.00201501	0.0298619
Srsf3	13071.6	-0.0919327	0.0297728	-3.0878	0.00201642	0.0298619
Nnt	1561.22	0.131299	0.0425225	3.08776	0.00201674	0.0298619
AABR07027581.1	35.9931	0.676756	0.219191	3.08752	0.00201832	0.0298619
Rabgef1	1517.29	-0.105366	0.0341294	-3.08724	0.00202028	0.0298619
Atp5f1c	11421.8	-0.0813143	0.0263409	-3.087	0.00202189	0.0298619
Fgf10	141.228	-0.349108	0.113095	-3.08686	0.00202281	0.0298619
2021-03-11	307.503	-0.243873	0.0790121	-3.08653	0.00202505	0.0298704
Tril	6332.31	0.174594	0.0566098	3.08416	0.00204129	0.0300698
Myl12b	11145.6	-0.0895438	0.0290346	-3.08403	0.00204215	0.0300698
Ndufs7	2622.46	-0.11418	0.0370255	-3.08382	0.00204363	0.0300698
AABR07054639.1	29178.3	-0.0928848	0.0301413	-3.08165	0.00205857	0.0302648
Wdr26	7633.49	0.0639971	0.0207738	3.08067	0.00206535	0.0303394
Pycard	65.3687	0.51484	0.167157	3.07999	0.00207011	0.0303739
Hk2	405.749	0.323141	0.104921	3.07984	0.0020711	0.0303739
Cct8	9633.21	-0.0783806	0.0254552	-3.07916	0.00207582	0.0304181
Zfp36	319.563	0.346983	0.112808	3.07588	0.00209881	0.0307298
Prr5l	120.374	0.319707	0.103997	3.0742	0.00211066	0.030878
Cks2	205.595	0.253872	0.0825903	3.07387	0.00211302	0.0308872
Utp4	1274.09	-0.129225	0.0420501	-3.07313	0.00211825	0.0309382
Bcs1l	896.391	-0.126679	0.0412296	-3.07251	0.00212264	0.030977
Zfp579	2042.73	-0.149116	0.048544	-3.07176	0.00212799	0.0310145
Nelfb	5532.84	-0.0836992	0.0272488	-3.07167	0.00212868	0.0310145
Ndufb2	2727.65	-0.16157	0.0526211	-3.07044	0.00213747	0.0311171
Anxa2	1138.78	0.420574	0.136992	3.07007	0.00214009	0.0311298
Megf8	13576.3	0.111116	0.0362026	3.06929	0.00214571	0.0311861
Adcy7	856.403	0.162918	0.053108	3.06767	0.00215736	0.03133
AABR07017046.1	2338.64	-0.0956521	0.0311838	-3.06737	0.00215952	0.0313358
Dynlrb1	8633.6	-0.112436	0.0366753	-3.06571	0.00217155	0.0314822
Cpne3	566.835	0.196434	0.0640793	3.06549	0.00217314	0.0314822
Psd4	86.1374	0.488135	0.159318	3.06391	0.00218463	0.0316115
Tifa	118.359	0.432034	0.141013	3.06378	0.0021856	0.0316115
Gdap1l1	4331.15	-0.0872548	0.0284944	-3.06217	0.00219737	0.031756
Tor1b	1222.53	0.127739	0.04175	3.05961	0.00221626	0.0319871
Vezt	4366.28	-0.0763701	0.0249615	-3.05952	0.00221694	0.0319871
Rnf8	1366.34	-0.103093	0.0337007	-3.05909	0.00222009	0.0320066
Slc2a5	133.785	0.472696	0.154583	3.05787	0.00222915	0.0321113
Zfp280c	747.507	0.155878	0.0509937	3.05681	0.00223703	0.0321988
Ptcd1	1037.13	-0.112398	0.0367844	-3.05559	0.00224618	0.0322999
Nmral1	589.906	-0.20538	0.0672189	-3.05539	0.00224767	0.0322999
Nubp2	1294.97	-0.14525	0.0475433	-3.0551	0.00224984	0.032305
Mrps34	2274.77	-0.135336	0.0443185	-3.05372	0.00226026	0.0324285
Fgl2	156.434	0.528426	0.173089	3.05292	0.00226628	0.0324887
Plppr2	20687.9	-0.0737633	0.0241663	-3.05231	0.00227084	0.032528
Eml1	1911.44	-0.131571	0.0431162	-3.05154	0.00227671	0.0325859
Cdo1	3613.49	-0.100845	0.033067	-3.04971	0.00229059	0.0327584
Abhd15	34.2564	0.734972	0.241057	3.04896	0.00229638	0.0328149
Ncapd2	1421.35	0.110527	0.0362546	3.04865	0.00229873	0.0328222
Vma21	334.577	-0.182746	0.0599695	-3.04732	0.00230893	0.0329415
Gspt2	1067.96	-0.133807	0.0439242	-3.04631	0.00231668	0.0330256
Col12a1	1846.98	0.200957	0.065979	3.04577	0.00232086	0.0330589
Acacb	307.253	0.269263	0.0884352	3.04475	0.00232873	0.0331445
Crip2	12195.7	-0.104226	0.0342499	-3.0431	0.00234151	0.0332999
Col4a5	1970.91	0.167646	0.0550998	3.04258	0.00234559	0.0333313
Crb2	308.507	0.262683	0.0863595	3.04174	0.00235211	0.0333974
Tcerg1l	1020.36	-0.131552	0.0432833	-3.03932	0.00237112	0.0336405
Trpc4ap	8425.29	-0.0659332	0.0217043	-3.03779	0.00238319	0.0337636
Pspc1	3929.73	-0.0960877	0.0316313	-3.03774	0.00238358	0.0337636
Rexo2	3233.08	-0.0978636	0.0322405	-3.03543	0.00240196	0.0339754
Unc45a	4910.81	-0.0720869	0.0237489	-3.03538	0.00240234	0.0339754
LOC108348081	133.057	-2.25933	0.744487	-3.03474	0.00240741	0.0340202
Srp54a	2474.88	-0.0786227	0.0259125	-3.03416	0.00241205	0.0340327
LOC102549869	23.9027	0.698455	0.230205	3.03406	0.00241285	0.0340327
Dapk3	2447.89	-0.13149	0.0433399	-3.03392	0.00241402	0.0340327
2021-09-03	16479.4	-0.101563	0.0334827	-3.03329	0.00241906	0.0340769
Slc1a5	305.536	0.35487	0.117083	3.03094	0.00243795	0.0343159
Aimp2	1914.6	-0.131964	0.0435442	-3.03057	0.0024409	0.0343303
2021-09-06	5493.93	-0.07563	0.0249644	-3.02952	0.00244944	0.0344233
Loxl3	277.853	0.284665	0.0940182	3.02777	0.00246367	0.034596
LOC108350501	9000.01	0.252135	0.0833292	3.02578	0.00247995	0.0347973
LOC100912534	15.5964	-1.31933	0.436172	-3.0248	0.00248797	0.0348606
Fbxo31	3712.39	-0.128107	0.0423529	-3.02475	0.00248837	0.0348606
Prdx2	17360.7	-0.0984411	0.0325808	-3.02144	0.00251575	0.0352123
Tdrd7	1893.21	-0.084345	0.0279202	-3.02093	0.00252003	0.0352123
Dusp27	32.7373	0.760813	0.251861	3.02077	0.00252132	0.0352123
Rasgrp3	443.005	0.228613	0.0756815	3.02072	0.00252172	0.0352123
Acadvl	1771.82	0.113751	0.0376593	3.02053	0.00252334	0.0352123
Cox5a	7918.97	-0.115921	0.0384032	-3.01852	0.00254017	0.0354194
Rhoc	1762.65	0.141146	0.0467675	3.01804	0.00254417	0.0354476
Adgrg1	11570	0.091361	0.0302756	3.01764	0.00254749	0.0354662
Col4a2	9823.63	0.131525	0.0436243	3.01494	0.0025703	0.0357559
Celf6	2455.68	-0.141853	0.0470563	-3.01454	0.00257366	0.0357577
Mlkl	74.7019	0.529707	0.175723	3.01445	0.00257444	0.0357577
Rgs2	1989.47	-0.125075	0.0415005	-3.01381	0.00257987	0.0358053
Frmd4b	1168.55	0.134551	0.0446518	3.01334	0.00258393	0.0358153
Tnfaip2	121.172	0.819017	0.271805	3.01326	0.00258461	0.0358153
Parp3	153.235	0.373247	0.123966	3.01087	0.00260499	0.0360367
Sh3kbp1	3926.18	-0.0674726	0.0224106	-3.01074	0.00260611	0.0360367
RF00277	96.025	0.357762	0.118831	3.01068	0.00260665	0.0360367
Lancl2	6441.77	-0.0759074	0.0252182	-3.01002	0.00261229	0.0360868
Snap91	26513.9	-0.0936519	0.0311193	-3.00945	0.00261723	0.0361271
AABR07051515.1	18.6958	0.837142	0.278312	3.00793	0.00263036	0.0362802
Ttyh3	31320.3	0.0854042	0.0284007	3.00711	0.00263744	0.0363116
Sf3a1	5178.95	-0.101101	0.0336211	-3.00707	0.00263782	0.0363116
Polr2d	828.397	-0.136306	0.0453303	-3.00696	0.00263874	0.0363116
Ern1	974.111	0.151104	0.0502815	3.00515	0.00265448	0.0364913
Trim23	3991.91	-0.0905743	0.0301413	-3.00499	0.00265588	0.0364913
Adss	4004.53	-0.0763813	0.025424	-3.0043	0.00266192	0.0365462
Zfp771	2874.18	-0.119004	0.0396408	-3.00206	0.00268159	0.0367879
AC119015.4	55.957	0.486223	0.162128	2.99901	0.00270862	0.0371301
Dok2	206.496	0.270154	0.0901008	2.99835	0.00271447	0.0371686
Enpp4	660.893	0.167602	0.0559005	2.99822	0.00271559	0.0371686
Ybx1	46806.5	-0.0843934	0.028157	-2.99724	0.00272435	0.03726
Yipf5	2689.79	-0.0893334	0.0298128	-2.99648	0.00273119	0.0373249
Gnb5	2406.27	-0.101703	0.0339632	-2.99452	0.00274881	0.0375369
B3galnt2	1071.72	0.122709	0.0410032	2.99266	0.00276555	0.0377367
Tmem8a	1008.86	0.168945	0.0564675	2.99189	0.00277255	0.0377528
Usp4	4752.08	-0.0680285	0.0227391	-2.9917	0.0027743	0.0377528
Tnfsf18	19.4252	1.11036	0.371156	2.99163	0.00277494	0.0377528
Dda1	5994.23	-0.0829122	0.027715	-2.9916	0.00277519	0.0377528
Zbtb24	691.974	-0.126329	0.042263	-2.9891	0.00279796	0.0380335
Cd22	21.0684	0.995939	0.333216	2.98887	0.00280009	0.0380335
A3galt2	124.457	0.472015	0.158047	2.98654	0.00282151	0.038289
Snx25	2159.89	-0.0892768	0.029896	-2.98625	0.00282426	0.038289
Chmp7	6596.14	-0.0664944	0.0222678	-2.98613	0.00282534	0.038289
Rtn3	65350.2	-0.0759876	0.0254602	-2.98457	0.00283979	0.0384537
Unc13d	131.667	0.309156	0.103596	2.98424	0.00284286	0.0384537
Naaa	282.519	0.327641	0.109797	2.98408	0.00284435	0.0384537
RGD1309748	3778.29	-0.0843327	0.0282651	-2.98363	0.00284848	0.0384537
Susd6	1200.64	0.149492	0.0501082	2.98337	0.00285089	0.0384537
Camk1	4601.04	-0.0933459	0.0312897	-2.98328	0.00285175	0.0384537
Naglu	839.273	0.144533	0.048449	2.98319	0.00285257	0.0384537
Mroh2a	82.1856	0.370051	0.124104	2.98179	0.0028657	0.0386015
Enoph1	4414.05	-0.0881485	0.0295655	-2.98147	0.00286871	0.0386129
Dohh	3956.83	-0.0960787	0.0322406	-2.98005	0.00288199	0.0387539
Adgre5	561.281	0.224962	0.0754934	2.97989	0.00288353	0.0387539
AABR07030926.1	725.491	-0.192909	0.0647674	-2.97849	0.00289673	0.0388543
Lypd1	2170.71	-0.11429	0.038372	-2.97847	0.0028969	0.0388543
LOC100911825	43.2363	1.75931	0.590687	2.97841	0.00289753	0.0388543
Siah2	1008.87	-0.127716	0.042887	-2.97796	0.00290177	0.038882
Ppp1ca	11276.7	-0.0821582	0.027591	-2.97771	0.00290406	0.0388835
Tmem268	727.205	0.192473	0.0646431	2.97747	0.0029064	0.0388856
Map2k2	6770.83	-0.08865	0.029789	-2.97593	0.00292102	0.039052
Gad1	8586.24	-0.104053	0.0349851	-2.9742	0.00293749	0.0392428
LOC100363372	426.011	0.191042	0.0642692	2.97253	0.0029536	0.0394285
Pno1	997.42	-0.114915	0.0386689	-2.97177	0.00296091	0.0394901
Slamf8	55.3425	0.887388	0.298624	2.97159	0.00296264	0.0394901
Elavl4	6783.25	-0.0990075	0.0333385	-2.96976	0.00298031	0.039696
Dse	532.122	0.218969	0.0737583	2.96873	0.00299029	0.0397992
Cpne5	6401.12	-0.0978925	0.0329822	-2.96804	0.00299705	0.0398594
Nudt14	569.011	-0.170969	0.0576249	-2.96693	0.00300789	0.0399738
Mgst3	6274.51	-0.207876	0.070116	-2.96474	0.00302938	0.0402233
Gdpd2	810.977	0.209223	0.0705749	2.96456	0.00303117	0.0402233
Psmc3	7709.02	-0.0706538	0.0238394	-2.96374	0.00303922	0.0403002
Ppp1cc	12260.4	-0.0632169	0.0213402	-2.96233	0.00305316	0.040434
Eva1b	351.798	0.354916	0.119812	2.96226	0.00305387	0.040434
RGD1309534	633.555	0.148443	0.0501152	2.96204	0.00305611	0.040434
Rab11b	14750.5	-0.0761383	0.0257111	-2.96131	0.00306338	0.040475
Cltb	9167.53	-0.102303	0.0345469	-2.96127	0.00306374	0.040475
Eif3l	4564.25	-0.0921412	0.0311207	-2.96077	0.00306871	0.0405106
Chtf18	390.121	0.203188	0.068653	2.95964	0.00308002	0.0406299
Cndp2	3207.76	0.104481	0.0353205	2.95808	0.00309564	0.0408057
LOC691170	1033.61	0.149904	0.0507013	2.95661	0.00311041	0.0409604
Ap1s1	6669.88	-0.101477	0.0343239	-2.95646	0.00311196	0.0409604
Fbxl15	1092.56	-0.138402	0.046863	-2.95333	0.00314365	0.0413469
Ccdc97	2817.33	-0.0821008	0.0278042	-2.95282	0.00314883	0.0413718
Msrb3	170.745	0.29569	0.100142	2.95269	0.00315017	0.0413718
Gas2l3	362.699	0.191382	0.0648242	2.95232	0.00315394	0.0413908
Sepsecs	782.843	0.138829	0.047037	2.95149	0.00316245	0.041472
LOC108348080	184.242	-2.39023	0.810423	-2.94935	0.00318439	0.041675
Sorbs1	3526.53	0.158637	0.0537872	2.94935	0.0031844	0.041675
Nfatc1	229.463	0.269909	0.0915162	2.9493	0.00318494	0.041675
Ndufa13	3100.08	-0.117207	0.0397494	-2.94865	0.00319163	0.0417073
Tsg101	4449.75	-0.0738626	0.02505	-2.94861	0.00319208	0.0417073
Sae1	8337.57	-0.102146	0.0346684	-2.94637	0.00321525	0.0419631
Stoml1	3084.07	-0.0927975	0.0314966	-2.94627	0.00321635	0.0419631
Tecta	80.1261	0.513646	0.174367	2.94578	0.00322144	0.0419641
Ric8a	5190.81	-0.0748941	0.0254254	-2.94565	0.00322281	0.0419641
Ncf4	45.4291	1.05309	0.357514	2.94558	0.00322349	0.0419641
Fam83h	673.935	0.148853	0.05054	2.94525	0.00322696	0.0419787
Timm22	1341.25	-0.110195	0.037421	-2.94474	0.00323228	0.0419793
Atf6b	5632.79	-0.0807928	0.0274371	-2.94466	0.00323315	0.0419793
Ripk4	84.2429	-0.490475	0.166569	-2.94457	0.00323406	0.0419793
Dpysl4	8284.56	-0.0732095	0.0248723	-2.94342	0.00324609	0.042102
Pskh1	481.631	0.185057	0.0628757	2.94321	0.00324823	0.042102
LOC100363502	6870.55	-0.0968808	0.0329304	-2.94199	0.00326112	0.0422384
Dhx29	1880.29	-0.0989695	0.0336601	-2.94026	0.00327935	0.0424437
Pim3	2405.17	-0.0888462	0.0302198	-2.94	0.00328216	0.0424492
Nop56	6251.95	-0.096334	0.0327808	-2.93873	0.00329557	0.0425918
Cadps	7247.76	-0.140772	0.0479196	-2.93766	0.00330695	0.042708
Mcph1	804.679	-0.180623	0.0615027	-2.93683	0.0033158	0.0427914
Irak3	200.945	0.37571	0.127984	2.9356	0.00332908	0.0429316
Sox21	206.595	0.25295	0.086216	2.93391	0.00334725	0.0431348
Ptprz1	26862.7	0.150715	0.0513742	2.93367	0.00334977	0.0431361
AC130555.1	6.31348	1.42796	0.487018	2.93205	0.0033673	0.0432721
Atm	2113.01	0.145979	0.0497876	2.93204	0.00336742	0.0432721
Stra6	345.427	-0.26084	0.0889642	-2.93197	0.00336824	0.0432721
Nfam1	545.843	0.333885	0.113884	2.9318	0.00337002	0.0432721
Atp1a2	25946.3	0.155413	0.0530292	2.9307	0.00338197	0.0433942
Xbp1	3833.26	-0.137945	0.0470764	-2.93023	0.00338713	0.0434292
Diras1	5827.42	-0.0680197	0.023219	-2.92948	0.0033953	0.0435027
Eif4e	5850.26	-0.0670509	0.0228976	-2.92829	0.00340828	0.043627
AABR07065598.1	62.2929	0.454986	0.155384	2.92815	0.00340989	0.043627
Kcnk1	1472.19	-0.116674	0.0398632	-2.92687	0.00342392	0.043745
Rab3d	3006.43	-0.0784092	0.0267895	-2.92686	0.00342401	0.043745
Dph2	837.048	-0.153978	0.0526151	-2.9265	0.00342798	0.0437644
Cfap99	414.036	0.272108	0.0930094	2.92559	0.003438	0.0438609
Adrm1	5413.54	-0.0895563	0.0306219	-2.92458	0.00344919	0.0439592
Il16	316.597	0.271207	0.0927378	2.92445	0.00345063	0.0439592
Ccdc8	567.942	0.185693	0.0635185	2.92345	0.00346179	0.04407
Kctd3	7307.1	-0.064623	0.0221071	-2.92317	0.00346483	0.0440771
Nkain1	2536.73	-0.116732	0.0399587	-2.92132	0.00348549	0.0443085
Znf660	109.058	0.343476	0.117619	2.92024	0.00349756	0.0444303
Ppa1	12711.8	-0.0610893	0.0209247	-2.91948	0.00350619	0.0444804
Olfml2a	1169.98	0.26315	0.0901367	2.91945	0.0035065	0.0444804
Nifk	1752.9	-0.0861712	0.0295204	-2.91903	0.00351118	0.0444869
Enho	3685.07	-0.119268	0.0408603	-2.91891	0.00351257	0.0444869
Morn4	4137.92	-0.0916408	0.0313974	-2.91874	0.00351448	0.0444869
Slc23a2	6018.62	0.0937922	0.0321374	2.91848	0.00351746	0.044493
Chrm5	107.046	-0.426424	0.146189	-2.91694	0.0035348	0.0446591
Senp3	3896.99	-0.0834201	0.0285992	-2.91687	0.0035356	0.0446591
Ak2	835.558	0.168458	0.0577722	2.9159	0.0035467	0.0447676
Slc9b2	571.393	-0.157087	0.0539141	-2.91365	0.00357233	0.0450536
Kif20a	1157.17	0.119406	0.0409842	2.91347	0.0035744	0.0450536
Ampd3	1313.26	0.188379	0.0646819	2.91238	0.00358682	0.0451782
Eif3b	7949.24	-0.071453	0.0245369	-2.91206	0.00359053	0.045193
Nmi	116.763	0.449698	0.154558	2.90958	0.00361909	0.045489
Lipt2	263.539	-0.230165	0.0791057	-2.90958	0.00361913	0.045489
Fli1	318.013	0.316584	0.108816	2.90934	0.00362188	0.0454914
Col17a1	24.4939	0.773005	0.26573	2.90898	0.00362609	0.0455122
AABR07062154.1	279.8	-0.210871	0.072527	-2.90748	0.00364351	0.0456988
RGD1311164	1165.55	-0.0998209	0.0343526	-2.90577	0.00366351	0.0459174
Rbm18	3976.95	-0.0681885	0.0234723	-2.90507	0.00367171	0.0459878
Gps1	6196.14	-0.0628832	0.0216518	-2.90429	0.00368089	0.0460705
Ppial4d	45793.7	-0.0831859	0.0286568	-2.90284	0.00369801	0.0462399
Rps6ka6	1261.79	-0.133125	0.0458625	-2.9027	0.0036996	0.0462399
S100b	6787.96	0.202219	0.0696731	2.90239	0.00370321	0.0462414
Samd14	5502.63	-0.0791127	0.0272591	-2.90225	0.00370491	0.0462414
Cdkn1c	2219.96	-0.238729	0.0822644	-2.90197	0.00370825	0.0462507
Raly	7965.59	-0.0820116	0.0283011	-2.89782	0.0037576	0.0468103
Cd300lf	122.422	0.416384	0.143692	2.89776	0.00375836	0.0468103
Cxcl13	5.01456	1.62221	0.560066	2.89647	0.00377389	0.046971
Maml2	393.696	0.235714	0.0813974	2.89584	0.00378139	0.0470316
Eefsec	1377.6	-0.121181	0.0418528	-2.89541	0.00378666	0.0470317
Hpcal1	2802.52	-0.196206	0.0677651	-2.89538	0.00378698	0.0470317
Ppm1g	6984.37	-0.0819523	0.0283064	-2.89519	0.00378931	0.0470317
Sst	6336.7	-0.147609	0.0510018	-2.89419	0.00380141	0.0471492
Nr2f6	2157.72	-0.101083	0.0349568	-2.89167	0.00383206	0.0474883
Slc2a6	2244.36	-0.114674	0.0396589	-2.8915	0.00383408	0.0474883
Adsl	3837.65	-0.0983159	0.0340061	-2.89113	0.00383862	0.0475115
AABR07049516.1	1083.42	0.267957	0.0927068	2.89037	0.00384788	0.0475932
Tmem140	67.5973	0.478383	0.16554	2.88982	0.00385456	0.0476166
Gng3	13559.6	-0.108152	0.0374265	-2.88971	0.00385602	0.0476166
Tmem150a	1259.46	0.140346	0.0485701	2.88955	0.00385793	0.0476166
AABR07028989.1	6.68039	2.01886	0.698726	2.88935	0.00386044	0.0476166
Galm	288.191	0.219627	0.0760409	2.88828	0.00387361	0.0477459
Pced1a	2384.37	0.092274	0.0319599	2.88718	0.00388711	0.0478793
Gnb2	31593.6	-0.0842816	0.0292116	-2.88521	0.00391154	0.0481471
Wnt5a	813.516	0.186704	0.0647178	2.8849	0.00391541	0.0481548
Tap1	286.758	0.355408	0.123206	2.88467	0.00391824	0.0481548
Pnma1	257.238	-0.232816	0.0807144	-2.88445	0.00392104	0.0481548
Pik3ip1	1644.73	0.127923	0.0443516	2.88429	0.00392296	0.0481548
Cdk5	5278.81	-0.0892619	0.030951	-2.88397	0.00392694	0.0481704
Shh	145.505	-0.325766	0.112977	-2.88347	0.00393315	0.0482135
Slc20a2	2344.87	0.140039	0.0485784	2.88274	0.0039423	0.048274
Prxl2b	1105.29	-0.143325	0.0497201	-2.88265	0.00394349	0.048274
Hmox2	2481.2	-0.116219	0.040351	-2.88021	0.00397405	0.0486146
Lama5	1003.14	0.189607	0.0659056	2.87694	0.0040155	0.0490882
Dtx1	5195.77	-0.112431	0.0390948	-2.87586	0.00402934	0.0492236
Incenp	1172.66	0.11047	0.0384171	2.87555	0.0040332	0.049237
Kitlg	6726.88	-0.133317	0.0464069	-2.87279	0.00406866	0.049636
Fgfrl1	832.46	0.199403	0.0694283	2.87208	0.00407781	0.0497136
Tmem126b	960.085	-0.115862	0.040345	-2.87177	0.00408181	0.0497285
Tars	2503.52	-0.122586	0.0426966	-2.87109	0.00409054	0.0498008

## Sheet: DEG Cont 72H vs 6H
Gene	baseMean	log2FoldChange	lfcSE	stat	pvalue	padj
Slc30a3	2610.12132311115	1.57532222318996	0.0731983362734946	21.5212845453755	9.83983592776054e-103	1.49148248238345e-98
Icam5	5128.44786911148	1.45845743860895	0.0678270558646173	21.5025909648803	1.47234203591654e-102	1.49148248238345e-98
Gpc2	3004.2381664406	-2.6849203921799	0.132905108453905	-20.2017847426167	9.44223099798411e-91	6.37665333397193e-87
Dcx	44193.9857126883	-1.30577811205361	0.0650212245865273	-20.0823365040739	1.05322531840521e-89	4.80569185407164e-86
Vcan	6789.22271620137	-0.928527299618621	0.0462496039158085	-20.0764378719629	1.18600489982025e-89	4.80569185407164e-86
Vash2	4032.96272101498	-1.19517730433657	0.0599575749639393	-19.9337165496669	2.07561081642944e-88	7.00864585681008e-85
Dchs1	8117.18449463143	-0.968947321842935	0.0487343538572358	-19.8822236297911	5.80052625415119e-88	1.6788380272729e-84
Thy1	16868.7695492981	1.33944532787851	0.0674114804638624	19.8696916113057	7.44588755775146e-88	1.88567102400056e-84
Itpka	1380.15005356382	1.62952417201651	0.0835064691324192	19.5137477245328	8.38997946207749e-85	1.88867759890767e-81
Sh3bp5	5627.52598476189	-0.778994881257002	0.0400924013905637	-19.4299880834863	4.30461983953016e-84	8.72115979488811e-81
Cap2	1312.58852874466	1.13824084358125	0.059055491891584	19.2740896252438	8.86463936540598e-83	1.50629531537046e-79
Ttc28	6460.96314475482	-1.31227545234484	0.0680861258861575	-19.273757101983	8.921788639904e-83	1.50629531537046e-79
Vav2	3545.08313883152	-0.822217394083343	0.0429224630580785	-19.1558763291566	8.64577631475036e-82	1.34741098566802e-78
Lmnb1	2670.16830724475	-0.906707227984122	0.0473555901220546	-19.1467834240302	1.02952680591435e-81	1.48987236341605e-78
Pgam1	14103.0411514385	0.784974360890826	0.0410103123068779	19.1409018057923	1.15257853588066e-81	1.55674940912948e-78
Chn1	6441.50103315708	0.959978848058535	0.0504176948357644	19.0405144698833	7.87502965975218e-81	9.9717563066612e-78
Scn1b	1635.02388571908	1.66763632337279	0.0876046401515901	19.0359360016448	8.59432446707298e-81	1.02424125707587e-77
Clmp	7331.87525994128	-0.584093567306306	0.0309715882882013	-18.8590123913283	2.47805439569786e-79	2.78918789204659e-76
AABR07027575.1	1267.72114686283	-1.13748460050281	0.0605500902489284	-18.7858448406349	9.86043565435567e-79	1.05143382293287e-75
Nov	3607.14531630978	1.25419079949151	0.0672750985518373	18.6427196167557	1.44693986139931e-77	1.4657500795975e-74
Slc17a7	26683.7005518772	1.15743017906371	0.062162752705414	18.6193520828898	2.23906719613235e-77	2.16016673303054e-74
Dusp3	5767.17960112539	0.845951592885971	0.0458024351045855	18.46957680207	3.62918068054076e-76	3.34214548126162e-73
Igsf3	7759.97893018439	-0.742216874446635	0.0402323762796414	-18.4482484774884	5.38627127134995e-76	4.74460243293695e-73
Camk2n1	7655.45454236781	0.967634762448491	0.0527373737650653	18.3481787841601	3.41364044444617e-75	2.88168147518664e-72
Mical2	5685.09303164758	0.910243243748484	0.0497502521098663	18.2962538911028	8.86380184023856e-75	7.18322501132933e-72
Sdc1	793.600095871214	-1.32145646832524	0.072349291959338	-18.2649537063602	1.57346322832591e-74	1.22609096176473e-71
Adamts7	905.361055489466	-1.5218826554767	0.0834288408298779	-18.2416852534246	2.40914710268063e-74	1.80775260371517e-71
RGD1560108	11320.9124366092	-1.06254245757463	0.0585706886192503	-18.1411979715979	1.5070999064649e-73	1.09049443232067e-70
Dynlt3	2351.74251365295	1.08413318684731	0.0600584698889313	18.0512954934124	7.70618134530974e-73	5.38369772606811e-70
Rgs4	8729.86772866572	0.888595802674714	0.0494943837011776	17.9534673679263	4.50856118937078e-72	3.04478165655507e-69
Mbp	9848.39922169972	2.52287683654634	0.141264636850842	17.8592243096918	2.45020714288859e-71	1.60132892628784e-68
Cops7a	4293.18698340531	0.518018305981711	0.0290597466917093	17.8259745853015	4.44280555514799e-71	2.81285126710307e-68
Gabra1	5472.63570504874	1.02684831150862	0.0578875162510667	17.7386831912951	2.10817694817265e-70	1.29429287787812e-67
Cyp46a1	5040.47867977282	0.905740322643106	0.0510906252065848	17.728111937968	2.54436267247863e-70	1.51614081601227e-67
Lin7b	2857.85839323058	0.979497959210919	0.055287323654977	17.7165016220268	3.12768399764716e-70	1.81048222263804e-67
Spata2L	2849.62270656403	0.933020563493481	0.0527250811600457	17.6959531017377	4.50542759909922e-70	2.53555453215973e-67
Kcnj9	2109.91224819364	0.943242845753403	0.0533475626763599	17.6810860409071	5.8655385546117e-70	3.21177867882252e-67
Cck	6680.97995537384	0.904678017348659	0.0511822338049242	17.6756258977822	6.46192700664019e-70	3.44522739880343e-67
Pdzd4	13210.7156019376	-0.534873545226118	0.0304289639986175	-17.5777770564394	3.64592756262732e-69	1.89401262612384e-66
St8sia2	1881.43492937943	-1.4630813942194	0.0832842575943823	-17.5673222825016	4.38381346414713e-69	2.22040151959052e-66
Tuba4a	9553.65141223421	1.44311983067841	0.0822857907099508	17.5378983203219	7.35994133419599e-69	3.63688808367831e-66
Cd24	19432.6088312867	-0.827957995924938	0.0473248213231852	-17.4952165222293	1.55819182362284e-68	7.516420558714e-66
Habp4	3388.5350372687	0.763749395895715	0.0438420514654658	17.4204757844718	5.7695375892669e-68	2.71839143159413e-65
Fbn2	1206.22744940993	-1.08607215378758	0.0626128975593483	-17.3458216457422	2.12123296549714e-67	9.76731360931183e-65
Prkcg	11237.4638398594	0.749888561404372	0.043288357407154	17.3231003974395	3.1492372282023e-67	1.41785658318619e-64
Il34	1394.77174879573	1.25294598995377	0.0723629430647917	17.3147461516582	3.64124635438543e-67	1.60373154651845e-64
Dnm1	23906.4474176613	0.727854592585492	0.0423040195919112	17.2053294132991	2.42195591357172e-66	1.04401759168006e-63
Cx3cl1	13053.555609542	0.937600376014871	0.0548852617939317	17.0829170777233	1.98920479683649e-65	8.39610191331401e-63
Vamp1	2108.4386597917	1.03315839586264	0.0605759653999949	17.0555828378549	3.17688290382863e-65	1.31354382921567e-62
Pacsin1	3526.13487663295	0.853207802824525	0.0500474839650759	17.047965956089	3.61910051000026e-65	1.46645952665211e-62
Gde1	6693.48362436821	0.620720866418418	0.0364484116010982	17.0301211809108	4.91024389138127e-65	1.95061845567421e-62
Cplx1	13508.324187126	0.864406318810029	0.0508110720035446	17.0121645681817	6.67262598323513e-65	2.59975773885276e-62
Cacng3	2282.08826844933	0.909669940120397	0.0536049765533074	16.9698785189427	1.37215616258711e-64	5.2452611045311e-62
Fam171a2	23374.9117481013	-0.444655073432647	0.0262511702446574	-16.9384857622925	2.3407252492996e-64	8.78205436126109e-62
Sema4c	2615.19192184775	-0.803694228597842	0.0475154927368032	-16.9143616598832	3.52616560482146e-64	1.29891118461241e-61
Tnc	10250.8010045039	-1.15780485108641	0.0684750953593124	-16.9084080133223	3.90104742452215e-64	1.41134322894319e-61
Ppip5k2	4021.74011915408	-0.735327150969175	0.0435164692905081	-16.8976749023516	4.67999910733965e-64	1.663452314293e-61
Scg5	5871.89226480143	0.896543853206487	0.0531580700314591	16.8656208300247	8.05512984960884e-64	2.81374018539785e-61
Vsnl1	12327.6407369106	0.970640895971161	0.0576696333185137	16.8310571806524	1.44498852205872e-63	4.96194363676436e-61
Ckmt1	4034.31291106932	1.0219880962015	0.0607299306509267	16.8284087475062	1.51108823274758e-63	5.10244126591099e-61
Tmem38a	3222.04354787687	0.674716446664286	0.0401743765252932	16.7946961476675	2.66867633217471e-63	8.86350532620648e-61
Rab15	8898.6730645142	0.642249038458521	0.0382753909878865	16.7796858995322	3.43648933942061e-63	1.1229560325268e-60
Kdm4a	6549.31985749497	-0.431721918030547	0.0258271826640593	-16.7157960527892	1.0056801007699e-62	3.23413949866636e-60
Mex3b	3134.88796288652	-0.565779545585581	0.0339255416894941	-16.6770968836376	1.92341856895971e-62	6.08882190736309e-60
Lynx1	5640.92420949106	1.76635148141773	0.106081354639435	16.6509137012952	2.98017171315566e-62	9.28896598592825e-60
Fam81a	7099.10779586938	0.769269991205811	0.0462124427618267	16.6463823427499	3.21456537066238e-62	9.86774157721513e-60
Dgkb	2367.45919116694	1.07478876792616	0.0646199425714132	16.6324624435929	4.05577530725262e-62	1.22641802574534e-59
Dgat2	2765.1259650392	0.8793633779279	0.0530041859792554	16.590451521547	8.17038081354656e-62	2.43429287180079e-59
Ak5	4731.72632050352	0.582403410033804	0.0351314804266481	16.5778214570211	1.00817853805856e-61	2.96024596827051e-59
Myo5b	4316.83914079354	0.824194469967518	0.049800283307658	16.5499956069683	1.60114338629586e-61	4.63416642947917e-59
Nkiras1	2059.13247790404	1.01624861328279	0.0614388410778614	16.540816777369	1.86476723741516e-61	5.32115270845509e-59
Extl1	1242.00103052322	1.57408811123488	0.0952853853281367	16.5197223668052	2.64613336565972e-61	7.44592527614804e-59
Pfkm	12818.7272132518	0.491222429579767	0.0297457231342114	16.514052368584	2.90691099115707e-61	8.0676735179236e-59
Mcf2l	20129.4319122142	-0.418990138814769	0.0254296269608746	-16.4764563577522	5.4168231736729e-61	1.48303834457585e-58
Mdh1	18247.9151994805	0.597319590498466	0.0362939493038432	16.457828424729	7.36973216071597e-61	1.99081031434808e-58
Midn	10708.6593742031	-0.477391606695364	0.0290364697730247	-16.4411035648303	9.71339382564882e-61	2.58938630141638e-58
Lgi1	4601.29480885812	0.556375299171482	0.033853055906921	16.4350096103949	1.07407673617911e-60	2.82607723051803e-58
Atp1b1	51870.1077796715	0.68314408332315	0.0415993993964556	16.4219698657802	1.33172181803005e-60	3.45906205554986e-58
Chgb	11298.886638843	0.810222909209543	0.0493535414942675	16.4167126548285	1.45224480010207e-60	3.72436451266682e-58
Nrgn	41336.002870005	1.13532307425366	0.0693357510090243	16.3742810560442	2.91936678959801e-60	7.39329639465697e-58
Ndrg4	65024.9707191378	0.644849647623201	0.039390374934274	16.3707415504215	3.0942078796488e-60	7.73933970884995e-58
Rasd2	3611.92896743204	1.15180640201748	0.0703963136402062	16.3617431433177	3.58711347688172e-60	8.86279500507605e-58
Fxyd7	4609.8266580004	1.08244458746656	0.0661897520380737	16.3536582950773	4.09631581377419e-60	9.99895884181507e-58
Sult4a1	17564.6034170335	0.663738765924393	0.0406545401964482	16.3263134379855	6.41451731811274e-60	1.54712048648767e-57
Syt12	1025.77495038696	1.22227489145665	0.0749953194613638	16.2980156659822	1.01948595815185e-59	2.42997476613605e-57
Cpne6	4087.32432787493	0.929718979051432	0.0571215112868838	16.2761621341226	1.4572641290284e-59	3.43304316908318e-57
Agrn	36020.7957153315	-0.567372879439723	0.0348915939677506	-16.2610192003304	1.86607797437459e-59	4.34560227135968e-57
Plp1	5635.45724641977	2.38737013732917	0.147182739228796	16.2204491493938	3.61541176251632e-59	8.32366389870235e-57
Syp	28208.8863188347	0.722392747098465	0.0445561911621373	16.2130722635093	4.07669431603002e-59	9.28020526323239e-57
Micall1	4296.97903249981	-0.616823174745669	0.0381002523043995	-16.1894774296401	5.98345582070718e-59	1.34694238808364e-56
Cemip	1949.41413135382	0.96971351482311	0.0599045051662905	16.1876558721461	6.16321391443204e-59	1.37216169127905e-56
Snap25	19719.2169321262	0.776624396413389	0.0480669738339376	16.1571310708363	1.01161259318291e-58	2.22774686281367e-56
Wfs1	1757.51982447925	1.21503582489375	0.0753141058290975	16.1329117768576	1.49788710553558e-58	3.26313900625277e-56
Map6d1	983.646957096807	0.987412626634196	0.0612910188087021	16.1102335354556	2.16205793291789e-58	4.65992486392728e-56
Ick	1907.7513959034	-0.708277125763989	0.0440021766928858	-16.0964111095554	2.70337057905822e-58	5.7652934664968e-56
Sdha	7583.81924365942	0.475110452355481	0.0295346773669111	16.086529283972	3.17123755646122e-58	6.69263259311504e-56
Actn1	4459.63653137861	0.447282141210444	0.0278098287883654	16.0835992416311	3.32487674736852e-58	6.94453638161713e-56
Tango2	2600.38070946383	0.624569899844448	0.0389365155922874	16.0407239924716	6.63760242146101e-58	1.37222270468163e-55
Igsf9	2427.76409178688	-1.41836289081589	0.0885577866341766	-16.0162414252177	9.84225645130128e-58	2.01418298690267e-55
Omg	2318.56123292718	0.943907448517197	0.0590559130522546	15.9832843102772	1.67104636018884e-57	3.38553992574258e-55
Syt17	2310.92052618956	0.811856905588033	0.0508692170542516	15.959689427148	2.43942244967582e-57	4.89333651786458e-55
Nrep	12739.2004742772	-0.493392782057448	0.0309356426246142	-15.9490070416341	2.89462684938271e-57	5.74952352632291e-55
Sirpa	8387.10923967253	0.59478294719458	0.0373001484994712	15.945860033319	3.04420178717671e-57	5.98791536001943e-55
Gabrd	643.417157355094	1.31514427123706	0.0825276465274978	15.9358024440798	3.57580784905356e-57	6.96594875209857e-55
Pgk1	11608.9037458051	0.505437318199288	0.0317198133426655	15.934435450143	3.6548660920771e-57	7.052151145284e-55
Mag	1147.97228185347	1.97637768421081	0.124074984157382	15.9288973327926	3.99337134987034e-57	7.63261354229934e-55
Fbxo2	1239.39723029731	1.23476575527807	0.0776338708213604	15.9049876325158	5.85148614866431e-57	1.10795429319569e-54
Rbmx	4578.55688970856	-0.571004867541438	0.035903534326821	-15.9038623424569	5.95757171335101e-57	1.11759632326381e-54
Ppp3r1	16386.531880862	0.580341715805412	0.0365115282264827	15.8947528080864	6.88997021414676e-57	1.28064950952856e-54
Plxnb2	8345.49215906258	-0.509447879246254	0.0321181278401778	-15.8616928664493	1.16705173597672e-56	2.14949710644439e-54
Map2k1	5447.8441777447	0.682155176333757	0.0430482722526781	15.8462846622449	1.49141670835219e-56	2.72217139740679e-54
Farp1	12097.0448196396	-0.475282039231214	0.0300265666744852	-15.8287174282593	1.97199971222508e-56	3.56720662229287e-54
Idh3a	8769.58599054581	0.49707170735232	0.0314136564632241	15.8234272388584	2.14492091760842e-56	3.84567237086253e-54
Plekhd1	361.559265728544	1.57698436812461	0.0996963883517131	15.8178685727437	2.34290821580929e-56	4.16380003967511e-54
Got1	8746.42685980821	0.629373640202865	0.039897448931545	15.7747840289921	4.63982461080953e-56	8.17416057521748e-54
Morc2	3463.64177957238	-0.566552063029938	0.035964258994909	-15.7531971702833	6.52949873066953e-56	1.14041072658073e-53
Tsku	732.42561108116	-0.951260387690578	0.0604307893886443	-15.7413199018931	7.87830572990121e-56	1.36422627425469e-53
Nefh	2220.47387219834	1.55163522618498	0.0985865042598952	15.7388198093984	8.19580207775975e-56	1.40717754318146e-53
AC119762.3	876.250887186449	-1.45053708007779	0.09220382000082	-15.7318544943679	9.14916676063392e-56	1.5576648619365e-53
Ralgps1	7952.14185444125	-0.508990326733337	0.0323781501381146	-15.7201793358222	1.10011858978838e-55	1.85736688575939e-53
Prmt8	4178.14684731082	0.540707109532421	0.0343987004618598	15.7188237425405	1.12390899816632e-55	1.88185093411981e-53
Pde7a	1591.45106559345	-0.582918232639179	0.0371004876013172	-15.7118752428063	1.25413930513681e-55	2.08269363295671e-53
Fam107b	1231.76611029684	-0.73880673289609	0.0470416819264107	-15.7053638951906	1.38977938915476e-55	2.28918133530695e-53
Atp6v0d1	11704.588834676	0.463509278186092	0.029517202526637	15.7030219163828	1.44205885649255e-55	2.355211704896e-53
Klf11	1394.09513948076	-0.672627313095193	0.0428355810330632	-15.7025373970302	1.45311679719645e-55	2.355211704896e-53
Mobp	324.709484890846	8.64159439441008	0.550590334547731	15.6951436525098	1.63272632262717e-55	2.62532026162114e-53
Gng2	44626.1687842144	-0.385006240113943	0.024567794183808	-15.6711765506279	2.38130136318165e-55	3.79883193842994e-53
Arhgef9	6402.04339938861	0.525239841914746	0.0335182622984464	15.6702587156224	2.4159398064025e-55	3.82397972482145e-53
Pou3f3	8237.63423468358	-0.613841063770525	0.0391990638423811	-15.6595847859727	2.85756706103286e-55	4.48793090360664e-53
Adra1d	376.304717567103	1.55053400528402	0.0991168541872176	15.6434949232275	3.67966417592071e-55	5.7346150926272e-53
Islr2	14909.2996778165	-0.791196036671655	0.0506510285162342	-15.620532491617	5.27631369346081e-55	8.16016148316916e-53
Vps41	4699.0320090653	0.454352413527047	0.0290885476860094	15.6196321119729	5.35135004133635e-55	8.21351150283898e-53
Draxin	949.727813329181	-1.41773012845374	0.0908086707504354	-15.612277073739	6.00547783656075e-55	9.14819405779856e-53
Ccdc120	2521.51451705174	-0.649397671795577	0.0416387473285579	-15.5959944392993	7.75070297418946e-55	1.17186001684387e-52
St6gal1	1634.61420029673	-0.590330582530799	0.0378792023584022	-15.5845568485117	9.2703993522395e-55	1.39124659908424e-52
Tmem131l	4358.40053989706	-0.886387075680255	0.056915058648596	-15.5738586013408	1.0959184026693e-54	1.6325960910353e-52
Cndp2	3207.76102305126	0.557884724352666	0.0358237869323655	15.5730248565273	1.11029985178242e-54	1.64194708008116e-52
Atp6v1g2	7942.64546772696	0.665547340762365	0.0427512973022187	15.5678864212578	1.20317661451127e-54	1.76640276884046e-52
Glrb	7028.57476746558	0.675697250534022	0.0435482855871169	15.5160471055126	2.70190895222604e-54	3.93817808432371e-52
Gmpr	1535.02771598659	0.738889189904883	0.047636657244137	15.5109370105062	2.92577872346232e-54	4.23401978123904e-52
Ncdn	39748.5086068477	0.701632877644926	0.0452420469237526	15.5084246923532	3.04252143943073e-54	4.37173647963593e-52
Sucla2	4753.3141925397	0.555542395717054	0.0358364010273702	15.5021815748952	3.35310701517977e-54	4.78408085405227e-52
Nefl	19624.7961094933	1.10878063439978	0.0715409167203541	15.4985522303814	3.5479706451793e-54	5.02670526372955e-52
Pxdn	3594.74211466668	-0.791273521785169	0.0511042444677025	-15.4835186397335	4.48269407625428e-54	6.30690152672998e-52
Pcp4	5439.86834273541	0.989756246560628	0.0639787597027482	15.4700755556865	5.52421743490146e-54	7.71866518835198e-52
Syt1	34680.095073226	0.665602487876643	0.0431297305866397	15.432567716591	9.88575513170446e-54	1.37181780115296e-51
Egr4	734.452710503384	1.40965647974421	0.0914918669968127	15.4074512414674	1.4585188577949e-53	2.01017633053909e-51
Syn2	6922.16553024412	0.817625439213345	0.053144333639482	15.3849974817619	2.06384532023355e-53	2.82523690458999e-51
Dnmt1	4777.8562586534	-0.499137736902238	0.0324946875230659	-15.3605950679763	3.00800917780589e-53	4.09008496257365e-51
Atp5mc1	5958.84270887914	0.614878863890264	0.040054666975195	15.3509917900714	3.4881258923486e-53	4.69380302276001e-51
Atp6v0e2	8532.69680472967	0.555623684213126	0.036195091437695	15.3508020602616	3.49834282545292e-53	4.69380302276001e-51
Mbnl2	2858.92594116358	0.664791758079078	0.0434103866681139	15.3141174060858	6.15415854952514e-53	8.20284554035391e-51
Podxl	2087.7234733143	-0.732444621958051	0.0478660683351283	-15.3019591421199	7.41892978164961e-53	9.82402074354386e-51
Vxn	4739.27027184119	0.960174146746371	0.0627649636905074	15.297932003609	7.89248327917337e-53	1.03832280023411e-50
Lamp5	896.202436808626	1.61361906229459	0.105483982707979	15.2972898905582	7.97072330343639e-53	1.0418506717911e-50
Ldha	18887.9326274696	0.424220655942447	0.0277327840126429	15.2967208683071	8.04070258287872e-53	1.04426047646874e-50
Camk2a	9964.09156994903	0.959278110377641	0.0627645988066158	15.2837447959044	9.81356071232386e-53	1.26638687918268e-50
Sema6c	6227.04733622333	-0.670403830074486	0.0439269127720786	-15.2618016556952	1.37401536001189e-52	1.76187032872411e-50
Suclg1	4607.21066791858	0.410942956641302	0.0269452278799179	15.2510477355278	1.62012400654132e-52	2.06438442594511e-50
Myrip	3151.59927209395	0.591285341317635	0.0387746812324685	15.2492637598401	1.66499912255462e-52	2.10830513893478e-50
Ilf3	6785.55599516092	-0.428883501062613	0.028176260010675	-15.2214488686619	2.5482444038026e-52	3.20667277149321e-50
Slc25a5	10459.2903732367	0.417327732461115	0.0274252787062326	15.2169003251104	2.73170532147331e-52	3.4163178896944e-50
Egr1	2104.69569367389	1.20484855625194	0.0792844965899808	15.1965214899807	3.72903654825927e-52	4.63498653176275e-50
LOC100363502	6870.55148202864	0.502709733708794	0.0331056091292621	15.1850319909821	4.44346397066404e-52	5.48930366132034e-50
Efhd1	551.766806587795	1.1775529982307	0.0776642671080319	15.1620950287564	6.30263931245537e-52	7.7388771194149e-50
Mat2b	2149.95653367182	0.696997165730774	0.0459771296425223	15.1596493985164	6.54176043983984e-52	7.98410039223826e-50
Bnip3	4984.90750170401	0.50778957713286	0.0335016013639805	15.1571732830304	6.79306503620342e-52	8.24116752296295e-50
Ptprn	13139.8811006736	0.468564610157888	0.030937561870578	15.1454924637581	8.11445138574399e-52	9.78564196876031e-50
Aldoa	31188.5524990763	0.571333740248867	0.0377424982674993	15.1376767960496	9.13853376045123e-52	1.09554256796889e-49
Dcaf12l1	1739.05193040694	0.807800330503891	0.05342759732783	15.1195331795898	1.20393035455973e-51	1.42733324342868e-49
Ssbp3	4705.82653003394	-0.403243785319626	0.0266704610301148	-15.1194906178902	1.20470870990279e-51	1.42733324342868e-49
Stk32b	1427.96395112771	-0.870272803803338	0.0575715321172119	-15.1163738708832	1.26308983574596e-51	1.48780232977984e-49
AC119762.7	724.193561736479	-1.3982104794975	0.0926343391972712	-15.0938679070179	1.77711888264858e-51	2.08118084176071e-49
Oxct1	20085.3534124839	0.555513073194654	0.0368102863225447	15.0912456460418	1.84918004624435e-51	2.15312573200635e-49
Mex3d	4283.04601498815	-0.620148568027007	0.041096386614273	-15.0900996198928	1.88158012895078e-51	2.17833219500245e-49
Tbc1d14	8422.99342329156	-0.413942686804982	0.027458361533227	-15.0752872236778	2.35489555854585e-51	2.71080591000789e-49
Fnbp1l	21305.5042073121	-0.462416911767513	0.0307636586760017	-15.0312716909786	4.58125611339952e-51	5.24385586765391e-49
Kcnab1	2179.59124408061	0.747214549909443	0.0497244842944084	15.0270950118927	4.87939283733612e-51	5.5537358923837e-49
Hpca	3298.91935147057	1.03607740151638	0.0689753496722929	15.0209807770292	5.35100677152871e-51	6.0565026363783e-49
Ndfip2	5453.00075056924	0.494493281651172	0.032929116505077	15.016900971969	5.69067211297765e-51	6.40516761160707e-49
Dcaf6	4613.68138190187	0.380880404544023	0.0254248505884031	14.9806349193553	9.82737022928835e-51	1.10001392732255e-48
Mcm7	1498.10296939554	-0.670555564223276	0.0449036351299202	-14.9332133641998	2.00372850247218e-50	2.23052414615859e-48
Sfrp1	1880.45503775372	-0.833508196791864	0.0558790965044189	-14.9162790548332	2.58280145717184e-50	2.85942937280336e-48
Idh3B	5264.51661275088	0.506260643183027	0.0339698337220349	14.9032417210401	3.13969257584344e-50	3.45707454274935e-48
Pgbd5	3288.35511271327	0.533992874712272	0.0358628535681326	14.8898601640214	3.83570907971875e-50	4.20061978135686e-48
Kcnk4	856.693662629937	1.13223994195958	0.0763555832262939	14.828515402783	9.58289249452104e-50	1.04381398891934e-47
Abhd3	2309.39398004304	0.829328623779253	0.0559556980949067	14.8211648145757	1.06914268165302e-49	1.15833319413316e-47
2021-09-08	5898.19808877304	0.541669637991527	0.0365900022828087	14.8037607050389	1.38516506020391e-49	1.4927363893474e-47
Sncb	19150.7439109559	0.727094595261661	0.0491278082393095	14.80006174344	1.46348221919327e-49	1.56879099263787e-47
Ttc9b	9641.64519511733	0.764782809179757	0.0517387182118503	14.7816342501618	1.92439505869465e-49	2.05201283627124e-47
Zfhx4	1780.96127974923	-0.772716538359531	0.0523168161972033	-14.7699457751184	2.28897034572679e-49	2.4279863457814e-47
Slc8a2	9264.02056339281	1.11586359527254	0.0755599629249066	14.7679214239625	2.35875852721536e-49	2.48898165423871e-47
Ghitm	6059.49354629759	0.477092653274281	0.0323613620135544	14.7426629656209	3.42988870931285e-49	3.600494572574e-47
Atp1a1	21337.0366747764	0.683797439628302	0.0464493740442025	14.7213488598917	4.70187375238804e-49	4.91030733110214e-47
Ldb1	6189.61509456216	-0.441812839833034	0.0300487153107383	-14.7032189317973	6.14669731723175e-49	6.38626090498027e-47
Ntsr2	686.356695484002	1.87232292747876	0.127459068054553	14.6896015799943	7.51543791439696e-49	7.76850878294298e-47
Mmd2	6933.29800987754	0.689265600103208	0.0469715665131015	14.6741028939487	9.44565429580314e-49	9.71416020471938e-47
Daam1	8563.2331279663	-0.3823944845194	0.0260673511372844	-14.6694799370104	1.0111709032657e-48	1.03466275253349e-46
Fkbp1b	2801.61079203318	0.873973124238094	0.059614871799553	14.6603204511906	1.15725500132365e-48	1.17819026767925e-46
Scoc	11666.3810288314	0.559223414058009	0.0381467147409879	14.6598053818022	1.16606704570369e-48	1.18122591729784e-46
Asrgl1	3539.75648986693	0.645058791720351	0.0440624362171231	14.6396533442169	1.56865967500559e-48	1.57749131493143e-46
Dbndd2	1801.19330008527	0.878873164839877	0.0600344799657101	14.6394732717242	1.57281957362364e-48	1.57749131493143e-46
Bcl2l2	4083.70347299455	0.560859463887256	0.038350898642336	14.6244151699777	1.96249956454491e-48	1.95863257032906e-46
Atp6v1d	6341.9744709598	0.493841069599583	0.0338031337558304	14.6093280335112	2.44921708087179e-48	2.432408728356e-46
Aldh1l2	743.395173838934	-1.46640457892927	0.10049363537628	-14.5920144438858	3.15735098437993e-48	3.1203868752945e-46
Slc25a3	17811.0043876011	0.430092613379617	0.0294774022660309	14.5905873759862	3.22409748626176e-48	3.17088422677977e-46
Cdh2	11241.4544169932	-0.435890789345856	0.0298885519275376	-14.5838711223829	3.5575808727925e-48	3.48196079626937e-46
Rassf5	1360.08062659393	0.984870849759223	0.067582892626314	14.5727833107835	4.18487193698461e-48	4.07622622323597e-46
Acsbg1	5569.67177138667	0.68858789300621	0.0472999262445947	14.5579062733718	5.20269766274161e-48	5.03801396553135e-46
Sncaip	1657.52421645651	-0.551912231953036	0.0379121719037135	-14.557652707282	5.22202829596043e-48	5.03801396553135e-46
Rasgrp1	2898.72118415694	0.965029733917049	0.0663331536461983	14.5482263524547	5.99369936754546e-48	5.75508763916925e-46
Nono	12536.8789187291	-0.328831057737977	0.0226051170552035	-14.5467531504015	6.12415346530521e-48	5.85261081165489e-46
Rtn3	65350.222463299	0.370595286294864	0.0254791260836699	14.5450548452047	6.27805110009455e-48	5.9715171496674e-46
Dact2	1111.38297829609	1.10937466839241	0.0762788462862536	14.5436739332584	6.40601986468922e-48	6.06476460086932e-46
Gnai3	6201.44552343842	-0.418285729258253	0.0287681641237074	-14.5398826098031	6.77086634549368e-48	6.38036056556754e-46
Tpd52	3433.37314196792	0.489124174898754	0.0336504583711376	14.5354387005403	7.22491845798792e-48	6.77670592402015e-46
Kcnip4	1256.18983836361	0.81655497765255	0.0562290546813095	14.5219403434853	8.79839983507033e-48	8.21454288748962e-46
Sbf2	8224.99093127359	-0.555406155059296	0.0382983732045666	-14.5020821665885	1.17529897334295e-47	1.09227326605176e-45
Plppr3	16563.2506964101	-0.597572334465087	0.0412134272558791	-14.4994574402895	1.22111263179896e-47	1.12623888582434e-45
Anxa11	1210.79341026986	0.839178519977347	0.0578769614777368	14.4993534309874	1.22296423929593e-47	1.12623888582434e-45
Zbtb12	1164.88944829003	-1.14044933289041	0.0786955340111571	-14.491919360109	1.36280800979811e-47	1.24934345151628e-45
Fbxo9	3949.58370124541	0.462799275152195	0.0319454947235401	14.4871531700264	1.46072523251307e-47	1.33307627075292e-45
Igfbpl1	1213.99785901495	-0.957701543596896	0.0661094349116998	-14.4866091334174	1.47233804604551e-47	1.33764882568978e-45
Cox8a	11077.5164154459	0.652767708599616	0.0450814114077295	14.4797531447228	1.62680364775908e-47	1.47138579926781e-45
Vamp2	43223.2559011312	0.569487900058102	0.0393525954569863	14.4714190625767	1.83643873534841e-47	1.65361105680706e-45
Kdm2b	6439.0546307846	-0.622580148327196	0.0431035790436557	-14.4438156213581	2.74230727502583e-47	2.45836926513377e-45
Pogk	4083.1246130279	-0.552417471161245	0.0382922637296772	-14.4263466652433	3.53305969215794e-47	3.15329468559999e-45
Gpr37l1	4690.66522756205	0.892039095371632	0.061853317227388	14.4218472890027	3.77112252369733e-47	3.35100624254859e-45
Numa1	7416.66907636259	-0.442867619582058	0.0307130444655231	-14.4195284866402	3.89997725211134e-47	3.4503728876758e-45
Hapln4	257.948742340155	1.81314489188182	0.125815294393732	14.4111644026972	4.40225387598421e-47	3.87781145771479e-45
Ppp1r14b	6183.68880791546	-0.662232424027213	0.0459702014627273	-14.4056889671052	4.7654191949309e-47	4.17954081771862e-45
Mmp24	13922.9136148785	-0.466486092261064	0.0323943605877496	-14.4002253416131	5.15750863014778e-47	4.50392779512044e-45
AABR07000989.1	354.184427325226	-1.21392113345121	0.0843674382607524	-14.3885029399538	6.11042820991541e-47	5.313187791111e-45
Snca	12233.5646354828	0.694071809296164	0.0482438438132506	14.3867435601292	6.2678367464879e-47	5.42676805486517e-45
AABR07021840.1	7331.93261108551	-0.536343967710955	0.0372926929722393	-14.3820122647139	6.71144201831744e-47	5.78611979962176e-45
C2cd2l	8699.20677064735	0.521523962650725	0.0363451269122138	14.3492128645028	1.07753259871897e-46	9.25034341103656e-45
Epb41l3	7037.56643681621	0.579910860103161	0.0404354509193889	14.3416444460891	1.20173768463365e-46	1.02730824855181e-44
Auts2	2276.10959153723	-0.712256640998994	0.0496962209187403	-14.3322093276192	1.37670233845896e-46	1.17193232677221e-44
Tmx2	4396.99482931296	0.431223235241965	0.03012442001568	14.3147398362362	1.77025371204965e-46	1.5006418496287e-44
Plppr4	11167.6683762398	0.593217495546553	0.041550503411602	14.2770230644404	3.04326351350133e-46	2.56902161598071e-44
LOC100359583	24990.7415427353	-0.504007020504872	0.035313331607876	-14.2724290673402	3.25055989643509e-46	2.7326283610695e-44
Nrsn1	4358.70612854166	0.750103397276133	0.0525601377932273	14.2713362021054	3.30190753484085e-46	2.76432424197833e-44
Gpr85	4605.5977012212	-0.50078436326292	0.0350977841194884	-14.2682615391909	3.45073952810518e-46	2.87703633083996e-44
Kcnv1	1458.63250940455	0.962135862774064	0.0674602918422426	14.2622546760402	3.76103829054491e-46	3.12289490846065e-44
Dock7	4080.2360153896	-0.440976509189605	0.0309494961994258	-14.2482613076521	4.59581604376859e-46	3.80045849170415e-44
Mical1	1295.53852206672	-0.966667825509906	0.0678848752885916	-14.2398114661096	5.18667945329425e-46	4.27163112698136e-44
Adgrl2	9221.05687349626	-0.503304549970677	0.0353530282734196	-14.2365328955169	5.43577767383727e-46	4.45865812437017e-44
Enoph1	4414.05087098672	0.424572907340409	0.0298286240046541	14.2337409621766	5.65726403923925e-46	4.62161973528174e-44
Tef	7414.67497581561	0.589153137745003	0.0414517077007846	14.2130003906655	7.6094078634292e-46	6.19142985193074e-44
Sh3bp2	1062.57311742347	-0.882995266390104	0.062129609282297	-14.2121490315198	7.70249796185477e-46	6.2421043482871e-44
Amotl2	3215.55120256915	-0.464304701528453	0.0326981836895523	-14.1997092540895	9.19932845981633e-46	7.42543404764458e-44
Dbp	2206.6719846938	0.976585989787418	0.0688364092768594	14.1870559497024	1.10188399755446e-45	8.85879753589419e-44
Mlc1	9156.10921113229	0.661979792084839	0.0466623726416029	14.1865866352161	1.1092812474033e-45	8.883019000945e-44
St3gal5	6660.92452673582	0.422088864878697	0.0297707202354752	14.177986341618	1.25393252654082e-45	1.00018397589437e-43
Cckbr	471.633189485293	1.15334529285962	0.0814369863196035	14.1624260054671	1.56496777572556e-45	1.24338224063529e-43
Etl4	1969.95944657087	0.658318738302006	0.0465022940130475	14.1566938206811	1.6979664579466e-45	1.3437812671093e-43
Acsl6	6377.58858397838	0.487525794407913	0.0344393478744702	14.1560692782256	1.71312002294156e-45	1.35049850835782e-43
Mapt	122422.827010095	-0.455642338213716	0.0322391993710108	-14.1331778426056	2.37194339935966e-45	1.86261911903204e-43
Sdhd	4774.41162173789	0.434902699763277	0.0307927873233668	14.1235249409609	2.72036416138164e-45	2.12797598106533e-43
Zfp532	5141.2281729959	-0.409016641320706	0.0289988265157559	-14.1045928564894	3.55836984843994e-45	2.77279127420743e-43
Arhgef3	1117.51083535892	0.749935700374372	0.0532353060665899	14.0871867898403	4.55342289648603e-45	3.53457271581636e-43
Ncald	19892.4561063915	0.52715735040742	0.0374244617463658	14.0859033318926	4.63691344751083e-45	3.58564375750265e-43
Fmnl1	3660.44856148707	0.541317474006645	0.0384713471893628	14.0706659255311	5.75251506311283e-45	4.43140513987323e-43
Runx1t1	4871.19243933499	-0.62537367298002	0.044473712654501	-14.0616475588244	6.53469541403121e-45	5.01488367758607e-43
Cnp	8732.1330737572	0.969216820582796	0.0689523012355384	14.0563375437172	7.04383782455409e-45	5.3852133707723e-43
Triobp	3666.97401155299	-0.716518645639086	0.051007398231379	-14.0473474531836	7.99737978811018e-45	6.09123738748542e-43
Zbtb5	2666.17286761236	-0.506959316832234	0.0361130336435662	-14.0381260083519	9.10895919854962e-45	6.91189188624027e-43
Ezh2	996.056045803786	-0.810251806441533	0.0577525781198956	-14.0297079856666	1.02573054670412e-44	7.75421674486022e-43
Atp6v1b2	17573.7739221949	0.452846548698636	0.0323489346840375	13.9988087126125	1.58505392245635e-44	1.19379897654147e-42
Tnpo1	6542.95922416056	-0.441926516431656	0.0315812947981678	-13.9932994912322	1.71277608299064e-44	1.2852164237552e-42
Sparcl1	39016.6318827079	0.721806920942392	0.0516306117881383	13.9802124349071	2.05872591259145e-44	1.5391065309632e-42
Scp2	5905.26549052582	0.40907733405076	0.0292640734052005	13.9788240818882	2.099279374545e-44	1.56365441648095e-42
Cst3	32068.6491739181	0.652271061763008	0.0466726017722596	13.975459627166	2.20088136259716e-44	1.63332807348785e-42
Hspa2	835.969822883589	1.03210367104213	0.0739163306234433	13.9631345649453	2.61667344254941e-44	1.93481036299456e-42
Gprc5b	2106.88731045803	1.06254194362837	0.0761234184386027	13.9581480367355	2.80631595286355e-44	2.0674894983642e-42
Fxyd1	586.741152049851	0.91446965532567	0.0655416727850483	13.9524918493427	3.03802528385154e-44	2.23008667575479e-42
Usp42	2533.46086220938	-0.424906214402906	0.0304956516245188	-13.933337763515	3.97343707319054e-44	2.90620343331554e-42
Tmpo	3211.99324641631	-0.531192014369207	0.0381522902387987	-13.92293912225	4.59608237598242e-44	3.34951902652532e-42
Nptx1	3464.59368735108	0.667761189117389	0.0480070122824023	13.9096593887008	5.53423683780519e-44	4.01876839906571e-42
Mycl	2658.88000787627	-0.662688832417663	0.0477236668299226	-13.885957983475	7.70630989768942e-44	5.57606566168528e-42
Prrt1	8186.23689305588	0.714800538979669	0.0515111748230347	13.8766110739145	8.77979539260156e-44	6.33020123324227e-42
Cdk5r2	20004.9131257818	0.688443445532948	0.0496363286350134	13.8697495254982	9.66135765032673e-44	6.94110304949006e-42
Nceh1	3361.49537204988	0.719967772502543	0.0519588071046331	13.8565108135122	1.16186252914804e-43	8.31778616273476e-42
Atp6v1e1	11352.5255527314	0.431432752505641	0.0311517546152992	13.8493885122527	1.28299621972356e-43	9.15264204633779e-42
Snph	8588.21167378009	0.636476441306749	0.0459725626368431	13.8447022484813	1.36947031744561e-43	9.7352521513853e-42
Trim9	6986.92614218094	0.483537264264406	0.0349662952624867	13.8286673104647	1.71162205020089e-43	1.21249869710035e-41
Scn4b	423.635913859964	2.1261924152963	0.153765180089463	13.8275285344786	1.73893021779184e-43	1.22755143597431e-41
Tmem91	1823.10180405055	0.795247133276485	0.0575313509937106	13.8228482304096	1.85579147031243e-43	1.30549774960173e-41
Tmem47	4707.07306552006	0.602179023788434	0.0435825266561504	13.8169828596538	2.01333043609191e-43	1.41142126765474e-41
Uqcr11	4774.75083724945	0.755443377836701	0.0546959173927592	13.8116958970087	2.16669937948554e-43	1.51370101477162e-41
Dpysl3	48045.6871628278	-0.766462305192177	0.0555186856577417	-13.8054836153222	2.36182144779382e-43	1.64434716605851e-41
Sirt2	9176.44809254608	0.572813986990507	0.0415054530440011	13.8009332504635	2.5157451520067e-43	1.74551358834438e-41
Fbxl16	5784.56901693529	0.662388713301729	0.0480017329292663	13.7992666697638	2.57458293154078e-43	1.78024062092205e-41
Fndc5	2209.79815031159	0.912087338627536	0.0662127873567416	13.7750935285867	3.59916663906203e-43	2.48024204446928e-41
Napa	5053.13933495997	0.389281417853944	0.028268282999046	13.7709608279739	3.81110472676604e-43	2.61738921234847e-41
Gpr22	1147.03052522324	0.645856529759186	0.0469506477122903	13.7560728388018	4.68282125577003e-43	3.20520130546962e-41
Kcnk1	1472.19099358279	0.558076166932638	0.0405757645272547	13.7539285688081	4.82373961150238e-43	3.29053752623025e-41
Atp6v1c1	5282.34208958221	0.53051787187822	0.0385833769993461	13.7499076840063	5.09945531267464e-43	3.46694512197276e-41
Mtss1	11294.2826827778	-0.36645683260513	0.0266652698039914	-13.7428511055334	5.62175663490782e-43	3.80925717134557e-41
Actr1b	9213.81187887678	0.348949059677459	0.0253940983929835	13.7413447123555	5.73996821932507e-43	3.8763918707842e-41
Zfp365	3775.27853087942	0.740868914133535	0.0540002458438036	13.7197322448588	7.73505242953838e-43	5.20638412699162e-41
Ssx2ip	5182.38868321179	0.612174003174728	0.0446401932210278	13.7135159819685	8.42730392158882e-43	5.65301266246446e-41
Tp53i11	8851.18221544965	-0.531970299969226	0.0387923371489113	-13.7132830622492	8.4544068940115e-43	5.65301266246446e-41
Map7d2	3722.80458042958	0.565388987955133	0.0412318020274851	13.7124491327894	8.55215739274276e-43	5.69956278871607e-41
Dlg3	10113.1705104067	0.406297125196878	0.0296421884487618	13.7067182438026	9.25501314489258e-43	6.14775627264012e-41
Ptprn2	14820.577692608	0.564604822469927	0.0411978040003544	13.7047310207377	9.511914649798e-43	6.29775786944142e-41
Car7	204.652974685468	1.40499215042645	0.102623373565808	13.690761681358	1.1529429918115e-42	7.60867264302963e-41
Ugt8	1066.75569106893	1.27172008099776	0.0928968612891443	13.6895914818854	1.17166126074732e-42	7.70709647491581e-41
Nptn	17377.310304687	0.550207321836754	0.0402032682354302	13.6856366655254	1.23718736788854e-42	8.1117851370297e-41
Mycn	3340.45749432146	-0.456246007415242	0.0333450111649654	-13.6825867341321	1.29019931639281e-42	8.43207682261879e-41
St8sia5	657.034339374366	1.19712903509759	0.0875361797524011	13.6758199693396	1.41602010127959e-42	9.22461969515256e-41
Serinc3	7351.05273723874	0.464808018419107	0.0339964517168866	13.6722509245937	1.48722463837084e-42	9.65742665813886e-41
Ttc7b	3260.73998326723	0.491531044449282	0.0359557107382406	13.6704583043192	1.52432094221263e-42	9.86669082722936e-41
Kcnj4	1746.50998166302	1.01225537407852	0.0740966251658601	13.6612885109499	1.72897070149325e-42	1.1155715417915e-40
Gpi	18814.3458523261	0.431324384993668	0.0316346256990927	13.634565779169	2.49471297902264e-42	1.60453603031742e-40
Vangl2	2291.50732277739	-0.652213537670446	0.047838000156951	-13.6337960518961	2.52117269648446e-42	1.61642274780934e-40
Arhgap21	12403.9265516637	-0.38239829013115	0.0280742220438757	-13.6209754818324	3.00526553353288e-42	1.92071544824531e-40
Cntnap1	3936.5249743499	0.939045149321103	0.0689538845555452	13.6184517431308	3.11093050964877e-42	1.98199534985799e-40
Bcl9	5861.12914169817	-0.503975783423498	0.0370133087783149	-13.6160694641481	3.21406053520819e-42	2.04064404125452e-40
Fgd3	1816.30814590341	-0.756523211999009	0.0555618970104938	-13.6158636170419	3.22312977888177e-42	2.04064404125452e-40
Kctd15	2529.72484861189	-0.589892891590152	0.0433694047538041	-13.6015906821596	3.91817945161005e-42	2.47296933612522e-40
Phyhipl	8159.71328565762	0.436895743172862	0.0321915656656653	13.5717457084991	5.89022579997068e-42	3.70608617103746e-40
Ttyh1	26200.8892543789	0.552820752756443	0.0407627341674031	13.5619154123994	6.73540007232855e-42	4.22474320326243e-40
Tspan7	25930.3587576515	0.553481383517537	0.040824230607278	13.5576684553331	7.13687459523651e-42	4.46274936109542e-40
Cadps2	2477.49234456861	0.522986667947141	0.0385975437271573	13.5497396322442	7.95116660940192e-42	4.95663493866101e-40
Vmp1	4421.61649283596	0.450617962516846	0.0332595282051807	13.5485374217261	8.08245260251042e-42	5.02302115726568e-40
Ddah2	2128.76398150253	-0.634520644278434	0.0468420116181086	-13.5459734191504	8.36969813997703e-42	5.18562948978393e-40
Lats1	3414.77327903058	-0.477119217379685	0.0352439526698287	-13.537619399544	9.37790702642473e-42	5.79257305961479e-40
Map4k4	19080.4749878929	-0.440814426039629	0.03260282371429	-13.5207437828895	1.17976925648619e-41	7.26508362808819e-40
Fblim1	512.549429425758	-1.35192774629029	0.0999927203720465	-13.5202616876521	1.18752620106565e-41	7.29069116169394e-40
Bscl2	1796.16682574571	0.606663518787229	0.0448939257617031	13.5132650685841	1.30598307748681e-41	7.99372119331809e-40
Arl8b	10327.222620914	0.301434044699538	0.0223407745185788	13.4925512295405	1.73008542190585e-41	1.05576899541604e-39
Cxcl14	3833.80140285057	0.704248639365791	0.0522543139761357	13.4773301145513	2.12664002161224e-41	1.29386567080673e-39
Sdhaf2	1968.68647652356	0.398236026220427	0.0295541962822218	13.4747709738933	2.20167460580897e-41	1.33550681178711e-39
Tstd3	564.152252695315	0.948785397866237	0.0706566320007282	13.4281152525988	4.13809763788672e-41	2.50262263115179e-39
Zfp57	1469.94541232662	-0.545424678269886	0.0406586490731621	-13.4147270188057	4.957551877966e-41	2.98928574546402e-39
Tpm1	10670.0621426985	0.298293786868827	0.022243426261175	13.4104244268108	5.2537294909764e-41	3.1584735752873e-39
Sfxn5	6877.81488776146	0.736874865976392	0.0549516853560869	13.4095043892001	5.31931077342272e-41	3.18843894288592e-39
Smurf2	2821.81901977669	-0.431988894159447	0.0322346414762282	-13.4013866565887	5.93439187748759e-41	3.54663066188491e-39
Eml2	7947.14321638291	0.555381105502697	0.0414532593373814	13.3977668916825	6.2309891262546e-41	3.71293646170347e-39
S100b	6787.96323801498	0.934415920349249	0.0698605537528392	13.3754439401545	8.41497687287354e-41	4.99963142065742e-39
Pdhb	5690.25045540166	0.423344742720767	0.0316899604137532	13.3589546087612	1.05028787739864e-40	6.22188081757206e-39
Bin1	10953.4506190204	0.367308395130232	0.0274959454508163	13.3586384868002	1.05475731827059e-40	6.2301408945079e-39
Calm2	88199.767121271	0.400298620425735	0.0299660561990815	13.3584018452854	1.05811541172623e-40	6.23180762836437e-39
Arc	812.849688568333	1.15099369416878	0.0861643206827995	13.3581241637822	1.06206944916782e-40	6.2369643594609e-39
Rph3a	6767.70861976742	0.592708910552614	0.0443795250362298	13.3554586280216	1.10078075750956e-40	6.44561218125539e-39
Tspan2	5400.05138754405	0.645870706071354	0.0483652665040446	13.3540193770532	1.1222629337345e-40	6.5524631231876e-39
Rapgef4	2893.84675883493	0.458752838079176	0.034373729039001	13.3460305560292	1.24930820444888e-40	7.27327132819952e-39
Ndufs1	4794.12520511934	0.468863982484811	0.0351547150324767	13.3371578194181	1.4072313398247e-40	8.1691996976643e-39
Rab6b	69057.3966644197	0.390544940038473	0.0293046817216682	13.3270493686918	1.6114606446428e-40	9.3050981835743e-39
Mdm1	1723.13224728469	-0.647570815612883	0.0485908176729967	-13.3270203430381	1.6120875925146e-40	9.3050981835743e-39
Psd2	6930.74154421165	-0.350770466821679	0.0263207625933836	-13.3267592676001	1.61773768010661e-40	9.31118335197726e-39
Dnajc27	4960.72227246097	0.517858859805349	0.0388603205368257	13.3261602748388	1.63077536790479e-40	9.35963426451872e-39
Nefm	12578.3840384263	0.845815110678052	0.0635001391307446	13.3198938184458	1.77359568627515e-40	1.01505787016764e-38
Celsr3	13598.9038406171	-0.587983514603774	0.0442324601318337	-13.2930321499483	2.54069903788115e-40	1.44998767626682e-38
Sowaha	1198.06990254483	0.773276301615815	0.0581728603557678	13.2927330182269	2.5508785599551e-40	1.45170785462613e-38
Hdac11	5567.65628130289	0.654324867428947	0.0492523979521708	13.2851372650802	2.82340214302225e-40	1.60230048788882e-38
Msi1	4303.7540347056	-0.406257937218161	0.0305915049861154	-13.2800899270091	3.02031230468994e-40	1.70926053891112e-38
Cptp	1406.4931816985	0.585060616162108	0.0440719792869426	13.2751155184775	3.22772956996155e-40	1.82155434783902e-38
Lpcat4	2624.23316908762	0.490304872925786	0.0369684226935967	13.262802067309	3.8041150245654e-40	2.14087139993597e-38
Anapc1	6527.20486967693	-0.426575900603623	0.0321670214682644	-13.2612806884989	3.8820890304983e-40	2.17870148913838e-38
Stx1a	14770.0186901679	0.467526493853102	0.0352847015987552	13.2501189657105	4.50488595339813e-40	2.52124280154271e-38
Tspan3	15704.0812975555	0.392220238511417	0.0296092795476687	13.2465309694541	4.72546203026138e-40	2.63740663176572e-38
Fchsd1	1548.55995626688	-0.591119325693702	0.0446410667430447	-13.24160394948	5.04595542609249e-40	2.80854552012731e-38
Filip1	969.70749526623	0.812891798245936	0.0614120210528051	13.236688588167	5.38721933445732e-40	2.99027571824946e-38
Diaph1	2961.27093461788	-0.40054480940551	0.0302783277722121	-13.228762579587	5.98648465784691e-40	3.31383003191198e-38
Rgs14	1086.18441138205	1.02855678124012	0.0777837437995153	13.2232871677042	6.43873240666204e-40	3.5544609961573e-38
Rev3l	9560.16997604638	-0.437166019684472	0.0330733651751436	-13.2180689013474	6.90130843138433e-40	3.7994703483654e-38
Rasgef1a	1813.56373219532	0.573393734197755	0.0434044374061417	13.2104864954803	7.63295036908786e-40	4.19088277717399e-38
Hcn4	3038.43426415266	-0.515450316564085	0.0390285734043133	-13.2069986577352	7.99491338950234e-40	4.37775527760317e-38
Sema3f	2328.79010748926	-0.624227266525397	0.0472671007584048	-13.2063794163301	8.06093864891529e-40	4.40201124062059e-38
Fbxl19	11902.3607750501	-0.378374669110159	0.0286679360824216	-13.1985319076447	8.94615792610966e-40	4.87228923610166e-38
Ctnnd1	6628.04552487303	-0.366192016533331	0.0277530776993664	-13.1946453110565	9.41971845854193e-40	5.11644761313833e-38
Brk1	5875.90444418204	0.399192291655725	0.0302747624703956	13.1856457022934	1.06141288127337e-39	5.74979277395679e-38
Kidins220	34112.9581639194	-0.370608369881229	0.0281186722036319	-13.1801518648295	1.14160789954465e-39	6.16772694527322e-38
Lgi3	1507.16406155403	0.92623565291383	0.0702907047076739	13.1772139255948	1.18693732294273e-39	6.39557185181375e-38
Grin2c	1514.41459760494	1.62757768493102	0.123529687017395	13.1755995196671	1.21260329324929e-39	6.51653653083043e-38
Camsap1	10804.2651601281	-0.394544506876384	0.0299753031149859	-13.1623191719831	1.44578877739253e-39	7.74912185978112e-38
Hapln1	1898.91305688741	1.41055283856048	0.107171396014154	13.1616540515548	1.45857409569763e-39	7.79702141921742e-38
Sh3bgrl	2041.76070494418	-0.45151776278833	0.0343198853726364	-13.156155910367	1.5686603322491e-39	8.36343640299124e-38
Mgll	2096.6823997296	0.74947083662153	0.0570502616737781	13.1370271517266	2.02008301187536e-39	1.07419637324396e-37
Vps29	3881.43226279691	0.376093715336231	0.028659833169503	13.1226763642307	2.44157416283657e-39	1.29492912405939e-37
Fbxo44	4129.01558682913	0.414603071689512	0.0316051134698096	13.1182275958464	2.58919773691278e-39	1.36963828067501e-37
Nsmf	32480.8212626498	0.486748258098668	0.0371653607825564	13.0968258574561	3.43317757046386e-39	1.81135879108327e-37
Ywhah	48485.2552035949	0.451126556666998	0.0344537555465345	13.0936830981369	3.5782674912543e-39	1.8830051785146e-37
Pnpo	1557.19273401897	1.01769135977753	0.0777501693369816	13.0892494312995	3.79337744639389e-39	1.99103178922125e-37
RGD1310819	2168.71992242827	0.946625472150622	0.0723899547340053	13.0767518176931	4.47142639849431e-39	2.34085526701537e-37
Galnt9	2254.11042269488	0.571517383166459	0.0437134179399572	13.0741866021886	4.62484479977159e-39	2.41493184647867e-37
Scg3	9780.87889427616	0.39805975042665	0.0304862116263386	13.0570421574698	5.79353566999215e-39	3.01740443892136e-37
Gmip	1868.42594012692	-0.71724034845191	0.0549824599719583	-13.0448937500743	6.79516583687204e-39	3.5300015347443e-37
Rnf14	23174.8982712829	0.37431781432993	0.0287110763542177	13.0374009567546	7.49693341443468e-39	3.88460028072753e-37
Slc25a23	5773.40124309523	0.572130223739161	0.043891285653108	13.0351666675011	7.71981436381553e-39	3.98988364823731e-37
Csnk1e	10088.758112701	-0.406606158593573	0.0312095814930482	-13.0282477092537	8.45265853960992e-39	4.35752829548339e-37
Atp5f1b	58006.9555865942	0.35163163046013	0.0270082053863353	13.0194370721884	9.48676917878153e-39	4.87822191782015e-37
Rita1	2219.87002486454	0.450907048833553	0.0346387679217079	13.0174101415129	9.74193208210589e-39	4.99674794894849e-37
Fam107a	3093.68819540996	1.17779619723081	0.0907076394605049	12.9845314489044	1.49751813385775e-38	7.66154479594901e-37
Mal2	3964.92818002881	0.614272890134058	0.0473140831400628	12.982876331253	1.53024021292048e-38	7.80923594805263e-37
Dbn1	32697.1762319644	-0.460207737826704	0.0354526591502083	-12.9809088756041	1.57006313097252e-38	7.99233141545309e-37
Coro1c	11923.0437467978	-0.285212664502481	0.0219797497997712	-12.9761561028074	1.67056488503845e-38	8.48261768693712e-37
Slc48a1	4263.45249122752	0.396758110345193	0.0305773474223496	12.9755568678006	1.68368199518208e-38	8.52784930559722e-37
Nr1d2	2472.19500220898	0.624524675604977	0.0481393467231917	12.9732686069897	1.73472037047276e-38	8.76444755755065e-37
Abcd2	849.213445743473	0.764912445012197	0.0589754310915516	12.9700187155016	1.80986147644302e-38	9.12134166983473e-37
Mast2	13534.1282823783	-0.498864750334388	0.0384742659855556	-12.9661927929094	1.90247733171777e-38	9.56431532024864e-37
Dlx1	3669.81561033612	-0.554565674131199	0.0427763900505452	-12.9642934683342	1.95019018944122e-38	9.77991416784136e-37
Gabra4	3752.51570174759	0.759902843277015	0.0586289151948218	12.9612298087366	2.02967158719704e-38	1.01533694707684e-36
Osbp2	5994.76417889891	0.494922958287622	0.0382127643444777	12.9517706132439	2.29596605113802e-38	1.14572099005065e-36
Usp49	1221.45977463301	-0.579756260751718	0.0448058584992155	-12.9392958905557	2.70093521727685e-38	1.34449502461988e-36
Plekhg2	1465.07320950895	-0.829423245868949	0.0641087194696807	-12.937760303592	2.75545788659204e-38	1.36827394074399e-36
2021-09-04	1654.63841501363	0.595071570389752	0.046009827006019	12.9335754796884	2.90966186691087e-38	1.44131416683653e-36
Atp6v0c	44154.2124647123	0.457607621942367	0.0353984035698841	12.927351964869	3.15499062365718e-38	1.55902707403157e-36
Ndufa10l1	4848.48154101381	0.406430616637851	0.0314452044458575	12.925042905593	3.25115213739604e-38	1.60263606578209e-36
Abhd12	4927.68477153215	0.412008962614485	0.0319125513563982	12.9105616787948	3.92428057152523e-38	1.92975544609469e-36
Entpd4	3493.90956304145	0.378181019823986	0.0292966060816321	12.908697299961	4.02045152078947e-38	1.97226023755919e-36
Cartpt	579.390111615413	1.12146940345897	0.0869235146475983	12.9017954233166	4.3973109544294e-38	2.15192077141883e-36
Fads6	913.096897784245	0.598103767753179	0.0463662454274595	12.8995514352983	4.52724722096857e-38	2.21016936618851e-36
Asic4	1276.18028723438	0.761097636438473	0.0590407601647078	12.8910541516609	5.05481052867344e-38	2.46178993535875e-36
Ldhb	13198.1209655484	0.561195181184787	0.0435402770069132	12.889104520297	5.18422704405184e-38	2.51876354706212e-36
Tmbim6	11098.787722565	0.295183042539375	0.0229081466826931	12.8855051710657	5.4318658505496e-38	2.63276560124724e-36
Aco2	20074.3674197145	0.322602413493921	0.0250495097493997	12.8785919054425	5.94095618801842e-38	2.87264373196308e-36
Fchsd2	6000.91743699974	-0.31593119105222	0.0245319486931271	-12.8783569134372	5.9590702260189e-38	2.87454197093198e-36
Pllp	763.698000178704	1.03118590148499	0.0801375928806908	12.8676924826058	6.84156612540208e-38	3.29240213065668e-36
Rnd1	3719.02049619616	0.460719945799739	0.035812357951056	12.8648313643406	7.09967020453369e-38	3.40851465269793e-36
Sf3b3	4597.85256611155	-0.426010514514528	0.0331208716233671	-12.8622978090339	7.3362919385814e-38	3.51378899942457e-36
Lrrc75b	5080.26476626887	-0.575554867539241	0.0447558630480671	-12.8598764126413	7.56976014444482e-38	3.6170599180767e-36
Pfkp	13187.8713048521	0.52351984064393	0.0407326807234178	12.852575164368	8.31939154616876e-38	3.96590288765598e-36
Smad5	1547.051340905	-0.520826547519075	0.0405265437591545	-12.8514918670168	8.43673169329983e-38	4.01239868794025e-36
Galnt18	2236.17309338239	0.473378672978056	0.0368695709532112	12.8392780479814	9.87914375511481e-38	4.68738764586946e-36
Brd3	4204.88124141609	-0.519419900179723	0.040471931883317	-12.834077248332	1.05654285042186e-37	5.00129863307172e-36
Sec62	3540.89701611785	0.423258391357796	0.0330311479436975	12.8139170966523	1.37038174520188e-37	6.47177952396038e-36
AABR07031756.1	2214.49756132332	0.52701968005813	0.0411502089917111	12.8072175809432	1.49396061575645e-37	7.03898652912226e-36
Zfp266	8277.99366305372	-0.423822275545993	0.0331209091446807	-12.7962150342742	1.72138892991449e-37	8.09172615314792e-36
Cacna1h	7776.77022903621	-0.455064662576116	0.035577852198631	-12.7906726925361	1.84866766523419e-37	8.66990900408443e-36
Gpr161	1315.47908300991	-0.90914464068782	0.0711081883849005	-12.7853719991673	1.97913556786382e-37	9.2603433267716e-36
Tubb4b	20967.203781815	0.479047402519791	0.0374921807042906	12.7772616455187	2.19668229326318e-37	1.02545583551871e-35
Emid1	2728.2064489329	0.715649783554445	0.0560248889780773	12.7737831633094	2.29712109133458e-37	1.0698775473664e-35
B3gnt5	344.154545880547	-1.19112215661441	0.0933006418410013	-12.7664947755051	2.52261057350471e-37	1.17220390411021e-35
Hebp1	1326.98521432499	0.643851362504651	0.0504371218186823	12.7654263226845	2.55746576391658e-37	1.18568092395766e-35
Lix1l	3667.23026365029	-0.543603621432758	0.0426023479552114	-12.7599451092287	2.74394369496907e-37	1.269230576714e-35
Myrf	1544.69313898513	0.85199546697599	0.0668062816717522	12.7532238833798	2.99114624524111e-37	1.38042421249624e-35
MGC116202	9956.60920027822	-0.472603006553456	0.0370664262855826	-12.7501637981561	3.11090927081363e-37	1.43243231424282e-35
Adnp	10554.4084098918	-0.243871870536842	0.0191311301324505	-12.747384438266	3.2238100041514e-37	1.48105194295028e-35
Snx10	5314.64300935517	0.483671427171374	0.0379759292620715	12.7362631163957	3.71780038761088e-37	1.70413203287322e-35
Clec2l	3898.75688527325	1.01990705242794	0.0801223747266445	12.7293662464148	4.06122212094781e-37	1.85734447337252e-35
Tgfb2	2373.34789188761	-0.707093736715406	0.0555776147559492	-12.7226355398729	4.42673138907985e-37	2.01994544916121e-35
Gramd4	3668.69674963538	-0.423411024113083	0.0332882409416235	-12.7195373542148	4.60579084046591e-37	2.09692859388403e-35
Ddn	14253.7963759858	0.670479047079577	0.0527178999589296	12.7182427145603	4.68273029899733e-37	2.12717748559834e-35
Panx2	5259.75996788679	0.665315690339676	0.052322226090474	12.7157374609642	4.83526172360188e-37	2.19155262908667e-35
Mad2l2	1160.59990082816	-0.593755899595289	0.046695487195204	-12.7154878396102	4.85072773612529e-37	2.19365499852452e-35
Neurod2	4493.00442493544	-0.561156865587065	0.0441395551875122	-12.7132424240158	4.99207802243233e-37	2.25255012771668e-35
Timm17a	1964.74609487273	0.475268013548669	0.0374179406849044	12.7016079679769	5.79271329977513e-37	2.60800825452098e-35
Trim24	1858.87138095424	-0.360795688508942	0.0284089465316858	-12.7000727783598	5.9074745219407e-37	2.65377902027757e-35
Scube3	301.267477493728	-1.17663970415858	0.0927114575193587	-12.691416310793	6.59817007220486e-37	2.95749835537324e-35
Agbl5	1638.58280210318	-0.527392864029762	0.0416077773054557	-12.6753433656887	8.1003200626926e-37	3.62279215165898e-35
Serinc2	456.095696155338	-1.02640733115778	0.0810505734899757	-12.6637886317328	9.38580105901428e-37	4.18712879999696e-35
Bahcc1	2317.49588546128	-0.753859009151534	0.0595294046171964	-12.6636410022781	9.40347287264865e-37	4.18712879999696e-35
Gramd2b	1464.82605087014	0.786721167171475	0.0621543554700376	12.6575388196363	1.0163597413601e-36	4.51566849999027e-35
Efnb1	1797.04959972182	-0.676354796519719	0.0534973074623716	-12.6427820128227	1.22636648933667e-36	5.43680198554944e-35
Uqcrc2	7228.441537744	0.37381480078133	0.0295985607407483	12.6294924964612	1.45211745494891e-36	6.42355887276527e-35
Ppp2r3a	2634.01531191006	-0.693101873045086	0.0549191962739542	-12.6203935976717	1.63004532305939e-36	7.19492772226216e-35
Dlg4	39746.6609622804	0.382588441975337	0.0303401613153216	12.609967297113	1.86070211309516e-36	8.19517930680608e-35
Tppp	929.497486248627	1.08890615623376	0.0865556059140124	12.5804232404718	2.7057632621607e-36	1.18912719504069e-34
Osbpl1a	7983.22923065435	0.46602310800799	0.037068545734307	12.5719285387742	3.01283675611352e-36	1.32121369434762e-34
Dpf1	8891.3426600616	-0.447351483160941	0.0356088774742325	-12.562920116891	3.37637532229739e-36	1.47743766802905e-34
Nkain1	2536.73157768232	-0.497443591720688	0.0395986446862168	-12.5621368019657	3.40997427499971e-36	1.48892411231668e-34
Ttc19	2930.90598615517	0.462310332783713	0.0368030973835835	12.5617234866197	3.42783642963574e-36	1.49350464654667e-34
Hnrnpa1	29206.7474056052	-0.44074670906408	0.0350978648144809	-12.5576501987732	3.60892098137218e-36	1.56902873567812e-34
Gabarapl1	13983.773659061	0.37135985483537	0.0295859032381241	12.5519187920834	3.87992685357772e-36	1.68324021527804e-34
Slc22a17	39084.7252507094	0.402185348192828	0.0321038766737635	12.527625628512	5.27173977852012e-36	2.28216769044482e-34
Atp5f1d	11726.5677496501	0.395202216021625	0.0315823434552488	12.513391116198	6.30729311184669e-36	2.72464303722844e-34
Bicra	2395.32710758574	-0.598732389699306	0.047881063826914	-12.5045757517768	7.04750630301063e-36	3.03792505742543e-34
Carhsp1	3661.91335433227	-0.579818746154074	0.0464445620449537	-12.484104072138	9.11637356640802e-36	3.92139550860778e-34
Adamts4	328.291016442253	1.271127911088	0.10191023626663	12.4730150537804	1.04784906635102e-35	4.49775891615924e-34
Cpe	53650.4311145476	0.503094701522905	0.0403434251984268	12.4703021384144	1.08414203650063e-35	4.6437035220936e-34
Foxg1	12050.1323749562	-0.477618904742293	0.0383333513454507	-12.4596177474312	1.23963364689453e-35	5.29851849917366e-34
Csf1r	2365.80782981773	0.958715069596361	0.0769812194306662	12.4538826052221	1.33204023279204e-35	5.6815021297614e-34
AABR07029198.1	2784.30279534673	0.538838897132694	0.0432775629414644	12.4507680310351	1.38505861577525e-35	5.89522847806859e-34
Pcgf2	1787.31206115247	-0.549868716837187	0.0441657857297109	-12.4501060663183	1.39659441689322e-35	5.9318664331775e-34
Selenom	3758.84338526744	0.603046037857589	0.0484518154074396	12.4463042878058	1.46471930020353e-35	6.20820356111373e-34
Aqp4	17433.0039156662	0.894862538789977	0.0719272654006057	12.4412145214468	1.56111974611314e-35	6.60298247520921e-34
Ubtd2	3091.99557294169	-0.324768460014971	0.0261389266134509	-12.4247052994076	1.91932402799171e-35	8.1010661819461e-34
Sik1	1567.52387301233	-0.521532914888751	0.041976035273098	-12.4245396568693	1.92330347162689e-35	8.1010661819461e-34
Chrm1	2613.41945639584	0.703338048078889	0.0566239189702772	12.421218115406	2.00485429670337e-35	8.42704316415152e-34
Igsf21	4131.4312070367	0.490122248247832	0.0394777086042193	12.4151645466943	2.1624181557779e-35	9.07051590808702e-34
Syngr3	7848.76852189296	0.461310739539364	0.0372083508201948	12.3980431642509	2.67783322198443e-35	1.12092770821084e-33
Zfp41	1495.83319471797	-0.689559740550861	0.0556376605824797	-12.3937587118464	2.82486024181211e-35	1.18003440204357e-33
Adcy2	4224.5892293117	0.50549070611317	0.040805482675119	12.3878134254099	3.04225623546994e-35	1.26823274342842e-33
Camta2	9565.46483588836	0.466616112567607	0.0376827108067762	12.3827639407433	3.23989621885256e-35	1.34785004915714e-33
Fam174a	1858.31663329204	0.479611330297947	0.038741179544075	12.3798845554587	3.35825508801049e-35	1.39422639514534e-33
Atp6ap2	8957.64289393111	0.502756609915792	0.0406218536595785	12.3765058613283	3.50262665153272e-35	1.45119051043053e-33
Tesc	247.625762576259	1.37855349218224	0.111386189726264	12.3763412283883	3.50981686099709e-35	1.451201828649e-33
Herc3	5966.92753012478	0.536475852163148	0.0433559723303205	12.3737474522736	3.62505296601489e-35	1.49579578597682e-33
Tmem50b	7935.74071829585	0.527820502521109	0.0426607237512198	12.3725163595242	3.68105578987735e-35	1.51581687607551e-33
Col2a1	1009.461962968	-1.01018160953062	0.081751382013517	-12.3567526890689	4.47886818388513e-35	1.84060587029438e-33
Dact1	1431.28118606416	-0.854744960285613	0.0692315345062338	-12.346179618605	5.10800259045911e-35	2.09490146726117e-33
Mt3	4389.48123711463	0.766120375024473	0.0620547701946207	12.3458740177703	5.1274365670218e-35	2.09862353228003e-33
Bid	1560.18243591932	-0.506954960527275	0.0410699516481771	-12.3436950905146	5.2681459539768e-35	2.15186768200746e-33
Egr3	1478.36904930193	0.717970930423888	0.0582065843904481	12.334874790243	5.87802256483102e-35	2.39615165318866e-33
Klc2	12338.5735329819	0.333411620392376	0.0270370016774475	12.3316787996683	6.11590820188524e-35	2.48811847731315e-33
Hspa4l	3482.90808484799	0.411031802925813	0.0333322783421573	12.3313443715594	6.14134673991489e-35	2.49346062025402e-33
Rnd2	4647.63804169924	0.635233037962663	0.0515153774972548	12.330940174058	6.17223269024708e-35	2.50098868608812e-33
Kcnab2	1798.71415002545	0.769046065194733	0.0623814214049126	12.3281266741731	6.39153884086756e-35	2.58468217397159e-33
Tmem178a	1949.32914067429	0.640155012426532	0.0519340286355284	12.3263114617802	6.53712166088905e-35	2.63828854282096e-33
Ablim2	2914.80338744664	0.362138701255873	0.0293817073773862	12.325311684732	6.61870742126185e-35	2.66590481818618e-33
Mob3a	3250.61546554948	-0.432588147315689	0.0350990270462531	-12.3247902782499	6.66165681006935e-35	2.67788029706359e-33
Fam129b	3770.48325864913	-0.567509199485986	0.0460526004247993	-12.3230652395556	6.80573518011327e-35	2.73038009404148e-33
Dok4	5713.01659932446	-0.465111350179592	0.0377511037710744	-12.3204702304882	7.02832688519551e-35	2.81410874889448e-33
Emc7	2343.1225609171	0.486767578959291	0.0395144861030878	12.3187121221666	7.18322713463544e-35	2.87045723368272e-33
Grin1	15631.838274634	0.445472431676908	0.0361970279572066	12.3068786808564	8.31782060917597e-35	3.3173040461005e-33
Cacng4	16277.9011163959	-0.29748323824795	0.0241773542331105	-12.3042097733156	8.59737347333347e-35	3.42205867524039e-33
Klf9	2472.01352663638	1.11649527235654	0.0908324761337462	12.2918070703319	1.00239866880283e-34	3.98207784900888e-33
Pcsk2	6463.5594542872	0.648143262418169	0.0527310253103352	12.2914974363515	1.00624600288748e-34	3.98953894686894e-33
Lpcat1	7232.47340613502	-0.387284995780598	0.031516218651862	-12.2884347281211	1.04510061817512e-34	4.13549580551327e-33
Rbm15b	4077.55580808024	-0.585457124625599	0.0476538980652799	-12.2856082795912	1.08227887134101e-34	4.27426314490622e-33
Me3	910.763633650839	0.714653462426561	0.0582286915616355	12.2732186360412	1.26137507717248e-34	4.97187919523629e-33
Bckdhb	1441.05422021609	0.431599733788431	0.0351814327475243	12.2678270918004	1.3482308642944e-34	5.3039140408941e-33
Phc1	5084.44142093213	-0.423899975911955	0.0345554609276414	-12.2672354682114	1.35811624985678e-34	5.33244868645319e-33
Atp5f1a	32838.8252785816	0.323457400653849	0.0263727357548937	12.2648406164623	1.39887270458e-34	5.48184932200981e-33
Atp5mc3	9808.43941875214	0.438009503596172	0.0357170760296542	12.2633079827843	1.42559090061088e-34	5.57576672709971e-33
Mdga1	2558.457849576	-0.784584077480946	0.063987020998758	-12.2616128276416	1.45573310607859e-34	5.6826883871199e-33
Hsbp1	23189.5667296149	0.41231630373502	0.0336380176871983	12.2574495194447	1.53247650159193e-34	5.97076421581781e-33
Bhlhe22	7250.95849441397	-0.551926864946938	0.0450521655799651	-12.2508398395921	1.66265123185104e-34	6.46551131618082e-33
Cad	3938.96561115625	-0.491741831673178	0.040143316404155	-12.2496563742372	1.68709237835447e-34	6.54798689376658e-33
Fam117b	7715.54516808514	-0.266001519970639	0.0217172769048408	-12.2483827570181	1.7137942264148e-34	6.63890459410399e-33
Kiaa0408L	10676.7177053376	-0.350540571316791	0.0286442279034854	-12.2377385244214	1.95401439702437e-34	7.55502513047972e-33
Scrg1	1398.59856733884	0.609470869903049	0.049825713513368	12.2320550359912	2.09568682144045e-34	8.08735523854926e-33
Syn1	21923.6910068685	0.452176578298981	0.0369739994900124	12.2295825319391	2.16046099830248e-34	8.32147144973542e-33
Mink1	13593.1301897214	0.360830572865584	0.0295184336817907	12.2239064834992	2.31678265755499e-34	8.90664452411083e-33
Cycs	1081.63954971593	0.550255577129248	0.0450166224450257	12.2233865457414	2.33165183217675e-34	8.9468307045267e-33
Tspan11	1102.36169164174	-0.674037319007799	0.0551807743065423	-12.2150754040413	2.58261917052326e-34	9.89108967765621e-33
Sec14l2	1591.80164808805	0.647274730615694	0.0529947661004742	12.2139369270639	2.61902470331056e-34	1.00115925451079e-32
Lrrk2	827.956342938669	0.661345374186103	0.0542341610695588	12.1942583999388	3.33526507191535e-34	1.27255123082872e-32
Aldh5a1	5012.00870603478	0.512296227799212	0.0420307587009154	12.188602909708	3.57497621726104e-34	1.36144770980656e-32
Pdha1	9257.62765406719	0.471514761902193	0.038687379770392	12.1878184746709	3.6095492554557e-34	1.37203504531956e-32
Ivd	2874.40510077262	0.422307704734255	0.0346657708363896	12.1822678263063	3.86386270892936e-34	1.46595240604698e-32
Psap	49578.8988620287	0.39130651307038	0.0321335984155404	12.1774881234944	4.09706509734086e-34	1.55152409106777e-32
Got2	14634.5698963729	0.359648951794432	0.0295348489491712	12.1771048300731	4.11636062803493e-34	1.55592287917887e-32
Lix1	1358.83327110209	0.973547512103416	0.0799705048557317	12.1738322630289	4.28482512967838e-34	1.61658393160678e-32
Catsperz	596.913269436444	1.04752809818741	0.0861125395602209	12.1646406381366	4.79551085618866e-34	1.80589312167997e-32
Pafah1b3	3472.0560186632	-0.695288599749656	0.0571836458438493	-12.1588714655983	5.14647324522883e-34	1.93446285618434e-32
Eef1a2	31416.4326323289	0.586714321278753	0.0483494286034789	12.1348760104383	6.90144609299188e-34	2.58932033044473e-32
Dlg1	2045.22183782844	0.396458686144888	0.0326959741128585	12.1256116969144	7.72810004440556e-34	2.89410918483654e-32
Itm2b	14914.1877348772	0.430603988297904	0.0355181892454522	12.1234780670312	7.93200620802806e-34	2.96498977444001e-32
Napg	5681.82778389029	0.427420671445819	0.0352602416822449	12.1218871752954	8.0875138591603e-34	3.01755121153937e-32
Kif1bp	4662.6354508081	0.328600234888481	0.0271141789911672	12.1191290724874	8.36432418300068e-34	3.11509573433077e-32
Ndrg2	14120.3035030078	0.665338889099169	0.0549120926742491	12.1164365934132	8.64362176798614e-34	3.21320691778714e-32
Snap91	26513.8694249303	0.377479140715597	0.0311568615822953	12.1154417211937	8.74914973599891e-34	3.24647937090363e-32
Rasgrf1	8067.94248590036	0.901686278711033	0.0744449065135804	12.1121285651228	9.10989585929075e-34	3.37415886854169e-32
Vdac1	14142.0566621295	0.398151368725535	0.0328786560594189	12.1097215167794	9.38121222624968e-34	3.46830948364632e-32
Apoe	52225.908600839	0.657348773695961	0.0543031575894095	12.1051666767931	9.91677429026613e-34	3.65963291659001e-32
Gpm6a	55579.7360536083	0.389468661391337	0.0321741610419957	12.1050137370475	9.93527457710812e-34	3.65979387149474e-32
Slc25a33	1546.9395669504	0.56676648963394	0.0468336072428303	12.1017048013253	1.0344040218159e-33	3.80345290054269e-32
Bach2	1011.94306210971	-1.04877751609072	0.0867150340411199	-12.0945292553698	1.12887470808422e-33	4.1432973887294e-32
Ywhab	44036.5910081295	0.305616968109998	0.0252697927521616	12.0941620339904	1.13393350578665e-33	4.15433866676989e-32
Hmgxb4	1646.72259248643	-0.396311165225295	0.0327894749892916	-12.086535858068	1.24423155108037e-33	4.55020419221811e-32
Slc4a10	6271.60708167788	0.533107000636647	0.0441269737749243	12.0812046472036	1.32760306563053e-33	4.84634920895037e-32
Smpd4	2480.97248054655	-0.42002679999063	0.0348106854248933	-12.0660307277451	1.59650891273122e-33	5.81749470718247e-32
Kcnf1	2594.62916156069	0.740173659407631	0.0613469171022969	12.0653766215078	1.60924489469919e-33	5.85337550567424e-32
Tgfbr1	1644.29329830147	-0.648052268833646	0.0537201293159467	-12.0634904845859	1.64653732799994e-33	5.97828786116107e-32
Kcnk12	655.049525363774	0.828693645221707	0.0687101829097765	12.0607108019181	1.70306690814841e-33	6.1724750552928e-32
Capza2	10371.9032040573	0.324790467350626	0.026930093665308	12.0605026995888	1.70737577098439e-33	6.17704162859709e-32
S1pr1	2865.25712700108	0.624374414119491	0.051799539145047	12.0536673573705	1.85508631917033e-33	6.6994739440982e-32
Bcl11b	7126.5365762597	-0.468486318935174	0.0388752170544688	-12.0510277351962	1.91546606408402e-33	6.90522107799684e-32
Rnf152	3246.22863336654	-0.794894633991591	0.0660150655329944	-12.0411095190734	2.1603038040411e-33	7.77402399109641e-32
Gng4	5563.86671116604	0.451885537116745	0.0375312423899756	12.0402498915794	2.1829339098665e-33	7.84153209466227e-32
LOC100910996	1669.75518190311	0.514307645015874	0.0427258276722996	12.0373945464681	2.25980563426407e-33	8.09520201960288e-32
Hmox2	2481.20335826122	0.490202521084376	0.0407235220437244	12.0373311659549	2.26154212393644e-33	8.09520201960288e-32
Slc25a11	5108.00139298981	0.36657472074349	0.0304542777442117	12.036887685283	2.2737296768054e-33	8.12447323669794e-32
Pak7	3410.46365162421	-0.40287313260019	0.0334833171081096	-12.032055584559	2.41082605653571e-33	8.59917885658686e-32
Gad2	10163.2339753524	0.550255984154013	0.0457529546003376	12.0266765056076	2.57311581979265e-33	9.16192030035134e-32
Zc3h4	5114.95590435203	-0.421364479533088	0.0350390591165166	-12.0255649026394	2.60798270758621e-33	9.26977713257836e-32
Gda	5404.58251001141	0.828350038374863	0.0689101157238583	12.0207320750162	2.76510718654743e-33	9.8110458142646e-32
Zwint	79463.6074737288	0.311430935173756	0.025909601995233	12.0199042513681	2.79294906505952e-33	9.8799005887695e-32
Myc	1846.72498567913	-0.572512714147805	0.0476305432739571	-12.0198652964103	2.79426605990371e-33	9.8799005887695e-32
Cuedc1	2963.22437530621	-0.39498721341421	0.0328880503195276	-12.010052574618	3.14644957461277e-33	1.11057610421001e-31
Nfe2l3	210.328807065156	-1.38534496415523	0.115410591279201	-12.0036207145305	3.40086390243889e-33	1.19828700284195e-31
P4htm	1320.89285091919	0.47334755250085	0.0394343664150726	12.0034273536579	3.40882068956435e-33	1.19900533282246e-31
Gpsm1	12931.2934220245	-0.301566325915546	0.0251255499629044	-12.002377116552	3.4523619155223e-33	1.21221581297195e-31
Fbxo34	2072.06420951997	0.459711111565704	0.0383263351396075	11.9946535428227	3.78999648462523e-33	1.32846589582192e-31
N4bp2	1149.75719820673	-0.638341350578821	0.0532715481221471	-11.9827820493438	4.37394774771563e-33	1.53050399600551e-31
Zfp202	1060.04025934991	-0.750525994386484	0.0626414454075872	-11.9813007107844	4.45281909785662e-33	1.55541577452716e-31
Rgcc	1845.12771804676	0.727168824702599	0.060731730057686	11.9734580920369	4.89452572201055e-33	1.70676576812278e-31
Gabra5	8301.61253107825	0.406082130039197	0.033923061276613	11.9706805564495	5.06117718277956e-33	1.76184621517378e-31
Nsf	18280.3093846313	0.749152868997982	0.0625891490992707	11.9693729628721	5.14157162306744e-33	1.78676228273321e-31
Hrh3	1085.1180079482	0.791536647003023	0.0661532633224842	11.965194266297	5.40708918966869e-33	1.87581553052547e-31
Cabp1	1770.15911610466	0.644953758371862	0.053949760245932	11.9547103718685	6.13470822233158e-33	2.12460151426389e-31
Cldn12	2161.83097905555	0.464136263064468	0.0388292079855469	11.9532765962476	6.24149776653878e-33	2.15789666809003e-31
Ndufs2	8924.34911498838	0.356370869901498	0.0298517390203791	11.9380271165513	7.49806083673633e-33	2.58791673853966e-31
Oxr1	5692.12255692384	0.424233100329447	0.0355414857213338	11.9362793006371	7.65724922348264e-33	2.63836512360133e-31
Sox12	4038.65645694478	-0.601628317893401	0.0504146731487441	-11.9335955252224	7.90824049883454e-33	2.72021990672984e-31
Syt2	494.454634986727	1.12063096032529	0.0939326304370219	11.9301562738268	8.24186262002001e-33	2.8301718081628e-31
Akap9	7039.08311672349	-0.465062196691021	0.039008352987722	-11.9221182406086	9.07709199347819e-33	3.11170700148677e-31
Necap1	8525.99163131037	0.280059788907396	0.0234943501091942	11.9203037158197	9.27697337355155e-33	3.17485609034045e-31
Arhgap44	4830.52591397963	0.693725666197588	0.0582158478319243	11.9164401453098	9.71724922350004e-33	3.31992359642683e-31
Lrrtm4	1661.36628824898	0.525314298921301	0.0440877848441181	11.9151892248309	9.86419824989052e-33	3.36360599776641e-31
Lamp1	13730.9282811701	0.331057894592416	0.0277848046664764	11.9150700739621	9.87830981575032e-33	3.36360599776641e-31
Cdip1	5687.19471666137	0.31771427280042	0.0266922783498319	11.9028532760082	1.1436873717611e-32	3.88776948857044e-31
Patz1	2962.86481798984	-0.406858197217259	0.0342087054734964	-11.8934110948009	1.28067162778233e-32	4.34613185575713e-31
H2afy2	4523.00039572841	-0.366182446605024	0.0307939710754273	-11.8913681417733	1.31238971050364e-32	4.44632366802739e-31
Chga	7788.77915323659	0.531727395544264	0.0447217517814563	11.8896817401671	1.33915895417543e-32	4.52944247272023e-31
Trim67	2774.48207984261	-1.33464901882057	0.112322670328099	-11.8822764355762	1.46327280129595e-32	4.94098449237598e-31
Map9	14711.8768107206	-0.36026493049664	0.0303228443172896	-11.880974183257	1.48625056263217e-32	5.01022236255038e-31
Nsd2	6654.33934983834	-0.352703531120019	0.029718237093547	-11.8682521446269	1.73045177476433e-32	5.82374633832646e-31
Gjc3	37.0479412836449	2.98299722451987	0.251774803927737	11.8478782546328	2.20708351325244e-32	7.4155077907951e-31
Actr3b	2825.36918388972	0.554379149377926	0.0467948612853299	11.8470091405469	2.23008810983447e-32	7.48039488497455e-31
Clu	12600.6414766796	0.579384118285426	0.0489752555621401	11.830139764157	2.72687364927647e-32	9.13164630319689e-31
Cdipt	6136.5921437267	0.356434543032568	0.0301494032918072	11.822275206668	2.99462640007804e-32	1.00117377665975e-30
Arid1a	10554.8556339919	-0.431131331506849	0.0364738141520979	-11.8202974251337	3.06597123381774e-32	1.0233373508591e-30
Tacc1	5004.68783397295	0.40705857388052	0.0344658770526338	11.8104806460863	3.44585758875147e-32	1.14824136098857e-30
B3gat3	6754.20323120804	0.30298979324126	0.0256598053814842	11.8079536745003	3.55098626378839e-32	1.18132974883995e-30
Kcnh3	4250.96824971955	0.560205578424533	0.0475120761924611	11.7908040085485	4.35364777686163e-32	1.4459820321183e-30
Epb41	1479.25764771597	-0.809141718912314	0.0686448640971614	-11.7873599074657	4.53536214515551e-32	1.50386967366368e-30
Cenpf	716.999453108717	-0.718024440714951	0.0610235409790696	-11.766351627501	5.81869167516806e-32	1.92625315913243e-30
Mindy3	3409.93150857525	0.400544895118492	0.0340474387477663	11.7643179590056	5.96060907663902e-32	1.97001533267058e-30
Tmem176a	937.3481625836	0.881748974685943	0.0749652603190333	11.7621011510324	6.11922386455186e-32	2.0191445520492e-30
AABR07065602.1	2506.35557524649	0.70066346275967	0.0595887056727047	11.7583265964546	6.3989973610018e-32	2.10802742331539e-30
Acbd4	1095.6875222115	0.91529459087371	0.0778438447076365	11.7580856175764	6.41728418016983e-32	2.11061976445196e-30
Pgp	4109.90176926896	0.363553749016995	0.0309364045944509	11.7516483826374	6.92545540842472e-32	2.2740636397842e-30
Uqcr10	2061.6997856842	0.488791985403371	0.0416104179216539	11.7468655643808	7.32871177057232e-32	2.40258415002905e-30
Ppp3ca	12415.3737091365	0.406637299953969	0.0346298802786318	11.7423824940244	7.72782998830261e-32	2.52546884393341e-30
Hes6	6966.06843793893	-0.581189228633768	0.049495030726387	-11.7423753476715	7.72848313543295e-32	2.52546884393341e-30
Cdc42se2	8680.80383078684	0.499280935326682	0.0425243485449039	11.7410601787224	7.84962213071083e-32	2.5609234197778e-30
Tubb2b	152842.012779064	-0.472665332648997	0.0402916200315738	-11.7311076665222	8.82955882578826e-32	2.8759945628693e-30
Atp1b2	19655.0664300102	0.572063599758984	0.0487800395016635	11.7274115725035	9.22362558829533e-32	2.99952896338464e-30
Calm3	63240.1011335086	0.384964191311859	0.0328475186023663	11.719734326724	1.00988201233526e-31	3.27887973876801e-30
Ehd3	3969.87080660971	0.488000366546876	0.0416450084723431	11.7180998263204	1.02955389178992e-31	3.33740189562621e-30
Nrip3	4840.03681948854	0.56155899130692	0.0479459548160041	11.7123330521196	1.10204762098064e-31	3.56669086279039e-30
Auh	2304.47204074556	0.524670706038815	0.044821584583109	11.705759868127	1.19087592849409e-31	3.84802971471934e-30
Pde2a	17086.5741010887	0.440083868565027	0.0376146700517699	11.6997934039918	1.27764169630793e-31	4.12181859350298e-30
Sall3	930.478052970185	-0.641264223957863	0.0548310143193682	-11.6952828963324	1.34737457995523e-31	4.33987424322622e-30
Pmm1	5500.16626288797	0.406159996655578	0.0347359393207446	11.6927886390283	1.38754522325453e-31	4.46216924176775e-30
Plcg1	14568.6317124857	-0.577775285946254	0.0494170976407476	-11.6918093844071	1.40363944444872e-31	4.50677260610635e-30
Snx3	7624.14048868097	0.380969407433031	0.0325879041523397	11.6905157708855	1.4251846705272e-31	4.56870908621535e-30
Ggt7	6313.1004684845	0.462632035833446	0.039619030568432	11.6770155452028	1.67058522749256e-31	5.34692839004729e-30
Cdca7	665.435024119996	-0.771825649942314	0.066112156754467	-11.674489047586	1.72096655801939e-31	5.4994925024405e-30
Garnl3	6229.93246182944	0.4858353023482	0.0416407263922347	11.6673109342972	1.87248692768966e-31	5.97426537873896e-30
Ankfy1	7966.82901685257	-0.385243876430198	0.0330412778054389	-11.6594726965064	2.05309907514603e-31	6.54021812302808e-30
Gabbr2	17388.296430786	0.477628490875142	0.0409668598494008	11.6588992329645	2.06697255069612e-31	6.57407596186866e-30
Extl2	1460.47269782888	0.610470482233865	0.0523697167911717	11.65693686426	2.1151549516338e-31	6.7167773228998e-30
Pamr1	809.86571891558	0.836686846935431	0.0717884657652308	11.654892440126	2.16653823943617e-31	6.86918070907307e-30
Scn9a	2099.58956420945	-0.778547104211143	0.0668047218849926	-11.6540729793239	2.18748026585638e-31	6.9247422166016e-30
Zfp512	5421.36738484682	-0.294848990926042	0.0253007348216998	-11.6537718372179	2.1952266043413e-31	6.93842293353428e-30
Ephx4	723.509870310397	0.914320816279997	0.0785060434783792	11.6465023043965	2.39071251550231e-31	7.54452267353222e-30
Rprml	2859.11370832611	0.752214756826394	0.0646187008376966	11.6408214197271	2.55542536923439e-31	8.05177573572141e-30
Abca7	1146.40232140591	0.74705391681217	0.0641791638788129	11.6401316511821	2.57617654753481e-31	8.10455541196511e-30
Synpr	4801.98410871039	0.482923607540239	0.0414918349133834	11.6390033978582	2.61048042144435e-31	8.19974160286242e-30
Ccar2	7943.94916822583	-0.274966863705915	0.023629432402264	-11.6366258412356	2.68426036789089e-31	8.41843886276617e-30
Cx3cr1	477.663648842539	1.12847030190369	0.0969778521739247	11.6363713632246	2.69227890648797e-31	8.43053642124362e-30
Rab3a	10126.7620620901	0.470650439948023	0.0404481460653809	11.6358964682153	2.70730637872504e-31	8.46451037545822e-30
Itga3	3337.80778969048	-0.43752042214532	0.0376133650046257	-11.632046802819	2.83223814462452e-31	8.84147069492954e-30
Add3	7977.24848803815	0.407977717179116	0.035088727139281	11.6270309709352	3.00363800282323e-31	9.36210860572287e-30
Srsf7	4780.35076423864	-0.407563853031319	0.0350590921389108	-11.6250543914963	3.07397528248575e-31	9.56662660878052e-30
Kif13a	3358.68054117075	-0.392705283693501	0.0337909774736921	-11.6216017722258	3.20078256062172e-31	9.94598998131842e-30
Mapre3	8963.50535978126	0.340423967532028	0.029300282666632	11.6184533577798	3.32093731775275e-31	1.03035513105162e-29
Atp6v1a	23481.1714494715	0.395598002701633	0.0340580409905442	11.6154068524219	3.44146276938317e-31	1.06611675394041e-29
RGD1311575	17517.0503527052	-0.354061439418023	0.0304889557179868	-11.6127768590364	3.54899618379383e-31	1.0977505753231e-29
Gls2	576.897442953134	0.809351568585749	0.0696965261932516	11.6125094433202	3.56011518659604e-31	1.09951118415298e-29
Mchr1	621.54812944671	0.694618937590137	0.059853617090902	11.6052959094384	3.87345392238165e-31	1.19446235110277e-29
AABR07031193.1	1358.55767126678	-0.878829873553021	0.075744864737799	-11.6025010618899	4.00208359955266e-31	1.23225248825132e-29
Slain2	4501.47818765154	-0.334217535411265	0.0288139291967203	-11.5991655677875	4.16115648202949e-31	1.2792872583599e-29
Arvcf	6345.84117754121	-0.456882830995194	0.0393948475477217	-11.5975275812843	4.24155595095748e-31	1.30202914494543e-29
Zfp663	348.808885341404	-1.25387446624373	0.108144282783257	-11.5944591241753	4.39634184552498e-31	1.34750205431673e-29
Epha3	1895.5666721737	-0.446615197149891	0.0385405459304963	-11.5881907317897	4.7301872369411e-31	1.44763736284632e-29
Has3	1570.14710256433	-0.837922781020195	0.0723373837885255	-11.5835372685003	4.99418910016968e-31	1.52612777027809e-29
Hagh	1419.2672999447	0.602915400068853	0.0520615924998011	11.5808097893117	5.15567111645378e-31	1.57310085571316e-29
Prune1	5056.39930673637	-0.276747434348937	0.023914261746402	-11.5724849582938	5.68129774836305e-31	1.73087356965166e-29
Traf3	3185.14993653514	0.473172127569823	0.0409197117376187	11.5634276850201	6.31372288437593e-31	1.92066104560745e-29
Ndufb9	4355.27305166735	0.427922605922095	0.0370075233736831	11.5631246544426	6.33604878765991e-31	1.9245629450973e-29
Atat1	13318.4783824531	-0.489012759033476	0.0423368753022374	-11.550516081843	7.3378480099041e-31	2.22552096827331e-29
Aifm2	1107.38316667319	-0.394357273672079	0.0341430446381474	-11.5501496088451	7.36920453605819e-31	2.23169034231e-29
Rap1gds1	12743.3386729893	0.521232575649423	0.0451473966491367	11.5451302696407	7.81230196085143e-31	2.36234683174403e-29
Tceal5	1058.24609394809	0.592101416311657	0.0512912594284591	11.5439048077483	7.92443993603541e-31	2.39268484506822e-29
Bcas1	4117.85983991796	0.938597272240802	0.0814954180200047	11.5171784505775	1.08092826816072e-30	3.25887004656789e-29
Cluh	6793.23765942575	0.267550574430406	0.023231546922371	11.5166921653748	1.08704423765298e-30	3.27243926520794e-29
Cyc1	8884.07712750039	0.358241701122752	0.0311166099989481	11.5128769211962	1.13623541937927e-30	3.41544949504807e-29
Cox4i1	17168.1995949176	0.419698500855155	0.0364890923696576	11.5020263207246	1.28854346326502e-30	3.86753934307397e-29
C2cd4c	1388.02086637405	-0.629329802853908	0.0547519822304633	-11.4941921226691	1.41094875772357e-30	4.22867186856205e-29
Ctsa	4439.82075515558	0.455261186303269	0.0396144503177114	11.4923009823949	1.44218574182339e-30	4.31590592752466e-29
Mki67	1404.93343724787	-0.565966700521144	0.0492517504495954	-11.4913012300011	1.45897556477749e-30	4.35971164342064e-29
Kcnc2	929.325626800851	0.586789349825488	0.0511216128257536	11.478302764538	1.6957660334984e-30	5.05982619126328e-29
AABR07001099.2	1381.45702021919	0.529722957977236	0.0461525543659069	11.477652001176	1.70857534210362e-30	5.09054947514989e-29
Crtac1	2900.00833936705	0.648938990729771	0.0565784516624644	11.4697198608617	1.87264521536653e-30	5.57118826186871e-29
Ppp1r2	4250.9380920159	0.317490253400595	0.0276832113234869	11.4686930533681	1.89499626452259e-30	5.62941705560523e-29
Qser1	2888.58170712062	-0.487671354942064	0.0425290867848587	-11.4667723153578	1.93751924008049e-30	5.7473118307512e-29
Prdm16	719.718330183426	-0.715440584173974	0.0624582491600381	-11.4547012411569	2.22729893669305e-30	6.59723340020484e-29
Cyp2d4	315.579356102776	0.922145897950298	0.0805329416313613	11.4505428371338	2.33677553209797e-30	6.91139741318321e-29
Trim54	59.5581365634408	2.25903670110448	0.197368491944294	11.4457818411161	2.46868695957509e-30	7.29090346953228e-29
Chd6	5459.39726395415	-0.334027882315769	0.0291994119058227	-11.4395414329958	2.65283963573086e-30	7.82336696068519e-29
Phf2	3871.56078134827	-0.415922481552621	0.0363692837406946	-11.4360921847695	2.76041110077144e-30	8.12876873570193e-29
Pin1	5437.00312147685	0.395581929296157	0.034617295965388	11.4272914236767	3.05489648441533e-30	8.98290316026918e-29
Cisd2	3197.15192321438	0.442561699832219	0.0387530997266646	11.4200335703136	3.32105640575246e-30	9.746360322342e-29
Krt222	502.41290327488	0.896980494706339	0.0785450280989314	11.4199525599067	3.32415349592217e-30	9.746360322342e-29
Zfp13	1433.89476435112	-0.418005451873783	0.0366185387773445	-11.415131947657	3.51370335014939e-30	1.02872297505819e-28
Strip1	8586.38970985656	-0.332227414216698	0.0291122899108281	-11.4119299867624	3.64549674301198e-30	1.06576860048229e-28
Myadm	1876.83483688531	0.567822936385722	0.0497612332301031	11.4109498404114	3.68681203833467e-30	1.07629411954842e-28
Cox5a	7918.97007081473	0.439394989374162	0.0385141252449994	11.4086711454316	3.78466877573641e-30	1.10327178987654e-28
Tmem59l	4655.34492812826	0.484427369405201	0.0424731154934194	11.4055059012626	3.92488858362931e-30	1.14250348713118e-28
Cilp2	1541.17868077064	-0.727211923159297	0.0637710510614515	-11.4034802791401	4.0173164996349e-30	1.16773073576188e-28
Ptpro	8332.6994913059	-0.382558733934756	0.0335495540441449	-11.4027963957846	4.0490069083578e-30	1.17525615993308e-28
Ppp1r1b	8054.84643264549	0.867133150484788	0.0760503019767475	11.4021000304498	4.08153065757278e-30	1.18300158973426e-28
Dlat	3740.93698222688	0.500621914670008	0.0439082992199224	11.4015328209948	4.1082136834721e-30	1.18903441753064e-28
Epc1	2254.42922992521	-0.448919872090287	0.0393812145515035	-11.3993404521128	4.21298626954045e-30	1.21761914152481e-28
Cmtm3	491.564079492211	-0.758306557584037	0.0665597595638241	-11.3928680414913	4.53802326023641e-30	1.3096916132819e-28
Spryd3	10392.9594503622	0.329282312252261	0.0289303478658364	11.3818995118655	5.14663587093011e-30	1.48322678157957e-28
Nradd	372.207327221538	-1.08135796147614	0.0950096588666276	-11.3815581949845	5.16682092133349e-30	1.48692886173603e-28
Flot1	5734.1985464806	0.376288659359763	0.0330622157307001	11.3812293291147	5.18634395009261e-30	1.49043019048051e-28
Kmt5b	5437.95764868764	-0.3632617910749	0.0319388160594109	-11.3736774212037	5.65536339520997e-30	1.62291306497102e-28
Arf4	10884.6217085073	-0.274773633770472	0.0241763329426497	-11.3653974911034	6.21807730820441e-30	1.78187052707527e-28
Ramp3	419.810739905732	1.01792215460086	0.0896043334404028	11.3601889051259	6.60017642097661e-30	1.88725593902261e-28
Bsg	24708.0109608954	0.358271443275083	0.0315376122328085	11.3601321694981	6.60446426834663e-30	1.88725593902261e-28
Grp	867.438918704197	0.978755673739173	0.0861649862734271	11.3590881408986	6.68386302402039e-30	1.90725443474159e-28
Snta1	1467.34962691887	0.462904295787854	0.0407560357744795	11.3579323158243	6.77286919445377e-30	1.92993431616924e-28
Sox11	3168.45607951077	-1.09337648913185	0.0963283391005932	-11.3505174005966	7.37251367173458e-30	2.09785290715369e-28
Rnmt	3837.72370350595	-0.302658357896489	0.0266707588060984	-11.3479470193133	7.59244491991431e-30	2.15740440501352e-28
Selenof	9264.37963124725	0.342998762937531	0.0302317443579646	11.3456490924305	7.79456942014045e-30	2.21173636487459e-28
Gfpt1	9387.04965748689	-0.228928943534693	0.0201941681249091	-11.3363889078607	8.66464960129089e-30	2.45518602688327e-28
Uqcrc1	10202.2221115674	0.342363989829465	0.0302040506111665	11.3350356293898	8.79962803197942e-30	2.4899506135182e-28
Grina	16501.312700659	0.375243041391067	0.033109535765703	11.3333827464826	8.96732321904816e-30	2.53386287891096e-28
Glud1	23663.8490971112	0.436285708852546	0.0385044032055049	11.3308004418095	9.23568316848263e-30	2.6060576740036e-28
Pogz	4936.66941994321	-0.423241540214447	0.0373540058364477	-11.3305529283147	9.26182023598683e-30	2.60979802477181e-28
Akt1	13360.6767108942	-0.293666516283644	0.0259261443807095	-11.3270416137213	9.64061462397545e-30	2.71276183724643e-28
Hadhb	3352.82728850984	0.285580353385527	0.025216041594147	11.3253443177939	9.82918843870645e-30	2.76198831856023e-28
Brinp1	8603.32195431367	0.500786602521323	0.0442551005672829	11.3159070051136	1.09464342571942e-29	3.07167254917941e-28
Atp2b4	12615.4420443974	0.517192781562937	0.0457082057333457	11.3150969998725	1.10480052067908e-29	3.09588638298176e-28
Ptprs	41288.3813565018	-0.298347115926452	0.0263899597771345	-11.3053266638532	1.23493731138704e-29	3.45577761446152e-28
Nasp	4531.85115850718	-0.424574926485562	0.0375707820736122	-11.3006677809819	1.30223955450194e-29	3.63908598264957e-28
Cep19	2112.47026211844	0.410006707621314	0.0362822387214812	11.3004798510012	1.30502945635365e-29	3.64185906139463e-28
Syt11	33041.5996593711	0.460117667968326	0.0407179769951768	11.3001112020577	1.31051945005223e-29	3.6521491139007e-28
Atp6v0b	8952.87666591455	0.368879280558849	0.0326554946157732	11.2960861533138	1.37197302374939e-29	3.81815569521465e-28
Abi1	5696.7620757191	0.284502679655763	0.0251969951971671	11.2911352099535	1.45149732151396e-29	4.03392808420751e-28
B3galt6	1315.84891809828	-0.486715213819107	0.0431287937368522	-11.2851571223803	1.55363721375245e-29	4.31187533570199e-28
Mrfap1	10779.3292961223	0.38486405088584	0.0341107115938462	11.2827916189022	1.59599523831642e-29	4.4233739436786e-28
Tomm34	1938.86769211858	0.383178271894662	0.0339658878370733	11.2812676569116	1.62388907356822e-29	4.49453451236231e-28
Slc32a1	7586.75987064957	0.415485321394739	0.0368473603151832	11.2758503686772	1.72701793877238e-29	4.77344930962189e-28
Isca1	7535.27485337411	0.340909836821102	0.0302619397950944	11.2653002130539	1.9468728128154e-29	5.37379334981471e-28
Gucy1b1	9746.94086548272	0.351211322447732	0.0311976698516625	11.2576139217338	2.12432776760784e-29	5.85563000975985e-28
Gatad2a	3776.48369185635	-0.312286248710373	0.0277603469150494	-11.2493640539152	2.33267844204729e-29	6.4212045157443e-28
Rnf6	2034.46938849657	0.369855462701235	0.0328792596328541	11.2488987535371	2.34501573595532e-29	6.44640689422724e-28
Heatr6	1155.7090511928	-0.543470032129099	0.0483145214345853	-11.2485856424123	2.35335420155366e-29	6.46056316036275e-28
AC109096.1	2175.49752597428	0.525647174693691	0.0467469389588387	11.244526088789	2.46416520876131e-29	6.75561395527798e-28
Matk	9117.97722753588	0.511267984919	0.0454967423159115	11.2374635829738	2.66942046032231e-29	7.30844034136892e-28
Afap1	11602.1780399236	-0.406418760755353	0.0361793337496164	-11.233450664626	2.79351339113835e-29	7.63786522327436e-28
Selenot	3830.75992422182	0.382163883186766	0.0340223050161933	11.232745194803	2.81591299128925e-29	7.68873277675473e-28
Mdh2	11047.4634560517	0.381115029241043	0.0339389103495777	11.2294421157156	2.92318373721036e-29	7.97088862932462e-28
Sertad4	2618.66961919565	-0.49431543147391	0.044023696428479	-11.2283945142357	2.95804520164849e-29	8.05510696040301e-28
Fam163a	1041.44257199133	0.936351703152201	0.0833966965820349	11.2276833679034	2.98194506377357e-29	8.10928952913456e-28
Synpo	1725.60010205845	0.89684445569995	0.0798886740963241	11.2261777510364	3.03317919595265e-29	8.2375617305631e-28
Ahcyl1	11816.5490168053	0.337157892459403	0.0300463201774991	11.2212707069497	3.20629844916157e-29	8.69606513788667e-28
Fat1	7505.96854831655	-0.619281663159196	0.0552174021876846	-11.2153349962798	3.42885627264344e-29	9.28724974381767e-28
Src	8298.86859402804	-0.256731918907458	0.0228930393492506	-11.2144095412941	3.46491074833256e-29	9.37237540203174e-28
Sh3gl2	5483.39068106054	0.515026492519117	0.0459277100734876	11.2138508907812	3.48685682784299e-29	9.41916257761321e-28
Kdm5b	5896.91964202716	-0.365484333199392	0.0326004913726115	-11.2110068839774	3.6007375385144e-29	9.7138405499736e-28
Wdr48	5216.08052565353	-0.218536528801674	0.0195027364355788	-11.2054290188221	3.83491265291955e-29	1.03318258441689e-27
Micu1	5695.49709629914	0.296545201255724	0.0264705159600567	11.2028493023409	3.94826750844055e-29	1.06230942524576e-27
Cdkl2	8616.51109112043	0.402637480796291	0.0359483505206223	11.2004438302478	4.05695857838323e-29	1.09010584612791e-27
Hsd11b1	540.066234354986	0.932310424961314	0.083249141999745	11.1990394443245	4.12178286593924e-29	1.10605722998581e-27
L3mbtl3	2621.12237934818	-0.711882869035573	0.0636064790153172	-11.1919867292787	4.46319489532031e-29	1.19608900237023e-27
Tmie	601.606509421793	0.720220470066434	0.0643814937951741	11.1867623382237	4.73405557958235e-29	1.26700087242191e-27
Scrib	5686.00647483815	-0.44726563465442	0.0399821351528847	-11.1866370553787	4.74074729350998e-29	1.26711794414924e-27
2021-03-04	3511.61970169	-0.385549614824805	0.0344743259051884	-11.1836737833583	4.90178925219357e-29	1.30843544465668e-27
Rab6a	26530.8351892495	0.295221469376858	0.0264082924421102	11.1791199686241	5.15991083888494e-29	1.37552359994485e-27
Macf1	26804.9717631152	-0.392982100851893	0.0351595905438337	-11.1770954886963	5.27895138470463e-29	1.40540808218286e-27
AABR07059679.2	2184.28540056118	-0.54802158011782	0.0490438827790243	-11.1741067196296	5.45969039459886e-29	1.45161846974505e-27
Bmi1	1406.89002379104	-0.446253379328664	0.0399389487074254	-11.1733882280606	5.50404698935815e-29	1.46149399743638e-27
Atad2b	1900.66720797283	-0.427154770399862	0.0382604887599932	-11.164383525767	6.09122934719338e-29	1.61529197086568e-27
Dpcd	2247.82209248566	0.471586460612745	0.0422415881804534	11.1640324364263	6.11534093388648e-29	1.61956610876523e-27
Rfx7	4325.73455911924	-0.347582768192182	0.0311452072351043	-11.1600724171909	6.39394698797625e-29	1.69114054799476e-27
Klc1	46753.0654795007	0.27212797664669	0.0244047945118328	11.1505948765415	7.11292355744957e-29	1.87885047293257e-27
Ss18l2	1271.11371553107	0.438364636113861	0.0393430531010047	11.1421102726435	7.82430682332412e-29	2.06406844063212e-27
Stau1	5574.64471129632	-0.235780583316194	0.021174358400402	-11.1351937498006	8.45609267339141e-29	2.22783403852939e-27
Taf9b	1576.90642821182	0.445555456555404	0.040028521723309	11.130949567292	8.86856765981681e-29	2.33346988036219e-27
Lzic	3440.32508293798	-0.290182559329337	0.0260878909733345	-11.1232663317224	9.66668330046936e-29	2.54016865976017e-27
Tm2d2	2469.42451695324	0.342616099863863	0.0308089095455148	11.1206824557587	9.95078829027389e-29	2.61143744509001e-27
Tigar	1917.2613183089	0.367767560370656	0.0330757808396929	11.1189381182896	1.0147251717626e-28	2.65955135574518e-27
Snhg11	7137.32847093113	0.588570494765236	0.052938348548554	11.118036563332	1.02502967239411e-28	2.67966793954522e-27
Crmp1	86765.7649443687	-0.367000298004513	0.0330094564865758	-11.1180351652795	1.02504573205703e-28	2.67966793954522e-27
Fgf12	2763.24191187458	0.447231498795701	0.0402423754391267	11.1134468061462	1.07912075528927e-28	2.81739516780421e-27
Fam163b	5284.42939319709	0.606106175001615	0.0545401527026232	11.1130267329168	1.08421061453473e-28	2.82704080443675e-27
Rabac1	7845.96802572134	0.402775099736285	0.0362527790784444	11.1101854802566	1.11926786115222e-28	2.91470011143239e-27
LOC691807	2597.87632069168	0.498806378563091	0.0449116476481851	11.1063923209962	1.16782895758986e-28	3.03725477288455e-27
Ramp1	453.747120758713	1.03024412005518	0.0928178200878439	11.0996371071863	1.25954253998816e-28	3.27158100771283e-27
Tcf3	2712.43317407658	-0.442987727218093	0.0399138820284644	-11.098587877325	1.27441489658547e-28	3.30597257424093e-27
Nab2	1162.19807504478	0.488658355399212	0.0440334460553538	11.0974361349082	1.29094095941687e-28	3.34456059306723e-27
Mapk9	10304.7989085293	0.343327539686794	0.030959104174999	11.0897116966339	1.4074061807205e-28	3.64164102444411e-27
Neu2	266.899327730829	1.04989088155644	0.0947229106328177	11.0838114511306	1.50333639106149e-28	3.8848973575135e-27
Tp53	1879.40336526043	-0.450759375391992	0.0406746419249381	-11.0820735981852	1.53280865134915e-28	3.95601315622087e-27
Lmbrd1	2851.62082597844	0.430006249942303	0.038835502162105	11.0725039204436	1.7056703790402e-28	4.39654985742422e-27
Slco2b1	814.764294734234	0.85707586158418	0.0774102674670933	11.0718628113321	1.71791902594213e-28	4.42249548482688e-27
Nup205	2079.78473366279	-0.411477955457466	0.0371778745174483	-11.0678181794484	1.79723030410713e-28	4.62079771081351e-27
Ptk2b	8446.34553834848	0.576255350311804	0.0521011249364651	11.0603245326185	1.95389274022533e-28	5.0172201415672e-27
Slc6a15	6147.80702044992	0.363027859687326	0.0328590096664985	11.0480462853831	2.24037426947835e-28	5.74556743033309e-27
Thrb	2045.43142187044	0.657056832803738	0.0594827055090822	11.046182704373	2.28735508535838e-28	5.85863641331994e-27
Atl1	6189.51460270968	0.364371991746015	0.0329881991894966	11.0455253908504	2.30415801808471e-28	5.89422240484801e-27
Tubb3	111667.239806236	-0.345863318969567	0.0313215001335602	-11.0423612373209	2.38677252753505e-28	6.09785768068854e-27
Zmiz1	12308.3538628641	-0.363921312550298	0.0329631544792931	-11.0402453375301	2.44365031114506e-28	6.23530923221649e-27
Dab1	5488.33511262557	-0.346372243824169	0.031388930098241	-11.0348534575754	2.59474147200663e-28	6.61251097142821e-27
Lypd1	2170.70974944705	0.427634917776076	0.0387628340945244	11.0320859597953	2.67585473274401e-28	6.81065538761226e-27
Top2a	1529.66388303197	-0.539799675662634	0.0489364862976113	-11.0306177762702	2.71990211889092e-28	6.9140799157754e-27
Wscd1	4454.83028540723	0.338207464340246	0.0306721690676152	11.0265258252419	2.84649791552888e-28	7.2268230286485e-27
Cdk16	17839.8883095288	0.204324218958412	0.0185323459950463	11.0252754299444	2.88633572788047e-28	7.31879372301106e-27
Gas6	7597.34198031784	0.364702130489085	0.0330834109210529	11.0237161264712	2.93679109424515e-28	7.43742344617583e-27
Ano6	1670.2084906201	-0.521967077459868	0.0473503800160247	-11.0235034498819	2.9437402659274e-28	7.44571507961161e-27
Ensa	8868.53754662179	0.316570878714539	0.0287248180773731	11.0208140522187	3.03303594027092e-28	7.66200849749237e-27
Efnb2	5681.51122472772	-0.407333852612844	0.0369679185416342	-11.0185768818467	3.10935968664255e-28	7.84503452694621e-27
Cbx2	617.799806712679	-0.844870944761547	0.0766925438442559	-11.0163374744392	3.18766741896583e-28	8.03260471495617e-27
AABR07064873.1	2836.71788292117	-0.521902222957559	0.0473817197923422	-11.014843387806	3.24099753731852e-28	8.15684597590972e-27
Slc39a6	4627.13210666306	-0.389880314810534	0.0354050826397819	-11.0119871425595	3.34542389916239e-28	8.40589913723776e-27
Tac3	231.131559731397	1.27215008936461	0.115524915669883	11.0119109976226	3.3482530127102e-28	8.40589913723776e-27
Hnrnpul1	9782.22657756219	-0.221596010496972	0.0201293442557175	-11.0086055304077	3.47338014680159e-28	8.70924279383666e-27
Slc27a2	606.174336399803	-1.13645480402034	0.103246244532765	-11.0072265501114	3.52694201006267e-28	8.83261373595423e-27
Ptbp2	5938.6130076129	-0.335315683791673	0.0304681561223895	-11.0054472100222	3.5972667671442e-28	8.99760798794339e-27
Zfyve28	1081.24182209892	0.517472517114744	0.0470210975622424	11.0051135329149	3.61060870482178e-28	9.01984369416638e-27
Sprn	1652.9484778213	0.624081342680918	0.0568485719013171	10.9779598995777	4.87815778914152e-28	1.21713641389171e-26
Gng3	13559.618163682	0.411348421727265	0.0374909249500585	10.9719464717187	5.21377372335929e-28	1.29927497706346e-26
Slc24a2	5311.7102761895	1.03330618672363	0.0943133664699563	10.9560948293877	6.2122573175842e-28	1.54619574022427e-26
Ctps2	4168.59246767941	-0.343107504453595	0.0313263940645567	-10.9526651470491	6.4520792630945e-28	1.60391565485024e-26
Tcf25	22391.9907019627	0.277330293791375	0.0253217208103953	10.952268839388	6.48037640943264e-28	1.60897580949884e-26
Sh2b2	1560.93752740144	-0.740460518927385	0.0676227721463216	-10.9498693328511	6.65435388213393e-28	1.65014944494533e-26
Mn1	4193.08774076694	-0.681443257637875	0.0622414257520278	-10.9483876598966	6.76408868092441e-28	1.67531096180353e-26
Krt71	148.336012473946	1.35274802243452	0.123578191134185	10.9464947659387	6.90689385634494e-28	1.7085918135476e-26
Zbtb6	1904.65127951442	-0.44502161234881	0.0406599984547797	-10.9449490718438	7.02572006300764e-28	1.73586693264067e-26
Tcea2	3684.93732460101	0.399771303336373	0.0365294115227637	10.9438199705805	7.11379986643881e-28	1.75548824962302e-26
Nat8l	5596.00626291026	0.545544860668072	0.0498622190143325	10.9410465769937	7.33482535349365e-28	1.80782921729661e-26
Agpat3	13646.0115011251	0.279339991581049	0.0255408516361258	10.9369881459216	7.67059277832241e-28	1.88828930363077e-26
Tbc1d16	5666.15531118137	-0.704664157323588	0.06444443627845	-10.9344452060825	7.88870166615148e-28	1.93962494849792e-26
Mfap2	981.227178061879	-0.79971125725154	0.0731502026738369	-10.9324544296521	8.06373441536497e-28	1.98025768794296e-26
Ncapd2	1421.34814530702	-0.394063071343639	0.0360522063437323	-10.9303454991499	8.25335811258541e-28	2.02437088814746e-26
Btbd1	12376.8384149539	0.237224943661108	0.0217124761044445	10.9257434536703	8.68264206150661e-28	2.12708982063028e-26
LOC100125362	11066.2815584123	0.465557094802734	0.0426196081838385	10.9235423468598	8.89572132429921e-28	2.17665838200848e-26
Gramd1a	10958.5384309785	-0.362632354243654	0.0332008219895707	-10.9223908479606	9.00925081441048e-28	2.20177830518645e-26
H3f3b	14875.4745389428	-0.330679022744679	0.0302867043695882	-10.9182900427002	9.42535669464742e-28	2.30069550160912e-26
Grin3b	470.654306969848	-1.07990062353227	0.0989204315043496	-10.9168612298743	9.57476999977547e-28	2.33435427431349e-26
Pdik1l	1472.12387377236	-0.441677941479763	0.040493359995588	-10.9074164635359	1.06232572912808e-27	2.5868652971316e-26
Kif26a	2326.96001764499	-0.515973405280595	0.0473084045785179	-10.906590697309	1.07201677539803e-27	2.60448912976091e-26
Utp20	1919.18470028305	-0.520042591457029	0.0476815423716685	-10.9065807352329	1.07213422222142e-27	2.60448912976091e-26
Mta2	4873.71674772196	-0.309160169448286	0.0283573124851422	-10.902308517786	1.12369558035026e-27	2.72647574346063e-26
Cdc25a	874.450260129395	-0.525220354033021	0.0481764651497542	-10.9020110213649	1.12737630514662e-27	2.73213444285532e-26
AABR07005985.2	951.226819102942	0.64272509496367	0.0590304025446418	10.8880351015328	1.31445623775598e-27	3.1817064966471e-26
Neo1	10788.3653011921	-0.522051967155863	0.0479562157259124	-10.8860125690397	1.34396633931334e-27	3.24925513538046e-26
AABR07051376.1	3000.86795013413	-0.519209698787691	0.0477007444987583	-10.884729457445	1.36302747023658e-27	3.29141079225187e-26
Ehmt1	3605.88077449437	-0.467485668890537	0.042951553587404	-10.8840223425034	1.37364628271066e-27	3.31310401044261e-26
Clip2	17005.1480157021	-0.419425252759193	0.0385372076816074	-10.8836440933776	1.37936012591517e-27	3.3229293877576e-26
Tex264	2976.05823379507	0.335132144726924	0.0307939136683807	10.8830643722639	1.38816319125459e-27	3.34016463833942e-26
Grip2	4469.57639602195	-0.521883621715909	0.0479836423316277	-10.8762819235154	1.49538776081527e-27	3.59389751294393e-26
Pcp4l1	1328.77988624375	0.99829499396872	0.0918088127856276	10.8736292702066	1.53952356368947e-27	3.69558618487542e-26
Neurl1	5391.39966194486	0.454812277042298	0.0418558350142858	10.8661618359081	1.67082755115921e-27	4.00603150135923e-26
Sstr3	665.735580100747	0.889916059693091	0.0819250441546668	10.8625642973474	1.73799083496327e-27	4.1621388080799e-26
Itm2c	14222.1413330245	0.456491412264892	0.0420328379520238	10.8603519178489	1.78061675562296e-27	4.25918482513827e-26
Vdac2	10516.826284615	0.26413957092104	0.0243237887818706	10.8593103356461	1.80104230013105e-27	4.3029619104546e-26
Trnp1	1829.30401882735	0.791397392168112	0.0728828397896889	10.8584873263963	1.81734579847946e-27	4.33679927882143e-26
Ankrd12	6828.8358677372	-0.417871065498569	0.0384877294071007	-10.8572542973002	1.84204591847105e-27	4.39057062449688e-26
Ankrd44	817.716963388965	-0.730069936495778	0.0672597718905033	-10.8544813039852	1.89881762626526e-27	4.52056934290648e-26
Reep5	26811.803382167	0.267734868646725	0.0246678602688103	10.8535910990725	1.91740821516151e-27	4.55947070882302e-26
Vars	6383.65131162497	-0.377973578480597	0.0348431992441341	-10.8478436733742	2.0418558445247e-27	4.84970684760498e-26
Set	7406.87283594675	-0.316665756101189	0.0292032062489005	-10.8435270224177	2.1405604131944e-27	5.07819133153613e-26
P2ry12	373.748752707201	1.34089866848018	0.123681355953581	10.8415586014712	2.18712728268468e-27	5.18259634470078e-26
Pim2	1969.04380608163	0.474990364064258	0.0438213811882874	10.8392376320446	2.24332643087023e-27	5.30955531418585e-26
Maco1	4414.47316982425	-0.262495847636883	0.0242184999135889	-10.8386501465187	2.257777260776e-27	5.33752243912739e-26
Ngef	10278.2943550265	0.539642245678422	0.0498403504862923	10.8274167499452	2.55254926531753e-27	6.02734826519034e-26
Fbn1	2007.35884424289	-0.557008164251095	0.0514635367643307	-10.8233557052604	2.66825298257849e-27	6.29322531164613e-26
Ccdc32	3184.92685252099	0.404084256929702	0.037342869941412	10.8209213047545	2.74008960788416e-27	6.45514133206198e-26
Uhrf1	543.412109854271	-0.689404912116936	0.0637123884661618	-10.8205786773021	2.75035296484434e-27	6.47179454909946e-26
LOC497940	635.712238817427	-0.961264473130929	0.0888424101967206	-10.819882880287	2.7713129288131e-27	6.51354987676954e-26
Sec16a	7650.20147374855	-0.280561922083297	0.0259318918758906	-10.8191844785587	2.79251063966386e-27	6.55576657700925e-26
Sox10	2608.4985375819	0.688830734702304	0.0637089768599686	10.812145613582	3.01533577343397e-27	7.07068319094585e-26
Ly6e	3374.70093571429	0.464120905903449	0.0429490637386994	10.8063102079977	3.2133641363775e-27	7.52633033560788e-26
Chp1	6474.14160605787	0.360949946679086	0.0334031995199816	10.8058494954404	3.22953717140259e-27	7.55547610769243e-26
Rnf128	1025.21024485597	0.662928905666963	0.0613692883933255	10.8022909018945	3.35720939005811e-27	7.84510521829034e-26
Dusp4	2143.38186635483	-0.678465602518317	0.0628094645775394	-10.8019644345279	3.3691697794716e-27	7.86398384010307e-26
Serinc1	18996.7018070598	0.364396119100256	0.0337413816936674	10.7996798236821	3.45405904768534e-27	8.0528465254436e-26
Trio	10524.2630538461	-0.549378763082117	0.0508784769918929	-10.797861798608	3.52312399671125e-27	8.20442438774366e-26
Ankrd10	3248.98393473973	-0.423128119965383	0.0392079953151696	-10.7918835575272	3.76003072555017e-27	8.74606458090085e-26
Armc6	3183.85546480658	-0.324472053524614	0.0300956590424462	-10.7813573069454	4.21618025166822e-27	9.79584998839429e-26
Zfp354c	3401.89910160075	-0.438803648738522	0.0407132402864387	-10.7779102240773	4.37716980259373e-27	1.01582428637513e-25
Slc25a4	29739.4149284028	0.389605581380904	0.036156399140745	10.7755636800085	4.49023295617721e-27	1.0408709346928e-25
Laptm5	826.102911516461	1.00245545986657	0.0930410230371312	10.7743383202753	4.55042037206908e-27	1.05361733414994e-25
Chst1	6569.46139432335	0.360454101626593	0.0334569859219259	10.7736573302728	4.58421446962227e-27	1.06023042413867e-25
Atp6v1h	5614.578585962	0.374148135488797	0.0347288343796034	10.7734147192841	4.59631405534508e-27	1.06181667914813e-25
Bzw2	6811.5169120064	-0.379968327486703	0.0352871582281577	-10.7678925299092	4.88044549291018e-27	1.12617113537996e-25
Ano4	1157.92889141831	0.495752380322212	0.0460499188358014	10.7655429771744	5.00655517036054e-27	1.15312286097536e-25
Ypel1	513.372367636393	-0.742714055776291	0.0689901743232162	-10.7655048427144	5.00862841884657e-27	1.15312286097536e-25
Fmnl2	2697.61975469604	-0.353191277253814	0.0328099607865218	-10.7647576768486	5.04942161205542e-27	1.1611950267905e-25
Rai1	6933.25426778662	-0.427459975017852	0.0397099153248577	-10.764565260865	5.0599802300378e-27	1.16230384875925e-25
Ccdc88c	2471.53106925453	-0.423414812071875	0.039345643114627	-10.7614154593515	5.2359676165748e-27	1.20136697521863e-25
Myef2	8682.13948361904	-0.316130735468014	0.0294100752001413	-10.7490624664059	5.98670130183927e-27	1.37206525311384e-25
Tia1	2907.58785823378	-0.469959228086625	0.0437272142249863	-10.7475227136259	6.08746141175922e-27	1.39358156160725e-25
Gcn1	8292.23677650592	-0.302272586372218	0.028132840242153	-10.7444745631942	6.29191522503833e-27	1.4387607501047e-25
Ctcf	4114.74643857666	-0.263495953560891	0.0245466376703777	-10.7345029123427	7.00951844227848e-27	1.60104671522618e-25
Fam110d	1442.23813955629	-0.69822299449566	0.0650584737085992	-10.7322375502236	7.1835343884349e-27	1.63894602150553e-25
Ankrd13c	6101.84143773777	0.274031826520514	0.0255354878079712	10.7314114608365	7.24805137206702e-27	1.65180563327422e-25
Lgmn	3853.17591595249	0.540608620355702	0.0504012075353181	10.7261045278901	7.67643969205756e-27	1.74746818158524e-25
Tmem176b	1497.66616624913	0.787931693425437	0.0734624547215238	10.7256379658463	7.71528106227677e-27	1.7543388812764e-25
Hexb	2099.37620014479	0.472455168790798	0.0440565562940223	10.7238333753948	7.86735665175403e-27	1.78691306910916e-25
Gins2	1739.6619036251	-0.510990211472712	0.0476506965062319	-10.7236672061212	7.88150853703598e-27	1.78812276551343e-25
Glt1d1	970.984796363913	0.513866272299331	0.0479351357318798	10.7200337383749	8.19734279121092e-27	1.85769759451827e-25
Kcnc4	2827.55626688404	0.511428135368444	0.0477143989438701	10.718528299394	8.33184877276789e-27	1.88606990096399e-25
Coq10a	1787.01829860071	0.399964799563826	0.0373187994217607	10.7175151870134	8.42359653913696e-27	1.90471055672896e-25
Stxbp1	48068.722194302	0.278852655782735	0.0260250070140154	10.7147965659553	8.67477598751203e-27	1.95931952627641e-25
Diras2	3437.00141991207	0.641666207560423	0.0599045127769753	10.7114836231011	8.99092375370965e-27	2.0284645350797e-25
Abhd17a	7214.58176276508	0.36521074674997	0.0340996744039126	10.7100948362154	9.12682696601785e-27	2.05683553205252e-25
Stk36	1095.89499870456	-0.773776765325519	0.0722586089948159	-10.7084370442425	9.29172334453462e-27	2.09167016622524e-25
Usp47	7555.71655396156	-0.260269918377122	0.0243117434879703	-10.7055225597418	9.58881214872632e-27	2.15615243211094e-25
Plxnb3	1060.87955130465	0.945820146419167	0.0883518289058926	10.7051563972332	9.6267967970483e-27	2.16229382603324e-25
Pkp4	7741.55704656467	0.352613139201856	0.0329436385726334	10.703527432904	9.79759713004128e-27	2.19822057424846e-25
Rspo1	170.929989923441	1.36349561636184	0.127401048669775	10.7023892707197	9.91871550701466e-27	2.22293336473581e-25
Fahd2a	1184.68551868293	0.541160442035183	0.0506686096458413	10.6803886236022	1.25744147080509e-26	2.81500156889625e-25
Nr1d1	1586.85158346316	0.6101098187855	0.0571378510078804	10.677857287656	1.29219791157318e-26	2.88961696340757e-25
Hmgb2	1342.07779342941	-0.666687588192993	0.0624532264541025	-10.674990325487	1.33271403899709e-26	2.97693345425369e-25
2021-09-09	2622.44382644497	-0.42037879621376	0.0393842947633246	-10.6737672653523	1.35037934840504e-26	3.01307110117688e-25
Pygm	494.882323690898	0.933902408825694	0.0875357558853589	10.6688106977539	1.4243779228647e-26	3.17468610750703e-25
LOC691170	1033.60519313422	-0.537297897818163	0.050363066229847	-10.6684905832787	1.42929292255322e-26	3.18214006713498e-25
Raf1	7833.4662488997	-0.215830817420961	0.0202427560035058	-10.6621261148226	1.53057819138146e-26	3.40389837073419e-25
Sdhc	6494.51246483443	0.303420970743148	0.0284681264395249	10.6582697455594	1.59537828456482e-26	3.54411886461438e-25
Hp1bp3	10493.7542379669	-0.215320361763048	0.0202202740740125	-10.6487360643534	1.76748520492271e-26	3.92215227291721e-25
Gamt	1606.66786719043	0.439778596254594	0.0413135859887385	10.6448904332456	1.84200850631342e-26	4.08305167810831e-25
Tmem189	2996.0061693035	0.350577855587451	0.0329389356025003	10.6432660671901	1.87441471830879e-26	4.15034340906405e-25
Srgap1	1778.67550027763	-0.764749887383002	0.071872453089661	-10.6403754777783	1.93348606013429e-26	4.27646589282977e-25
Tubb4a	22806.0553196259	0.466548079085316	0.0438530502046327	10.638896881933	1.96441199507968e-26	4.3401294460539e-25
Dld	5447.82693455929	0.358257646827861	0.0336778075573424	10.6377960090741	1.98775558805266e-26	4.38692028474367e-25
RGD1562987	2922.59420049681	0.426376504556573	0.0401341557696678	10.623781574068	2.31009022743689e-26	5.09275604002953e-25
Tead2	486.209301071144	-0.777241362283267	0.0732213390011397	-10.6149569631767	2.53911413177206e-26	5.59157090322848e-25
Cnot6	2540.16758622109	-0.451421743965701	0.0425343859953883	-10.6131012215539	2.59006769601816e-26	5.69758648440043e-25
Lrrc10b	393.457426460029	0.827819649591523	0.0780275433049752	10.609326072922	2.69687214198676e-26	5.92055032090787e-25
Ptk7	1664.48082483796	-0.503013436027442	0.0474124449779038	-10.6093123073882	2.69726946998912e-26	5.92055032090787e-25
Ankrd6	4984.16025926135	-0.419492505919228	0.0395413670589671	-10.6089530312305	2.7076601548984e-26	5.93692583747203e-25
Srsf1	13628.2431248786	-0.295332055733587	0.0278386372619995	-10.6087109420662	2.71468402318245e-26	5.94589170915421e-25
Ankh	4998.11343392358	0.413746407603936	0.0390049957212343	10.6075234711202	2.74939923854172e-26	6.01542425192821e-25
Smpd1	4104.31592303766	0.279393469987509	0.0263560828173749	10.6007205973462	2.95692988805511e-26	6.46250264638581e-25
Urb1	2569.6614786239	-0.460178411797657	0.0434541727644612	-10.5899705948151	3.31696032673886e-26	7.24155347195358e-25
Trim28	12417.8554382062	-0.31760949743743	0.0299927550300673	-10.5895406113587	3.33223126420848e-26	7.26706193895196e-25
Avpi1	600.517107554421	0.677475167027	0.0639766278714368	10.589416628654	3.33664746251066e-26	7.26886855811463e-25
Evi2a	239.848283922671	1.23745789323431	0.116900614815345	10.58555504767	3.47713778180193e-26	7.5667896304304e-25
AC106663.2	280.130134378481	0.832050292171553	0.0786175998484752	10.5835117553222	3.55383221444161e-26	7.72539062924753e-25
Rbm14	2856.30974280492	-0.45935260737355	0.0434262229962583	-10.5777701968953	3.77843251954898e-26	8.20482774341504e-25
RGD1311595	2397.79913056225	-0.487418470530022	0.0460848158673835	-10.5765524144145	3.8278492401008e-26	8.30323614608589e-25
Kcnip3	1151.50319378519	0.61808783164378	0.0584824822071145	10.5687687717295	4.15919059717158e-26	9.01232101590334e-25
Smchd1	2612.13358151696	-0.377855867956963	0.0357543435018995	-10.5681109188004	4.18846427648104e-26	9.0660562223831e-25
Csrnp2	3480.80817979006	-0.299739257068269	0.02837194096861	-10.56463699117	4.34647031653603e-26	9.39802439840128e-25
Tppp3	1362.07502055423	0.767500342424602	0.072663510094318	10.562390138164	4.45179686238917e-26	9.61550153859325e-25
Cmtm5	663.285893815573	0.874121034496202	0.0828251242177876	10.5538149535123	4.87755326765432e-26	1.05238795743e-24
Junb	1211.80154184398	0.660550487557609	0.0625987767028078	10.5521309257147	4.96578825770028e-26	1.07028585213838e-24
Cttnbp2nl	3782.73147145291	-0.429031901594585	0.0406747113507308	-10.5478782109876	5.19571563914987e-26	1.11865248511346e-24
Asxl1	3546.97320092883	-0.374044017005039	0.0354704313725446	-10.5452345103015	5.34393707474527e-26	1.14917630692221e-24
Satb2	13069.7387741445	-0.56868173782202	0.053928281816117	-10.5451484577442	5.3488314779252e-26	1.14917630692221e-24
Tspan14	3003.68001174105	-0.383567658311897	0.0363802991138485	-10.5432794027218	5.45624073457702e-26	1.1710109881624e-24
Apoo	982.666068939783	0.482580502056664	0.0457827706711878	10.5406574347053	5.61052992923711e-26	1.20285012027877e-24
Cox6a1	15302.1806296148	0.415683134448076	0.0394410937981356	10.5393409365266	5.68962202286369e-26	1.21851735923064e-24
Kcnq4	593.98316322259	-0.684561316875532	0.0649616684209263	-10.5379269577844	5.77580175564636e-26	1.23566783072223e-24
Szrd1	4110.91339087251	-0.285070675329204	0.0270598903291367	-10.5348052731113	5.97067183779072e-26	1.27601066913122e-24
Gapdh	36262.5646313237	0.372416518917699	0.0353614892496959	10.5316978108014	6.17112441479432e-26	1.31746028075588e-24
Odc1	6758.89515225021	-0.404404966420069	0.0384037693027534	-10.5303456864343	6.2604150722906e-26	1.3351158880485e-24
Ssrp1	7383.85672173913	-0.248693731293722	0.0236190251858144	-10.5293816885842	6.32485571077703e-26	1.34744034385218e-24
Cplx2	19982.3843764536	0.54486471422301	0.0518224361311333	10.5140698681989	7.44114011764482e-26	1.58358717209542e-24
Unc13b	3576.38826188999	-0.451061347971183	0.0429035969504933	-10.5133690420331	7.49666212734746e-26	1.59372901049381e-24
Acss2	2541.91714117322	0.515039001206747	0.0490052679792892	10.5098701107892	7.78006272084009e-26	1.65224392792684e-24
Crym	7999.76228347721	0.610773536025137	0.0581455748789163	10.5042135587622	8.26084636960152e-26	1.752510444483e-24
Zfp385b	1470.6485824557	0.470555081224947	0.0448010591606301	10.5032133177436	8.3488755729701e-26	1.76933283586165e-24
Rimklb	4557.80596455889	-0.374693131212984	0.0356804462621111	-10.5013577593862	8.51464894561193e-26	1.80257876319851e-24
C1qtnf5	483.854736860806	0.746252763761061	0.0710996417426472	10.4958723485865	9.02402724224359e-26	1.90842162763941e-24
Zfp786	765.307283458564	-0.575671401967007	0.0548483994579705	-10.4956827848393	9.04215996059102e-26	1.91026236497992e-24
Ctss	704.853164528796	1.18663862121411	0.113085679989207	10.4932704240481	9.27609273296073e-26	1.95764207051859e-24
Cgrrf1	473.796975064012	0.582956973202016	0.055557223389082	10.4929105099334	9.31150499104123e-26	1.96307066720599e-24
Ppp1r3c	1319.73542639818	0.440044965684954	0.0419408504307504	10.4920372659473	9.39798213131657e-26	1.97924239064941e-24
Eif5a2	1699.81706548551	0.547574468324386	0.0521904603963476	10.4918497397027	9.41665638037727e-26	1.98111586984884e-24
Cdr2l	2890.19672087028	-0.424000236266437	0.0404194798421241	-10.4899973458974	9.60310897431929e-26	2.01824676161524e-24
Fam69a	2746.94108593378	0.443615632570636	0.0422911128646307	10.4895710356595	9.64653451516166e-26	2.02527242774275e-24
Prrc2a	32330.9719968844	-0.3233400622281	0.0308398192059459	-10.4844992789634	1.01783368734155e-25	2.13471123245754e-24
Prkx	1439.19498449958	-0.448112617991828	0.0427443718049307	-10.4835467002965	1.02814135943138e-25	2.15409968377246e-24
Nppc	314.759703790837	0.844098366753007	0.0805273826120213	10.4821284310189	1.04368016832363e-25	2.18439671593354e-24
Pou2f2	971.377358515516	-0.624834347891297	0.0596226311452649	-10.4798184160801	1.06948888299813e-25	2.2361036913872e-24
Hdgfl3	5937.93013400486	-0.244363545222523	0.0233238647573101	-10.4769748823867	1.10212834325004e-25	2.30197115816967e-24
Pde1b	3341.81913283412	0.526283749664999	0.0502354006893811	10.4763521827795	1.10940671585622e-25	2.31478682422729e-24
Kank1	1732.14273335496	0.562886330284044	0.0537353696507297	10.4751550783535	1.12353305477959e-25	2.34184976232866e-24
Pradc1	710.010258080545	0.500040782194762	0.0477379179079649	10.4747086615466	1.12884647541949e-25	2.35050663843771e-24
Lmnb2	1824.5226508832	-0.484791447921239	0.0463328391145653	-10.4632363823533	1.27427318296618e-25	2.65059288366477e-24
Ptma	1491.83245219422	-0.523440340537251	0.0500493720740263	-10.4584796740916	1.3398825671455e-25	2.78420726260183e-24
Ep400	7303.94792053427	-0.379348895342021	0.0362791513975419	-10.4563883312807	1.36977780240224e-25	2.84341170867514e-24
Eps8	2921.72861350668	0.321262035306373	0.030729243269266	10.4546028840119	1.3958227842259e-25	2.89451070710508e-24
Dicer1	4871.16129764938	-0.315678618757527	0.0301973862982102	-10.4538391382647	1.4071131501903e-25	2.91493992053737e-24
Syngr1	3945.07041398239	0.526480154411917	0.0503634033233984	10.4536254436824	1.41028834600243e-25	2.91853339019502e-24
Fam184b	1673.09766157361	0.407017402556381	0.0389376369544641	10.4530586443232	1.41874461090534e-25	2.93303732825941e-24
G3bp1	7242.93468814054	-0.242619615666441	0.0232149206672996	-10.4510206665575	1.44956715120071e-25	2.99370341318313e-24
Sgtb	1643.31328238102	0.475365010567527	0.0454942256493428	10.4489087083603	1.48220885307057e-25	3.05799912048979e-24
Slc29a1	1850.55470270671	-0.48337379004476	0.0463126691127479	-10.4371827257028	1.67714268130761e-25	3.45665419362078e-24
Naa20	1671.10193754072	0.313150842483666	0.0300037964523062	10.4370406252238	1.67965439464965e-25	3.45831280849612e-24
Nsg1	35665.07358509	-0.22644447202949	0.0217028542203051	-10.4338567513221	1.73691916155192e-25	3.57258702670475e-24
Hpcal4	11725.2898898684	0.501403106320254	0.0480568736417636	10.4335356906054	1.74280002146416e-25	3.58104750860688e-24
Ache	5559.34545284149	0.595420153602611	0.0570733725897994	10.4325384427874	1.76119271044084e-25	3.61517368931423e-24
Acsl5	2794.7126809393	0.311378892398646	0.0298641768080837	10.4265017716598	1.87670853153481e-25	3.84839219118374e-24
Mllt3	1138.47882950653	-0.593786910517937	0.056959117424807	-10.4247912777407	1.91078402783109e-25	3.91430580423234e-24
Hsdl2	1137.75310835019	0.406081966153334	0.038971988253445	10.4198421572047	2.01286974454681e-25	4.11926677015338e-24
Lrp8	12436.3044107668	-0.339645856785775	0.0325972257024112	-10.4194712730001	2.02073415972654e-25	4.13118810051057e-24
Wipf3	2318.8426851281	0.391471223666861	0.0375783200726213	10.4174753663902	2.06358216336785e-25	4.21453373284602e-24
Heatr5a	1366.40636088967	-0.432681681507622	0.0415512272686374	-10.4132106305849	2.15817793410579e-25	4.40329153524505e-24
Smarcc2	15974.9320850868	-0.271805262836377	0.0261354597442515	-10.3998653743277	2.48283726914337e-25	5.06059185843509e-24
Inpp5j	1702.22540560236	0.558368580093787	0.0537269483355313	10.3927097553858	2.67639286064958e-25	5.44962003585532e-24
Pla2g16	544.847890653621	0.884438223928066	0.0851709388994899	10.384272327581	2.92390448442707e-25	5.94762096932655e-24
Pcmt1	2920.15465428615	0.336352130626539	0.0324221719434262	10.3741393763947	3.25128661356428e-25	6.60692746146562e-24
Pex5l	1275.33796269955	0.839846763655115	0.0809920294992965	10.3694989352305	3.41309692510753e-25	6.9287919541762e-24
Slc25a12	4670.44100321483	0.282422249597061	0.02725003970492	10.3641041501334	3.61126404850174e-25	7.32374470697149e-24
Kif26b	1418.65378156149	-1.01359305717641	0.0978223954198419	-10.3615644743332	3.70846043234063e-25	7.51334083592212e-24
Ap2m1	42077.5264647403	0.266307759207091	0.0257110220000477	10.3577274838238	3.86024423011832e-25	7.81304176845127e-24
Vip	470.237414086043	1.06691274561082	0.103063432211115	10.3520009252686	4.09829631943548e-25	8.2865751927907e-24
Pnlip	252.638245401675	1.46720674315862	0.141752838847256	10.3504575646601	4.16490502735043e-25	8.41285900838681e-24
Snap47	1355.0400288238	0.480852951566535	0.0464634173635118	10.3490655412736	4.22590179056454e-25	8.52756676064119e-24
Plpp3	7432.44989397032	0.496992574961145	0.0480330046822628	10.3468974770315	4.32267118844876e-25	8.71416102268377e-24
Tuba1a	217204.411298879	-0.347733314257012	0.0336091052163591	-10.346402024644	4.34509161636636e-25	8.75065170453105e-24
Kcna2	4525.59902029612	0.611802671815528	0.0591470447314923	10.343757234075	4.46673850415662e-25	8.98670527251372e-24
Zfp462	4565.47111245635	-0.52664446858215	0.0509167794772479	-10.3432399690063	4.49092164336166e-25	9.02639608080429e-24
Akirin1	4544.44061356479	0.345312454872257	0.0333908404233524	10.3415323032947	4.57168317106413e-25	9.17961358233491e-24
Idh1	11304.816090431	-0.590902848077644	0.0571806110167589	-10.3339722603604	4.94686238943585e-25	9.92311208019508e-24
Schip1	5745.44629086309	0.312613492752686	0.030253864746051	10.3330101914828	4.99674389784507e-25	1.00132573066608e-23
Ano3	1136.29529912899	0.858579007305048	0.0831570605805418	10.3247878329402	5.4439025064444e-25	1.08985637134944e-23
Nckap1l	467.465277962044	0.872796483244033	0.0845486764857882	10.3230058650385	5.54592008975105e-25	1.10918401795021e-23
Kifc2	21892.1315838782	0.383860554538851	0.0372498490295233	10.3050230951168	6.68756130009759e-25	1.3361932143982e-23
Ndufb5	2222.78137671636	0.432511758065737	0.0419965080164357	10.2987552654728	7.1378900429692e-25	1.42476504700055e-23
Ildr2	1150.55640767932	0.84856087352921	0.0824010461225672	10.2979381143659	7.19877190962349e-25	1.43550313867098e-23
Ndufs7	2622.45996995612	0.384296341503124	0.0373300003050341	10.2945710785676	7.45510788591938e-25	1.4851571855332e-23
Nfam1	545.843213186439	1.19336108161758	0.115929901627175	10.2938160463154	7.5138192381728e-25	1.49538288571101e-23
Pitpna	12822.7058414496	0.26459707279738	0.025736249321811	10.2811046586007	8.57392043894544e-25	1.70468722368042e-23
Spsb4	1116.69428266311	-0.534838608551185	0.0520438084114445	-10.2767000509051	8.97479756328209e-25	1.78264116305976e-23
Rcn1	5128.27865083072	0.287894669915526	0.0280168433661652	10.2757711192834	9.06168475981954e-25	1.79709141677235e-23
Lrrtm3	1874.21364899037	0.396739420674037	0.0386093555620236	10.2757327828665	9.06528839062856e-25	1.79709141677235e-23
Atp5f1c	11421.7533632594	0.271434515191323	0.0264207399795559	10.2735394769925	9.2738413618935e-25	1.83663759522935e-23
Sdr39u1	2014.88972147594	0.358773353844963	0.0349408744323955	10.2680130269529	9.82064633090133e-25	1.94303022132872e-23
Foxp4	4441.53091956609	-0.305544878990775	0.0297595493699219	-10.2671204860242	9.9119045427198e-25	1.95917254668784e-23
Selplg	140.578134127337	1.78480742044013	0.173915765738262	10.2624820289508	1.03998672030913e-24	2.05361900131219e-23
Ubl3	6364.39587093805	0.373407305482864	0.0363877308655462	10.2619013772146	1.04626037422063e-24	2.06399563599902e-23
Vsig2	228.089226262582	0.810879958832422	0.079041900738929	10.2588620877263	1.07971526984201e-24	2.12792133920226e-23
Arf3	8239.31413709006	0.443047875471135	0.0432066926473924	10.2541492607829	1.13369890296637e-24	2.23214186337208e-23
Parp11	1262.2455642995	-0.456408851491692	0.044531049667378	-10.2492273346532	1.19293312313829e-24	2.34648787133803e-23
Btg1	2976.29622766773	-0.345789163503337	0.0337444401699069	-10.247292939585	1.21704353634617e-24	2.39159088713613e-23
Fkbp5	2272.07692673468	-0.436890177662953	0.0426581671756576	-10.2416537462552	1.29012045757654e-24	2.53273647969969e-23
Ndfip1	30557.9551203964	0.290732869858876	0.0283886387282065	10.2411698088929	1.29659057654912e-24	2.54297435439353e-23
Nckap1	17387.3002968887	0.27192814238638	0.0265549527947043	10.2402043222841	1.30959508471113e-24	2.56599578493689e-23
Cd81	15734.647529762	0.370032698846706	0.036136396324416	10.2398893216889	1.31386584173093e-24	2.57187651724335e-23
Apbb1	18943.5134524595	0.264218942263076	0.0258041021915627	10.2394162099338	1.32030619771657e-24	2.5819887611716e-23
Ociad1	8470.72244542144	0.310728914683532	0.0303488942982829	10.2385580057562	1.33206864860882e-24	2.6024793462695e-23
Ptafr	284.984656280568	1.03410334889637	0.101005437006774	10.2380958841554	1.33844537760764e-24	2.61241843452127e-23
Vsir	947.099495481234	0.674237880290901	0.0659344650867163	10.2258792788286	1.51843636879855e-24	2.96087784714712e-23
Crlf1	667.150292780856	-0.807221035510574	0.0790083907176584	-10.2169026375342	1.66578589728353e-24	3.24507906528503e-23
Cdk4	4298.68073940092	-0.375067070486165	0.0367316564057401	-10.2110034555249	1.77024503595321e-24	3.44526075200885e-23
Pptc7	3099.20182424911	0.355657059126291	0.0348528122755221	10.2045440785298	1.89207672748839e-24	3.67746694322104e-23
Rgs9	1222.808200874	0.722817553132404	0.0708333055968253	10.2044870988599	1.89318757244795e-24	3.67746694322104e-23
Pcnx3	6199.06324896407	-0.332220106259399	0.0325752904622594	-10.1985308970398	2.01294201250782e-24	3.90634149170579e-23
Kdm6b	4154.15458945848	-0.437360155867852	0.0428952332163292	-10.1960083457795	2.06589450334854e-24	4.00526532419534e-23
Ppp3cb	22378.5710035259	0.321847702489348	0.0315716291573467	10.1942063517002	2.10456402572621e-24	4.07633529265898e-23
Camkv	31941.7913848995	0.309141138107933	0.0303255297156144	10.194088644353	2.10711474526077e-24	4.07737772101082e-23
Rad21	8025.70896468734	-0.20472471086015	0.0200853517305883	-10.192737155226	2.13662189150543e-24	4.13053048873093e-23
Zfp292	3026.13088339651	-0.391152745882962	0.0384247668674487	-10.1797038153099	2.44303826503975e-24	4.71839420874216e-23
Zfp646	2202.38024011805	-0.378875245651897	0.0372335958831598	-10.1756286672074	2.54749614137588e-24	4.91545445945479e-23
Dock11	1108.32498603385	-0.478380052119433	0.0470208407700059	-10.1737877138213	2.59612443612501e-24	5.00451770465202e-23
Scn2b	1120.3709584584	0.8731646263807	0.0858750457358012	10.1678504960223	2.75930565424062e-24	5.3140240071212e-23
Hdac2	8424.04485396675	-0.294730436310083	0.0289937277964029	-10.1653170775318	2.83199064280073e-24	5.4488253013431e-23
Pld3	14023.9486634442	0.311284546484559	0.0306286409762091	10.163185063495	2.89462647003826e-24	5.56405429629745e-23
Gna15	166.200412708153	1.12317173676341	0.110526890854106	10.1619771268694	2.93072107745394e-24	5.62809564257979e-23
Baiap2	3549.80692438421	0.538328820983268	0.0529840134175081	10.1602122274373	2.98426141487414e-24	5.72548638876421e-23
Sdc3	57557.572516044	-0.30792206390265	0.0303233372710465	-10.1546231917112	3.16028594631689e-24	6.05746388575025e-23
Ppp1r1a	7181.17554079662	0.364709911696959	0.0359236942510338	10.1523498432087	3.23479215719465e-24	6.19441295886235e-23
Klhdc10	12422.3299025855	-0.230413242053738	0.0226966371874645	-10.1518669990899	3.25083941144842e-24	6.21926406760575e-23
Ndufb6	2168.54086568916	0.441876963857917	0.0435322857264887	10.150557373307	3.29476272246025e-24	6.29734837330609e-23
Ndufs4	4315.26848003212	0.305716155779648	0.0301234491805359	10.1487765875491	3.35543271117687e-24	6.40726359363274e-23
Mcm6	1522.09463778267	-0.448381412343803	0.0441930131092603	-10.1459796650491	3.45296294323134e-24	6.58729088793474e-23
Cacng8	3348.01008006387	0.302281214800283	0.029796064520463	10.1450047066681	3.4876160912916e-24	6.6471403583789e-23
Nexmif	5809.12192733733	-0.475032226471891	0.0468407164267666	-10.1414381057682	3.61734508956194e-24	6.88791461602678e-23
Paxbp1	2443.78170972295	-0.472054678946595	0.0465541114887018	-10.1399138304069	3.67423541600297e-24	6.98967225617091e-23
Zfp518b	1347.06574881791	-0.61616191693428	0.0607855950130213	-10.136643670302	3.7992946088077e-24	7.22079819647692e-23
Mk1	2598.48886736783	-0.394450062852514	0.0389392171463732	-10.1298919639234	4.07098983633723e-24	7.72992072016797e-23
Nkd2	2485.93486172817	-0.420231613965834	0.0414857339668623	-10.1295451178833	4.085455506159e-24	7.75012439651511e-23
Lgi4	899.655026251959	0.890388909818494	0.0879080068611234	10.1286440406404	4.12327450244519e-24	7.81455017956405e-23
Eps15	3016.31440050555	0.430422698371456	0.0425136658666905	10.1243374241385	4.30887094191907e-24	8.15866591432526e-23
Thrap3	6953.71669370373	-0.243573108303769	0.0240628361501358	-10.1223773782956	4.396057698881e-24	8.31597842944249e-23
Cpne5	6401.11770366653	0.335153913313599	0.0331113104212757	10.1220371241558	4.41136988637828e-24	8.33715987854701e-23
Akap8	4729.88856383176	-0.369260783518591	0.0364827104765314	-10.121528216938	4.43437048394625e-24	8.37281882616506e-23
Olr59	77.5347834646828	2.30301352578518	0.227619418506236	10.1178253634898	4.6053396744774e-24	8.68754020529907e-23
Efna4	206.712681726608	-1.15613384168627	0.114270967201353	-10.1174766434687	4.62177338209419e-24	8.71043057871891e-23
Aldoc	13604.178622345	0.580092394148212	0.0573484324581488	10.1152266815932	4.72920988976747e-24	8.90462754337258e-23
Cds1	1527.7219981589	0.528454658007281	0.0522448423702634	10.114963200809	4.74195188817357e-24	8.92032917868119e-23
Rab3gap1	2114.67872495038	0.370154385822671	0.0365955014791711	10.1147510175083	4.75223784086627e-24	8.93138577513456e-23
Scamp5	12202.0153765304	0.33438640133042	0.0330609702157137	10.1142343720901	4.77737563068796e-24	8.97030864483207e-23
Prkcz	9815.40337987963	0.236562298765756	0.0233902133582353	10.1137298383157	4.80205121946434e-24	9.00829238021737e-23
Nckap5	498.883494320625	-0.79714128303511	0.0788520166256942	-10.109332863598	5.02251116919834e-24	9.41314304236433e-23
Crebbp	3667.05867272966	-0.490925867112587	0.0485651302893217	-10.1086080524843	5.05980272975863e-24	9.47427017605451e-23
Slc7a10	1500.19310848024	0.52265237280671	0.0517049835296772	10.1083558513605	5.07284269722843e-24	9.48991625538762e-23
Tst	2796.28038048133	0.500263016617236	0.0494924805534203	10.1078590327933	5.09862797020149e-24	9.52935449043194e-23
Lrp11	10363.3339571123	0.293718496582642	0.0290618101471247	10.1066827942134	5.16019433861439e-24	9.63553339173526e-23
Fam57a	1486.71126131092	-0.518663641329998	0.0513411132361321	-10.1023060981268	5.39581465631053e-24	1.00662251323067e-22
Mtfp1	746.659445753958	0.58916970760701	0.0583248088922841	10.1015282998202	5.43878885239822e-24	1.01370618352887e-22
Cox6b1	5756.27692358648	0.490540565812578	0.0485677366812224	10.1001322963076	5.51677149319481e-24	1.02729586812617e-22
Rab29	445.116905653642	0.634971906443145	0.0629392943479679	10.088640379929	6.20226025729096e-24	1.15388239497442e-22
Rai14	808.2275839511	-0.604943894645994	0.0599784172600577	-10.086026312149	6.36960233610881e-24	1.18392792045472e-22
Zswim6	1591.99272793445	-0.438498271844816	0.0434868484458783	-10.0834686236357	6.53766157141063e-24	1.21405154387515e-22
Ypel2	604.646115409605	0.681237487321234	0.067567726988077	10.0822910239595	6.61650800792557e-24	1.22756824396128e-22
Gltp	2091.48343255492	0.479401541327308	0.047558817354173	10.0801821407202	6.76006936930844e-24	1.2530558593064e-22
Nrp2	4559.19734325396	-0.654600079371043	0.0649542558642535	-10.0778628076208	6.92152108019918e-24	1.28181002819776e-22
Dgcr8	2905.50262282084	-0.374000018108993	0.0371194113148522	-10.0755913108824	7.08334314255311e-24	1.3105802015354e-22
Azin2	440.215423837435	0.870763321610495	0.086455746550487	10.0717807242807	7.36326761380876e-24	1.36112957897596e-22
Ephb2	4320.51011333707	-0.500029721423581	0.0496669446539547	-10.0676561626137	7.67861253603264e-24	1.41812844102116e-22
Mvb12b	15883.2158795356	-0.257011782247022	0.0255358853722624	-10.0647296344067	7.91043776281787e-24	1.45961265095346e-22
Fkbp1a	20629.1235509523	0.275088975234064	0.0273374004429339	10.0627334997819	8.07252482688402e-24	1.48816517736734e-22
Prkar2b	18124.745390689	-0.224540623111746	0.0223163972091108	-10.061687870481	8.15873881297099e-24	1.50269134864357e-22
Cdk19	8006.93218086062	-0.42975027946641	0.0427142859509353	-10.0610432762484	8.21234045792672e-24	1.51118998798906e-22
Kdm1b	2234.92472090431	-0.440288956249898	0.0437822616643297	-10.0563319370185	8.6148494949579e-24	1.583818972485e-22
Med23	2701.57985531274	-0.392658026192081	0.0390511865074156	-10.0549576417484	8.73589950442564e-24	1.60461762429432e-22
Nrsn2	2670.36466519383	0.538657045245343	0.0535869743738066	10.052014534126	9.00082848007741e-24	1.65178247288377e-22
Pfkfb3	3697.15986447134	-0.419340319102479	0.0417294070707615	-10.0490361243666	9.27703467486338e-24	1.70092961549984e-22
Jag2	5507.66725212517	-0.403464771365711	0.040150581518336	-10.0487902318789	9.30020939927533e-24	1.70349305163998e-22
Ddr1	4194.66036325414	-0.384447740979691	0.0382584193135609	-10.0487094834946	9.30783222194204e-24	1.70349305163998e-22
Ajap1	2366.88890762438	0.463668213390644	0.0461513258002867	10.0466932498776	9.50018819041087e-24	1.73712827380618e-22
Zcchc14	3998.82408496936	-0.704191545106499	0.0701174413762553	-10.0430296839806	9.85983510704532e-24	1.80126473641784e-22
Nxph3	3189.50358263949	0.485180259908222	0.0483136574073208	10.0423003751876	9.93302333528824e-24	1.81300047543189e-22
Cavin4	425.753938881014	-0.721999727301053	0.0719775749743583	-10.0308982007002	1.11497658875216e-23	2.03325163709439e-22
Tax1bp1	6310.87267386984	0.218239433918947	0.0217576214173208	10.0304821806124	1.11968462986627e-23	2.04000095333549e-22
Ddt	1797.26233299899	0.444324449277878	0.044306385525179	10.0284517459763	1.14294681266723e-23	2.08051234722714e-22
Asxl3	1146.1654113797	-0.80750441287105	0.0805406868917717	-10.0260432836406	1.17116119876228e-23	2.1299574404779e-22
AC126641.1	7093.26454321815	0.528889614025789	0.0527825147461523	10.0201670301119	1.24292712483556e-23	2.25844874880435e-22
Tusc3	13096.4753103917	0.341169797341106	0.0340716657027498	10.0132996231403	1.33233191848117e-23	2.41873160111366e-22
Kctd18	1714.77363955235	-0.330109876887719	0.0329722486114503	-10.0117489946707	1.35338431756725e-23	2.45475078548903e-22
Hivep1	3122.8866865525	-0.398718478183331	0.0398347135527191	-10.0093220867686	1.38699679016623e-23	2.51346645516706e-22
Fbxw7	3449.77091242111	0.464346559210412	0.046430849755728	10.0008197492256	1.51140688954553e-23	2.73647038268029e-22
AABR07026294.1	1278.88305904519	0.425999826298423	0.0426329081847695	9.99227696248529	1.64753063317189e-23	2.98026523464844e-22
Uhrf1bp1l	2590.28067231685	0.320827155296973	0.0321224624631603	9.98762643632675	1.72666661833608e-23	3.12063030218457e-22
Smarca4	13723.7844661945	-0.219758455033748	0.0220097350210532	-9.98460248719669	1.78013155313444e-23	3.21439084371691e-22
Fat4	2851.1386713842	-0.981340051515443	0.0983106215717281	-9.98203485876092	1.82681313580667e-23	3.29574658338764e-22
Nfil3	912.656794718898	-0.699687471416626	0.0701114738271273	-9.97964289185867	1.87139080164896e-23	3.37316527058789e-22
Khdrbs1	10656.1258669145	-0.279360786821175	0.0279938633877642	-9.97935808114574	1.87676989939476e-23	3.37985405882114e-22
Slc1a2	2141.14054986628	1.21636419227921	0.121973499859674	9.97236443718182	2.01376762899808e-23	3.62335099142993e-22
Psat1	3568.27329677282	0.356080037514652	0.035719407633505	9.96881138590459	2.08711543916181e-23	3.75199279480197e-22
Npr2	2134.83569166607	-0.318107861884668	0.0319222245894772	-9.96509065315985	2.16676104139514e-23	3.89171796973985e-22
Prnp	12870.6018297482	0.36462418410328	0.0365973860430677	9.96312096372652	2.21013482851964e-23	3.96610554701576e-22
Eef2k	4064.56196973403	-0.410478512175143	0.0412297735333901	-9.95587598468654	2.37720004973889e-23	4.26213035466459e-22
Xpo1	8105.01864176142	-0.260319444012513	0.0261546376977521	-9.95308927696928	2.44473843936812e-23	4.37934578086632e-22
Kcnj10	761.118416778927	0.85717315275968	0.0861341272640517	9.95160896135792	2.48138441290572e-23	4.44106432910511e-22
Slco5a1	487.668383734114	-0.985042030222529	0.09900225047902	-9.94969331966118	2.52961552872513e-23	4.52339016875297e-22
Dcun1d4	4844.09747943373	0.313410321821271	0.0315096302356981	9.94649316659389	2.61226650557124e-23	4.66706520307525e-22
Tcof1	1856.47294483685	-0.455049642092062	0.045750175307315	-9.94640215114771	2.61465587443219e-23	4.66721832740053e-22
Opalin	23.4838793394879	6.88562770430231	0.692367030491468	9.94505428632937	2.65029485583908e-23	4.72667022705104e-22
Ntsr1	1839.81256653776	-0.570405160738129	0.0573588324974717	-9.94450437538582	2.66497286084738e-23	4.74866756031381e-22
Hsph1	11824.0712004611	0.29500179815419	0.0296794456237416	9.93959934070359	2.79950840869046e-23	4.98401057645594e-22
Il17rb	140.849823355599	-1.16042309456901	0.116774801994052	-9.93727306536664	2.86564347907841e-23	5.09727277314562e-22
Gpr180	2454.75597127372	0.320478342921453	0.0322662163442223	9.93231866738037	3.01169463131328e-23	5.3523625640708e-22
Fam208b	1900.79415592041	-0.457174773711016	0.0460332068386851	-9.93141267157644	3.03918871060552e-23	5.39649108473863e-22
Zfhx3	861.538016017532	-0.958709850369851	0.096580492116362	-9.92653722673911	3.19146582955511e-23	5.66191748745942e-22
Pik3cd	3734.54927006053	-0.437288110914316	0.0440543820644267	-9.92609793674578	3.20555181970045e-23	5.68193174690561e-22
Gria3	5395.47028854862	0.427269772952556	0.0430863365510476	9.91659554175224	3.52577418396225e-23	6.24407211250657e-22
C1qtnf4	12840.6466115521	0.420722291722614	0.0424398601451138	9.91337601688711	3.64129723670128e-23	6.44110979633024e-22
Plch2	2965.88482131517	-0.501453788741949	0.0505838468369937	-9.91331858088774	3.64339181964188e-23	6.44110979633024e-22
Zswim4	1893.08858436181	-0.449560765264315	0.0453516530886776	-9.91277571261349	3.66324822288097e-23	6.47056747999725e-22
Mtmr3	7230.7335507021	-0.253769205913316	0.0256056524353087	-9.91067134705707	3.74123708991491e-23	6.60256650188815e-22
Erlec1	2524.97961987974	0.340748968323035	0.034404264580186	9.90426542991062	3.98890507670264e-23	7.03352627101788e-22
Ppp2r1a	33551.2112302212	0.233531957275945	0.0235840556413117	9.90211186861653	4.07575961285258e-23	7.18042519620811e-22
Med13l	6265.43786244997	-0.466361411514147	0.047107944875743	-9.89984625192783	4.16915485029999e-23	7.33858186508062e-22
Ptprh	100.309101391752	-1.56170686124965	0.157755650262185	-9.89953043617861	4.18234084458292e-23	7.35540152007379e-22
Chpt1	844.829919244028	0.583925381528371	0.0590057684429023	9.89607282368356	4.3294321994324e-23	7.60748450654817e-22
Prrt3	2066.78381940172	0.436074246116353	0.0440822614770781	9.89228391431558	4.49650324712706e-23	7.89420760717454e-22
Armcx3	5833.53108552027	0.312314228527233	0.0315796543713509	9.88972915455858	4.61274187071264e-23	8.09126842429766e-22
Tmem120a	2092.43842311371	-0.394325212871811	0.0398747942719839	-9.88908457262851	4.64253655691943e-23	8.13295306958476e-22
Map1lc3a	13932.5040713957	0.41494080009357	0.0419596580916258	9.88904149760893	4.64453440350916e-23	8.13295306958476e-22
Camk2b	52840.3849481726	0.286688126490312	0.0290044542466858	9.88427929213909	4.87073930153716e-23	8.52169069509006e-22
RGD1311899	9939.82220388529	0.29527895843113	0.0299039804052584	9.87423595218808	5.38417042422722e-23	9.41184579765691e-22
Atp1a3	88667.1632305512	0.406256447412778	0.041146966355608	9.87330253952995	5.43452562189655e-23	9.49168009479518e-22
Glo1	3289.33544039743	0.332934360918456	0.0337261403271154	9.87170063604288	5.5220331566886e-23	9.63620945344625e-22
Slc6a7	4888.78128842427	0.424948821633461	0.0430701602543789	9.86643233096066	5.81978170455706e-23	1.01470548480487e-21
Cox14	1756.97668940111	0.47816880731852	0.048476007254965	9.86403036049437	5.9607568522437e-23	1.03839152043386e-21
Sst	6336.69678142513	0.504001041865166	0.0511139770770614	9.86033704842248	6.18414490873541e-23	1.07638123583316e-21
Usp54	2518.43386198132	-0.477645313856105	0.0484522220138177	-9.85806829911514	6.32545779045054e-23	1.10003240201312e-21
Tshz1	2086.02313697108	-0.463083145185102	0.0469815500632997	-9.8567021428875	6.41208835481257e-23	1.11414159578476e-21
Desi1	3068.79306969574	0.335514039672588	0.0340404542494995	9.85633262157543	6.43572154334859e-23	1.11728978978785e-21
Rnf41	6098.25668340221	-0.228149364758634	0.0231498615562547	-9.85532307414567	6.50072891844934e-23	1.12760931410774e-21
Igf2bp2	326.49803838025	-0.854638094256759	0.0867252596653784	-9.85454638653494	6.55118391985194e-23	1.13538910364585e-21
Abcg1	1849.28567863724	0.349099608609691	0.0354361927667235	9.85149874614956	6.75293683790793e-23	1.16935470372662e-21
Kctd1	1832.10782523078	0.346339460749414	0.0351566180731799	9.85133041035103	6.76425814812424e-23	1.17031485978648e-21
Sun2	1755.10164767784	-0.53323774391753	0.0541466555269792	-9.84802733849071	6.99024467274946e-23	1.20838188626198e-21
Cpne7	3065.34320090713	0.597548112304508	0.0606929743773218	9.84542475360681	7.17355694279629e-23	1.23901333044376e-21
Gpr88	5790.89746135988	0.624620417103815	0.0634816713676353	9.83938203968373	7.61772925193461e-23	1.31460983512943e-21
Fbxl6	1475.96475867992	-0.432610428524122	0.0439757401230459	-9.83747919452092	7.76315591926113e-23	1.33856628871686e-21
AC141969.1	4961.4869134518	0.394099500821997	0.0400666238871649	9.83610453258689	7.86992240545203e-23	1.35582166610934e-21
Fabp3	1726.33011547764	0.422656888758117	0.0429750692880434	9.83493210738602	7.9621293439732e-23	1.37054155062784e-21
Uqcrh	3774.62521884163	0.449482441381894	0.0457104544625001	9.83325251667843	8.09608936068021e-23	1.39241740617471e-21
Agtpbp1	23141.8238076251	0.278374083721065	0.0283100407686741	9.83305131898978	8.1122852959158e-23	1.3940195088656e-21
Arhgef40	4286.41158592442	-0.426756440279895	0.0434118936623947	-9.83040370453986	8.32842388568277e-23	1.42994803325367e-21
Mocs2	1440.24312000528	0.473197504885239	0.0481377413123664	9.83007286973965	8.3558292208939e-23	1.43343861147596e-21
Fn3k	151.360630647836	1.27441175702471	0.12970495653486	9.82546689865464	8.7467767495322e-23	1.49923601476753e-21
Amz2	11756.4430085204	-0.2426202800942	0.0246983341024634	-9.82334594259135	8.93283687771874e-23	1.52983326409621e-21
Traf4	4793.82400492023	-0.346246712823543	0.0352504561061316	-9.82247468744993	9.01039788847467e-23	1.54181301706501e-21
Slco4a1	593.463299299206	-0.675378917096322	0.0687634002729827	-9.82177894657836	9.07281266859012e-23	1.55118299295895e-21
Sirt3	1939.77292301332	0.39436446765769	0.0401526514033999	9.82162955306852	9.08627044675033e-23	1.55217402404015e-21
Il6r	313.11344409886	1.05397816874438	0.107316959406905	9.8211706199027	9.12773612714972e-23	1.5579438410788e-21
Rab40b	996.459288286333	0.554050079317168	0.0564231432759596	9.81955359359133	9.27533659510573e-23	1.5818040354953e-21
Papln	299.949443502227	0.934866969107523	0.0952147474364826	9.81851020222649	9.37182788496822e-23	1.59691533178685e-21
Slc6a17	16916.9946450524	0.340801785049914	0.0347424931594978	9.80936467297674	1.02612563402514e-22	1.74700044918902e-21
Kcng4	39.2453708116506	3.00996526922255	0.306874362890131	9.80846115939699	1.03535355239443e-22	1.76123114790186e-21
Ndufa9	4749.54781301542	0.256966949964587	0.0261994435359961	9.80810716882338	1.03899134501186e-22	1.76593663170639e-21
Rhobtb1	1392.94293669043	-0.414030309763855	0.0422341131239826	-9.80322017295417	1.09052489940654e-22	1.85197271265519e-21
Fam19a2	3501.79708314054	-0.369919316866622	0.0377673413456112	-9.79468778279807	1.18663447047365e-22	2.01350204118896e-21
Mturn	6435.2391802128	-0.391005014689898	0.039935290567006	-9.79096456137824	1.23115732110307e-22	2.08730103142664e-21
Padi2	1587.33322092473	0.671020457072671	0.0685357744556517	9.7908057857707	1.23309230925786e-22	2.08883362755554e-21
Mrps36	1342.2916348583	0.419593574293798	0.0428592840064196	9.79002762227549	1.24261935656613e-22	2.10321371462237e-21
Arpp21	12390.715192044	0.42374776194244	0.0433014016282604	9.78600567206313	1.29303374208205e-22	2.18671649537416e-21
Eif4a2	22532.3470366729	0.251012027186412	0.0256532037540051	9.78482179432355	1.30825541911489e-22	2.21061341044767e-21
Fndc3a	2503.35743485289	-0.407901153201422	0.0417096880980265	-9.77953017156993	1.37848942761671e-22	2.32734965029288e-21
Prrt2	9919.86128603014	0.317476602258535	0.0324673026471474	9.77834856528892	1.39467521249453e-22	2.35271605371683e-21
Abhd17c	4192.10434048506	-0.313512080033186	0.0320678336551547	-9.77652819970866	1.41997966685688e-22	2.39340998756409e-21
Elavl3	8969.87653222588	-0.376627657515787	0.038532631589838	-9.77425215917808	1.45225850491771e-22	2.44578198750065e-21
Pdhx	2804.62515431514	0.325923283078962	0.0333485745122877	9.77322982602662	1.46699262256554e-22	2.46854406421743e-21
Scml2	224.170958059534	-0.840970071094799	0.0860505000933514	-9.77298295980241	1.47057264103037e-22	2.47251466450418e-21
Resf1	1341.72627231778	-0.466606241588086	0.0477580407475802	-9.7702132307789	1.51133649334853e-22	2.53894505433178e-21
Meis3	3073.91967996024	-0.447152317170674	0.0457773996030841	-9.76797111779475	1.54515263447212e-22	2.59360334502115e-21
Ablim3	5619.25171517684	-0.35549856218022	0.036401879028342	-9.76593988193396	1.57643427806149e-22	2.64392040343757e-21
Mybph	2432.88185214651	0.409091270833743	0.0418977243586985	9.76404511451254	1.60617899876073e-22	2.69157870263792e-21
Brox	6415.87781239528	-0.245584160099285	0.0251592953846116	-9.76117003060006	1.65237723994463e-22	2.7667076761387e-21
Tprg1l	7223.10522111931	0.31511718145895	0.0323083066796654	9.75344157102736	1.78318338899991e-22	2.9832613923318e-21
Trip13	528.513841465428	-0.591068361463763	0.0606246581333005	-9.74963619859317	1.85130510326177e-22	3.0946733821851e-21
AABR07070043.1	12159.6292995594	0.371553536936764	0.038129866567903	9.74442268962803	1.94883400833108e-22	3.25501871465685e-21
AABR07051518.1	409.965982897624	0.654092624257308	0.0671731774114723	9.737407838409	2.08812811822153e-22	3.48480030273214e-21
LOC306766	5585.07937156865	0.248345866507018	0.0255047936552167	9.73722312221967	2.09192617553014e-22	3.48826537582228e-21
Purb	4041.29263927215	0.681814705800672	0.0700329268608914	9.73563060065992	2.12495581214281e-22	3.54042802253399e-21
Ice1	6630.157200224	-0.366797853074796	0.037678834798476	-9.73485127755678	2.14130691654317e-22	3.56473936969307e-21
Mcm10	265.898071287934	-0.81219933088526	0.0834328589024366	-9.73476567349821	2.14311056243271e-22	3.56481280746197e-21
Ptger1	1238.51064760843	-0.668232094337507	0.0686602184348204	-9.7324492926259	2.19249080186677e-22	3.64395928185569e-21
LOC690035	849.957571576382	-0.488165614766368	0.050163180323948	-9.73155233806651	2.21191294517981e-22	3.67322592371663e-21
Phf24	3930.84868241166	0.438743805505562	0.0450876042600095	9.73091856855891	2.22573880300203e-22	3.69315873454718e-21
Scyl2	3582.66000747237	-0.2564625951381	0.0263571967141951	-9.73026828000938	2.24001393578545e-22	3.71380379206327e-21
Stag1	1900.74760783466	-0.384212641660686	0.0395297072980648	-9.7195923755169	2.48775382868829e-22	4.12116864834217e-21
Reep1	21783.8284819223	-0.26928876374115	0.0277133239683411	-9.71694207626544	2.55334372492727e-22	4.22636796299236e-21
Prmt2	4612.69964915387	-0.364255747708375	0.0374922583468073	-9.71549231147858	2.58994385964753e-22	4.2834500078742e-21
Cnrip1	7247.75959647443	0.312475302950243	0.0321705653118501	9.71308088375874	2.65197523132144e-22	4.38246477867637e-21
Nes	557.469881329905	-0.854658191647404	0.0879948407905597	-9.71259432904268	2.66466845795011e-22	4.39985191182308e-21
Camk2d	6864.46247711604	0.409972874668491	0.042210964881445	9.71247342532806	2.66783190665632e-22	4.40148814567239e-21
Smim29	1706.10301695341	0.470871062967318	0.04849589239797	9.70950403599602	2.74670342885975e-22	4.52792607556538e-21
Abat	5120.72934921021	0.527602132131196	0.0543421771188275	9.70888838291321	2.76334268943801e-22	4.55165226731821e-21
Igf1r	698.487802922637	-0.800531922578141	0.0824923630534713	-9.7043155626326	2.89009452519378e-22	4.75656499434816e-21
Tesk1	4710.26069691957	-0.281940695652687	0.0290542757854604	-9.7039312813909	2.90100469078317e-22	4.77064570091453e-21
S1pr2	440.242445545673	-0.762087795569939	0.0785472155070306	-9.70228913463808	2.94808814678132e-22	4.84414159398131e-21
Nup188	2034.88826427243	-0.43019800943096	0.04434807066864	-9.70048985096363	3.00054562147436e-22	4.92634151467345e-21
Col5a2	2092.3071736199	-0.505005001912176	0.0520606207055295	-9.70032617875679	3.0053630167354e-22	4.93025544283879e-21
AABR07070131.1	6529.90626236331	-0.355484672640593	0.0366567607063234	-9.69765647020935	3.08503048175869e-22	5.05685417155591e-21
Susd4	4904.73773590908	0.327999164327879	0.0338374535025708	9.69337613727225	3.21714436294087e-22	5.26914670923055e-21
Dazap1	4387.5509329514	-0.327177639332002	0.0337536807256913	-9.69309516170703	3.22601001730177e-22	5.27939926902536e-21
Ndufv1	6914.42184088212	0.295983572961989	0.0305426590774771	9.69082528836707	3.29852391058282e-22	5.3937122218247e-21
Suclg2	1726.68567392762	0.428090790290358	0.044188493770497	9.6878339531948	3.39655463135254e-22	5.54953200251633e-21
Cd276	1998.11310556345	-0.438485793660973	0.0453018906624653	-9.67919411858628	3.69617930875705e-22	6.03421376272505e-21
RGD1307929	11793.0569429467	0.428074598902812	0.0442431116265559	9.67550841622698	3.83182285553178e-22	6.25062246804138e-21
Ap2a1	12855.7141366858	0.271406799208773	0.0280625302260748	9.67150135865477	3.9848861345091e-22	6.49507587169383e-21
Spen	5491.58137453819	-0.510999262165748	0.0528362804955203	-9.67137083408196	3.98997242562103e-22	6.49813837163039e-21
Them4	2274.54817791182	0.355990852134589	0.0368102352353563	9.67097465850093	4.00545000328868e-22	6.51810578848423e-21
Hsdl1	3412.23311557653	-0.367792635928039	0.0380343932640739	-9.67000139517	4.04372567193574e-22	6.57511092403035e-21
Eif4b	11562.9775037553	-0.175768994695736	0.0181909389912274	-9.66244759440401	4.35336349643577e-22	7.07290653069677e-21
St6galnac6	5709.19047572895	0.429107861647269	0.0444203914069827	9.66015489858594	4.45190308364816e-22	7.22720805085831e-21
Plbd2	3268.37621555564	0.297349872326071	0.0307853378020221	9.65881466814828	4.5105248477753e-22	7.31651188278043e-21
Olfm1	33090.0805222578	0.446125952746416	0.0462038218126428	9.65560716071201	4.65394135803219e-22	7.54310815309857e-21
Meis2	7228.23341435065	-0.355510849827943	0.0368314776791474	-9.65236455960115	4.80351298845685e-22	7.77931040336816e-21
Zzz3	2250.09811171951	-0.281776832495442	0.0291935231743138	-9.65203243243235	4.8190990319931e-22	7.79831840161184e-21
Jpt2	1324.49927478648	-0.456380767332721	0.0472876459234191	-9.65116275975793	4.86014846996197e-22	7.85846831615559e-21
Smarce1	8359.71071796017	-0.255547357221779	0.0264817127490867	-9.64995578809728	4.91769268436832e-22	7.94517175321388e-21
Dab2ip	9906.20517855112	-0.329443605710591	0.0341424166788208	-9.6491003788537	4.9588833680945e-22	8.00533681574458e-21
Zic4	1376.3685108349	-0.691021029380617	0.0716171519484788	-9.6488202976535	4.97244422497841e-22	8.02083757946358e-21
Mark1	9932.31255523032	-0.235764691216084	0.0244616595578429	-9.63813148730103	5.51832597957712e-22	8.89429469739319e-21
Ppp4r1	4086.9689141048	-0.334006762185991	0.0346635308741039	-9.63568204863737	5.65154259807377e-22	9.10176892185807e-21
Pcsk4	647.456642843255	0.752688120179397	0.0781644882942092	9.62954068535954	5.99970561502549e-22	9.65480824149456e-21
Ppp6r1	9058.66411234429	0.193181420127761	0.020064681912375	9.62793334932535	6.09427941318582e-22	9.79921435802736e-21
Mpp2	3773.51781029337	0.38987950708882	0.0405039345754992	9.62571935726604	6.22696785619892e-22	1.00046287681673e-20
Gpr27	2887.20741292635	-0.388851244423321	0.0404028370670123	-9.62435493770822	6.3101594962202e-22	1.01302560533614e-20
Rcan2	4593.76561210204	0.288813410549221	0.0300096023908153	9.62403322736508	6.32993455577828e-22	1.01539567775192e-20
Morn4	4137.92127156893	-0.300747210567135	0.0312521503074588	-9.62324856396704	6.37842421453375e-22	1.02236451413334e-20
Kcnk10	1367.13854671479	-0.616576306998176	0.064076083764349	-9.62256540624023	6.42094034476611e-22	1.02836562359653e-20
Cldn11	1420.37333630091	1.29317179311061	0.134400872453429	9.6217514775338	6.47196118492669e-22	1.03571827493377e-20
Ckb	36883.4954196855	0.327105042440709	0.0339972646430999	9.62151060900419	6.48713672511499e-22	1.03732746685738e-20
Paqr7	1952.34299610559	0.404638257301747	0.042058817275737	9.6207711845282	6.53394329480096e-22	1.04398810057309e-20
Srcap	7733.1448292801	-0.379685357888554	0.039467669670117	-9.62016154138518	6.57278575899628e-22	1.0493667413496e-20
Slc2a13	3338.76590272907	0.439795260487427	0.0457328626352002	9.6166134185731	6.80342586588461e-22	1.08533392159702e-20
Nid1	5077.12466407531	-0.493952406239326	0.0513680257528207	-9.61595075925614	6.84738003537023e-22	1.09148638486704e-20
G2e3	1036.99215556204	-0.612518995720665	0.0637018545647465	-9.61540287807637	6.88393308631376e-22	1.09573185099688e-20
Bin2	494.955696622285	0.870735188652321	0.0905564139539505	9.61538946424165	6.88483043592805e-22	1.09573185099688e-20
Map1b	165864.960553485	-0.397011828507838	0.0412972963960113	-9.61350652838824	7.01194912974712e-22	1.11508704371018e-20
AABR07001382.1	11752.5605402348	0.38062499024407	0.0395952734661038	9.61288954273571	7.05410544067711e-22	1.12091118610289e-20
Nemp2	576.011850110949	-0.58380551324723	0.0607396616283951	-9.61160298881724	7.14281921092018e-22	1.13395591072746e-20
Ndrg3	3217.34838992124	0.613621596858057	0.0638421920135248	9.6115370964716	7.14739238893863e-22	1.13395591072746e-20
Phldb1	8320.98771104588	-0.261301130919058	0.0271904562596385	-9.61003112356497	7.2527060200981e-22	1.14976388080741e-20
Prdx5	4117.99067519541	0.377082065355494	0.0392515486726727	9.60680732625518	7.48333728773933e-22	1.18539807231899e-20
Dop1a	4719.44141589738	-0.293563119591478	0.0305672942236654	-9.60383072978045	7.70272007578063e-22	1.21919616199465e-20
Pdcl3	2277.11505200555	-0.345075766808547	0.0359333837803034	-9.6032082288253	7.7493983508855e-22	1.22562693668181e-20
Cand2	1283.86916389257	-0.415536164770781	0.043292749029312	-9.59828548862617	8.12852410540154e-22	1.28458579076003e-20
Ago4	638.891540513295	-0.707688442518812	0.0737381285646285	-9.59732035914841	8.20497745410519e-22	1.29565739064826e-20
Fa2h	267.884413594842	1.34734902631972	0.140419052273518	9.59520096813685	8.37537209565237e-22	1.32153456898689e-20
Flot2	6563.63001040782	0.266110290103793	0.027746090415269	9.5909112282482	8.73104586553211e-22	1.37658357381853e-20
Mllt1	8658.91125368462	-0.313408967845679	0.0326900758963604	-9.58728174383262	9.04361807366452e-22	1.42475662653533e-20
Slc3a1	3507.12163165341	0.353570250588899	0.0368807339349356	9.58685505588532	9.08108425876779e-22	1.42954752977961e-20
Rogdi	4574.08787556473	0.331777913118294	0.0346181030726453	9.58394261008657	9.34095143189783e-22	1.46931425473797e-20
Epop	674.940359714546	0.712528841266656	0.0743491613853168	9.58354913479055	9.37661935642619e-22	1.47378051327537e-20
Cacng5	1059.83693440839	0.561741394041335	0.0586212931909609	9.58254865192829	9.46791966625555e-22	1.48697715068479e-20
Gse1	1836.02401418192	-0.537525131665346	0.0560947181529149	-9.5824553427659	9.47647942057853e-22	1.48716865267948e-20
Tekt5	99.8384464588312	1.36084792509773	0.142017300307551	9.5822686542463	9.49362836065224e-22	1.48870673828804e-20
Dop1b	5114.69652376595	-0.272435208627223	0.028437544583162	-9.58012418514268	9.69283201554718e-22	1.51876857412982e-20
Crat	3872.33916879771	0.347089439691824	0.0362360865106858	9.57855754068447	9.84096943245698e-22	1.54078856801838e-20
Cpt1b	880.035145682226	-0.829478148502109	0.0866187521780225	-9.57619600427088	1.00685128994827e-21	1.57519746211212e-20
Ctsb	14049.9553183396	0.377305565413022	0.0394105001209085	9.57373198146372	1.03114812529773e-21	1.61196458476327e-20
Cemip2	2364.20227363743	-0.577389091141741	0.0603202070018	-9.57206746860984	1.04788867649483e-21	1.63687159489478e-20
Kat6b	2973.37116565552	-0.396611214439101	0.0414364664314297	-9.57155010057204	1.05314658918343e-21	1.6438174034558e-20
Casp2	1939.0671817322	-0.402780048975239	0.0420824436595649	-9.57121340751064	1.05658234909308e-21	1.64791057679953e-20
Lipg	145.043995482991	-1.06442444161504	0.111212874379954	-9.5710541387365	1.05821145728572e-21	1.64918185573912e-20
Rab5if	3324.38647810397	0.339978127093263	0.0355318990176651	9.56825096582197	1.08729441129698e-21	1.69320405633181e-20
Vps35	9228.35365156375	0.217564926151929	0.0227564724223096	9.56057345419832	1.17106004548368e-21	1.82224858076031e-20
Tedc1	1639.59022105475	-0.461164379808453	0.048270892558954	-9.55367417839282	1.2517636625457e-21	1.94515107396453e-20
Map1lc3b	6886.95813408605	0.253576239611787	0.0265423200044193	9.55365768966568	1.25196298146582e-21	1.94515107396453e-20
Cpne8	1254.81055156696	0.47579455922439	0.0498027843379613	9.55357347082548	1.25298152497227e-21	1.94524181578071e-20
Oxsr1	5135.54892706936	-0.253491180165265	0.0265353893364186	-9.55294746014373	1.26057824416489e-21	1.95553715365855e-20
Slc16a14	2000.87248362354	0.513617829376305	0.053788172766042	9.54889900443999	1.31081894231419e-21	2.03191979887418e-20
Tent4a	3820.70941594163	-0.251674650489573	0.0263567306098364	-9.54878107665023	1.31231172178592e-21	2.03267855377545e-20
Tmod1	218.985195777739	0.797104504424757	0.083553738238439	9.54002204126456	1.42801961052117e-21	2.2102121702948e-20
Ndufa4	6494.16133788502	0.338657652728459	0.0355152216702572	9.53556353590418	1.49073695696523e-21	2.30552143115386e-20
Anks1b	3786.98058450811	0.419318001071048	0.0439840471859356	9.53341104101783	1.52198374573276e-21	2.35205115854658e-20
Hexd	1755.6854073996	-0.375039140264697	0.0393439962099651	-9.53230928203746	1.53822730848616e-21	2.37534186508609e-20
Atp5po	7811.26343861523	0.334858354485408	0.0351670651424944	9.5219306225466	1.69991115857359e-21	2.6230159994441e-20
Mau2	7173.32190790867	-0.365662676911934	0.0384075183688176	-9.52060149787782	1.72179544985923e-21	2.65476223851963e-20
Rasd1	460.327003513819	0.813809751445746	0.0855441604540554	9.51332910541372	1.8465644498096e-21	2.84497306107547e-20
Susd2	211.48977022624	1.07373070159544	0.112867448468924	9.51320080466847	1.84884407812583e-21	2.8463207464156e-20
Tardbp	4602.24797052952	-0.266249954142393	0.0279897330703047	-9.51241490848181	1.86286864645048e-21	2.86573415163908e-20
Pdgfb	1530.33865354419	0.433054571609675	0.045528153301844	9.51179743089065	1.87396151722399e-21	2.88061155834279e-20
Rabggtb	3839.73365435715	0.296494278345343	0.0311723496920439	9.51145105436235	1.88021269142013e-21	2.88802950175677e-20
Ssbp2	3895.27583553897	-0.284323558652553	0.029923256868185	-9.5017584451127	2.06375444065627e-21	3.16755037634061e-20
Bend6	7980.59109510994	0.327267893115801	0.0344444682473056	9.501319363274	2.07247607007936e-21	3.17852877969779e-20
Ptpn23	4672.54011078348	-0.340116162567923	0.0357997551743637	-9.50051643960631	2.0885192187559e-21	3.20071099636873e-20
Tceal3	923.62853923507	0.503619728040881	0.0530160043683143	9.49939049616262	2.11122373071515e-21	3.23306067908458e-20
Dynlt1	3482.83745838102	-0.35665831895279	0.0375495141470598	-9.49834710393229	2.13248150277644e-21	3.26314767720927e-20
Dclk2	11265.348797159	-0.298937070363696	0.0314743802642844	-9.49779051576484	2.14390773180649e-21	3.27815627519996e-20
Tmem25	779.509466200685	0.611280161963713	0.0643643939968686	9.49717885937762	2.1565343189612e-21	3.29497626713077e-20
AC111804.2	202.456486286428	0.978936498019247	0.103121426252052	9.49304653357399	2.24378774897445e-21	3.425707595646e-20
Mthfd2	691.924827038852	-0.858259449243077	0.0904215157369411	-9.4917613606475	2.27162927553509e-21	3.46560309656181e-20
Ubqln4	6057.38767157717	-0.272952702822062	0.0287582072931853	-9.49129756383465	2.28176049716661e-21	3.47599062052933e-20
Anks1a	3825.73321748846	-0.379590480248507	0.0399935495381767	-9.49129258672478	2.28186945967621e-21	3.47599062052933e-20
Yaf2	3148.12708788444	0.316601076047463	0.0333710695396356	9.4872918493496	2.37114256533478e-21	3.60926734588149e-20
Tax1bp3	1221.55138772899	-0.555482587612624	0.0585699423495163	-9.48408971102925	2.445077662116e-21	3.71901452210738e-20
Cbr4	359.212572524691	0.741870938302502	0.0782373005515456	9.4823176806021	2.4869680791618e-21	3.77989296952874e-20
Ajm1	4548.9323760306	0.470591154396433	0.0496643229223035	9.47543682680707	2.65646870486388e-21	4.03448695356389e-20
Sort1	14009.119862464	0.390303830171982	0.0412087124049627	9.47139105770697	2.76141428512792e-21	4.19073059301062e-20
Ddx21	3432.01113083714	-0.277419553182578	0.0293046976122074	-9.46672635403731	2.88751285571008e-21	4.37881814795555e-20
Atp6v0a1	24271.0846276731	0.25235213550833	0.0266583914775146	9.46614261108663	2.90368857657603e-21	4.40005464184221e-20
Ctif	8135.05695527762	-0.294296313115699	0.0310918319100926	-9.46538994443002	2.92467759235497e-21	4.42854768468698e-20
Rassf7	225.476950884387	-0.876380754879946	0.0926211290921332	-9.46199602045643	3.02120070008132e-21	4.57128649616487e-20
Gatd3a	4331.20633195288	0.314882323673662	0.0332829466281964	9.46077062200082	3.05681972930731e-21	4.62172893401239e-20
Gpm6b	18576.62373457	0.360311848670358	0.0380860665013815	9.46046367527316	3.06580670567569e-21	4.63186009373524e-20
Prickle1	3285.19005701763	0.365194337931456	0.0386248322445217	9.45491065487418	3.23297950064574e-21	4.88078723420884e-20
Ppp5c	6767.26196510156	0.234947208641964	0.0248588365368621	9.45125522240637	3.34791495235588e-21	5.04684873137344e-20
C1ql1	1571.6922760922	0.648352318534198	0.0685996089919819	9.45125384912878	3.34795888201673e-21	5.04684873137344e-20
Per3	1683.99086941645	0.668067318087907	0.0706907478439345	9.45056232200024	3.37015267472238e-21	5.07652737471193e-20
Selenon	2231.77061161814	-0.435839232747373	0.0461303539570354	-9.44799238161715	3.45391483538711e-21	5.19883466307154e-20
AABR07028615.1	3098.07575742757	-0.492819909843214	0.0521672121656623	-9.44692824063923	3.48919830175495e-21	5.24804436477768e-20
Arrdc4	1672.63371972613	-0.609087316743935	0.0644967798553452	-9.44368568647938	3.5989240185001e-21	5.40906532750831e-20
Kmt2e	10312.895658271	-0.262247417883975	0.0277711904533603	-9.44314642630824	3.6175003102267e-21	5.43295450594462e-20
Gmeb1	1794.32687277217	-0.293376886439111	0.0310685294522048	-9.44289580523715	3.62616588953502e-21	5.44193488310959e-20
Thrsp	145.568205306504	1.816373513426	0.192394366181787	9.44088722280868	3.6963612311871e-21	5.54317383744269e-20
Hibadh	1525.12797645581	0.459903573732125	0.0487168198768883	9.44034472887069	3.71554958094417e-21	5.56782799629651e-20
Lmbr1l	1412.03559498915	-0.518673438399019	0.0549734164601361	-9.43498643158069	3.91044856790052e-21	5.85555713123907e-20
Nup93	1285.48430953694	-0.468801447806876	0.0496888271995415	-9.43474568083995	3.91943893706895e-21	5.86468484970583e-20
Dlgap3	14115.1093889867	0.337366006292042	0.0357643535301387	9.43302403069421	3.98432922399149e-21	5.95738081756956e-20
Calb1	2721.13745084627	0.536592871782731	0.0568864945252643	9.43269358150415	3.99690510790104e-21	5.971777100743e-20
Coro6	339.834837260549	1.05657206343581	0.112035347472569	9.43070278506975	4.07350376855965e-21	6.08173812461448e-20
Smarcc1	3739.44871099771	-0.293830181099386	0.0311659959364822	-9.42790924115584	4.18344316263406e-21	6.24127823821546e-20
Zfp318	4430.76132714304	-0.389163978970232	0.0412991928673235	-9.42304078969409	4.38209795868595e-21	6.53284066541408e-20
Arhgef4	5524.77569771609	0.325451064771187	0.034542304946884	9.42181088585824	4.43374241111552e-21	6.6049721506765e-20
Cgref1	3876.62796758862	0.37005559337172	0.039279205110129	9.42115789599555	4.46140606510417e-21	6.64129955025794e-20
Nudt18	518.421478614846	0.538692514451989	0.0571989774122801	9.41786966870385	4.60332610180069e-21	6.84753207213525e-20
Tmem160	2209.28866864032	0.433834101140012	0.0460682476413171	9.41720432949398	4.63258071784239e-21	6.88599305528149e-20
Kat6a	5253.99584163072	-0.449829449164252	0.0477725212571152	-9.41607094051489	4.68283925163667e-21	6.95559554531956e-20
Ubl7	3599.50519969192	0.320734517344646	0.0340645142518134	9.4155024484922	4.70825094011085e-21	6.98821714627442e-20
Rnf115	3522.46677054475	0.201468855652289	0.0214095661338704	9.41022598928617	4.95071320421029e-21	7.34271226334557e-20
Vezf1	2818.56965980369	-0.299773152585344	0.0318576984575638	-9.40975547824518	4.97292442826765e-21	7.37025961351152e-20
Parm1	1960.71385347561	0.516405381594963	0.054883007817957	9.40920336049808	4.99911373781152e-21	7.40365821111559e-20
Cyb5r1	1642.16540528476	0.409830906103396	0.0435759813156651	9.40497250387947	5.20438116588695e-21	7.70202793432211e-20
Sla	5997.55426682417	-0.562864640547224	0.0598520412939027	-9.40426806469781	5.23935858841621e-21	7.74813175192062e-20
Map2k4	2471.95778223687	0.412464532302049	0.043863060709711	9.40345989605627	5.27977292433292e-21	7.80220273136287e-20
Ddx6	2885.44670321667	-0.567053487925071	0.0603081920367612	-9.40259471846579	5.32337987557932e-21	7.86090934979861e-20
Degs1	2687.3059210851	0.29699489248458	0.0316107540163887	9.39537514133962	5.70142849168428e-21	8.41303286536951e-20
Ptprf	14465.603267283	-0.254959012223003	0.027150514575774	-9.3905775344125	5.9672152293006e-21	8.79881954480569e-20
Prxl2a	1076.11244673143	0.507035381885028	0.0540093851173898	9.38791250415059	6.120113956697e-21	9.017709728195e-20
Rhbdl1	4180.27273475706	0.403449797705813	0.0429829614699895	9.38627269755482	6.21611220244606e-21	9.15250241435735e-20
Apc2	28447.9677591387	-0.452690277336493	0.0482448369644289	-9.38318597014356	6.40087434321822e-21	9.41769892473502e-20
Ptpmt1	870.991258168015	0.422016812935602	0.0449829918218994	9.38169730031493	6.4919127168628e-21	9.54471347196228e-20
Cdkn1b	3172.79688777783	-0.285896632813264	0.0304751247023655	-9.38131133524362	6.51572439422008e-21	9.57277565097163e-20
Gpr137	3917.41609676973	0.295499917795673	0.031505849917776	9.37920794286993	6.64701689249887e-21	9.75859146681356e-20
Fam110a	1207.53532582432	-0.512709204047033	0.0546904937986229	-9.37474080842809	6.93459393397243e-21	1.01734158654802e-19
Sowahc	1122.22919047023	-0.388198933706407	0.0414435350005634	-9.36693584900828	7.46687400651686e-21	1.09463724581788e-19
Ss18l1	1859.77171171771	-0.525001829019353	0.0560523998996199	-9.36626852658477	7.51421596534309e-21	1.10078102283334e-19
Cryab	238.104523879686	0.836239134531137	0.089294075996935	9.36500126346389	7.60493819902918e-21	1.11326624214112e-19
Chd8	6306.72728656321	-0.227319321210159	0.0242789138843613	-9.36282909082608	7.76296850137814e-21	1.13557936345069e-19
Fez1	19298.6467442884	0.2492505696843	0.0266366618644063	9.35742515158648	8.17034560413432e-21	1.19430881630419e-19
Smim7	3683.55876994313	0.313978780005133	0.0335671164371106	9.35376086275941	8.45853503852695e-21	1.23554376265722e-19
Epb41l2	3354.28141402895	0.454301957262775	0.0485733842729229	9.35289900143985	8.52776591563971e-21	1.24475891535202e-19
Cnbp	12485.2625749317	0.246997908381142	0.0264135691227719	9.35117504314093	8.6679324234309e-21	1.2643074938712e-19
H3f3a	20876.9443247108	-0.333332232604823	0.0356532094316815	-9.34929107135649	8.82371502708618e-21	1.28610407517098e-19
Aspm	883.134498112487	-0.522919730115946	0.0559456161041332	-9.34692950994802	9.02290433830862e-21	1.31419153051138e-19
Tcf20	6073.95717773977	-0.378892280457081	0.0405415161177425	-9.34578468542432	9.121060155574e-21	1.32753361172363e-19
Mcmbp	2148.72433334422	-0.40754031634608	0.0436139605675612	-9.34426296173608	9.25316719462246e-21	1.34579445343181e-19
Them6	925.484671511264	0.640792872080086	0.0685782363919482	9.34396837529816	9.27895919258741e-21	1.34857756988394e-19
Slc4a7	1020.85604665484	-0.574711508186227	0.0615134797083403	-9.34285478420602	9.37710165257122e-21	1.36186436904009e-19
Gpr61	1065.06875096415	0.442731442254599	0.0474003452800218	9.34025774789451	9.60998880721591e-21	1.39468748735096e-19
Inpp5d	605.833472252432	0.764689209178227	0.0818882272581084	9.33820690449138	9.79793047063374e-21	1.42094539251997e-19
Adcy6	4049.60982086046	-0.354089990599329	0.0379250397226868	-9.33657533883905	9.95004120284885e-21	1.4419730670223e-19
Fryl	2299.87204846992	-0.390788391366585	0.04188022766473	-9.33109520069999	1.04782508425366e-20	1.51743646940522e-19
Hace1	1883.36585407913	0.315132134786045	0.0337833148879619	9.32804065649391	1.07846046193492e-20	1.5606863542001e-19
Sephs1	3597.16970801711	-0.277082825680121	0.0297156733398047	-9.32446734461047	1.11542438084991e-20	1.61302626381293e-19
C1ql3	842.871685261243	0.753643875638133	0.0808465030181852	9.32191062696444	1.14263838619894e-20	1.65120211871544e-19
Col11a2	1486.23166889003	0.802738520435351	0.0861385394867403	9.31915638712356	1.17268970978255e-20	1.69342077834601e-19
Usp46	6764.31053324723	0.237123299705946	0.0254474922329335	9.31814017410592	1.18397380579698e-20	1.70849781377827e-19
Emc4	1980.73237694368	0.394068191606307	0.0423276891501335	9.30993870722717	1.27906139916669e-20	1.84439743395851e-19
Ovol2	43.8678467774955	2.09473016614863	0.2250402831637	9.30824533590224	1.29961518228609e-20	1.87179746584046e-19
Blnk	227.766377021136	1.09340680599186	0.117466783860858	9.30822118435641	1.29991067839957e-20	1.87179746584046e-19
Abhd8	10326.0841653537	0.334287903496414	0.0359192944974823	9.30663890182603	1.31941548407786e-20	1.89853392808363e-19
Ccr5	363.859563252291	1.2090203963469	0.129920054494224	9.30587968927188	1.32887676737961e-20	1.91079086636699e-19
Dapk1	5732.43565605898	-0.322873128842329	0.0347042619557199	-9.30355842905669	1.35822233655094e-20	1.95160174032072e-19
Tab3	560.039904555684	-0.687337306426773	0.0738883915012568	-9.30237202978063	1.37346742520947e-20	1.97210843619729e-19
Mpv17l2	1295.03498933651	0.440868504781443	0.0473962247180052	9.30176416802166	1.38134380651121e-20	1.98201313880433e-19
Mtus1	1950.28867629323	-0.344640595349429	0.0370661892306125	-9.29797755051644	1.4314245074111e-20	2.05241758812093e-19
Prrt4	1679.53863214884	-0.320338822217503	0.0344674951620123	-9.29393971658719	1.48680644286528e-20	2.13031814232324e-19
Abhd6	2141.86510041324	0.320921841940635	0.0345553920818062	9.28717119403209	1.58443263804733e-20	2.26859401037731e-19
Nfatc2	326.607710117458	0.821000056721074	0.0884071556218409	9.28657924741837	1.59326610208988e-20	2.27963073646475e-19
Eif2ak4	1924.35917090596	-0.371850470929757	0.0400597311349366	-9.28240056522649	1.65702393317415e-20	2.36918171391026e-19
Serpine2	9316.10851597302	0.416238802781428	0.0448504244517768	9.28059896576828	1.68528479666889e-20	2.40788927930266e-19
Atp11c	786.094623729117	-0.573490329193011	0.0618067447100287	-9.27876612631173	1.71452471151915e-20	2.44794014484694e-19
Cnnm1	1532.28578500216	0.499833347963878	0.0538922748157401	9.27467526046784	1.78160921367303e-20	2.54192976542363e-19
Plekhn1	865.250660117917	-0.702191652021481	0.0757121020793428	-9.2744968470908	1.78459327521855e-20	2.5443954789534e-19
Atp6ap1l	357.947231048056	0.734730476652276	0.079235876933437	9.27269950289683	1.81493186584711e-20	2.58583119564433e-19
Ufsp2	1268.57365509445	0.408783784366138	0.04408587959377	9.27244251748818	1.81931116280753e-20	2.59024906243714e-19
Ybx2	607.845641574452	-0.689299754361281	0.0743675871047865	-9.26881967260862	1.88217154466991e-20	2.67786485217784e-19
Prdx3	2791.14155577599	0.323190927380146	0.0348690232735563	9.26871179742063	1.88407585714168e-20	2.67869311338179e-19
Gpr158	973.987975872566	1.00710727338739	0.108674183409425	9.26721730765767	1.91065481346773e-20	2.71457689487071e-19
Tuba8	162.977288451031	0.902948935206621	0.0974366918391622	9.26703193800042	1.91397728166954e-20	2.71739171174666e-19
Prkra	3028.03088491849	-0.411363071133171	0.0444237950783404	-9.25997138262818	2.04487010894307e-20	2.90119526660971e-19
Eml4	4709.78134655432	-0.320619356262615	0.0346257654910544	-9.25956009103819	2.05276193464631e-20	2.91035386955454e-19
Fig4	3111.97644585837	0.258662687674646	0.0279352735184567	9.25935761837983	2.05665801530691e-20	2.91383855874951e-19
Mcm2	794.147915252045	-0.447695541601395	0.0483593270659542	-9.25768758094609	2.08907381762781e-20	2.9576964042725e-19
Mrpl4	3646.63323933611	0.290027856514897	0.0313313853300329	9.25678368383183	2.10682883024521e-20	2.9807508450257e-19
Pgm2l1	14665.885714493	0.414017771778678	0.0447288543795978	9.25616757954624	2.11901622561885e-20	2.99590151647159e-19
Tp53bp1	9873.96983881774	-0.249184869169315	0.0269261365925972	-9.25438628421066	2.15464618976795e-20	3.04415145081581e-19
Ndufs5	3094.74807412074	0.347221471899118	0.0375258684152913	9.25285640445377	2.18571964453946e-20	3.08590104518254e-19
Rsbn1	2435.83830275367	-0.338266228408667	0.0365663313224369	-9.25075653408821	2.22909277733865e-20	3.14494565939283e-19
Ola1	5786.21039708415	0.292061309240976	0.0315813020375359	9.24791855933764	2.28906653152794e-20	3.22731300826416e-19
Oxa1l	4160.77368622171	0.301872194848997	0.0326471033152547	9.2465230968269	2.31913859905827e-20	3.26743727516833e-19
Limch1	6983.13152003484	-0.476191355044244	0.0515479121466347	-9.23783981181733	2.51523700419088e-20	3.54125793640773e-19
Ahcyl2	3523.4054521578	0.282894698102997	0.0306364673981314	9.23392029592328	2.60903959101648e-20	3.67077375791625e-19
Serpini1	6730.49461396908	0.346579989572169	0.0375359200711592	9.23328877819259	2.62447333489901e-20	3.68992572970535e-19
Miga2	3799.76871846251	0.298020551606564	0.0322949463986058	9.22808627480583	2.75510077368074e-20	3.87089748091344e-19
Dlx2	777.739375650583	-0.551423400117721	0.0597874592900002	-9.22306126846821	2.88736742982366e-20	4.05391989800606e-19
AABR07004100.1	1754.55380987355	0.511308435002431	0.0554706363236027	9.2176414205811	3.03706867759252e-20	4.26115037451693e-19
Rgs7	4090.67668333025	0.304138006799493	0.0330003898975218	9.21619434630779	3.07831962056702e-20	4.31603844378462e-19
Zfp608	2093.2009311567	-0.394460275453133	0.0428087182547501	-9.21448460815252	3.12777249190689e-20	4.382342371095e-19
Sash1	4012.99036454369	0.444308968080737	0.0482283942974865	9.2126013016339	3.18315506795227e-20	4.45685706127941e-19
Nedd4l	4641.32242493927	-0.327838221354138	0.0355919254632553	-9.21102798140536	3.23016424518495e-20	4.51955301156403e-19
AABR07007032.1	3955.38707574697	-0.390990718765976	0.0424994728398796	-9.199895731391	3.58297266145319e-20	5.00973265155567e-19
Rfx1	2486.96473691368	-0.391731751124916	0.0425879653902557	-9.19817952173281	3.64065161291407e-20	5.08686908121649e-19
Chd7	1593.62155318189	-0.406213951917889	0.044172038773246	-9.19617846944216	3.7090635208627e-20	5.17888538474695e-19
Add2	8669.2233986	-0.493811371597682	0.053708728129803	-9.19424810068563	3.77626268782673e-20	5.26908278618248e-19
Rraga	5055.77691591182	0.334045616221447	0.0363422846402332	9.19165153011975	3.8685551410095e-20	5.39414502111854e-19
Spock3	3997.90085221159	0.438082076147448	0.0476673356730399	9.19040407780168	3.91368405723307e-20	5.45331767534676e-19
Jdp2	1011.80427898786	0.456394603483363	0.0496709649396733	9.1883579076361	3.98883760945067e-20	5.55421649260966e-19
Atp6v0a4	436.941826112042	-0.528296678301407	0.0575018937632307	-9.1874657289848	4.02205131467183e-20	5.59661810681671e-19
Ell2	745.956635751251	0.496627651303478	0.0541013343464775	9.17958230240605	4.32766819152956e-20	6.01774588609395e-19
Lysmd2	1254.73254673442	0.393436390610939	0.0428606788549985	9.17942508428226	4.33399088595576e-20	6.02240434495636e-19
Adcy3	3728.18169219064	0.278922505019266	0.0303867409489565	9.1790858877495	4.34766315563651e-20	6.03726220241232e-19
Enpp6	166.464113721817	1.61421371899779	0.175861267908931	9.17890413387502	4.35500679152373e-20	6.04331764358019e-19
Bdh1	5417.62471411504	0.56383321652396	0.0614527282995788	9.1750721591286	4.5127212181388e-20	6.25788719229926e-19
Kdm3b	4722.72470330172	-0.272299673706965	0.0296818014497784	-9.17396048779908	4.55952221440059e-20	6.31846238466183e-19
Begain	10035.5635448112	0.291492312688346	0.0317761855874034	9.17329463244004	4.5877839255843e-20	6.35328108901831e-19
Slc24a3	3456.2445069432	0.427959078712526	0.0466742714743543	9.16905749557703	4.77172680144117e-20	6.60349624297801e-19
Ywhaz	85709.8364040727	0.186387229891578	0.0203404096282203	9.16339608190505	5.02892274768621e-20	6.95467405243158e-19
Bhlhe41	376.420017369823	0.779518388600043	0.0850955198981923	9.1605103245465	5.16524661318477e-20	7.13832853909437e-19
Emc3	4782.02090302116	0.232113955410876	0.0253507976369659	9.1560809539347	5.38162880392978e-20	7.4322971757067e-19
Timm13	3519.1648817129	0.408527056124349	0.0446501361461533	9.14951423187417	5.71901292956168e-20	7.89286116845501e-19
Rps6ka6	1261.79273922152	-0.414533356062713	0.0453268813968805	-9.14541974403831	5.93987397490715e-20	8.19209303823137e-19
Gpr155	1762.68524996595	0.381633375296275	0.0417432316288334	9.14240130447084	6.10807032184413e-20	8.41833365446001e-19
Rnd3	2609.6942304332	-0.406424241333272	0.0444636801287407	-9.14058935644791	6.21128962546068e-20	8.55477415444143e-19
Arx	2750.69436287401	-0.322536093288641	0.0353008339899497	-9.13678394625092	6.43371401676864e-20	8.85509823231879e-19
Stim1	3871.36933421497	0.299140509902311	0.0327504226378353	9.13394349777719	6.60485112066132e-20	9.08447275659188e-19
Cplx3	1014.08084202093	1.04672216101596	0.1146201262912	9.13209743249363	6.71848109176329e-20	9.23449300672484e-19
Cdh12	1247.14328448828	0.602113173686677	0.0659433946580562	9.13075792971961	6.80213845095633e-20	9.34314067907628e-19
Dgkg	1155.67780844914	0.503684958550244	0.0551848111457494	9.12723896472082	7.02684910167592e-20	9.64525493224622e-19
AABR07043823.2	276.249487740579	-0.72590686526994	0.0795397596115567	-9.12633969243817	7.08544133429408e-20	9.71909556078524e-19
Pde4a	1719.68816544869	0.384910396743995	0.042187175501078	9.12387217613465	7.24870464841955e-20	9.93631638545196e-19
Shisa7	10087.0268681715	-0.30770385059013	0.0337258175811302	-9.123688398359	7.26101203067408e-20	9.94645731855692e-19
Map1a	29035.6680634844	0.483294051186224	0.0529964041425691	9.11937439917777	7.55592257720472e-20	1.03434453658221e-18
Mypop	769.017543190278	0.485429425767741	0.0532546869283959	9.1152432539962	7.84941840922487e-20	1.073796198318e-18
Smpd5	283.273978499126	-0.769417929662874	0.0844373292006085	-9.11229591162068	8.0656707736343e-20	1.10263488443881e-18
Nit1	2734.42834406609	0.404062008338563	0.044374662522713	9.10569197302054	8.57182446979329e-20	1.17103953983825e-18
Tcta	2181.44198434931	0.365217566940382	0.0401096149009635	9.10548674780741	8.58804673263834e-20	1.17246514018364e-18
Mfsd6	4428.82579233852	0.289435175797576	0.0317919713615089	9.10403360981887	8.70378300678562e-20	1.1874656142591e-18
Atp2b2	20445.4015251172	0.562841018199723	0.0618530126672073	9.09965406580955	9.06200034847309e-20	1.23550556568011e-18
Setdb1	3947.12514088792	-0.292230898592777	0.0321260143688512	-9.09639444338039	9.33803748526917e-20	1.27228405818126e-18
Hes7	605.788195358742	-0.622844099987292	0.0685248655899997	-9.0893151650076	9.96648266218222e-20	1.35699555602024e-18
Clptm1	8411.86359336451	0.218841162392314	0.0240774998505161	9.08903182435795	9.99248711994689e-20	1.35962249194173e-18
Map4k3	5928.20568054253	-0.210511179146809	0.0231616047755499	-9.08879938099243	1.00138703848428e-19	1.36126110330691e-18
Slc44a1	2632.98576558668	0.409125260010891	0.0450144452931105	9.08875489516489	1.00179679419082e-19	1.36126110330691e-18
Prr36	4408.20571515143	-0.349987163694251	0.0385123331244765	-9.08766452977675	1.01189203823158e-19	1.37405715111071e-18
Ptges2	2020.12244169049	0.349213263271433	0.0384285987751282	9.08732752174797	1.01503254841823e-19	1.37739848834249e-18
Zc3h11a	5297.95072687106	-0.318651949770946	0.0350684538288451	-9.08656969383816	1.02212982347e-19	1.38610108591045e-18
Aplp2	21712.0518233722	0.326838516522539	0.0359733480948729	9.08557401053035	1.03152928022541e-19	1.3979119208941e-18
Eno1	34985.6152637756	0.25780750992901	0.0283776943858877	9.08486455676324	1.03827873995213e-19	1.40611813311698e-18
LOC691995	18764.1718935815	-0.379456116586956	0.0417718486117665	-9.08401541223792	1.04641456431211e-19	1.41618965083256e-18
Smad4	1949.54747985002	-0.427399476073625	0.0470592305501511	-9.08216031322793	1.0644084606706e-19	1.43958046816998e-18
Dnajc15	1094.70609989896	0.369095368459827	0.0406529743353605	9.07917254504017	1.09403382794964e-19	1.47866079748231e-18
Rnf182	629.717941546261	-0.859259211210622	0.0946574857429755	-9.07756216495944	1.11033810585704e-19	1.4996966683109e-18
Cit	4253.54735072569	0.466360164251878	0.0513756413570697	9.07745678561156	1.11141334996446e-19	1.5001488654417e-18
Stxbp6	823.836557422215	0.630983892720507	0.0695159812175667	9.07681775713837	1.11795578882787e-19	1.50797498546289e-18
Hdlbp	12131.0375506764	0.201461284493597	0.0221973213265554	9.07592774505555	1.12713128711448e-19	1.51933997850561e-18
Pkd1l2	34.5644125646481	1.85662992920559	0.20457223408916	9.07566922496629	1.12981039724157e-19	1.52154082936215e-18
Actb	121003.715146596	-0.258711790998503	0.0285062220909308	-9.07562532043877	1.13026601588847e-19	1.52154082936215e-18
Necab2	5465.90106111829	0.336371919952366	0.0370672959052915	9.07462796346973	1.14066512845716e-19	1.53452028569337e-18
Gstm2	3156.61736434412	0.539024534941102	0.0594028643158828	9.07404956223602	1.14673918746526e-19	1.54166794545761e-18
Cdk13	2414.60637378946	-0.293093857324025	0.0323127235185024	-9.07054019003377	1.18428407201574e-19	1.59035467557541e-18
Ttll7	2708.40245194529	0.437065991235567	0.0481853389831297	9.07051813807077	1.18452379340735e-19	1.59035467557541e-18
Stk11ip	2839.85197864474	-0.286294810824484	0.0315735155126374	-9.06756204293733	1.21709667537608e-19	1.6330052081536e-18
Nf1x	6285.7330834686	-0.527381893086517	0.0581834539197838	-9.06412145648153	1.25612408000601e-19	1.68425373004115e-18
Ndufs3	2824.16861931645	0.343365889670749	0.0378832452166957	9.06379291707095	1.25991484316654e-19	1.68821922768214e-18
Lpl	3654.9676157862	0.387030769559273	0.0427284839056801	9.05791018500948	1.32973677893856e-19	1.78059928230636e-18
Prdm10	1396.49079017072	-0.450379514771164	0.0497230790027068	-9.05775595165067	1.3316178983686e-19	1.781940463735e-18
Timeless	537.992365558102	-0.644195415069528	0.0711309954920515	-9.05646561830437	1.34745893365021e-19	1.80194838255797e-18
Atp5pd	5502.71913207552	0.277905643235916	0.0306887523452227	9.05561881792101	1.35795590969122e-19	1.81478804289869e-18
Gigyf1	4177.12032861299	-0.454097293081591	0.0501500544007929	-9.05477169481219	1.36853773591671e-19	1.8277240955618e-18
Zfp316	1339.50559953475	-0.453193839597009	0.0500539685223089	-9.05410405960163	1.37693487393433e-19	1.8377273086897e-18
Mapk8ip1	29548.9474690431	0.22044219906185	0.0243520830227607	9.05229334409763	1.39996619741921e-19	1.86723602104761e-18
Car4	356.966974162646	1.68940600328729	0.186759419786729	9.04589447330965	1.48444787337073e-19	1.9786127575323e-18
Grsf1	4891.79443199117	0.293401890995828	0.0324509485076121	9.04139646109276	1.54682928989452e-19	2.06040508962939e-18
RGD1311084	200.841494198387	0.876039640465734	0.0969336874809767	9.03751485403521	1.60273944609813e-19	2.13347576727649e-18
Ndufa13	3100.07635199606	0.360862030862923	0.0399732645666707	9.02758468128233	1.75502489592629e-19	2.33465557396367e-18
Lin7c	2767.34473435289	-0.443463169458802	0.0491263700575807	-9.02698833516545	1.76461221896208e-19	2.3458689997488e-18
Lrpap1	7814.21453092425	0.22571215976209	0.0250081594222011	9.02554066260925	1.78810196935842e-19	2.37553743601322e-18
Lrch2	1130.86757765874	-0.393600751821058	0.0436198902162547	-9.02342371495436	1.82300858296118e-19	2.42032463242421e-18
Pdcd11	4646.60571647243	-0.359399366821069	0.0398413063045132	-9.02077266428276	1.86767299920248e-19	2.47799967019269e-18
Rgl1	2170.13663437992	0.345509691636707	0.038305364013246	9.01987751682062	1.88299713235122e-19	2.49669645951805e-18
B3gnt7	1350.30049013112	-0.374088109233463	0.0414850893073628	-9.01741120675543	1.92586385570909e-19	2.55186407564854e-18
Prag1	1660.2585732769	-0.477504249524385	0.0529576136103092	-9.01672520665527	1.93795761987398e-19	2.56621054762398e-18
B3gnt2	633.761284078511	0.671077243192523	0.0744477051090861	9.01407561467762	1.98537705988936e-19	2.62728538428207e-18
Rpl17	8095.710988568	-1.14620339213486	0.127195330989788	-9.01136372864879	2.03509850857872e-19	2.69132479006559e-18
Tenm2	8751.98911424144	-0.454752966410666	0.0504660140263965	-9.01107359445517	2.04049032909494e-19	2.6966949815697e-18
Baalc	6190.51404473291	0.360867586871638	0.0400558705995574	9.00910606785376	2.07742889627584e-19	2.74372290994449e-18
Msrb2	498.817685947496	0.788600877613981	0.0875484368251922	9.00759518058076	2.1062422695641e-19	2.77996536686441e-18
Dhx9	6641.54279745268	-0.382778521921179	0.0424962716069194	-9.00734364326807	2.11107740472054e-19	2.78453308721602e-18
Klf16	4057.77872752785	0.347807256308928	0.0386381182496775	9.00166136615182	2.22327398601334e-19	2.92988270590402e-18
Pgm2	1477.65207322791	0.299576188756616	0.0332802625405964	9.00161735176166	2.22416564742368e-19	2.92988270590402e-18
Nfya	2708.05737482161	-0.555916121328228	0.0617605401586018	-9.00115380954617	2.23357775712802e-19	2.94036941906521e-18
Exph5	244.880356543512	0.819551451969235	0.0911406711862787	8.99215949698448	2.42419583354976e-19	3.18923425894273e-18
Tdrd3	1102.43026689969	-0.400013327508385	0.0444854875919802	-8.99199602300188	2.42780505777476e-19	3.19190982936513e-18
Myo6	2887.19025618358	0.380817251454455	0.0423574172817425	8.99056826154979	2.45955410494557e-19	3.23155422608282e-18
Hdac10	3155.39914803778	-0.489760610225155	0.054502229176427	-8.98606566420927	2.56238916213583e-19	3.36448505669942e-18
Camk4	1812.80415277568	0.603240105826888	0.0671607895547316	8.982028201668	2.65820675598052e-19	3.48803554897444e-18
Cnksr2	5035.05338902758	0.411939755536253	0.0458994097304072	8.97483775838959	2.83769690883397e-19	3.72114817948067e-18
Hcn2	5259.61683805164	0.297048652921969	0.033098436404212	8.97470349639138	2.8411598192263e-19	3.72327929738194e-18
Tshr	337.807507742458	-0.949321284389913	0.105796115283418	-8.97312043874928	2.88230652671203e-19	3.77475954952719e-18
Rcc2	1708.89677357734	-0.364105235635414	0.0405790900101252	-8.97273042703923	2.89253373851237e-19	3.78570630117963e-18
Slc29a4	6833.62598067677	-0.305097964566524	0.0340036808529933	-8.97249817999238	2.89864093761658e-19	3.79125018696655e-18
Atad5	737.106483734274	-0.494707636607105	0.0551470998861688	-8.97069179754239	2.94657872620486e-19	3.8514635479297e-18
Fam136a	2327.14645109929	-0.397402327845461	0.044311690115175	-8.96834056233316	3.01015079955288e-19	3.93202161179506e-18
S100a16	2451.05110292126	0.425309389932474	0.0474550316805374	8.96236657886177	3.17783376353312e-19	4.14838350832352e-18
C2cd3	1764.83135393175	-0.377679986946077	0.042149674252794	-8.96044853587549	3.23360343806747e-19	4.21846784644217e-18
Foxm1	671.172550110429	-0.487561842558013	0.0544251621347843	-8.95839026350648	3.29452629311828e-19	4.29518035383375e-18
Ptbp1	3233.95264520839	-0.332211641895809	0.037086705551256	-8.95770160648734	3.31516197208607e-19	4.31930428002982e-18
Atp1a2	25946.3176368276	0.47532495207697	0.0530691471813888	8.95670982713031	3.34510531169313e-19	4.35551629915828e-18
Golph3	3591.29601654814	0.282850481750037	0.0315827550211494	8.95585206422385	3.37121786330161e-19	4.38669710407775e-18
Hdac7	1745.25560413662	-0.520426122913237	0.0581167003791817	-8.95484636116165	3.40209067303381e-19	4.42402805106965e-18
U2af2	7923.65454375096	-0.237620687772115	0.026539033979806	-8.95362988543307	3.43980718731494e-19	4.47020485022454e-18
Iscu	2230.04243260475	0.338890790942976	0.0378538239121719	8.95261709171752	3.47152350379639e-19	4.5085298837766e-18
Epdr1	1536.09044755851	0.396182309020107	0.0442588811386099	8.95147592591291	3.5076061392007e-19	4.55247279821948e-18
Lonrf1	1564.47917768598	-0.43367034600541	0.0484500624101684	-8.95087280453933	3.52682569968232e-19	4.57448711111163e-18
Qtrt1	825.421494579571	-0.436277097949266	0.0487543785658892	-8.94847008171088	3.60443114347065e-19	4.67215450842709e-18
Prdm15	1764.56244575584	-0.367388931032927	0.0410627923130129	-8.94700312225237	3.65263934762641e-19	4.73161593241119e-18
Ptgr2	1908.88978835975	0.364769712070598	0.0407724327086258	8.94647897704242	3.67001816547341e-19	4.75109060910487e-18
Rab36	1900.88562662677	0.32888200028041	0.0367626490120902	8.94609091342275	3.68293760045007e-19	4.76477112293221e-18
Tiam2	4777.71721620267	-0.385770068950611	0.0431363108799921	-8.94304730935028	3.78583578272431e-19	4.89476917409027e-18
Zfp236	1242.28885283727	-0.546926852885016	0.0611853008089066	-8.93886024346229	3.93204755786919e-19	5.08056655117537e-18
Myo1c	2836.92209213665	-0.426142472824438	0.0476841542312861	-8.93677322570275	4.00699535835852e-19	5.17410617975422e-18
Nt5m	548.602011197288	0.470604366260387	0.0526757211089084	8.93399001197156	4.10914459029733e-19	5.30262862416713e-18
Napb	4086.60256999826	0.543152972978804	0.0608216712444188	8.93025400101358	4.25031784824718e-19	5.48131378774589e-18
Tmem229a	3741.78924050589	0.403019140187344	0.0451331432208043	8.92956066045875	4.27703940328022e-19	5.51226579583062e-18
Rabl6	5879.80979467291	0.205785809102034	0.0230559334192609	8.92550326893816	4.43677280581787e-19	5.71449567996631e-18
Gpr6	674.900973274321	0.866991705414015	0.0971611886085133	8.92323074501837	4.52879871621664e-19	5.82931778847199e-18
Wdr37	3980.86781271355	0.261184513291403	0.0292737644656737	8.92213618776865	4.57379316677375e-19	5.88349521008484e-18
Msantd3	1438.99700337419	-0.312575073445194	0.0350400129417713	-8.92051820770225	4.64111421909057e-19	5.9663054618512e-18
Park7	5013.70582787659	0.398906487901201	0.0447235007550709	8.91939318627626	4.68850021879438e-19	6.02339977379671e-18
Ncoa6	4825.5529086317	-0.304599278042272	0.0341702629238284	-8.91416254891798	4.91516773959315e-19	6.31060192675268e-18
AABR07059159.1	807.561254991714	0.426451234091127	0.0478523142394575	8.91182048076346	5.0201371350845e-19	6.44129058624521e-18
Zmynd8	6420.4799793703	-0.247709194827416	0.0277990531708843	-8.91070617782253	5.07085364278368e-19	6.50224650650616e-18
Maml1	999.76942035233	-0.436005789629224	0.0489334768965971	-8.91017391939185	5.09525720890371e-19	6.52940613867104e-18
Armc10	3381.57337810546	-0.33501045348663	0.0376059197646725	-8.90844993509089	5.1750995279496e-19	6.62752948396074e-18
Rufy3	9667.21094554574	-0.189542020233362	0.0212818129446148	-8.90629105361646	5.27682790770659e-19	6.75353969741854e-18
Tollip	7850.45704601921	0.261540083889116	0.0293664790319553	8.90607565192001	5.28708555977798e-19	6.76239605057461e-18
Prickle2	7985.73543577756	0.361657104225131	0.0406144123772879	8.90464943492263	5.35550223047219e-19	6.84558203087487e-18
Ndrg1	5785.53470895954	-0.375337223172462	0.0421609008635005	-8.90249533300172	5.46049734744194e-19	6.97538942365535e-18
Dkk3	5381.43447660596	0.354835831094591	0.0398657509999582	8.90076876000563	5.54611976219284e-19	7.08030159937158e-18
Gba	1777.4219505897	0.434827429529256	0.0488681770240681	8.89796706177722	5.68788920938501e-19	7.25671507444209e-18
Ndufc2	3113.81807871574	0.299236212259228	0.0336646026014641	8.88874928368274	6.18006014866628e-19	7.87967392145871e-18
Tmem106b	3159.38668256411	0.260210956300994	0.0292815289592684	8.88652217112556	6.30514759329781e-19	8.03410630441595e-18
Slc6a1	26443.1466065227	0.279990652002849	0.0315257769064411	8.88132441061723	6.60689626975983e-19	8.41330725489216e-18
Klf7	2391.79545415027	-0.569946215138093	0.0641842028314334	-8.87985189494275	6.69494423809215e-19	8.52007350902933e-18
Dact3	7957.12868984934	0.371729836140016	0.0418804567904237	8.87597377459871	6.93241787542609e-19	8.81674740465364e-18
Osbpl5	2975.5866968204	-0.3362429456562	0.0378879838799413	-8.87465922498487	7.01478642104696e-19	8.9159079605026e-18
Dusp15	2375.45279658478	0.397425689909109	0.0447829980960471	8.87447707401682	7.0262758358633e-19	8.92491212756052e-18
Caly	10086.7755626728	0.420155641031049	0.0473469576654144	8.87397336065715	7.05814509012307e-19	8.95977565951713e-18
Csnk1d	9751.12364883561	-0.218889659997053	0.0246684469636	-8.87326471423353	7.10322204131906e-19	9.01135119330771e-18
Tmem59	6150.87000714377	0.245432879934626	0.027665706192268	8.87137592761755	7.22476133909207e-19	9.1598038003758e-18
Jup	5524.68799783829	-0.271785465515456	0.0306375854584503	-8.87098188217353	7.25037508864967e-19	9.18652903665055e-18
Pabpc4	5909.41582721393	-0.246325819374515	0.0277702048772862	-8.87014771633858	7.30489383892195e-19	9.24982182353492e-18
Pbx1	5328.33619156707	-0.463757039272237	0.0522865992634053	-8.86952002626828	7.34618471197775e-19	9.29629620641282e-18
Tle1	2034.80019223304	-0.272562154718068	0.0307395928862354	-8.86681081713727	7.52706346701414e-19	9.51924505878318e-18
AABR07026032.3	850.375953350328	0.789304274710053	0.0890211729588658	8.86647803522841	7.5495826190854e-19	9.54176817608672e-18
AABR07034767.1	152.580524271684	0.850590161895148	0.09598105594807	8.86206297162802	7.8547208470859e-19	9.92123717967334e-18
Pcdhgb7	678.232522522835	-0.639088228486725	0.0721212658436056	-8.86130076907666	7.90861821058726e-19	9.98309065087214e-18
Tspan33	980.206750995475	0.589190537440333	0.0665117068864745	8.85844861034754	8.113562478746e-19	1.02354156799124e-17
Smc3	4332.95759707918	-0.272070836677416	0.0307230175195095	-8.85560269282298	8.32328500917837e-19	1.04934507956412e-17
Atpaf1	1458.54879244021	0.324268522765148	0.0366182469114269	8.85538085833264	8.33985568414987e-19	1.05078032438356e-17
Cspp1	2331.14530225889	-0.529021776852482	0.0597492110516927	-8.8540378616011	8.44087338834158e-19	1.06284707798509e-17
Tubb5	150003.392183135	-0.252010229445703	0.0284638186596148	-8.853704151905	8.46616128868246e-19	1.06536911620315e-17
Cd59	3179.30286805336	0.290829681065633	0.032850101318908	8.85323543578345	8.50180613057754e-19	1.06919051648356e-17
Cntrob	473.836584092302	-0.606576168167165	0.0685462704719579	-8.84914910746769	8.81890821521579e-19	1.10838139230938e-17
Ndufb8	6525.04879145382	0.380634521594863	0.0430179336574869	8.84827534082677	8.88821424554472e-19	1.11639938384833e-17
Mtm1	1131.47962409549	0.338672836196389	0.0382781052112748	8.84769071841709	8.93488583305143e-19	1.12156621423558e-17
Dlst	8788.71175986915	0.179494146520326	0.020291530061202	8.84576697661277	9.09017730628698e-19	1.14035289303637e-17
Ticrr	190.908886998508	-0.746737889274698	0.0844291761466286	-8.84454786077545	9.18996563093977e-19	1.15215781981955e-17
P2ry13	123.825681641076	1.199967761079	0.13569336840331	8.84323069873572	9.29899547591095e-19	1.16510605035223e-17
RGD1306271	3405.98294246677	-0.59611015339782	0.0674101379350063	-8.84303417347345	9.3153722743273e-19	1.16643660245903e-17
Sh3glb1	4416.32195694797	-0.319821767694081	0.0361818659277788	-8.83928342259808	9.63344569976943e-19	1.20551951746343e-17
Slc7a4	1238.71178727231	0.423861468470171	0.0479628984713726	8.83727802070092	9.80788551208526e-19	1.22659111404227e-17
Cdk18	505.52843053673	0.710732189269546	0.0804644585379069	8.83287108599282	1.02022580375529e-18	1.27512490956707e-17
Stk38	4287.1243251278	-0.400090380382585	0.0452987245305657	-8.83226590878118	1.02576236953907e-18	1.28125435307408e-17
Ypel3	4740.49771317319	0.294018017632472	0.0333036020022294	8.82841494480958	1.0616953430894e-18	1.32532024959897e-17
Lxn	2196.7313077653	0.445799301819589	0.0504998141816727	8.82774142922248	1.06810634393806e-18	1.33250212611977e-17
Ern1	974.11080738441	-0.441881940082311	0.0500649698239069	-8.82617010729335	1.08321233500929e-18	1.35051580967928e-17
Nim1k	768.607685190609	0.454797296218632	0.0515635562244604	8.82013052472295	1.14326375922897e-18	1.42450945645627e-17
Mcm3	495.455032334008	-0.669130509016621	0.0758659848899296	-8.81990143524046	1.14560517774025e-18	1.42654953294514e-17
Adora1	5573.07176812328	0.397435869161722	0.0450744167392001	8.81732694315892	1.17224575935254e-18	1.45882672509107e-17
Hnrnpd	10178.2971274979	-0.255581447830356	0.0289961021784166	-8.81433808784823	1.20394231059866e-18	1.49735243785936e-17
AABR07028237.1	676.67434928016	0.533048038292131	0.0605497999764904	8.80346489169406	1.32655684622126e-18	1.64883691438299e-17
Gyg1	1835.82983034303	0.350335760577368	0.0398076572631048	8.80071284431179	1.35949808635735e-18	1.68874501714285e-17
Ahsa2	2223.97984530368	-0.48620424442017	0.055252196863844	-8.79972692521721	1.37149473613135e-18	1.70260314669247e-17
Otub1	8089.40163214939	0.270680650211051	0.0307620899203832	8.79916322043179	1.37840080066669e-18	1.71012861123743e-17
Aig1	3105.57450171143	0.245869995397403	0.0279554765945802	8.79505647365964	1.42976052777448e-18	1.77276305340949e-17
Tmem14c	2367.08667428565	0.268384589648086	0.030515934151371	8.79490001245883	1.43175418755088e-18	1.77414922567467e-17
2021-09-07	5390.51112573073	0.418227649551294	0.0475692326579951	8.79197805350769	1.46949479836809e-18	1.81923620637112e-17
Pea15	27792.8500147861	0.218890271003638	0.0248966851975412	8.79194435993654	1.4699356711893e-18	1.81923620637112e-17
Akap5	1596.48985612067	0.579155906635006	0.0658775894107902	8.791394946521	1.47714308035692e-18	1.82704022027053e-17
Arhgef26	1913.97181163604	-0.335311210041626	0.0381673372463005	-8.78529219572757	1.55958605831097e-18	1.92783487134718e-17
Sptbn2	41256.0220821389	0.409743109393755	0.0466478483785831	8.78375152629495	1.58110756421114e-18	1.95324629578766e-17
Rps24	10362.0253309423	-0.379663808040819	0.0432351048752887	-8.78137821420707	1.61483534400422e-18	1.99369677449881e-17
Bcan	14958.2473710023	0.394477323860416	0.0449260498145276	8.78059222853943	1.62616104797257e-18	2.00645693251671e-17
Rbm4b	1358.359278867	-0.457572319576192	0.0521127788743339	-8.78042448435908	1.62858830473539e-18	2.00822879208393e-17
Pbx3	2033.49462364554	-0.410288645544867	0.0467487702262918	-8.77645857974073	1.68702863752822e-18	2.07902677593198e-17
Cdc16	3500.5881851544	-0.249116867430544	0.0283876951960921	-8.77552283514861	1.70111664546704e-18	2.09511387459953e-17
Plxna1	21874.5049423861	-0.342672138032591	0.0390489841821802	-8.77544308025733	1.70232274613129e-18	2.09532556723086e-17
Fkbp3	5074.67713992401	0.305895701031373	0.0348735428108397	8.77156940121071	1.76193055919931e-18	2.1673778463496e-17
Mfsd4a	771.295608504203	0.912180633184115	0.104018364200247	8.76941913283758	1.79590344611289e-18	2.20782790159266e-17
Rasal1	6852.41118083586	0.321049034569237	0.0366285348365152	8.76499799957003	1.86779977059437e-18	2.29482251984487e-17
Htr6	224.760648880357	0.921434258386604	0.105130387866764	8.76468047996144	1.87307130504397e-18	2.29990452364793e-17
Tmem30a	4860.12482427399	0.351927251704999	0.040155413577568	8.7641296739525	1.88225078451408e-18	2.3097759475624e-17
Gpr34	324.952808409229	1.18043533527534	0.134692463105483	8.76393012689131	1.88558729409366e-18	2.31246964759912e-17
Scrn1	21914.8623719731	0.211346840756523	0.0241244717608739	8.76068263178698	1.94071492391708e-18	2.37863789222989e-17
Zmym4	4752.78728741579	-0.24586265468126	0.0280806873243648	-8.7555782321586	2.03059722195959e-18	2.48729744358533e-17
Fgfr1op2	1812.14427165107	0.351941752679767	0.040205895835847	8.75348615826587	2.06861268519944e-18	2.5323319034526e-17
Entpd5	1243.91176888714	0.367766783750497	0.0420281592686716	8.75048515447678	2.12437448554998e-18	2.59902337422962e-17
Anxa4	377.720470083523	0.624226195910857	0.0713400091844837	8.75001563704066	2.13323185817962e-18	2.60828469805184e-17
Rab7a	16024.8231861973	0.18838872608808	0.0215644402972264	8.73608234164605	2.41334090983158e-18	2.94899196822605e-17
Srpk2	8481.26279507573	0.215734098332896	0.0246974256693917	8.7350844262389	2.43474213451463e-18	2.97334994847898e-17
March2	3338.46323376543	0.321771742242062	0.0368604337960396	8.72946162333648	2.55887762552864e-18	3.12306389718134e-17
Tfdp1	4571.56108599635	-0.213816391943021	0.0244981913304289	-8.72784398893327	2.59573381068104e-18	3.16613889249836e-17
Hlf	292.458546797199	0.859274585707168	0.0984609180073551	8.72706250456632	2.61372643679626e-18	3.18616712451818e-17
Mapk6	8589.40706773491	-0.235091983916786	0.026939316852484	-8.72672403699461	2.62155736156614e-18	3.1937914699537e-17
Proser3	916.915651478408	-0.437624930903822	0.0501530907057893	-8.7257818958963	2.64347731754059e-18	3.21856072436132e-17
Mgam	118.554452620933	0.999839553267668	0.114623723339563	8.72279772578782	2.71410862734708e-18	3.30257302042353e-17
Jagn1	1741.36560426001	0.31559933291954	0.0362000054201911	8.71821231119234	2.82628615729454e-18	3.43700825610969e-17
Tomm20	6209.87678233192	0.264499193348482	0.0303471559862403	8.71578191605196	2.88758698163212e-18	3.50944884510298e-17
Rnf38	1707.84278910658	-0.402349290756204	0.0461777993564715	-8.71304601698863	2.95816497666912e-18	3.59307088892784e-17
Elfn1	2290.34190361148	0.270092064894313	0.0310013133044987	8.71227816194221	2.97827759737152e-18	3.61533278147077e-17
Rnf11l1	3624.90802870043	0.270879280964865	0.0310960545677753	8.7110498334916	3.01073259647365e-18	3.65254146135067e-17
Higd1a	2663.68533375996	0.35998455701529	0.0413265201579053	8.71073963256084	3.01898382472999e-18	3.66035980185695e-17
Wdr47	12733.2791686329	-0.192417626647529	0.0220942960721117	-8.70892768067892	3.06762906906245e-18	3.71711512794289e-17
Taf10	1968.17717604999	0.413682522690375	0.0475022226202692	8.70869824339244	3.07384368130978e-18	3.72241918609302e-17
Gng12	612.418963701183	0.643285869449441	0.0738726396690793	8.70803957095769	3.09175384275276e-18	3.74187173561356e-17
Nop2	2869.98836825095	-0.281650500966368	0.032350590238051	-8.70619357773227	3.14249964450576e-18	3.80101748045891e-17
Gprin2	439.100365103639	-0.788417642447193	0.0905622523651371	-8.70580867697923	3.15318360081562e-18	3.81166466303845e-17
Smad1	2975.69776151861	-0.261051900115059	0.0299896145983474	-8.70474341238933	3.182940218773e-18	3.84534101564347e-17
Bcap31	2206.17330806604	0.313233366180485	0.035995995078458	8.7018949051902	3.26387781731963e-18	3.94077262091154e-17
Slc38a2	8512.04301730657	-0.341772010239395	0.0392921036281199	-8.69823650762241	3.37081435512435e-18	4.06746270606429e-17
Chd1	1466.78554334118	-0.380739347678737	0.043819269930555	-8.68885648442192	3.66105796572008e-18	4.41506157056481e-17
Slc38a3	5298.22510295096	0.297462480836468	0.0342557974627329	8.68356607841574	3.83549937506844e-18	4.62267800945191e-17
Brd4	9694.34982953889	-0.227072462146666	0.0261508280892216	-8.68318438605227	3.84839770364094e-18	4.6354659616983e-17
Acin1	9950.07771434029	-0.283637484865497	0.0326698994803058	-8.68192095407212	3.89139841447132e-18	4.68447604736714e-17
Smurf1	5299.56420124109	-0.259864792267017	0.029946834716735	-8.67753786752624	4.04428580958962e-18	4.86563126498133e-17
Agpat1	11159.4811394502	0.21070535412071	0.0242871829415034	8.67557816928385	4.11454655020042e-18	4.94722332979587e-17
Cenpj	606.222708571315	-0.491931434368858	0.0567109187050406	-8.67436898575818	4.15849893653938e-18	4.99710489052716e-17
Chmp3	1619.10024931149	0.37612021804486	0.0433611744616805	8.67412432237619	4.1674483772008e-18	5.00489058222218e-17
Tnrc18	13215.3135132367	-0.378992533661822	0.0437315059786852	-8.66634992736227	4.46194185390198e-18	5.35538755687524e-17
Prxl2b	1105.29022210522	0.43594031004608	0.0503076966397046	8.66547942292433	4.49616908851108e-18	5.39327328201507e-17
Phc2	5032.84867857384	-0.24560868223723	0.0283491365538698	-8.6637094491579	4.56656367369784e-18	5.4735805339112e-17
Prdx6	4425.37638494828	0.423898929595778	0.0489283859144177	8.66366060669227	4.56852156112727e-18	5.4735805339112e-17
Hipk4	503.007397150453	0.584033686596302	0.0674423778848708	8.65974339744206	4.72827415609965e-18	5.6616332389231e-17
Phyh	2192.84272159429	0.359271023045586	0.0415006977994893	8.6569875229907	4.84395699560734e-18	5.79672585534582e-17
Pnkd	4756.97859834165	0.213463779515579	0.0246656540586058	8.65429228060958	4.95979581978038e-18	5.93184553180345e-17
RGD1310951	555.530305062704	-0.528719244328723	0.0611283836975192	-8.64932478740117	5.18050284133097e-18	6.19215265872362e-17
Mmd	14461.357739397	0.234175919069922	0.0270771574391399	8.64846760950694	5.21955624564557e-18	6.23515386419689e-17
Arid1b	6858.03857740036	-0.267358747564194	0.0309183340568394	-8.6472559314706	5.27525704177474e-18	6.29797923785247e-17
Gstk1	568.463157837432	0.490256285149717	0.0567007582580637	8.64637969951654	5.31590258038183e-18	6.34276715421295e-17
Blvrb	923.134720142637	0.355420718789861	0.0411108913516356	8.64541504950175	5.36100710443763e-18	6.39281953713399e-17
Fam220a	2606.68343048578	-0.220823197398898	0.0255503602010637	-8.64266474762671	5.49168838029977e-18	6.54480038734549e-17
AABR07060519.1	647.656644906043	-0.569011922543301	0.0658574915044126	-8.64004852819479	5.61891493227946e-18	6.69222795323396e-17
Hmgcr	19479.7922098674	-0.293759834504431	0.0340000366565277	-8.63998581742798	5.6219999883535e-18	6.69222795323396e-17
Actn2	1196.00461413029	0.461136917121996	0.0533915488388239	8.6368896791898	5.77641161964938e-18	6.87199644240144e-17
Smyd5	2450.06924803031	-0.388785431643342	0.0450165675595922	-8.63649657714739	5.79631362800602e-18	6.8916264145189e-17
Man1c1	789.640816657475	0.485987906491733	0.05627435720964	8.63604544928469	5.81923679293054e-18	6.91482330937083e-17
Paqr4	1751.21968473863	0.355159140054697	0.041127746938443	8.63551170420964	5.84647357766945e-18	6.94311574933078e-17
Arhgap11a	621.213369741516	-0.521565033738792	0.0604001237416361	-8.63516498690974	5.86423379527081e-18	6.9601275156524e-17
2021-09-05	31775.1676719687	0.231126536791534	0.0267742768481999	8.63241005917485	6.00725763002095e-18	7.12570489368996e-17
Sod2	3926.29810906339	0.57966736591516	0.0672128588747554	8.624352179325	6.44564771871465e-18	7.64124182452656e-17
Fam126b	638.190518921046	0.483528262612146	0.0560847236608765	8.62138976623763	6.6146343159794e-18	7.83698779191477e-17
Ndufv2	4650.5829008268	0.295430432678668	0.0342691065627179	8.62089684590939	6.64317348192686e-18	7.86620074481812e-17
Cblb	2936.5467869296	-0.351792416991368	0.0408080063544213	-8.62067149117793	6.65626155158394e-18	7.8770945698067e-17
Maob	1038.06755006033	0.521778135858779	0.0605288904588182	8.62031555350878	6.6769854339718e-18	7.89700670707931e-17
AABR07049085.1	773.325130679507	-0.512878340283636	0.0595222183838121	-8.61658644804678	6.89797209356005e-18	8.15361228795371e-17
Trem2	329.210075780347	1.1061878955158	0.128382132526146	8.61636953483786	6.91104623066514e-18	8.16430301068664e-17
Hacd3	9380.13428994726	0.194694838657558	0.0225963086387427	8.61622319690494	6.91988035627101e-18	8.16997529242719e-17
Apaf1	3751.57243805088	-0.358717839650981	0.0416519459765572	-8.61227083730677	7.16273786803088e-18	8.45178038475863e-17
Timp4	447.011795463789	0.665608956875484	0.077298576260759	8.61088249064407	7.2500276547154e-18	8.54979978373306e-17
Coq3	909.025487876505	0.447847613339947	0.052012395255037	8.61040163876275	7.28050448241631e-18	8.58074582977048e-17
Lrp5	1019.84011418964	-0.424167233963611	0.049277937100712	-8.60764997318612	7.45735540220554e-18	8.78407095631886e-17
Sgcb	4842.54868622199	0.4154830318957	0.0482900948312076	8.60389761809276	7.70537196756524e-18	9.07093759807506e-17
Mdc1	963.378278310181	-0.507222887394524	0.0589897127232295	-8.59849733078604	8.07666149674737e-18	9.50250649965747e-17
Smpdl3b	291.0271328106	0.636935144968922	0.0740886802531778	8.59692928518055	8.18774039405286e-18	9.62760420101631e-17
Lrfn4	5447.70759690866	-0.211078027661261	0.0245610896982457	-8.59400092807516	8.39923462332189e-18	9.87056226615438e-17
Lipa	2342.25161272597	0.341193459244785	0.0397251692476736	8.58884847330806	8.78452794671308e-18	1.03173644174149e-16
Dpysl2	43598.1847495931	-0.335381271231965	0.0390488212948508	-8.58876811413997	8.79067318362753e-18	1.03186001564481e-16
Map7	1632.66197406691	0.412996165172474	0.0481171732143546	8.5831344109231	9.23223760976132e-18	1.08306389098879e-16
Sfpq	13838.5757537034	-0.356022524210128	0.0414882288860403	-8.58129001332038	9.38150214171006e-18	1.09993769323522e-16
Hbs1l	3541.17201365632	0.224682617710493	0.0261937945500555	8.57770405433745	9.67855808554146e-18	1.13410981384078e-16
Mtfr1	200.90161929695	-0.838380024344596	0.0977632220017986	-8.57561777504808	9.85563416941716e-18	1.15402777668001e-16
Dusp14	288.043278779848	0.727361324988124	0.0848178637535086	8.57556760804455	9.85993130026206e-18	1.15402777668001e-16
Nudt9	2044.13252279278	0.286028632340935	0.0333649666795855	8.5727234523493	1.01065997760559e-17	1.18221542415065e-16
Exosc10	3942.53080199777	-0.298821013826749	0.034861785401483	-8.57159237214619	1.02063801646336e-17	1.19319828122029e-16
Tfap4	555.948225701179	-0.589661434910241	0.0688192161704115	-8.56826723295002	1.05053781458266e-17	1.22744498981803e-16
Ppp1r11	3134.18456667101	0.240177099562583	0.028033303458444	8.56756321703634	1.05697838270433e-17	1.23425833046626e-16
Skp2	924.056572451052	-0.40759499093951	0.0475930840627469	-8.56416428912519	1.08862525144147e-17	1.2704808522007e-16
Pja2	32470.3038821776	0.261316528969723	0.0305207222287715	8.56193791912904	1.10985960910733e-17	1.29451673462951e-16
Bag6	14542.078676815	-0.20347120573438	0.0237658455851822	-8.56149658151624	1.11411722580587e-17	1.29873503997853e-16
Ncoa5	5394.67915112626	-0.340604938630342	0.0397867687969803	-8.56075898920932	1.12126884185263e-17	1.30632011132457e-16
Ccsap	1553.10249604714	0.405556318014556	0.0473806858594529	8.55952822670345	1.13330318385854e-17	1.31958175315943e-16
Pld4	809.719202814852	0.848463804088247	0.0991291693316605	8.5591739526184	1.13679082512995e-17	1.32288237318396e-16
Pcbp4	14764.6127897952	-0.249044357729596	0.0291019623270034	-8.55764827578348	1.15193172939547e-17	1.339732309848e-16
Pcm1	7328.80996608866	-0.251825442456222	0.0294281920860246	-8.55728553490764	1.15556077308059e-17	1.34318194277755e-16
Scaper	3473.86350212428	-0.346187894867208	0.0404599398457993	-8.55631264373098	1.16534987485255e-17	1.35378374223123e-16
Scn3a	7191.28877190687	-0.374880303166986	0.043824941737809	-8.55403996677916	1.18853725955891e-17	1.37992921940765e-16
Bnip2	1174.91127616958	-0.427413970420349	0.0499725087758879	-8.55298204733278	1.19948559590002e-17	1.39184296523106e-16
Sbds	1679.44039149035	0.331016771438583	0.0387044025837715	8.55243200620739	1.20521719842719e-17	1.39769321351659e-16
Setbp1	1120.0441705272	-0.785598945661438	0.0918623279598393	-8.55191636341819	1.21061490071925e-17	1.40314976479245e-16
Nynrin	1444.76402690766	-0.468448678488418	0.0547790172356611	-8.5516079354461	1.21385489201469e-17	1.40610063534692e-16
Lypd3	127.841972773988	-1.11190588680664	0.130112544404517	-8.54572394918165	1.27733007284684e-17	1.47878327290725e-16
Adap1	16297.6306941009	0.290581195984593	0.034005471452174	8.54513063855836	1.28390954989886e-17	1.48555154088811e-16
Pole	596.268437625446	-0.541094747645568	0.0633267098786422	-8.54449486926621	1.29099699137534e-17	1.49289948888495e-16
Chpf2	2504.32183646521	0.296169885968208	0.0346653336431409	8.54369062236937	1.30001792444128e-17	1.50247365368969e-16
Nog	556.306817166902	0.611890763238111	0.07162510417393	8.54296507202605	1.30820950312747e-17	1.51107893576754e-16
Irf5	242.467394775413	0.955048521008877	0.111817473949296	8.54113840419921	1.32905910249066e-17	1.53428703227697e-16
Htr5a	422.375761648261	0.627000167680709	0.0734344112881744	8.5382337337765	1.36289023190453e-17	1.57244624706069e-16
Pygo1	758.8019085059	-0.6466321353607	0.0757654401600222	-8.5346582029348	1.40570368078544e-17	1.62091955450842e-16
Rtf1	6278.95450890696	-0.15959193589345	0.0187009832700331	-8.53387940029786	1.41520363933073e-17	1.63094571859161e-16
Rap1gap2	6698.07296497134	0.432923561233861	0.0507316462938241	8.53359969291128	1.41863099447084e-17	1.63396611415459e-16
Slc12a7	724.340981609036	-0.67111669527627	0.0786492023770069	-8.53303879751069	1.42552854709669e-17	1.64097774796471e-16
Myo9b	6519.05430505885	-0.364089157440974	0.0426765717853575	-8.53135906211414	1.44638348310187e-17	1.66403914637387e-16
Nbeal2	1411.8510679624	-0.488571865229513	0.0572785319589852	-8.52975536418006	1.46657518871965e-17	1.68631176637118e-16
Arhgef12	5134.31807394993	-0.445814602878191	0.0522721794894118	-8.52871656075666	1.47980264775493e-17	1.70055596389761e-16
AC095693.1	15815.9179197289	-0.338959366303815	0.0397713545499181	-8.5227010781938	1.55874709838096e-17	1.7902616900906e-16
Nln	4386.41953776754	-0.236749136300607	0.0277792935340455	-8.52250385743088	1.5614044961947e-17	1.79229773897476e-16
Tal2	134.770782451056	-1.06196841090656	0.124616249254642	-8.52190960054113	1.5694387083088e-17	1.80049989979254e-16
Lrig2	1413.92832217611	-0.446385193183618	0.05239832762464	-8.51907328763117	1.60835048473986e-17	1.84409625471588e-16
Lgi2	5406.43000281187	0.374971485924075	0.0440165034200652	8.51888398189169	1.61098122413006e-17	1.84606785072822e-16
RGD1309079	1897.86064980231	0.345532246435496	0.0405792727062285	8.51499357657191	1.66599538405641e-17	1.90803089208496e-16
Gnl1	6244.3854507164	0.204928419609668	0.0240752968893654	8.51197891977771	1.70989669744819e-17	1.95663510769228e-16
Fam193a	1997.35443164776	-0.345900540392612	0.0406370640012511	-8.51194713235095	1.71036563461157e-17	1.95663510769228e-16
Armcx6	990.570682971382	-0.345490338356389	0.0405952339341493	-8.51061331280462	1.73015731518231e-17	1.9781595488484e-16
Ctxn3	66.0825580103211	1.39917347130289	0.16441081868489	8.51022750506795	1.73592408314053e-17	1.98363349827564e-16
Grip1	2863.5073749695	-0.235220168231816	0.0276485415508803	-8.50750726937808	1.77712595393769e-17	2.02957000150944e-16
Ptdss2	4565.84043467742	0.214860985894926	0.0252667877148179	8.5036922112944	1.83654060893505e-17	2.09507267272839e-16
Sqstm1	20102.2975593735	0.33085057616145	0.0389066995287267	8.50369165642456	1.83654939129596e-17	2.09507267272839e-16
Cacna2d3	4693.45911335502	0.488671945110218	0.0574803085264692	8.50155396930741	1.87069369986181e-17	2.13215384618201e-16
Slc44a5	781.157832474928	-0.528356432939203	0.0621484297348895	-8.50152506174406	1.87115969324364e-17	2.13215384618201e-16
Tmem215	242.462256919595	0.904119409216996	0.106352358216128	8.50116936175174	1.87690300367931e-17	2.13749605702883e-16
Has2	170.682151325996	-0.943177136018939	0.110972771466577	-8.49917618127617	1.90940917772493e-17	2.17329381689366e-16
Aifm3	730.152713551803	0.577458519343738	0.0679525542906328	8.49796634389858	1.92941030771378e-17	2.19482609962275e-16
Yipf4	1963.31107509411	0.310965620760857	0.0365947528903173	8.49754667541795	1.93639647918383e-17	2.20153718677129e-16
Fubp1	5275.21172230268	-0.36400218164947	0.0428609465397248	-8.49263049550486	2.02011779759786e-17	2.29543390798276e-16
Arf1	14023.6286155152	0.160457018037186	0.0188957608103895	8.49169396497448	2.03646693271286e-17	2.3127141287423e-16
Slc1a1	6852.9672691858	0.207185347209564	0.0243989864245815	8.49155549350317	2.03889529981263e-17	2.31417472124391e-16
Pon2	1552.73504901054	0.338494188172598	0.0398801639227272	8.48778327061226	2.10615886518646e-17	2.38918133307265e-16
Mpc2	3969.48964542274	0.289072853716518	0.0340600297165798	8.48715800079887	2.11751780938267e-17	2.40072248562355e-16
Pcnx2	1795.73592824629	0.36979136871856	0.0435836116289318	8.48464261904087	2.16382728042297e-17	2.451853506788e-16
Kcnq5	5923.81569415467	0.39284613033113	0.0463027491735944	8.48429385603659	2.17032656621588e-17	2.45784327733559e-16
Tes	836.756986231745	-0.555389079182803	0.0654750936813366	-8.48244802650989	2.20504611256497e-17	2.49576727600929e-16
Kif5a	53190.0586091859	0.249874699120764	0.0294582973755243	8.48231980061326	2.20747826124046e-17	2.497125045937e-16
Csk	5208.32854703869	-0.311146435607269	0.0366956887642976	-8.47910057243544	2.2694144631393e-17	2.5657554142412e-16
Xrn2	4103.19484503733	-0.22118546093795	0.026095984526128	-8.47584273804627	2.33383847456287e-17	2.63712032875871e-16
Hhatl	34.2732591174084	2.94687283437371	0.347811020698053	8.47262639481454	2.39921119673695e-17	2.70947708171074e-16
AABR07047789.1	4363.57291925083	-0.485524400530601	0.057314164867897	-8.47128108120711	2.42708779729209e-17	2.73943168652578e-16
Clasp1	5993.98686282001	-0.386966246742153	0.0457068583830585	-8.46626218540507	2.5339342639404e-17	2.85843586789713e-16
Atp13a4	158.368616344227	0.9454050343991	0.111674881892725	8.4656909268752	2.5463860398952e-17	2.87088376005992e-16
Arnt2	17248.0260246254	-0.25030456561965	0.029581674058688	-8.46147398970941	2.64018958242878e-17	2.97343795344745e-16
Grik4	1768.27919351373	0.328172860417574	0.0387843798970886	8.46146983111129	2.64028375037116e-17	2.97343795344745e-16
Lactb2	677.411103748367	0.444111405849764	0.0524920493171545	8.46054615178887	2.6612820045663e-17	2.99542074513963e-16
Zc2hc1a	4458.7153931748	-0.27382521080879	0.0323705084623163	-8.45909513987275	2.694601408413e-17	3.03123956326749e-16
Mlf2	20569.6770823306	0.216427634812871	0.0255961831576638	8.45546515586912	2.77976963531086e-17	3.12531258664805e-16
Ybx1	46806.5457098586	-0.237986036738147	0.0281465768356146	-8.45523909099372	2.78516064315293e-17	3.12963697339314e-16
Sgpp2	105.200942821572	1.56893965258857	0.185576865603542	8.45439245611776	2.80544229636119e-17	3.15067965212182e-16
Acsf2	1977.61333731134	0.381515191082269	0.045169494113785	8.44630205778277	3.00675125374753e-17	3.37489088093767e-16
Pnp	3764.74705086084	0.373478971382126	0.0442286858816585	8.4442701368391	3.05950951209119e-17	3.43220723781659e-16
Necab1	6144.22181992207	0.370338638741318	0.0438753997544228	8.44068979004542	3.15470365943168e-17	3.53703907803464e-16
Srsf6	8965.82607385908	-0.263104555066984	0.0311741747533393	-8.43982421824336	3.1781525533304e-17	3.56135900057931e-16
Mccc2	1589.81549472213	0.359346333364921	0.0425853205359942	8.4382676669345	3.22075393902976e-17	3.6071019792561e-16
Rbm6	2453.70850282331	-0.319193932686609	0.0378475846745392	-8.43366717933093	3.34998554888379e-17	3.74976282985555e-16
LOC100362830	19536.023106753	-0.265042204056537	0.0314453558472639	-8.42865971509108	3.49646711036627e-17	3.91156397879738e-16
LOC690617	1594.68673939551	0.341158244003296	0.0404873981302737	8.42628224480055	3.56820902640555e-17	3.98962002621283e-16
Tril	6332.30585291342	0.478227922039596	0.0567625676934702	8.42505794702818	3.60571757049992e-17	4.0293346926822e-16
Micu2	5117.86425783045	-0.272999107244899	0.0324064087625319	-8.42423204759855	3.63123988844385e-17	4.0556185303127e-16
Ncoa1	8842.31750224121	-0.23987504714993	0.0284897674113546	-8.41969131184723	3.77477577648759e-17	4.21360645904345e-16
Tasp1	688.515000312031	0.536363568134322	0.0637181367194699	8.41775349608471	3.8377222127543e-17	4.28151167568293e-16
Zbtb18	12361.1633936784	-0.3746686725685	0.0445170197981584	-8.41630177103633	3.88555621867224e-17	4.3324914138855e-16
AABR07012054.1	1354.00758812528	0.533390694543197	0.0633925587734205	8.41408999516263	3.9595665235743e-17	4.41258623584242e-16
Dok5	3719.77477950496	-0.392461686226266	0.0466444785520044	-8.41389374282974	3.96620028328815e-17	4.41754907858262e-16
Tceal6	2143.26391939206	0.341220039759229	0.0405689078507386	8.410875664059	4.0696094869527e-17	4.53023561569569e-16
Adgra3	1911.09707450947	-0.313426909763507	0.0372715771880913	-8.40927412815926	4.12555878605029e-17	4.58999566201971e-16
Btbd7	1239.64800558448	-0.55389674251958	0.0658876245188956	-8.40668860903811	4.21748861908401e-17	4.68969919992547e-16
Usp2	696.651777629589	0.592828236793048	0.070520825726387	8.40642789823755	4.2268697569172e-17	4.69755245612411e-16
Cdc42ep4	4317.13556953586	-0.269509327410416	0.0320640978770133	-8.40533011233187	4.26659763415545e-17	4.73910460899064e-16
Tra2b	5626.64890268691	-0.232484582741029	0.0276636405541333	-8.40397641395367	4.31609417052246e-17	4.79145577505672e-16
Ddx39b	27161.4838180267	-0.321697178457815	0.0382924080010804	-8.40106943519296	4.42430682367045e-17	4.90889683721596e-16
Sh3glb2	7964.06716838266	0.311677190352468	0.0371072889775912	8.39935222809427	4.48948286639171e-17	4.97848510525977e-16
Mak	182.355350132124	-0.836596897081727	0.0996037866756824	-8.39924791017987	4.49347259121013e-17	4.98018351739153e-16
Fbxl2	1779.10765655157	0.295328227914073	0.0351626431965192	8.39892002041836	4.5060357922906e-17	4.99137699025739e-16
Grpel1	2230.5814765192	0.293349589425012	0.0349514760234311	8.39305296372471	4.73678083791028e-17	5.24410818448427e-16
Armcx4	5248.6669793653	-0.265599501173143	0.0316480326137359	-8.39229106007262	4.76758808587983e-17	5.27533231130122e-16
Trim35	15360.3605151645	-0.164183929912326	0.0195645451608158	-8.39191141745304	4.78301246165792e-17	5.28951050617846e-16
Zeb2	6653.04934523849	-0.461303743571621	0.0549794042504419	-8.39048276096796	4.84149927512926e-17	5.35126979345984e-16
Nav2	6896.99866820097	-0.315262019127336	0.0375788175330547	-8.3893544242053	4.88818958151669e-17	5.39799801097877e-16
Ptprk	5445.2385224151	-0.315734626343551	0.0376352504358374	-8.38933241275574	4.88910481251038e-17	5.39799801097877e-16
Tspan17	6104.22601737595	0.365336025126839	0.0435510161226716	8.38869118685507	4.9158411464801e-17	5.42456109083262e-16
Metap1d	1120.16312829715	-0.404273544979145	0.0481990993397441	-8.38757467498544	4.96273943679343e-17	5.47333157264208e-16
Smug1	1621.86739496548	-0.27464413337114	0.0327474384379188	-8.38673638219977	4.99824113297221e-17	5.50948668955479e-16
Hcrtr1	322.465985890681	0.768022590231452	0.0916169052507146	8.38297897238197	5.16046977406819e-17	5.68428446475462e-16
Trpc6	264.921166021678	0.736736808582398	0.0878853136108871	8.38293428460989	5.1624301160654e-17	5.68428446475462e-16
Cyp7b1	405.829461262454	0.512400775410159	0.0611259962662866	8.38269814332283	5.17280125215378e-17	5.69261017754674e-16
Me1	5105.12309654025	0.331098078784034	0.0395006301086441	8.3820961304508	5.19933424421704e-17	5.71870313723329e-16
Arid2	2875.83129354115	-0.441567659894705	0.0527021467356701	-8.37855167664056	5.35829560806228e-17	5.89034557891165e-16
Rasa3	4111.72210800536	0.221729730480254	0.0264665540083273	8.37773328596124	5.39567449360876e-17	5.92514366007794e-16
Cdk5rap2	1904.18416338476	-0.371819688858335	0.044381910637163	-8.37773055554291	5.39579963121609e-17	5.92514366007794e-16
Zfp275	2177.55175522594	-0.31395223647129	0.0374767469825142	-8.37725421093173	5.41767481542338e-17	5.94594213220355e-16
Tut4	1917.57990454041	-0.341162105938625	0.0407257048381909	-8.37707063129077	5.42612867858342e-17	5.95199604916622e-16
Crim1	3502.24971610386	-0.43408545854623	0.0518275895396599	-8.37556719117829	5.49585364007706e-17	6.02521616601522e-16
Acyp2	977.757431539955	0.688441252439654	0.082202898704472	8.37490238531213	5.526966380989e-17	6.05604861432326e-16
Zscan21	1443.95290833059	-0.313824406176866	0.0374743489064171	-8.37437915093773	5.55157572573751e-17	6.07972563261848e-16
Gabarapl2	4339.22904660612	0.283384041297784	0.0338570892603212	8.37000603090521	5.76152849876189e-17	6.30624351080043e-16
Tulp4	6776.62295727561	-0.575003296348183	0.0687255651596629	-8.36665795344625	5.92754440290237e-17	6.48445192239752e-16
Plekha8	1550.11424240353	-0.37946322896995	0.0453734417583406	-8.36311318394084	6.10845612480948e-17	6.67875451098975e-16
Car8	951.711418638666	0.986665073114259	0.118038107994606	8.35886892696846	6.33224162406897e-17	6.91969877581647e-16
Becn1	6060.5540328581	0.195979105773972	0.0234483280804371	8.35791383938701	6.38370407090385e-17	6.97217490439418e-16
Mga	2237.31574828584	-0.436767573613166	0.0522674096680659	-8.35640366314193	6.46591900254955e-17	7.05816373877446e-16
Dll1	1099.27693857628	-0.326173199841658	0.0390549479543441	-8.35164855994587	6.73167067170566e-17	7.34429982815061e-16
Acaca	8008.52824717485	-0.418063978617376	0.0500582283544084	-8.35155362785745	6.73708441803981e-17	7.34625028576354e-16
Uggt1	6088.66264613505	-0.247655607342636	0.0296719995354939	-8.3464414673635	7.03504825585366e-17	7.66702946011808e-16
Kif3b	10037.5558563938	-0.247464780970132	0.0296628223846833	-8.34259052496343	7.26804906536202e-17	7.91670290667928e-16
Ndufb3	1978.51256569819	0.404889869633598	0.0485344693430574	8.34231578327774	7.28496014796177e-17	7.93085935506208e-16
Klhl29	4094.23280873463	-0.304722164682845	0.0365416551628744	-8.33903563822245	7.48988389753673e-17	8.14957291966134e-16
Scly	604.843465542656	0.438333271644284	0.0526008008754769	8.33320528107472	7.86825608538213e-17	8.55667569993784e-16
Panx1	2869.10684119984	-0.374401342962502	0.0449335957100888	-8.33232544704714	7.92696820279328e-17	8.61589998865836e-16
Hsf2	2417.28269418316	-0.274078192238087	0.032895742071664	-8.33172243511036	7.96745704765946e-17	8.65526433166653e-16
Aif1	520.860622262939	0.963469286553225	0.115642363193618	8.3314562237033	7.98539646774463e-17	8.6687885677736e-16
Nsmaf	1208.82120857651	-0.340891969088988	0.0409164760777781	-8.33141076081396	7.98846409478446e-17	8.6687885677736e-16
Fbxw11	6909.606601298	-0.205995933663136	0.0247309887067737	-8.32946616512401	8.12077011787408e-17	8.80764467816535e-16
Rock2	5245.93125162169	0.220870137487102	0.0265312576334808	8.32490266908334	8.43980593534803e-17	9.1487676966373e-16
Stard10	943.391470247557	0.437379491312175	0.0525411899011878	8.32450677525076	8.46805872256919e-17	9.17448501172469e-16
Pgr	880.271530000107	0.698561617055865	0.0839260700107011	8.32353542786877	8.53777425539908e-17	9.24507249676031e-16
Col4a1	10657.9341546216	-0.486436882639473	0.0584419372265368	-8.32342159969667	8.54598088856962e-17	9.24901564115494e-16
Cdk17	6187.29634686334	0.275676855704836	0.0331368186403343	8.31935191778731	8.8445580422989e-17	9.56704463091168e-16
Pex7	440.109183562049	0.444712130187695	0.0534561431426373	8.31919596221275	8.85620228375557e-17	9.57452818937502e-16
Slit1	4875.18263819752	-0.372984723090797	0.0448551931260643	-8.31530748385217	9.15146867851175e-17	9.88846695608789e-16
Sesn2	1225.48147448568	0.444416173124988	0.0534475079170095	8.31500270910768	9.17501738834571e-17	9.90862752067612e-16
Cryl1	406.213304688644	0.55083446744551	0.0662489334314133	8.31461638572313	9.20495292437384e-17	9.9356604287594e-16
Tmem119	194.955097349366	1.25802269094902	0.15136617480362	8.31112163983239	9.48016856544897e-17	1.02272745013842e-15
S1pr5	91.7766645491988	1.19877097516276	0.144284434833497	8.30838736379386	9.70113994419579e-17	1.0460090221895e-15
RGD1561113	297.278720447609	0.54429610031446	0.0655458971553278	8.30404531689621	1.00625233881416e-16	1.08439746725398e-15
Stmn1	82766.1095977936	-0.330342285837571	0.0397835936640071	-8.30348028957566	1.0110515496679e-16	1.08899013270981e-15
Ube2d3	9085.44437659838	0.167615531298174	0.0201951434074056	8.29979406022484	1.04292019991839e-16	1.12271855740418e-15
Pde1a	1206.60063493075	0.455253944816632	0.0548610252585044	8.29831273971788	1.05600389228976e-16	1.13619962070051e-15
Zfp286a	1020.93498401355	-0.433872837772629	0.0522875880438497	-8.29781701555582	1.06041839345587e-16	1.14034377130658e-15
Hras	5564.62992964867	0.288694850238832	0.0347959275984333	8.29679994654978	1.06953259687418e-16	1.14953476990296e-15
Hopx	459.687703064341	0.738117167405984	0.089030078007684	8.2906494515514	1.1263177470264e-16	1.20992563917046e-15
Hnrnph1	16115.5271663526	-0.361383167847871	0.0435966157940913	-8.28924817363575	1.13966532089371e-16	1.22361523059389e-15
S100a13	584.162030034489	0.638528641349884	0.077035442787267	8.28876447316826	1.14430882115243e-16	1.22795003795277e-15
Rundc3a	11221.0205969833	0.226836200738584	0.0273748120143798	8.28631081080772	1.16815272973717e-16	1.25287317652065e-15
Lrrc4b	19559.4026594576	-0.200094900171157	0.0241562520672772	-8.28335867724331	1.19749060874028e-16	1.2836592451364e-15
Elf2	1399.61690450242	-0.329211511931853	0.039750195466319	-8.28200988875134	1.21113532787105e-16	1.2975992460427e-15
Pcgf6	1272.34560254811	-0.405538570445557	0.0489767544587994	-8.28022548506574	1.22942265508947e-16	1.31649592981568e-15
Lrtm2	1662.81917269847	0.419847028847375	0.0507142618918575	8.27867769706777	1.24550535841849e-16	1.33301313056306e-15
Epas1	5798.58084592683	0.358973139589418	0.0433679208116697	8.27738874428177	1.25905673186189e-16	1.34680514189661e-15
Bmyc	3163.27652116616	0.292799529077501	0.0353745576854094	8.27712198358507	1.26187941772683e-16	1.34911224291005e-15
Sdhb	5070.54511813475	0.23392351243021	0.0282772089633121	8.27251065455968	1.31167137479331e-16	1.40160664838146e-15
Hnrnpm	7437.96719229515	-0.30478811981375	0.0368501111945238	-8.27102306977689	1.32814345261985e-16	1.41846000791134e-15
AABR07004881.1	1429.04009816374	0.430176876824026	0.0520171325146514	8.26990754830364	1.34062932006768e-16	1.4310405703146e-15
Uqcrq	5721.74985218476	0.384920228690279	0.0465625766758836	8.26672955342788	1.37683815362519e-16	1.46891737716937e-15
Hinfp	1076.76434978166	-0.37444572724206	0.0453071721963887	-8.26460158711706	1.40162060798644e-16	1.49457018514765e-15
Akna	1133.9515577707	-0.456417933856814	0.0552306027033341	-8.26385937355091	1.41036751988053e-16	1.50310604696367e-15
Plppr5	3788.66100158835	0.320176673103463	0.0387482908905682	8.26298826979742	1.42070205741951e-16	1.513324063266e-15
Pkn1	5467.70096443413	-0.287816334644094	0.0348349832133744	-8.26227855145316	1.42917712834525e-16	1.52155168787571e-15
Tube1	473.093677352751	-0.501427365356632	0.0607103837059085	-8.25933447868872	1.4648691148564e-16	1.55873152662766e-15
Zswim5	1313.17355873998	-0.34517295959837	0.0417943749988078	-8.25883769306793	1.47097786777278e-16	1.56441005779929e-15
Bub1b	395.139522756886	-0.670296090170318	0.0811780171122551	-8.25711336658316	1.4923766724614e-16	1.58633532969927e-15
Tmem39b	891.233821600485	-0.353949778830707	0.0428691826071859	-8.25650869236253	1.49995309801925e-16	1.59355268829942e-15
Vit	87.6428175620112	-1.41195565141085	0.171017107959537	-8.25622458628478	1.50352596275983e-16	1.59651132104372e-15
Nop10	3185.55511862478	0.3221699530199	0.0390262104569748	8.25521999823893	1.51622689287976e-16	1.60915436614688e-15
Ngrn	3464.63253142066	0.295608917075649	0.0358149542179027	8.25378458610129	1.53455844739029e-16	1.62775676147263e-15
Rhebl1	737.703054579984	-0.523150241267398	0.0634290809998517	-8.24779790311989	1.61339917558381e-16	1.7104901777775e-15
Tfeb	357.746344603246	0.569093986973804	0.0690009786864643	8.24762195851927	1.61577566548481e-16	1.71211375432647e-15
Zfp358	2009.7812644361	-0.302874609516908	0.0367310054137768	-8.24574786627835	1.64130423819103e-16	1.73825529878464e-15
Ampd2	6798.6744997942	-0.228411299825248	0.0277062528301494	-8.24403434219352	1.66499335620527e-16	1.76242243452031e-15
Zbed4	1215.56399298348	-0.395283914423178	0.0479659527066086	-8.24092699338206	1.70881479538527e-16	1.8078635903136e-15
Bcorl1	2236.00422976003	-0.42668797866992	0.0517899824907715	-8.23881295472443	1.73927600844253e-16	1.83913005903161e-15
Galnt16	4847.41790418917	0.342717384259802	0.0416081368516001	8.23678756590666	1.76896174530048e-16	1.8695443380171e-15
Rexo2	3233.07885219017	0.267310627537025	0.032457382245742	8.23574204207712	1.78448070139885e-16	1.88496240929827e-15
Tmtc4	2975.19708980048	-0.243183446362695	0.029543306111252	-8.23142289650766	1.85002587052958e-16	1.95317999671335e-15
Srsf3	13071.6495572941	-0.244737971403407	0.0297353788424795	-8.23053147228706	1.86384625714279e-16	1.96674610258922e-15
Zfp609	5275.08024069412	-0.37072719539912	0.0450516268180172	-8.22894136313092	1.8887520165518e-16	1.99198937300049e-15
Reln	9886.63034159557	-0.500996790025642	0.0608899426517571	-8.22790707639441	1.9051277829615e-16	2.00821482220603e-15
Sh3yl1	956.38593350125	-0.468391326032721	0.0569469325658537	-8.2250492683003	1.9511063886487e-16	2.05561182704226e-15
Pdk2	1246.59367781427	0.493213322588405	0.0599684869898229	8.22454171091738	1.95938599084267e-16	2.06326196333017e-15
Asah1	2116.534741346	0.320625571867353	0.0389909239213093	8.2230821848293	1.98338821161356e-16	2.08745169700212e-15
Vgf	2521.70745602807	0.617462632694587	0.075109128164891	8.22087338491054	2.020264681363e-16	2.12515900542131e-15
Lmf2	3266.19499675989	-0.425934794536606	0.0518171914736985	-8.21995137951085	2.03585700046326e-16	2.14044955004596e-15
Cspg5	15465.1763485101	0.18812911798957	0.0228887119232829	8.21929685777559	2.04699776110376e-16	2.15104640248766e-15
Plod3	1959.24936100279	-0.311874419883391	0.0379456976925238	-8.21896654557595	2.05264287549082e-16	2.15586027254765e-15
Dgkz	17531.0295757347	0.245374929048659	0.0298616811403798	8.21705006811744	2.08570005901524e-16	2.18944472516315e-15
Stmn3	35915.5748564606	0.301468227882976	0.0366926509984697	8.21603835317184	2.10336214744884e-16	2.20684190094839e-15
Pdp1	1915.42800046349	0.295852734724945	0.0360120139982859	8.21538986236725	2.11476068081852e-16	2.21765276363267e-15
AABR07001905.2	693.940158790257	-0.43709495137927	0.0532114547649925	-8.21430185116517	2.13402160969867e-16	2.23669310980316e-15
R3hdm4	5611.99492041903	0.205625237754738	0.0250393704596264	8.21207698038132	2.17394819864462e-16	2.27736248730817e-15
Necab3	2691.8519160192	0.411717206573724	0.0501575875465953	8.20847306883028	2.24019040919312e-16	2.34554303308799e-15
Hgh1	1471.07052943902	-0.293911876847291	0.0358135632925724	-8.20671974040203	2.273133290947e-16	2.37880580963771e-15
Srrm2	37261.0450829527	-0.318495776870077	0.0388409174811369	-8.20000652725967	2.40373978801147e-16	2.51418524032588e-15
AABR07039334.1	1389.66438764185	0.285509730180618	0.0348239738262338	8.19865451327487	2.43092464284383e-16	2.54130718596574e-15
Usp3	891.575900480079	-0.386314448938078	0.0471240626284107	-8.19781715308161	2.44791312711675e-16	2.55774729011786e-15
Plce1	745.624557298391	-0.53229528565339	0.0649444262951652	-8.19616579926608	2.48175972442309e-16	2.59177587715525e-15
Atrx	10083.5035302264	-0.204182021337716	0.024915185704401	-8.19508326207857	2.5041975948625e-16	2.61386106501361e-15
Caprin1	14509.2772377909	-0.210874920376056	0.0257361931653625	-8.19371066346618	2.53293530713801e-16	2.6424958456548e-15
Vasp	2288.12443590561	-0.398992133195314	0.0487177512506033	-8.18987171930216	2.61504750984351e-16	2.72675566389241e-15
Tnip1	1495.11443415146	0.413212476971366	0.0504624308749638	8.18851707709497	2.64464412809236e-16	2.75619804707568e-15
Tmeff1	10337.0069530516	-0.204776996716581	0.0250119452938872	-8.18716794357564	2.67444850341418e-16	2.78582656448182e-15
Trim2	10533.3333803932	-0.28535452892406	0.0348564324152883	-8.18656727470772	2.68782446304408e-16	2.79832084384754e-15
Mta1	6404.16279551956	-0.208298119128778	0.0254549037779683	-8.18302520196773	2.76805241453769e-16	2.88036681656566e-15
Gjc2	120.816148074036	1.18671189612495	0.145048054781479	8.18150852083316	2.80312274349893e-16	2.91536277121604e-15
Ankrd34a	4077.90129515025	0.26343019261155	0.0322050567925826	8.17977730355136	2.84368929739561e-16	2.95603618087404e-15
Zfp846	1416.07288251937	-0.351423599330821	0.0429669074906727	-8.17893629899029	2.86360433371841e-16	2.97521147698128e-15
Naa60	4108.11373158167	0.22803396652583	0.0279034582085761	8.17224749782964	3.02696755679745e-16	3.14332971300442e-15
Fasn	44523.8333025456	-0.337741711077548	0.0413297561882833	-8.17187765490123	3.0362636130643e-16	3.15136786888743e-15
Peli2	698.330641022973	-0.478660026594878	0.0585990760994345	-8.16838862412537	3.12535740971575e-16	3.24217824479473e-15
Rrp1b	2507.18865830383	-0.315354979421996	0.0386095607236483	-8.16779506193247	3.14076862703369e-16	3.25649807490801e-15
Shisa4	3639.27409644224	0.298954817102751	0.0366055801815694	8.16691924072475	3.16364529458561e-16	3.27853982958079e-15
Ltk	623.262390952986	0.567954352386306	0.0695453547981267	8.16667560378317	3.17003829766544e-16	3.28348547600725e-15
Tp53bp2	1728.77773151705	-0.323111492085383	0.0395726280126982	-8.16502487481249	3.21368987938201e-16	3.32699831151148e-15
Tmem196	1159.99435485804	0.384508895246137	0.0471008938212632	8.1635158921879	3.25411116759408e-16	3.36712422142268e-15
Slc35f1	10271.8446878982	-0.207994660104059	0.0254982243153984	-8.15722136299704	3.42819747941266e-16	3.54544568314959e-15
Smarcad1	2893.15520663956	-0.273091929726452	0.0334858185076432	-8.15545033382172	3.47881168579003e-16	3.59595534459724e-15
Phf12	3471.93893749214	-0.259581007533849	0.0318298532835177	-8.1552687416334	3.48404284971375e-16	3.59952616701686e-15
Dctn5	3101.90916708768	0.256027153899392	0.0313966838936401	8.15459221001533	3.50360017198305e-16	3.61788682387241e-15
Tpst2	1151.21348187864	0.350637433600787	0.0430143140722947	8.15164535720519	3.59005816208772e-16	3.70527653407526e-15
Acot4	332.063049446568	0.796213020702866	0.0976961350475862	8.14989272927782	3.64247232536351e-16	3.75745872260003e-15
Babam2	1584.09731503425	0.311796530379565	0.038264764501129	8.14839799603016	3.68776923973518e-16	3.80224960799159e-15
Zc3h7a	2307.50994814404	-0.347382858722516	0.0426391180825903	-8.14704605404008	3.72921684418083e-16	3.84302814156173e-15
Eif4ebp2	1498.08267568084	-0.4610342193039	0.0565922643765547	-8.14659431607581	3.74316822009098e-16	3.85544423686036e-15
Mir22	215.966630769021	0.859407139250238	0.105498019103701	8.1461921896891	3.7556306712393e-16	3.86631490850143e-15
Plekho1	2137.92863017107	-0.378704321928801	0.0465025878553929	-8.14372574503684	3.83296872404877e-16	3.94392820463322e-15
Ehd1	7941.67612409705	-0.254459975882608	0.0312514884664886	-8.14233140144569	3.87738215906167e-16	3.9876021595223e-15
Kcng2	642.216555580987	0.571088271988339	0.0701650809460825	8.13920919477289	3.97868010584819e-16	4.08970365015142e-15
Arhgef11	6307.96574696902	-0.234095435229759	0.0287652158230397	-8.13814284133612	4.01387124730491e-16	4.12378455732239e-15
Igip	276.961524133236	0.80388372025325	0.0988259703948587	8.13433672385241	4.14199802513176e-16	4.25326305064215e-15
Thada	1503.91737812455	-0.350502051450478	0.0430939298737487	-8.13344367704074	4.17264001006858e-16	4.28255757872287e-15
LOC498122	850.806659652285	0.340729468724632	0.0419002178424423	8.13192594859244	4.22522917087756e-16	4.3343363545306e-15
Rcn2	7434.62987828863	0.245086806504324	0.0301494436579801	8.12906563997086	4.32612019114448e-16	4.43558679517142e-15
Aspa	161.454180790618	0.932053410195477	0.114692225828826	8.12656135548831	4.41640002101363e-16	4.52586061839839e-15
Spast	5891.36128682475	-0.476028599101531	0.0585866345900138	-8.12520812012422	4.4659544679092e-16	4.57432950049749e-15
Tmem70	1803.91493259632	0.358635840186722	0.0441456739279475	8.12391811646301	4.51370340313588e-16	4.62090100796022e-15
AABR07050265.1	748.098589977037	0.481082451711106	0.0592218867328859	8.12338948066579	4.53341564415471e-16	4.63873742174619e-15
Zfp606	618.508079109732	-0.533487395719543	0.0656934087237434	-8.12086640172664	4.62867337537862e-16	4.73381739450635e-15
Zfp521	1332.27720245654	-0.400833069230424	0.0493607694792565	-8.12047853911336	4.64349082870662e-16	4.74657538797155e-15
Atp13a2	22458.8739243432	0.202774578528992	0.0249715632911945	8.12021963400644	4.65340774490471e-16	4.75431371214168e-15
Ivns1abp	16042.4671626254	-0.233131267810492	0.0287102391481341	-8.12014370927466	4.65631986729752e-16	4.75489115481088e-15
Cntn2	3967.55169102778	-0.446981439813965	0.0550657036633156	-8.11723831855328	4.76911677871167e-16	4.86762246532486e-15
Mctp1	716.834454466188	0.600827781303358	0.0740202873315253	8.11706902206884	4.77577181965246e-16	4.87196057734939e-15
Aldh1a1	285.542417691224	0.961707008098383	0.118524142459528	8.11401785443649	4.89729402349094e-16	4.99341605012212e-15
Stx7	4429.44482948396	-0.352961179564529	0.0435249165030018	-8.10940509306171	5.08681936456243e-16	5.18405233028344e-15
Zbtb17	2229.97093575165	-0.318275263712213	0.0392486283481243	-8.10920730500951	5.09510553125555e-16	5.18988627768916e-15
Fam43b	926.716337261919	0.431763888854904	0.0532750306051922	8.10443248835645	5.29922853531304e-16	5.39509397615288e-15
Prepl	8583.20143906442	0.323146579640166	0.0398751106000985	8.10396698032902	5.31955488613893e-16	5.41306790523229e-15
AC141959.1	905.32295024841	-0.471647089159041	0.0582059769684632	-8.10306971420796	5.35895090315941e-16	5.45041894066314e-15
Unc13c	1072.54192479502	0.695737640112189	0.0858654118467675	8.10265303745096	5.37734343757874e-16	5.46638123659535e-15
Evl	19324.3350535946	-0.21514880239971	0.0265539649405856	-8.10232305725737	5.39195322249644e-16	5.47848406658866e-15
Rcc1	1106.5972612838	-0.321121670199899	0.0396393544580135	-8.10108223482889	5.44724121813763e-16	5.53188506664002e-15
Rere	7781.36049705698	-0.223600362913323	0.0276067960118413	-8.09946807363719	5.52000103223676e-16	5.60296697961507e-15
Emilin3	106.807046392724	-0.957615402727623	0.118238552156459	-8.09901157670179	5.54075120414009e-16	5.62121278897738e-15
Pwp1	1251.40791391272	-0.35506251094709	0.04384091061777	-8.09888540050474	5.54650011779865e-16	5.62422884817821e-15
Gpd1	810.665625589951	0.602431496978721	0.0743953814408657	8.09770022427499	5.60078751792091e-16	5.6764359736407e-15
[truncated: 7,803 more rows]

## Sheet: DEG GMH 72H vs Cont 6H
Gene	baseMean	log2FoldChange	lfcSE	stat	pvalue	padj
Fam171a2	23374.9	-0.56649	0.026273	-21.5617	4.12e-103	8.34e-99
Sh3bp5	5627.53	-0.862612	0.040144	-21.488	2.02e-102	2.04e-98
Slc30a3	2610.12	1.56274	0.0732087	21.3463	4.22e-101	2.85e-97
Icam5	5128.45	1.42516	0.0678354	21.0091	5.42e-98	2.75e-94
Dcx	44194	-1.34784	0.0650246	-20.7282	1.93e-95	7.81e-92
Vash2	4032.96	-1.23669	0.0599945	-20.6134	2.08e-94	7.02e-91
Gpc2	3004.24	-2.71674	0.13295	-20.4343	8.29e-93	2.4e-89
Csf1r	2365.81	1.54706	0.0768399	20.1335	3.75e-90	9.51e-87
Mlc1	9156.11	0.933891	0.0466339	20.026	3.27e-89	7.36e-86
Cap2	1312.59	1.1684	0.0590583	19.7838	4.1e-87	8.31e-84
Tmem176a	937.348	1.47367	0.0746003	19.7542	7.38e-87	1.36e-83
Pdzd4	13210.7	-0.58956	0.030448	-19.3629	1.59e-83	2.68e-80
Lgmn	3853.18	0.973072	0.0502932	19.348	2.12e-83	3.3e-80
Lmnb1	2670.17	-0.909933	0.0473864	-19.2024	3.53e-82	5.11e-79
Dchs1	8117.18	-0.930094	0.0487334	-19.0853	3.34e-81	4.52e-78
Laptm5	826.103	1.76238	0.092604	19.0314	9.38e-81	1.19e-77
Bin2	494.956	1.6994	0.0897235	18.9404	5.3e-80	6.31e-77
Cd24	19432.6	-0.895824	0.0473359	-18.9248	7.12e-80	8.02e-77
Vav2	3545.08	-0.810351	0.0429371	-18.873	1.9e-79	2.03e-76
Dusp3	5767.18	0.861713	0.0458061	18.8122	6e-79	6.08e-76
Sirpa	8387.11	0.700914	0.037288	18.7973	7.95e-79	7.67e-76
Hmox1	1425.27	3.7621	0.202548	18.5739	5.23e-77	4.81e-74
Sdc1	793.6	-1.34457	0.0724739	-18.5525	7.79e-77	6.86e-74
Thy1	16868.8	1.24805	0.0674164	18.5126	1.63e-76	1.38e-73
Cndp2	3207.76	0.662365	0.0357906	18.5067	1.82e-76	1.48e-73
Mical2	5685.09	0.9178	0.0497551	18.4463	5.58e-76	4.35e-73
RGD1560108	11320.9	-1.07461	0.0585784	-18.3449	3.63e-75	2.72e-72
Ctsd	11921.1	0.790296	0.0434719	18.1794	7.51e-74	5.43e-71
Slc17a7	26683.7	1.1238	0.0621647	18.0779	4.76e-73	3.33e-70
Ctsa	4439.82	0.714223	0.0395443	18.0613	6.42e-73	4.29e-70
Clmp	7331.88	-0.559422	0.0309755	-18.0601	6.57e-73	4.29e-70
St8sia2	1881.43	-1.50207	0.0833483	-18.0216	1.32e-72	8.34e-70
Adamts7	905.361	-1.50183	0.083455	-17.9957	2.1e-72	1.29e-69
Itpka	1380.15	1.49663	0.083566	17.9095	9.94e-72	5.92e-69
Plekhd1	361.559	1.77634	0.0995114	17.8507	2.86e-71	1.65e-68
Ttc28	6460.96	-1.21223	0.0680691	-17.8088	6.03e-71	3.4e-68
Camk2n1	7655.45	0.93856	0.0527452	17.7942	7.83e-71	4.29e-68
Apoe	52225.9	0.963065	0.0542983	17.7366	2.19e-70	1.17e-67
Dynlt3	2351.74	1.06511	0.0600767	17.7292	2.5e-70	1.3e-67
Chn1	6441.5	0.891314	0.0504332	17.6732	6.75e-70	3.42e-67
Extl1	1242	1.68123	0.0952607	17.6488	1.04e-69	5.14e-67
Aqp4	17433	1.26807	0.0719141	17.6331	1.37e-69	6.62e-67
Nov	3607.15	1.18272	0.067295	17.5751	3.82e-69	1.8e-66
Kcnj9	2109.91	0.93782	0.053365	17.5737	3.92e-69	1.8e-66
Gabra1	5472.64	1.01344	0.0578948	17.5049	1.31e-68	5.92e-66
Nrep	12739.2	-0.541745	0.0309536	-17.5019	1.39e-68	6.11e-66
Mex3d	4283.05	-0.71796	0.0411621	-17.4423	3.94e-68	1.7e-65
Dgkb	2367.46	1.12562	0.0646151	17.4204	5.78e-68	2.44e-65
Pgam1	14103	0.712857	0.0410198	17.3783	1.2e-67	4.98e-65
Cx3cl1	13053.6	0.950694	0.0548868	17.321	3.27e-67	1.27e-64
Gng2	44626.2	-0.425656	0.0245734	-17.3218	3.22e-67	1.27e-64
Farp1	12097	-0.520455	0.0300451	-17.3224	3.19e-67	1.27e-64
Midn	10708.7	-0.502552	0.0290524	-17.2981	4.86e-67	1.86e-64
Tmem176b	1497.67	1.26731	0.0732691	17.2966	4.99e-67	1.87e-64
Mex3b	3134.89	-0.587151	0.0339701	-17.2844	6.17e-67	2.27e-64
Fbxo2	1239.4	1.34004	0.0776015	17.2683	8.15e-67	2.95e-64
Cemip	1949.41	1.03207	0.0598933	17.2317	1.53e-66	5.45e-64
AABR07027575.1	1267.72	-1.03851	0.0604572	-17.1776	3.9e-66	1.36e-63
Igsf3	7759.98	-0.688841	0.0402269	-17.1239	9.85e-66	3.38e-63
Lgi4	899.655	1.49519	0.0875644	17.0754	2.26e-65	7.64e-63
Nckap1l	467.465	1.42974	0.0839171	17.0375	4.33e-65	1.44e-62
Kdm4a	6549.32	-0.439768	0.0258476	-17.0138	6.48e-65	2.12e-62
Scn1b	1635.02	1.48954	0.0876655	16.9911	9.55e-65	3.07e-62
Spata2L	2849.62	0.895152	0.0527486	16.9702	1.37e-64	4.32e-62
Stk32b	1427.96	-0.979823	0.0577518	-16.9661	1.46e-64	4.56e-62
Ssbp3	4705.83	-0.452257	0.0267237	-16.9234	3.02e-64	9.28e-62
Rgs4	8729.87	0.833043	0.0495046	16.8276	1.53e-63	4.63e-61
Cfh	824.182	1.63464	0.0981163	16.6603	2.55e-62	7.6e-60
Cst3	32068.6	0.777068	0.0466695	16.6505	3e-62	8.82e-60
Dnmt1	4777.86	-0.541055	0.0325356	-16.6296	4.25e-62	1.23e-59
Gpr37l1	4690.67	1.02582	0.0618368	16.5892	8.34e-62	2.38e-59
Mcf2l	20129.4	-0.421711	0.0254356	-16.5795	9.8e-62	2.76e-59
Cacng3	2282.09	0.888646	0.0536268	16.5709	1.13e-61	3.14e-59
Fxyd1	586.741	1.08194	0.0653729	16.5503	1.59e-61	4.36e-59
[truncated: 9,811 more rows]
