# Supplementary material for: Temporal brain transcriptome analysis reveals key pathological events after germinal matrix hemorrhage in neonatal rats
Source: J Cereb Blood Flow Metab. 2022 May 1;42(9):1632–49. doi: 10.1177/0271678X221098811 (PMC9441725; doi:10.1177/0271678X221098811)
Supplement: sj-xlsx-2-jcb-10.1177_0271678X221098811 - Supplemental material for Temporal brain transcriptome analysis reveals key pathological events after germinal matrix hemorrhage in neonatal rats [file sj-xlsx-2-jcb-10.1177_0271678X221098811.xlsx]

## Sheet: Gprofiler 6H GMH vs Cont
source	term_name	term_id	adjusted_p_value	negative_log10_of_adjusted_p_value	term_size	query_size	intersection_size	effective_domain_size	intersections
GO:BP	ATP metabolic process	GO:0046034	3.29864e-11	10.4817	272	251	26	17810	COX6B2,HK2,ATP5ME,ATP5IF1,FXN,COX7B,COX8A,BPGM,ATP5MF,ATP5PF,ATP5MG,COX6A1,COX7C,PFKFB3,FIS1,DNAJC15,GAPDH,OLA1,ATP5F1D,ATP5PD,AABR07070043.1,ATP5MC3,STOML2,CYC1,SDHC,ATP5F1C
GO:BP	aerobic respiration	GO:0009060	4.66214e-11	10.3314	151	243	20	17810	COX6B2,ATP5ME,FXN,COX7B,COX8A,ATP5MF,ATP5PF,ATP5MG,COX6A1,COX7C,DNAJC15,ATP5F1D,ATP5PD,BNIP3,STOML2,CAT,IDH3B,CYC1,SUCLG1,SDHC
GO:BP	cellular respiration	GO:0045333	2.31132e-10	9.63614	185	243	21	17810	COX6B2,ATP5ME,FXN,COX7B,COX8A,ATP5MF,ATP5PF,ATP5MG,COX6A1,COX7C,DNAJC15,ATP5F1D,ATP5PD,BNIP3,STOML2,CAT,IDH3B,CYC1,CISD1,SUCLG1,SDHC
GO:BP	mitochondrial transport	GO:0006839	6.79804e-10	9.16762	182	261	21	17810	UCP2,HK2,ATP5ME,ATP5IF1,SFXN4,ALKBH7,ATP5MF,ATP5PF,ATP5MG,FIS1,SLC25A4,TOMM20,DNAJC15,LOC100362432,ATP5F1D,ATP5PD,BOK,BNIP3,STOML2,SLC25A5,BNIP3L
GO:BP	oxidative phosphorylation	GO:0006119	9.45177e-09	8.02449	115	243	16	17810	COX6B2,ATP5ME,FXN,COX7B,COX8A,ATP5MF,ATP5PF,ATP5MG,COX6A1,COX7C,DNAJC15,ATP5F1D,ATP5PD,STOML2,CYC1,SDHC
GO:BP	energy derivation by oxidation of organic compounds	GO:0015980	9.85401e-09	8.00639	249	243	22	17810	COX6B2,ATP5ME,FXN,COX7B,COX8A,ATP5MF,ATP5PF,ATP5MG,COX6A1,COX7C,DNAJC15,ATP5F1D,ATP5PD,PTGES3,BNIP3,STOML2,CAT,IDH3B,CYC1,CISD1,SUCLG1,SDHC
GO:BP	generation of precursor metabolites and energy	GO:0006091	1.616e-08	7.79156	397	243	27	17810	COX6B2,HK2,ATP5ME,FXN,COX7B,COX8A,BPGM,ATP5MF,ATP5PF,ATP5MG,COX6A1,COX7C,PFKFB3,DNAJC15,GAPDH,ATP5F1D,ATP5PD,AABR07070043.1,PTGES3,BNIP3,STOML2,CAT,IDH3B,CYC1,CISD1,SUCLG1,SDHC
GO:BP	ATP synthesis coupled proton transport	GO:0015986	1.69987e-07	6.76958	27	251	9	17810	ATP5ME,ATP5MF,ATP5PF,ATP5MG,ATP5F1D,ATP5PD,ATP5MC3,STOML2,ATP5F1C
GO:BP	energy coupled proton transport, down electrochemical gradient	GO:0015985	1.69987e-07	6.76958	27	251	9	17810	ATP5ME,ATP5MF,ATP5PF,ATP5MG,ATP5F1D,ATP5PD,ATP5MC3,STOML2,ATP5F1C
GO:BP	heme metabolic process	GO:0042168	3.35883e-07	6.47381	23	123	7	17810	ALAS2,HMOX1,FECH,ATP5IF1,ALAD,UROD,BLVRB
GO:BP	proton transmembrane transport	GO:1902600	3.45027e-07	6.46215	139	254	16	17810	ATP5ME,COX7B,COX8A,ATP5MF,ATP5PF,ATP5MG,COX6A1,COX7C,SLC25A4,ATP5F1D,ATP5PD,ATP5MC3,STOML2,ATP6V1G1,ATP5F1C,SLC25A5
GO:BP	mitochondrial ATP synthesis coupled proton transport	GO:0042776	1.12338e-06	5.94947	17	208	7	17810	ATP5ME,ATP5MF,ATP5PF,ATP5MG,ATP5F1D,ATP5PD,STOML2
GO:BP	porphyrin-containing compound metabolic process	GO:0006778	2.67986e-06	5.57189	30	123	7	17810	ALAS2,HMOX1,FECH,ATP5IF1,ALAD,UROD,BLVRB
GO:BP	apoptotic mitochondrial changes	GO:0008637	3.47779e-06	5.4587	96	261	13	17810	GPX1,HK2,ATP5IF1,FXN,CCK,GCLM,LMNA,FIS1,SLC25A4,BOK,BNIP3,SLC25A5,BNIP3L
GO:BP	mitochondrion disassembly	GO:0061726	4.25794e-06	5.3708	62	422	13	17810	HK2,ATP5IF1,FIS1,SLC25A4,BNIP3,GABARAPL2,SLC25A5,BNIP3L,HTT,ATG13,HUWE1,CLEC16A,VPS13C
GO:BP	autophagy of mitochondrion	GO:0000422	4.25794e-06	5.3708	62	422	13	17810	HK2,ATP5IF1,FIS1,SLC25A4,BNIP3,GABARAPL2,SLC25A5,BNIP3L,HTT,ATG13,HUWE1,CLEC16A,VPS13C
GO:BP	mitochondrion organization	GO:0007005	5.77696e-06	5.2383	427	216	23	17810	GPX1,HK2,ATP5IF1,FXN,CCK,GCLM,ALKBH7,APOO,TMEM70,LMNA,FIS1,SLC25A4,NDUFA11,TOMM20,DNAJC15,LOC100362432,ATP5F1D,MTX2,BOK,BNIP3,STOML2,FAM92A,GABARAPL2
GO:BP	mitochondrial transmembrane transport	GO:1990542	8.94723e-06	5.04831	87	254	12	17810	ATP5ME,SFXN4,ATP5MF,ATP5PF,ATP5MG,SLC25A4,DNAJC15,LOC100362432,ATP5F1D,ATP5PD,STOML2,SLC25A5
GO:BP	tetrapyrrole metabolic process	GO:0033013	1.06184e-05	4.97394	36	123	7	17810	ALAS2,HMOX1,FECH,ATP5IF1,ALAD,UROD,BLVRB
GO:BP	purine ribonucleoside triphosphate biosynthetic process	GO:0009206	1.48567e-05	4.82808	57	251	10	17810	ATP5ME,ATP5MF,ATP5PF,ATP5MG,NME1,ATP5F1D,ATP5PD,ATP5MC3,STOML2,ATP5F1C
GO:BP	nucleoside triphosphate biosynthetic process	GO:0009142	1.50938e-05	4.8212	72	257	11	17810	ATP5ME,ATP5MF,ATP5PF,ATP5MG,NME1,ATP5F1D,ATP5PD,ATP5MC3,STOML2,ATP5F1C,CMPK1
GO:BP	purine nucleoside triphosphate biosynthetic process	GO:0009145	1.77315e-05	4.75125	58	251	10	17810	ATP5ME,ATP5MF,ATP5PF,ATP5MG,NME1,ATP5F1D,ATP5PD,ATP5MC3,STOML2,ATP5F1C
GO:BP	macroautophagy	GO:0016236	1.88318e-05	4.72511	194	465	22	17810	HMOX1,SLC25A4,BNIP3,GABARAPL2,SEC22B,SLC25A5,BNIP3L,STX12,WIPI2,WDR81,HTT,ATG13,SESN1,PSEN1,HUWE1,TBC1D5,5330417C22RIK,WDFY3,CLEC16A,VPS13C,SESN3,SMCR8
GO:BP	ribonucleoside triphosphate biosynthetic process	GO:0009201	4.08301e-05	4.38902	63	251	10	17810	ATP5ME,ATP5MF,ATP5PF,ATP5MG,NME1,ATP5F1D,ATP5PD,ATP5MC3,STOML2,ATP5F1C
GO:BP	ATP biosynthetic process	GO:0006754	5.68689e-05	4.24513	49	251	9	17810	ATP5ME,ATP5MF,ATP5PF,ATP5MG,ATP5F1D,ATP5PD,ATP5MC3,STOML2,ATP5F1C
GO:BP	organelle disassembly	GO:1903008	5.92854e-05	4.22705	90	422	14	17810	HK2,ATP5IF1,FIS1,SLC25A4,BNIP3,GABARAPL2,SLC25A5,BNIP3L,HTT,ATG13,HUWE1,CLEC16A,KIF19,VPS13C
GO:BP	response to abiotic stimulus	GO:0009628	6.62059e-05	4.1791	920	38	13	17810	ALAS2,HMOX1,YBX3,UCP2,CAR2,APOLD1,CNN2,EGR1,ANGPTL4,GPX1,FECH,BHLHE40,XRCC4
GO:BP	process utilizing autophagic mechanism	GO:0061919	0.000115634	3.93691	361	425	28	17810	HMOX1,HK2,ATP5IF1,CPTP,FIS1,SLC25A4,BOK,BNIP3,GABARAPL2,SEC22B,SLC25A5,BNIP3L,STX12,SEC16A,WIPI2,WDR81,HTT,HERC1,ATG13,SESN1,PSEN1,HUWE1,TBC1D5,5330417C22RIK,WDFY3,CLEC16A,VPS13C,SESN3
GO:BP	autophagy	GO:0006914	0.000115634	3.93691	361	425	28	17810	HMOX1,HK2,ATP5IF1,CPTP,FIS1,SLC25A4,BOK,BNIP3,GABARAPL2,SEC22B,SLC25A5,BNIP3L,STX12,SEC16A,WIPI2,WDR81,HTT,HERC1,ATG13,SESN1,PSEN1,HUWE1,TBC1D5,5330417C22RIK,WDFY3,CLEC16A,VPS13C,SESN3
GO:BP	purine ribonucleoside triphosphate metabolic process	GO:0009205	0.000116244	3.93463	70	251	10	17810	ATP5ME,ATP5MF,ATP5PF,ATP5MG,NME1,ATP5F1D,ATP5PD,ATP5MC3,STOML2,ATP5F1C
GO:BP	pigment metabolic process	GO:0042440	0.000117295	3.93072	50	123	7	17810	ALAS2,HMOX1,FECH,ATP5IF1,ALAD,UROD,BLVRB
GO:BP	heme biosynthetic process	GO:0006783	0.000130481	3.88445	16	121	5	17810	ALAS2,FECH,ATP5IF1,ALAD,UROD
GO:BP	regulation of mitochondrion organization	GO:0010821	0.000132175	3.87885	111	422	15	17810	GPX1,ATP5IF1,FXN,LMNA,FIS1,SLC25A4,BOK,BNIP3,SLC25A5,BNIP3L,HTT,HUWE1,PPARGC1A,CLEC16A,VPS13C
GO:BP	purine nucleoside triphosphate metabolic process	GO:0009144	0.000294848	3.5304	77	251	10	17810	ATP5ME,ATP5MF,ATP5PF,ATP5MG,NME1,ATP5F1D,ATP5PD,ATP5MC3,STOML2,ATP5F1C
GO:BP	ribonucleoside triphosphate metabolic process	GO:0009199	0.000294848	3.5304	77	251	10	17810	ATP5ME,ATP5MF,ATP5PF,ATP5MG,NME1,ATP5F1D,ATP5PD,ATP5MC3,STOML2,ATP5F1C
GO:BP	intracellular transport	GO:0046907	0.000330312	3.48108	1160	361	51	17810	ATP5ME,ATP5IF1,SEC61G,BLOC1S5,ATP5MF,THOC7,ALYREF,ATP5PF,ATP5MG,LMNA,EZR,FIS1,BLOC1S4,TOMM20,DNAJC15,LOC100362432,ATP5F1D,RANBP1,ATP5PD,RHOB,STOML2,NPM1,NUTF2,ARF5,TRAPPC3,SPCS1,YWHAQ,BNIP3L,ACTR3,CDC42,RAB5C,STX12,RABGAP1,SEC16A,GCC2,RELCH,MBTPS1,WDR81,HTT,ANKRD50,KIF13A,TM9SF4,GNPTAB,ICE1,WDR19,RGD1307100,SPG11,MED1,PSEN1,TOM1L2,TBC1D5
GO:BP	response to hypoxia	GO:0001666	0.000337696	3.47147	243	19	6	17810	ALAS2,HMOX1,UCP2,APOLD1,EGR1,ANGPTL4
GO:BP	anatomical structure development	GO:0048856	0.000351238	3.4544	4825	47	30	17810	ALAS2,ALOX15,HMOX1,RBM38,MT2A,YBX3,TAGLN,GADD45G,APLN,CAR2,APOLD1,CDC25B,EGR1,ANGPTL4,F3,JUNB,GPX1,HK2,ARC,S1PR3,ID1,CSRP1,FECH,XRCC4,TFDP2,SDC4,HSPA2,ATP5IF1,GSTK1,AIMP1
GO:BP	response to decreased oxygen levels	GO:0036293	0.000399366	3.39863	250	19	6	17810	ALAS2,HMOX1,UCP2,APOLD1,EGR1,ANGPTL4
GO:BP	porphyrin-containing compound biosynthetic process	GO:0006779	0.000453172	3.34374	20	121	5	17810	ALAS2,FECH,ATP5IF1,ALAD,UROD
GO:BP	response to inorganic substance	GO:0010035	0.000484476	3.31473	425	38	9	17810	HBA-A3,ALOX15,HMOX1,MT2A,CAR2,JUNB,GPX1,FECH,XRCC4
GO:BP	nucleoside triphosphate metabolic process	GO:0009141	0.000495554	3.30491	100	257	11	17810	ATP5ME,ATP5MF,ATP5PF,ATP5MG,NME1,ATP5F1D,ATP5PD,ATP5MC3,STOML2,ATP5F1C,CMPK1
GO:BP	positive regulation of macroautophagy	GO:0016239	0.000507828	3.29428	57	465	11	17810	HMOX1,SLC25A4,BNIP3,SLC25A5,BNIP3L,HTT,SESN1,5330417C22RIK,CLEC16A,SESN3,SMCR8
GO:BP	response to oxygen levels	GO:0070482	0.000615033	3.2111	269	19	6	17810	ALAS2,HMOX1,UCP2,APOLD1,EGR1,ANGPTL4
GO:BP	blood vessel morphogenesis	GO:0048514	0.00064131	3.19293	514	33	9	17810	HMOX1,APLN,APOLD1,ANGPTL4,F3,JUNB,GPX1,HK2,ID1
GO:BP	tetrapyrrole biosynthetic process	GO:0033014	0.000761405	3.11838	22	121	5	17810	ALAS2,FECH,ATP5IF1,ALAD,UROD
GO:BP	temperature homeostasis	GO:0001659	0.000763092	3.11742	152	33	6	17810	GADD45G,APLN,UCP2,EGR1,GPX1,ID1
GO:BP	regulation of mitochondrial membrane potential	GO:0051881	0.000767308	3.11503	63	261	9	17810	UCP2,ATP5IF1,CCK,GCLM,BOK,BNIP3,STOML2,TUSC2,BNIP3L
GO:BP	regulation of macroautophagy	GO:0016241	0.000810403	3.0913	86	465	13	17810	HMOX1,SLC25A4,BNIP3,SEC22B,SLC25A5,BNIP3L,HTT,SESN1,5330417C22RIK,CLEC16A,VPS13C,SESN3,SMCR8
GO:BP	regulation of autophagy of mitochondrion	GO:1903146	0.000828937	3.08148	21	422	7	17810	SLC25A4,BNIP3,SLC25A5,BNIP3L,HTT,CLEC16A,VPS13C
GO:BP	gas transport	GO:0015669	0.00110508	2.95661	22	13	3	17810	HBA-A3,HBB,CAR2
GO:BP	regulation of mitochondrial membrane permeability	GO:0046902	0.00122041	2.91349	49	261	8	17810	HK2,ATP5IF1,ALKBH7,SLC25A4,BOK,BNIP3,SLC25A5,BNIP3L
GO:BP	oxygen transport	GO:0015671	0.0018016	2.74434	16	2	2	17810	HBA-A3,HBB
GO:BP	angiogenesis	GO:0001525	0.00186084	2.73029	423	33	8	17810	HMOX1,APLN,APOLD1,ANGPTL4,F3,GPX1,HK2,ID1
GO:BP	blood vessel development	GO:0001568	0.00218588	2.66037	595	33	9	17810	HMOX1,APLN,APOLD1,ANGPTL4,F3,JUNB,GPX1,HK2,ID1
GO:BP	developmental process	GO:0032502	0.00223916	2.64991	5216	47	30	17810	ALAS2,ALOX15,HMOX1,RBM38,MT2A,YBX3,TAGLN,GADD45G,APLN,CAR2,APOLD1,CDC25B,EGR1,ANGPTL4,F3,JUNB,GPX1,HK2,ARC,S1PR3,ID1,CSRP1,FECH,XRCC4,TFDP2,SDC4,HSPA2,ATP5IF1,GSTK1,AIMP1
GO:BP	mitochondrial membrane organization	GO:0007006	0.00229876	2.63851	92	261	10	17810	HK2,ATP5IF1,ALKBH7,APOO,SLC25A4,BOK,BNIP3,FAM92A,SLC25A5,BNIP3L
GO:BP	positive regulation of cellular component organization	GO:0051130	0.00308361	2.51094	954	470	51	17810	ALOX15,APLN,ID1,SDC4,ATP5IF1,MAD2L1BP,CCK,PFDN2,LMNA,FIS1,SLC25A4,TMED9,AKIRIN1,RANBP1,BOK,BNIP3,PTN,HNRNPD,EIF5A,DSTN,SLC25A5,CCT8,ACTR3,CDC42,SLITRK5,HTT,ASAP1,ICE1,LRP1,CNOT6L,NSD3,SMAD4,PSEN1,ATF7IP,ARAP1,TBC1D5,5330417C22RIK,FER,PPARGC1A,CLEC16A,FLRT2,CUX1,TENM3,KMT2A,RICTOR,SLITRK2,DAB2,HMBOX1,ABCA1,SMCR8,CDKL5
GO:BP	response to stress	GO:0006950	0.00335193	2.47471	3048	70	29	17810	HBA-A3,ALAS2,ALOX15,HMOX1,MT2A,YBX3,GADD45G,UCP2,CAR2,APOLD1,EGR1,ANGPTL4,F3,GPX1,HK2,S1PR3,FECH,XRCC4,SDC4,ATP5IF1,AIMP1,IER5,HBEGF,FXN,SLC2A1,CCK,SBNO2,GCLM,DUSP1
GO:BP	vasculature development	GO:0001944	0.00337653	2.47153	627	33	9	17810	HMOX1,APLN,APOLD1,ANGPTL4,F3,JUNB,GPX1,HK2,ID1
GO:BP	response to metal ion	GO:0010038	0.0035087	2.45485	271	38	7	17810	ALOX15,HMOX1,MT2A,CAR2,JUNB,FECH,XRCC4
GO:BP	selective autophagy	GO:0061912	0.00427165	2.3694	62	422	10	17810	SLC25A4,SLC25A5,WIPI2,WDR81,HTT,ATG13,HUWE1,WDFY3,CLEC16A,VPS13C
GO:BP	homeostatic process	GO:0042592	0.00446006	2.35066	1558	38	14	17810	ALAS2,HMOX1,MT2A,GADD45G,APLN,UCP2,CAR2,EGR1,ANGPTL4,GPX1,HK2,ID1,FECH,XRCC4
GO:BP	purine-containing compound biosynthetic process	GO:0072522	0.00459044	2.33815	154	251	12	17810	ATP5ME,MTAP,ATP5MF,ATP5PF,ATP5MG,NME1,ATP5F1D,ATP5PD,ATP5MC3,STOML2,ELOVL4,ATP5F1C
GO:BP	release of cytochrome c from mitochondria	GO:0001836	0.0048035	2.31844	52	204	7	17810	GPX1,FXN,CCK,LMNA,FIS1,BOK,BNIP3
GO:BP	regulation of membrane permeability	GO:0090559	0.00602495	2.22005	60	261	8	17810	HK2,ATP5IF1,ALKBH7,SLC25A4,BOK,BNIP3,SLC25A5,BNIP3L
GO:BP	regulation of cellular component organization	GO:0051128	0.00678206	2.16864	2005	475	87	17810	ALOX15,APLN,GPX1,ARC,ID1,XRCC4,SDC4,HSPA2,ATP5IF1,MAD2L1BP,FXN,PFDN4,CCK,VCL,PACSIN3,CPTP,PFDN2,LMNA,EZR,FIS1,SLC25A4,SPRY2,DNAJC15,TMED9,AKIRIN1,RANBP1,RIOK3,DCUN1D5,COTL1,BOK,BNIP3,NPM1,PTN,HNRNPD,RBBP7,EIF5A,DSTN,SEC22B,SLC25A5,CCT8,BNIP3L,CAPZB,ACTR3,CDC42,RAB5C,SETD5,SLITRK5,HTT,ASAP1,ANAPC1,ICE1,SESN1,LRP1,CNOT6L,NSD3,DIP2B,SMAD4,PSEN1,HUWE1,ATF7IP,ARAP1,TOM1L2,TBC1D5,MTHFR,SSH2,5330417C22R…
GO:BP	negative regulation of mitochondrion organization	GO:0010823	0.00691453	2.16024	41	398	8	17810	GPX1,FXN,LMNA,BOK,BNIP3,SLC25A5,HUWE1,CLEC16A
GO:BP	purine ribonucleotide biosynthetic process	GO:0009152	0.0074463	2.12806	134	251	11	17810	ATP5ME,ATP5MF,ATP5PF,ATP5MG,NME1,ATP5F1D,ATP5PD,ATP5MC3,STOML2,ELOVL4,ATP5F1C
GO:BP	organelle organization	GO:0006996	0.00769301	2.1139	3276	416	114	17810	ALOX15,CNN2,CDC25B,GPX1,HK2,ARC,ID1,CSRP1,XRCC4,SDC4,HSPA2,ATP5IF1,MAD2L1BP,TRIP10,FXN,CCK,GCLM,TAF10,LSM3,ALKBH7,RFC3,APOO,TMEM70,TRMT112,PACSIN3,MRPS11,PFDN2,LMNA,EZR,FIS1,MRPL20,BLOC1S4,SLC25A4,NDUFA11,TOMM20,SPRY2,DNAJC15,GAPDH,LOC100362432,TMED9,ATP5F1D,RANBP1,CNN3,MTX2,COTL1,PTGES3,C1QBP,BOK,TMEM165,BNIP3,STOML2,NPM1,UBE2A,FAM92A,GABARAPL2,HNRNPD,DSTN,INA,SEC22B,SLC25A5,SUB1,CCT8,BNIP3L,CAP…
GO:BP	tube morphogenesis	GO:0035239	0.00848689	2.07125	764	47	11	17810	HMOX1,APLN,APOLD1,ANGPTL4,F3,JUNB,GPX1,HK2,ID1,SDC4,AIMP1
GO:BP	purine-containing compound metabolic process	GO:0072521	0.00897001	2.04721	360	251	18	17810	HK2,ATP5ME,MTAP,DBI,BPGM,ATP5MF,ATP5PF,ATP5MG,PFKFB3,NME1,GAPDH,ATP5F1D,ATP5PD,AABR07070043.1,ATP5MC3,STOML2,ELOVL4,ATP5F1C
GO:BP	purine ribonucleotide metabolic process	GO:0009150	0.0100075	1.99967	327	251	17	17810	HK2,ATP5ME,DBI,BPGM,ATP5MF,ATP5PF,ATP5MG,PFKFB3,NME1,GAPDH,ATP5F1D,ATP5PD,AABR07070043.1,ATP5MC3,STOML2,ELOVL4,ATP5F1C
GO:BP	response to toxic substance	GO:0009636	0.0106107	1.97426	161	48	6	17810	HBA-A3,MT2A,GPX1,FECH,GSTK1,TXNDC17
GO:BP	positive regulation of autophagy of mitochondrion	GO:1903599	0.0118235	1.92726	8	296	4	17810	SLC25A4,BNIP3,SLC25A5,HTT
GO:BP	cellular transition metal ion homeostasis	GO:0046916	0.0149474	1.82543	102	7	3	17810	ALAS2,HMOX1,MT2A
GO:BP	purine nucleotide biosynthetic process	GO:0006164	0.0149667	1.82487	144	251	11	17810	ATP5ME,ATP5MF,ATP5PF,ATP5MG,NME1,ATP5F1D,ATP5PD,ATP5MC3,STOML2,ELOVL4,ATP5F1C
GO:BP	ribonucleotide biosynthetic process	GO:0009260	0.0159965	1.79598	145	251	11	17810	ATP5ME,ATP5MF,ATP5PF,ATP5MG,NME1,ATP5F1D,ATP5PD,ATP5MC3,STOML2,ELOVL4,ATP5F1C
GO:BP	nucleoside phosphate biosynthetic process	GO:1901293	0.0167025	1.77722	200	257	13	17810	ATP5ME,TK1,ATP5MF,ATP5PF,ATP5MG,NME1,ATP5F1D,ATP5PD,ATP5MC3,STOML2,ELOVL4,ATP5F1C,CMPK1
GO:BP	pigment biosynthetic process	GO:0046148	0.0172541	1.76311	40	121	5	17810	ALAS2,FECH,ATP5IF1,ALAD,UROD
GO:BP	purine nucleotide metabolic process	GO:0006163	0.0188265	1.72523	343	251	17	17810	HK2,ATP5ME,DBI,BPGM,ATP5MF,ATP5PF,ATP5MG,PFKFB3,NME1,GAPDH,ATP5F1D,ATP5PD,AABR07070043.1,ATP5MC3,STOML2,ELOVL4,ATP5F1C
GO:BP	ribonucleotide metabolic process	GO:0009259	0.0188265	1.72523	343	251	17	17810	HK2,ATP5ME,DBI,BPGM,ATP5MF,ATP5PF,ATP5MG,PFKFB3,NME1,GAPDH,ATP5F1D,ATP5PD,AABR07070043.1,ATP5MC3,STOML2,ELOVL4,ATP5F1C
GO:BP	ribose phosphate biosynthetic process	GO:0046390	0.0194654	1.71074	148	251	11	17810	ATP5ME,ATP5MF,ATP5PF,ATP5MG,NME1,ATP5F1D,ATP5PD,ATP5MC3,STOML2,ELOVL4,ATP5F1C
GO:BP	anatomical structure formation involved in morphogenesis	GO:0048646	0.0197284	1.70491	1007	47	12	17810	HMOX1,APLN,APOLD1,ANGPTL4,F3,JUNB,GPX1,HK2,ID1,CSRP1,SDC4,AIMP1
GO:BP	negative regulation of cellular component organization	GO:0051129	0.0197627	1.70415	613	398	32	17810	GPX1,ID1,XRCC4,HSPA2,MAD2L1BP,FXN,PFDN4,PACSIN3,CPTP,PFDN2,LMNA,SPRY2,DNAJC15,RIOK3,BOK,BNIP3,SEC22B,SLC25A5,CAPZB,ACTR3,CDC42,LRP1,DIP2B,SMAD4,PSEN1,HUWE1,ARAP1,TOM1L2,SSH2,ZFP451,LRIG2,CLEC16A
GO:BP	organonitrogen compound biosynthetic process	GO:1901566	0.0210003	1.67777	1671	208	40	17810	ALAS2,AABR07067829.1,FECH,ATP5ME,ATP5IF1,GCLM,MRPL33,RPL41,MRPS18C,MTAP,DBI,RPL36,RPL37A,OST4,BTG2,METTL5,ALAD,MRPL43,ATP5MF,UROD,MRPS11,CHKA,ATP5PF,ATP5MG,RPL35,RPL22L1,MRPL20,NME1,ODC1,SERP2,GAPDH,ATP5F1D,RPL31,CNBP,ATP5PD,C1QBP,TMEM165,ATP5MC3,RXYLT1,STOML2
GO:BP	ribose phosphate metabolic process	GO:0019693	0.022751	1.643	348	251	17	17810	HK2,ATP5ME,DBI,BPGM,ATP5MF,ATP5PF,ATP5MG,PFKFB3,NME1,GAPDH,ATP5F1D,ATP5PD,AABR07070043.1,ATP5MC3,STOML2,ELOVL4,ATP5F1C
GO:BP	transition metal ion homeostasis	GO:0055076	0.023769	1.62399	119	7	3	17810	ALAS2,HMOX1,MT2A
GO:BP	regulation of endothelial cell proliferation	GO:0001936	0.024363	1.61327	110	47	5	17810	HMOX1,APLN,F3,ATP5IF1,AIMP1
GO:BP	positive regulation of organelle organization	GO:0010638	0.0245009	1.61082	505	465	31	17810	ALOX15,ID1,SDC4,ATP5IF1,MAD2L1BP,PFDN2,LMNA,FIS1,SLC25A4,TMED9,BOK,BNIP3,HNRNPD,DSTN,SLC25A5,CCT8,ACTR3,CDC42,HTT,CNOT6L,NSD3,SMAD4,ATF7IP,5330417C22RIK,FER,PPARGC1A,CLEC16A,KMT2A,RICTOR,HMBOX1,SMCR8
GO:BP	multicellular organismal homeostasis	GO:0048871	0.0253228	1.59649	426	33	7	17810	GADD45G,APLN,UCP2,CAR2,EGR1,GPX1,ID1
GO:BP	cellular response to metal ion	GO:0071248	0.0261725	1.58216	139	38	5	17810	ALOX15,HMOX1,MT2A,JUNB,XRCC4
GO:BP	regulation of epithelial cell proliferation	GO:0050678	0.0270438	1.56793	295	47	7	17810	HMOX1,APLN,F3,GPX1,ID1,ATP5IF1,AIMP1
GO:BP	regulation of cellular catabolic process	GO:0031329	0.0277163	1.55726	635	465	36	17810	HMOX1,GPX1,ATP5IF1,DBI,BTG2,ALAD,PACSIN3,CPTP,EZR,SLC25A4,RCHY1,BOK,BNIP3,GABARAPL2,HNRNPD,RBX1,SEC22B,SLC25A5,BNIP3L,DICER1,HTT,HERC1,SESN1,LRP1,CNOT6L,PSEN1,TNRC6B,5330417C22RIK,LRIG2,CLEC16A,VPS13C,SESN3,NRDE2,IRS1,DAB2,SMCR8
GO:BP	nucleoside phosphate metabolic process	GO:0006753	0.0370244	1.43151	428	257	19	17810	HK2,ATP5ME,DBI,BPGM,TK1,ATP5MF,ATP5PF,ATP5MG,PFKFB3,NME1,GAPDH,ATP5F1D,ATP5PD,AABR07070043.1,ATP5MC3,STOML2,ELOVL4,ATP5F1C,CMPK1
GO:BP	mitophagy	GO:0000423	0.0380986	1.41909	24	422	6	17810	SLC25A4,SLC25A5,ATG13,HUWE1,CLEC16A,VPS13C
GO:BP	regulation of endothelial cell differentiation	GO:0045601	0.0423563	1.37308	33	85	4	17810	APOLD1,S1PR3,ID1,VCL
GO:BP	endothelial cell proliferation	GO:0001935	0.0436015	1.3605	124	47	5	17810	HMOX1,APLN,F3,ATP5IF1,AIMP1
GO:BP	nucleobase-containing small molecule metabolic process	GO:0055086	0.0445768	1.35089	473	257	20	17810	HK2,ATP5ME,MTAP,DBI,BPGM,TK1,ATP5MF,ATP5PF,ATP5MG,PFKFB3,NME1,GAPDH,ATP5F1D,ATP5PD,AABR07070043.1,ATP5MC3,STOML2,ELOVL4,ATP5F1C,CMPK1
GO:BP	necrotic cell death	GO:0070265	0.0449953	1.34683	44	227	6	17810	YBX3,ALKBH7,SLC25A4,BOK,BNIP3,PGAM5
GO:BP	regulation of catabolic process	GO:0009894	0.0494765	1.3056	759	465	40	17810	HMOX1,GPX1,ATP5IF1,DBI,BTG2,ALAD,PACSIN3,CPTP,EZR,PFKFB3,SLC25A4,ODC1,RCHY1,BOK,BNIP3,GABARAPL2,HNRNPD,RBX1,SEC22B,SLC25A5,BNIP3L,DICER1,HTT,HERC1,SESN1,LRP1,CNOT6L,PSEN1,TNRC6B,5330417C22RIK,LRIG2,CLEC16A,HECW2,VPS13C,SESN3,NRDE2,HDAC4,IRS1,DAB2,SMCR8
GO:CC	mitochondrion	GO:0005739	1.99561e-14	13.6999	1291	243	59	17782	ALAS2,UCP2,TIMM8A1,COX6B2,GPX1,HK2,FECH,ATP5ME,HSCB,ATP5IF1,GSTK1,FXN,CRYM,PFDN4,MRPL33,COX7B,MRPS18C,SFXN4,COX8A,ALKBH7,UQCRQ,APOO,MRPL43,TMEM70,ATP5MF,MRPS11,ATP5PF,PFDN2,ATP5MG,UQCRFS1,GLRX5,COX6A1,COX7C,FIS1,MRPL20,SLC25A4,TOMM20,DNAJC15,LOC100362432,NDUFB4,ATP5F1D,MYG1,TIMM17A,ATP5PD,MTX2,C1QBP,BOK,BNIP3,STOML2,CAT,IDH3B,FAM92A,CYC1,CISD1,PGAM5,SUCLG1,TUSC2,SDHD,SDHC
GO:CC	mitochondrial envelope	GO:0005740	2.44964e-13	12.6109	511	261	37	17782	ALAS2,UCP2,TIMM8A1,COX6B2,HK2,FECH,ATP5ME,COX7B,SFXN4,COX8A,APOO,TMEM70,ATP5MF,ATP5PF,ATP5MG,COX6A1,COX7C,FIS1,SLC25A4,TOMM20,DNAJC15,LOC100362432,ATP5F1D,TIMM17A,ATP5PD,MTX2,BOK,BNIP3,STOML2,CAT,FAM92A,CYC1,CISD1,SDHD,SDHC,SLC25A5,BNIP3L
GO:CC	mitochondrial membrane	GO:0031966	2.49021e-12	11.6038	462	261	34	17782	ALAS2,UCP2,COX6B2,HK2,FECH,ATP5ME,COX7B,SFXN4,COX8A,APOO,TMEM70,ATP5MF,ATP5PF,ATP5MG,COX6A1,COX7C,FIS1,SLC25A4,TOMM20,DNAJC15,LOC100362432,ATP5F1D,TIMM17A,ATP5PD,MTX2,BOK,BNIP3,STOML2,FAM92A,CYC1,CISD1,SDHC,SLC25A5,BNIP3L
GO:CC	envelope	GO:0031975	2.6565e-11	10.5757	828	261	44	17782	ALAS2,UCP2,TIMM8A1,COX6B2,HK2,FECH,ATP5ME,MAD2L1BP,COX7B,SFXN4,COX8A,APOO,TMEM70,ATP5MF,ATP5PF,CPTP,ATP5MG,COX6A1,COX7C,LMNA,FIS1,SLC25A4,TOMM20,DNAJC15,LOC100362432,AKIRIN1,ATP5F1D,RANBP1,TIMM17A,ATP5PD,MTX2,BOK,BNIP3,STOML2,CAT,FAM92A,CYC1,CISD1,CACYBP,SDHD,SDHC,ATP5F1C,SLC25A5,BNIP3L
GO:CC	organelle envelope	GO:0031967	2.6565e-11	10.5757	828	261	44	17782	ALAS2,UCP2,TIMM8A1,COX6B2,HK2,FECH,ATP5ME,MAD2L1BP,COX7B,SFXN4,COX8A,APOO,TMEM70,ATP5MF,ATP5PF,CPTP,ATP5MG,COX6A1,COX7C,LMNA,FIS1,SLC25A4,TOMM20,DNAJC15,LOC100362432,AKIRIN1,ATP5F1D,RANBP1,TIMM17A,ATP5PD,MTX2,BOK,BNIP3,STOML2,CAT,FAM92A,CYC1,CISD1,CACYBP,SDHD,SDHC,ATP5F1C,SLC25A5,BNIP3L
GO:CC	mitochondrial protein-containing complex	GO:0098798	5.21335e-11	10.2829	250	254	24	17782	ATP5ME,MRPL33,MRPS18C,COX8A,APOO,MRPL43,ATP5MF,MRPS11,ATP5PF,ATP5MG,COX6A1,COX7C,MRPL20,SLC25A4,TOMM20,DNAJC15,LOC100362432,ATP5F1D,TIMM17A,ATP5PD,MTX2,CYC1,SDHC,SLC25A5
GO:CC	mitochondrial inner membrane	GO:0005743	6.08295e-10	9.21589	306	254	25	17782	ALAS2,COX6B2,FECH,ATP5ME,COX7B,SFXN4,COX8A,APOO,ATP5MF,ATP5PF,ATP5MG,COX6A1,COX7C,SLC25A4,DNAJC15,LOC100362432,ATP5F1D,TIMM17A,ATP5PD,BOK,STOML2,FAM92A,CYC1,SDHC,SLC25A5
GO:CC	organelle inner membrane	GO:0019866	6.52317e-09	8.18554	341	254	25	17782	ALAS2,COX6B2,FECH,ATP5ME,COX7B,SFXN4,COX8A,APOO,ATP5MF,ATP5PF,ATP5MG,COX6A1,COX7C,SLC25A4,DNAJC15,LOC100362432,ATP5F1D,TIMM17A,ATP5PD,BOK,STOML2,FAM92A,CYC1,SDHC,SLC25A5
GO:CC	inner mitochondrial membrane protein complex	GO:0098800	1.28117e-07	6.89239	134	243	15	17782	ATP5ME,COX8A,APOO,ATP5MF,ATP5PF,ATP5MG,COX6A1,COX7C,DNAJC15,LOC100362432,ATP5F1D,TIMM17A,ATP5PD,CYC1,SDHC
GO:CC	intracellular anatomical structure	GO:0005622	1.63022e-07	6.78775	12088	277	233	17782	HBA-A3,HBB,ALAS2,ALOX15,HMOX1,RBM38,YBX3,GADD45G,APLN,UCP2,CAR2,CNN2,CDC25B,EGR1,JUNB,TIMM8A1,COX6B2,GPX1,HK2,GSTT3,ARC,AABR07067829.1,S1PR3,FLNC,ID1,CSRP1,FECH,BHLHE40,XRCC4,TFDP2,ATP5ME,HSCB,HSPA2,ATP5IF1,GSTK1,AIMP1,TXNDC17,RGS16,TCEAL5,CDR2,MAD2L1BP,TRIP10,IER5,LOC684270,FXN,LMO1,CRYM,SLC2A1,SEC61G,PFDN4,SBNO2,GCLM,DUSP1,TAF10,MRPL33,COX7B,RPL41,MRPS18C,SFXN4,MTAP,COX8A,DBI,RPL36,LSM3,VCL,HYP…
GO:CC	cytoplasm	GO:0005737	3.75525e-07	6.42536	8997	280	191	17782	HBA-A3,HBB,ALAS2,ALOX15,HMOX1,RBM38,YBX3,GADD45G,APLN,UCP2,CAR2,CDC25B,EGR1,TIMM8A1,COX6B2,GPX1,HK2,GSTT3,ARC,AABR07067829.1,S1PR3,FLNC,ID1,CSRP1,FECH,XRCC4,ATP5ME,HSCB,HSPA2,ATP5IF1,GSTK1,AIMP1,TXNDC17,RGS16,CDR2,MAD2L1BP,IER5,LOC684270,FXN,CRYM,SLC2A1,SEC61G,PFDN4,GCLM,DUSP1,TAF10,MRPL33,COX7B,MRPS18C,SFXN4,MTAP,COX8A,DBI,RPL36,LSM3,VCL,HYPK,OST4,ALKBH7,BTG2,BLOC1S5,UQCRQ,APOO,MRPL43,SELENOM,SE…
GO:CC	proton-transporting ATP synthase complex	GO:0045259	7.01229e-07	6.15414	27	251	8	17782	ATP5ME,ATP5MF,ATP5PF,ATP5MG,ATP5F1D,ATP5PD,ATP5MC3,ATP5F1C
GO:CC	proton-transporting ATP synthase complex, coupling factor F(o)	GO:0045263	4.48349e-06	5.34838	16	205	6	17782	ATP5ME,ATP5MF,ATP5PF,ATP5MG,ATP5PD,ATP5MC3
GO:CC	intracellular membrane-bounded organelle	GO:0043231	1.84072e-05	4.73501	9156	391	253	17782	ALAS2,HMOX1,RBM38,YBX3,GADD45G,UCP2,CDC25B,EGR1,JUNB,TIMM8A1,COX6B2,GPX1,HK2,ARC,ID1,CSRP1,FECH,BHLHE40,XRCC4,TFDP2,ATP5ME,HSCB,HSPA2,ATP5IF1,GSTK1,TCEAL5,MAD2L1BP,TRIP10,IER5,LOC684270,FXN,LMO1,CRYM,SLC2A1,SEC61G,PFDN4,SBNO2,DUSP1,TAF10,MRPL33,COX7B,MRPS18C,SFXN4,MTAP,COX8A,DBI,RPL36,LSM3,HYPK,KLF10,OST4,ALKBH7,JUN,BCAS2,BTG2,TPT1,BLOC1S5,UQCRQ,METTL5,MAGOH,RFC3,APOO,LSM7,MRPL43,SELENOM,SEC11C,G…
GO:CC	mitochondrial proton-transporting ATP synthase complex	GO:0005753	2.28723e-05	4.64069	22	187	6	17782	ATP5ME,ATP5MF,ATP5PF,ATP5MG,ATP5F1D,ATP5PD
GO:CC	proton-transporting two-sector ATPase complex	GO:0016469	3.17334e-05	4.49848	58	251	9	17782	ATP5ME,ATP5MF,ATP5PF,ATP5MG,ATP5F1D,ATP5PD,ATP5MC3,ATP6V1G1,ATP5F1C
GO:CC	organelle membrane	GO:0031090	3.8815e-05	4.411	2007	312	67	17782	ALAS2,UCP2,COX6B2,HK2,ARC,FECH,ATP5ME,MAD2L1BP,SEC61G,COX7B,SFXN4,COX8A,OST4,APOO,SEC11C,TMEM70,ATP5MF,ATP5PF,CPTP,ATP5MG,COX6A1,COX7C,LMNA,FIS1,SLC25A4,TOMM20,SERP2,DNAJC15,LOC100362432,AKIRIN1,ATP5F1D,TIMM17A,ATP5PD,MTX2,BRI3,RHOB,BOK,TMEM165,BNIP3,STOML2,CAT,FAM92A,CYC1,GABARAPL2,CISD1,ATP6V1G1,ELOVL4,TRAPPC3,SPCS1,SDHC,SEC22B,ATP5F1C,FKBP1A,SLC25A5,BNIP3L,VAPA,ACTR3,CDC42,RAB5C,PNPLA6,SLC35B4…
GO:CC	mitochondrial proton-transporting ATP synthase complex, coupling factor F(o)	GO:0000276	4.13965e-05	4.38304	13	187	5	17782	ATP5ME,ATP5MF,ATP5PF,ATP5MG,ATP5PD
GO:CC	intracellular organelle	GO:0043229	9.5493e-05	4.02003	10611	277	205	17782	HBA-A3,ALAS2,ALOX15,HMOX1,RBM38,YBX3,GADD45G,UCP2,CNN2,CDC25B,EGR1,JUNB,TIMM8A1,COX6B2,GPX1,HK2,ARC,AABR07067829.1,FLNC,ID1,CSRP1,FECH,BHLHE40,XRCC4,TFDP2,ATP5ME,HSCB,HSPA2,ATP5IF1,GSTK1,TCEAL5,MAD2L1BP,TRIP10,IER5,LOC684270,FXN,LMO1,CRYM,SLC2A1,SEC61G,PFDN4,SBNO2,DUSP1,TAF10,MRPL33,COX7B,RPL41,MRPS18C,SFXN4,MTAP,COX8A,DBI,RPL36,LSM3,VCL,HYPK,KLF10,RPL37A,OST4,ALKBH7,JUN,BCAS2,BTG2,TPT1,BLOC1S5,U…
GO:CC	hemoglobin complex	GO:0005833	0.000139375	3.85582	13	2	2	17782	HBA-A3,HBB
GO:CC	proton-transporting two-sector ATPase complex, proton-transporting domain	GO:0033177	0.000149089	3.82656	27	205	6	17782	ATP5ME,ATP5MF,ATP5PF,ATP5MG,ATP5PD,ATP5MC3
GO:CC	respiratory chain complex IV	GO:0045277	0.000168205	3.77416	21	144	5	17782	COX6B2,COX7B,COX8A,COX6A1,COX7C
GO:CC	cytochrome complex	GO:0070069	0.000309935	3.50873	29	215	6	17782	COX6B2,COX7B,COX8A,COX6A1,COX7C,CYC1
GO:CC	membrane-bounded organelle	GO:0043227	0.000519517	3.2844	9541	391	255	17782	ALAS2,HMOX1,RBM38,YBX3,GADD45G,UCP2,CDC25B,EGR1,JUNB,TIMM8A1,COX6B2,GPX1,HK2,ARC,ID1,CSRP1,FECH,BHLHE40,XRCC4,TFDP2,ATP5ME,HSCB,HSPA2,ATP5IF1,GSTK1,TCEAL5,MAD2L1BP,TRIP10,IER5,LOC684270,FXN,LMO1,CRYM,SLC2A1,SEC61G,PFDN4,SBNO2,DUSP1,TAF10,MRPL33,COX7B,MRPS18C,SFXN4,MTAP,COX8A,DBI,RPL36,LSM3,HYPK,KLF10,OST4,ALKBH7,JUN,BCAS2,BTG2,TPT1,BLOC1S5,UQCRQ,METTL5,MAGOH,RFC3,APOO,LSM7,MRPL43,SELENOM,SEC11C,G…
GO:CC	protein-containing complex	GO:0032991	0.000807269	3.09298	4872	262	106	17782	HBA-A3,HBB,F3,JUNB,COX6B2,CREG1,AABR07067829.1,XRCC4,TFDP2,ATP5ME,HSPA2,ATP5IF1,AIMP1,IER5,FXN,SEC61G,PFDN4,GCLM,TAF10,MRPL33,COX7B,MRPS18C,COX8A,DBI,RPL36,LSM3,VCL,HYPK,OST4,JUN,BCAS2,BLOC1S5,MAGOH,RFC3,APOO,LSM7,MRPL43,SEC11C,GTF2E2,SNRPB2,ATP5MF,THOC7,TRMT112,MRPS11,ALYREF,ATP5PF,PFDN2,ATP5MG,PSMA4,COX6A1,COX7C,EZR,FIS1,CBFB,MRPL20,BLOC1S4,SLC25A4,TOMM20,DNAJC15,GAPDH,LOC100362432,ATP5F1D,UBE2…
GO:CC	intracellular organelle lumen	GO:0070013	0.000991755	3.0036	3570	470	135	17782	ALAS2,EGR1,JUNB,TIMM8A1,ID1,BHLHE40,XRCC4,TFDP2,HSCB,HSPA2,MAD2L1BP,TRIP10,IER5,TAF10,MRPL33,MRPS18C,MTAP,RPL36,HYPK,ALKBH7,JUN,BCAS2,TPT1,MRPL43,GTF2E2,TMEM70,SNRPB2,THOC7,UROD,TRMT112,BLVRB,MRPS11,ALYREF,GLRX5,PSMA4,LMNA,EZR,PFKFB3,CBFB,MRPL20,DNAJC15,AKIRIN1,UBE2V2,MYG1,TIMM17A,MTX2,C1QBP,GLO1,BNIP3,RXYLT1,STOML2,NPM1,CAT,POLR2G,DNTTIP1,PSMB2,RBM17,RTCA,HNRNPD,RBX1,PSMB1,RBBP7,NUTF2,CACYBP,ATP…
GO:CC	membrane-enclosed lumen	GO:0031974	0.00100696	2.99699	3571	470	135	17782	ALAS2,EGR1,JUNB,TIMM8A1,ID1,BHLHE40,XRCC4,TFDP2,HSCB,HSPA2,MAD2L1BP,TRIP10,IER5,TAF10,MRPL33,MRPS18C,MTAP,RPL36,HYPK,ALKBH7,JUN,BCAS2,TPT1,MRPL43,GTF2E2,TMEM70,SNRPB2,THOC7,UROD,TRMT112,BLVRB,MRPS11,ALYREF,GLRX5,PSMA4,LMNA,EZR,PFKFB3,CBFB,MRPL20,DNAJC15,AKIRIN1,UBE2V2,MYG1,TIMM17A,MTX2,C1QBP,GLO1,BNIP3,RXYLT1,STOML2,NPM1,CAT,POLR2G,DNTTIP1,PSMB2,RBM17,RTCA,HNRNPD,RBX1,PSMB1,RBBP7,NUTF2,CACYBP,ATP…
GO:CC	organelle lumen	GO:0043233	0.00100696	2.99699	3571	470	135	17782	ALAS2,EGR1,JUNB,TIMM8A1,ID1,BHLHE40,XRCC4,TFDP2,HSCB,HSPA2,MAD2L1BP,TRIP10,IER5,TAF10,MRPL33,MRPS18C,MTAP,RPL36,HYPK,ALKBH7,JUN,BCAS2,TPT1,MRPL43,GTF2E2,TMEM70,SNRPB2,THOC7,UROD,TRMT112,BLVRB,MRPS11,ALYREF,GLRX5,PSMA4,LMNA,EZR,PFKFB3,CBFB,MRPL20,DNAJC15,AKIRIN1,UBE2V2,MYG1,TIMM17A,MTX2,C1QBP,GLO1,BNIP3,RXYLT1,STOML2,NPM1,CAT,POLR2G,DNTTIP1,PSMB2,RBM17,RTCA,HNRNPD,RBX1,PSMB1,RBBP7,NUTF2,CACYBP,ATP…
GO:CC	organelle	GO:0043226	0.00129111	2.88904	10894	277	205	17782	HBA-A3,ALAS2,ALOX15,HMOX1,RBM38,YBX3,GADD45G,UCP2,CNN2,CDC25B,EGR1,JUNB,TIMM8A1,COX6B2,GPX1,HK2,ARC,AABR07067829.1,FLNC,ID1,CSRP1,FECH,BHLHE40,XRCC4,TFDP2,ATP5ME,HSCB,HSPA2,ATP5IF1,GSTK1,TCEAL5,MAD2L1BP,TRIP10,IER5,LOC684270,FXN,LMO1,CRYM,SLC2A1,SEC61G,PFDN4,SBNO2,DUSP1,TAF10,MRPL33,COX7B,RPL41,MRPS18C,SFXN4,MTAP,COX8A,DBI,RPL36,LSM3,VCL,HYPK,KLF10,RPL37A,OST4,ALKBH7,JUN,BCAS2,BTG2,TPT1,BLOC1S5,U…
GO:CC	peptidase complex	GO:1905368	0.00177611	2.75053	90	258	9	17782	F3,SEC11C,PSMA4,PSMD6,PSMB2,PSMB1,PSMA2,SPCS1,PSMA1
GO:CC	proteasome core complex	GO:0005839	0.00375966	2.42485	22	258	5	17782	PSMA4,PSMB2,PSMB1,PSMA2,PSMA1
GO:CC	integral component of mitochondrial membrane	GO:0032592	0.00393868	2.40465	69	204	7	17782	SFXN4,APOO,TMEM70,FIS1,LOC100362432,TIMM17A,BNIP3
GO:CC	intrinsic component of mitochondrial membrane	GO:0098573	0.00393868	2.40465	69	204	7	17782	SFXN4,APOO,TMEM70,FIS1,LOC100362432,TIMM17A,BNIP3
GO:CC	membrane protein complex	GO:0098796	0.00426613	2.36997	996	254	32	17782	COX6B2,ATP5ME,HSPA2,SEC61G,COX7B,COX8A,OST4,APOO,SEC11C,ATP5MF,ATP5PF,ATP5MG,COX6A1,COX7C,SLC25A4,TOMM20,DNAJC15,LOC100362432,ATP5F1D,TIMM17A,ATP5PD,MTX2,ATP5MC3,STOML2,CYC1,ATP6V1G1,SPCS1,SDHC,GNB2,ATP5F1C,FKBP1A,SLC25A5
GO:CC	catalytic step 2 spliceosome	GO:0071013	0.00561641	2.25054	78	127	6	17782	LSM3,BCAS2,MAGOH,LSM7,SNRPB2,ALYREF
GO:CC	nucleus	GO:0005634	0.00830236	2.0808	5771	470	194	17782	HMOX1,RBM38,YBX3,GADD45G,CDC25B,EGR1,JUNB,ID1,CSRP1,BHLHE40,XRCC4,TFDP2,HSCB,HSPA2,TCEAL5,MAD2L1BP,TRIP10,IER5,LOC684270,LMO1,CRYM,SLC2A1,PFDN4,SBNO2,DUSP1,TAF10,MTAP,DBI,RPL36,LSM3,HYPK,KLF10,JUN,BCAS2,BTG2,TPT1,METTL5,MAGOH,RFC3,LSM7,GTF2E2,TMEM70,SNRPB2,ATP5MF,THOC7,HMGA1,FHL2,UROD,TRMT112,BLVRB,ALYREF,CPTP,PFDN2,GLRX5,PSMA4,NAB2,LMNA,EZR,PFKFB3,CBFB,NME1,ESF1,SPRY2,GAPDH,AKIRIN1,UBE2V2,MYG1,R…
GO:CC	nuclear lumen	GO:0031981	0.00894146	2.04859	3255	470	121	17782	EGR1,JUNB,ID1,BHLHE40,XRCC4,TFDP2,HSCB,HSPA2,MAD2L1BP,TRIP10,IER5,TAF10,MTAP,RPL36,HYPK,JUN,BCAS2,TPT1,GTF2E2,TMEM70,SNRPB2,THOC7,UROD,TRMT112,BLVRB,ALYREF,PSMA4,LMNA,EZR,PFKFB3,CBFB,AKIRIN1,UBE2V2,MYG1,TIMM17A,MTX2,C1QBP,GLO1,BNIP3,RXYLT1,NPM1,POLR2G,DNTTIP1,PSMB2,RBM17,RTCA,HNRNPD,RBX1,PSMB1,RBBP7,NUTF2,CACYBP,ATP5F1C,USF2,SUB1,CMPK1,CCT8,BNIP3L,DNAJC7,TKT,STX12,GCC2,HIPK1,SETD5,WIPI2,UBN1,HTT,…
GO:CC	nucleoplasm	GO:0005654	0.012434	1.90539	2882	470	109	17782	EGR1,JUNB,ID1,BHLHE40,XRCC4,TFDP2,HSCB,MAD2L1BP,TRIP10,IER5,TAF10,MTAP,HYPK,JUN,BCAS2,TPT1,GTF2E2,TMEM70,SNRPB2,THOC7,UROD,TRMT112,BLVRB,ALYREF,PSMA4,LMNA,PFKFB3,CBFB,AKIRIN1,UBE2V2,MYG1,TIMM17A,GLO1,BNIP3,RXYLT1,NPM1,POLR2G,DNTTIP1,PSMB2,RBM17,RTCA,HNRNPD,RBX1,PSMB1,RBBP7,NUTF2,CACYBP,ATP5F1C,USF2,SUB1,CMPK1,CCT8,BNIP3L,DNAJC7,TKT,STX12,GCC2,HIPK1,SETD5,WIPI2,UBN1,HTT,S100PBP,INTS7,ICE1,PRDM2,SE…
GO:CC	catalytic complex	GO:1902494	0.0211666	1.67435	1212	258	35	17782	F3,IER5,GCLM,TAF10,LSM3,OST4,BCAS2,MAGOH,LSM7,SEC11C,GTF2E2,SNRPB2,ALYREF,PSMA4,UBE2V2,DCUN1D5,RCHY1,PSMD6,DYNLL1,UBE2A,PPIL1,CYC1,POLR2G,DNTTIP1,PSMB2,RBX1,PSMB1,RBBP7,CACYBP,PSMA2,SPCS1,SDHC,GNB2,ATP5F1C,PSMA1
GO:CC	mitochondrial respiratory chain complex IV	GO:0005751	0.0231152	1.6361	11	144	3	17782	COX8A,COX6A1,COX7C
GO:CC	cytosol	GO:0005829	0.0318115	1.49742	3141	352	90	17782	HBA-A3,HBB,ALOX15,RBM38,YBX3,CAR2,HK2,ARC,AABR07067829.1,FLNC,XRCC4,HSCB,HSPA2,AIMP1,TXNDC17,FXN,SLC2A1,MTAP,RPL36,BLOC1S5,APOO,GTF2E2,PRXL2B,THOC7,UROD,BLVRB,PACSIN3,MRPS11,CPTP,PFDN2,PSMA4,CCDC124,LMNA,EZR,PFKFB3,BLOC1S4,NME1,ODC1,SPRY2,GAPDH,OLA1,KCTD5,RPL31,RANBP1,CNN3,CNBP,RIOK3,AABR07070043.1,COTL1,C1QBP,GLO1,NPM1,CAT,GABARAPL2,ATP6V1G1,PDAP1,RBX1,RBBP7,NUTF2,CACYBP,TRAPPC3,FKBP1A,CCT8,BNIP…
GO:CC	organelle outer membrane	GO:0031968	0.0387467	1.41177	131	261	9	17782	HK2,CPTP,FIS1,TOMM20,MTX2,BOK,BNIP3,CISD1,BNIP3L
GO:CC	outer membrane	GO:0019867	0.0387467	1.41177	131	261	9	17782	HK2,CPTP,FIS1,TOMM20,MTX2,BOK,BNIP3,CISD1,BNIP3L
GO:CC	proteasome core complex, alpha-subunit complex	GO:0019773	0.0452539	1.34434	8	258	3	17782	PSMA4,PSMA2,PSMA1
GO:CC	transcription factor AP-1 complex	GO:0035976	0.0475367	1.32297	4	95	2	17782	JUNB,JUN
GO:MF	proton transmembrane transporter activity	GO:0015078	5.55307e-08	7.25547	115	254	15	17382	ATP5ME,COX7B,COX8A,ATP5MF,ATP5PF,ATP5MG,COX6A1,COX7C,SLC25A4,ATP5F1D,ATP5PD,ATP5MC3,ATP6V1G1,ATP5F1C,SLC25A5
GO:MF	proton-transporting ATP synthase activity, rotational mechanism	GO:0046933	1.45511e-06	5.8371	18	251	7	17382	ATP5ME,ATP5MF,ATP5PF,ATP5MG,ATP5F1D,ATP5PD,ATP5F1C
GO:MF	proton channel activity	GO:0015252	1.46959e-05	4.83281	24	251	7	17382	ATP5ME,ATP5MF,ATP5PF,ATP5MG,ATP5F1D,ATP5PD,ATP5F1C
GO:MF	oxygen carrier activity	GO:0005344	0.000302216	3.51968	15	2	2	17382	HBA-A3,HBB
GO:MF	oxygen binding	GO:0019825	0.000794395	3.09996	24	2	2	17382	HBA-A3,HBB
GO:MF	electron transfer activity	GO:0009055	0.00167252	2.77663	88	243	9	17382	COX7B,COX8A,UQCRQ,UQCRFS1,COX6A1,COX7C,NDUFB4,CYC1,SDHC
GO:MF	peroxidase activity	GO:0004601	0.0033347	2.47694	46	48	4	17382	HBA-A3,GPX1,GSTK1,TXNDC17
GO:MF	heme binding	GO:0020037	0.00347184	2.45944	163	5	3	17382	HBA-A3,HBB,HMOX1
GO:MF	tetrapyrrole binding	GO:0046906	0.00400923	2.39694	171	5	3	17382	HBA-A3,HBB,HMOX1
GO:MF	oxidoreductase activity, acting on peroxide as acceptor	GO:0016684	0.00546551	2.26237	52	48	4	17382	HBA-A3,GPX1,GSTK1,TXNDC17
GO:MF	molecular carrier activity	GO:0140104	0.00562121	2.25017	63	2	2	17382	HBA-A3,HBB
GO:MF	oxidoreductase activity	GO:0016491	0.00594039	2.22619	780	243	27	17382	HBA-A3,ALOX15,HMOX1,GPX1,GSTK1,TXNDC17,DHRS11,FXN,COX7B,COX8A,UQCRQ,PRDX2,PRXL2B,BLVRB,UQCRFS1,GLRX5,COX6A1,COX7C,GAPDH,NDUFB4,AABR07070043.1,CAT,IDH3B,CYC1,LDHA,SDHD,SDHC
GO:MF	identical protein binding	GO:0042802	0.0100648	1.99719	1646	275	48	17382	HMOX1,GADD45G,APLN,ANGPTL4,ID1,BHLHE40,XRCC4,HSCB,SDC4,ATP5IF1,AIMP1,TRIP10,IER5,SLC2A1,TAF10,DBI,TK1,JUN,ALAD,FHL2,PACSIN3,CHKA,NAB2,EZR,FIS1,NME1,ODC1,GAPDH,KCTD5,BRI3,RCHY1,BOK,BNIP3,NPM1,CAT,DNTTIP1,CISD1,NUTF2,CACYBP,LDHA,YWHAQ,FKBP1A,USF2,SUB1,BNIP3L,TKT,CDC42,GCC2
GO:MF	oxidoreductase activity, acting on a heme group of donors	GO:0016675	0.0153877	1.81283	23	144	4	17382	COX7B,COX8A,COX6A1,COX7C
GO:MF	cytochrome-c oxidase activity	GO:0004129	0.0153877	1.81283	23	144	4	17382	COX7B,COX8A,COX6A1,COX7C
GO:MF	antioxidant activity	GO:0016209	0.018876	1.72409	71	48	4	17382	HBA-A3,GPX1,GSTK1,TXNDC17
GO:MF	iron-sulfur cluster binding	GO:0051536	0.0230784	1.63679	56	305	7	17382	FECH,FXN,ISCA1,UQCRFS1,GLRX5,CISD1,REV3L
GO:MF	metal cluster binding	GO:0051540	0.0230784	1.63679	56	305	7	17382	FECH,FXN,ISCA1,UQCRFS1,GLRX5,CISD1,REV3L
GO:MF	2 iron, 2 sulfur cluster binding	GO:0051537	0.0440765	1.35579	20	219	4	17382	FECH,FXN,UQCRFS1,CISD1
HP	Hypochromic microcytic anemia	HP:0004840	0.0294609	1.53075	12	3	2	4580	HBA-A3,ALAS2
KEGG	Oxidative phosphorylation	KEGG:00190	3.57962e-08	7.44616	132	251	21	8241	COX6B2,ATP5ME,COX7B,COX8A,UQCRQ,ATP5MF,ATP5PF,ATP5MG,UQCRFS1,COX6A1,COX7C,NDUFA11,NDUFB4,ATP5F1D,ATP5PD,ATP5MC3,CYC1,ATP6V1G1,SDHD,SDHC,ATP5F1C
KEGG	Parkinson disease	KEGG:05012	8.38914e-07	6.07628	244	258	27	8241	COX6B2,DUSP1,COX7B,COX8A,UQCRQ,ATP5PF,UQCRFS1,PSMA4,COX6A1,COX7C,SLC25A4,NDUFA11,NDUFB4,ATP5F1D,TUBB2A,ATP5PD,PSMD6,ATP5MC3,CYC1,PSMB2,PSMB1,PSMA2,SDHD,SDHC,ATP5F1C,SLC25A5,PSMA1
KEGG	Prion disease	KEGG:05020	1.44638e-06	5.83972	267	258	28	8241	EGR1,COX6B2,HSPA2,COX7B,COX8A,UQCRQ,ATP5PF,UQCRFS1,PSMA4,COX6A1,COX7C,SLC25A4,NDUFA11,NDUFB4,ATP5F1D,TUBB2A,ATP5PD,PSMD6,ATP5MC3,CYC1,PSMB2,PSMB1,PSMA2,SDHD,SDHC,ATP5F1C,SLC25A5,PSMA1
KEGG	Huntington disease	KEGG:05016	9.33539e-06	5.02987	291	258	28	8241	COX6B2,GPX1,COX7B,COX8A,UQCRQ,ATP5PF,UQCRFS1,PSMA4,COX6A1,COX7C,SLC25A4,NDUFA11,NDUFB4,ATP5F1D,TUBB2A,ATP5PD,PSMD6,ATP5MC3,CYC1,POLR2G,PSMB2,PSMB1,PSMA2,SDHD,SDHC,ATP5F1C,SLC25A5,PSMA1
KEGG	Porphyrin and chlorophyll metabolism	KEGG:00860	1.55568e-05	4.80808	29	123	7	8241	ALAS2,HMOX1,FECH,FXN,ALAD,UROD,BLVRB
KEGG	Diabetic cardiomyopathy	KEGG:05415	0.000114279	3.94203	205	254	21	8241	COX6B2,SLC2A1,COX7B,COX8A,UQCRQ,ATP5PF,UQCRFS1,COX6A1,COX7C,SLC25A4,NDUFA11,GAPDH,NDUFB4,ATP5F1D,ATP5PD,ATP5MC3,CYC1,SDHD,SDHC,ATP5F1C,SLC25A5
KEGG	Amyotrophic lateral sclerosis	KEGG:05014	0.000292993	3.53314	352	267	29	8241	COX6B2,GPX1,COX7B,COX8A,UQCRQ,ALYREF,ATP5PF,UQCRFS1,PSMA4,COX6A1,COX7C,NDUFA11,NDUFB4,ATP5F1D,TUBB2A,ATP5PD,PSMD6,ATP5MC3,CAT,CYC1,GABARAPL2,PSMB2,PSMB1,PSMA2,SDHD,SDHC,ATP5F1C,PSMA1,RAB1A
KEGG	Thermogenesis	KEGG:04714	0.00149572	2.82515	225	251	20	8241	COX6B2,ATP5ME,COX7B,COX8A,UQCRQ,ATP5MF,ATP5PF,ATP5MG,UQCRFS1,COX6A1,COX7C,NDUFA11,NDUFB4,ATP5F1D,ATP5PD,ATP5MC3,CYC1,SDHD,SDHC,ATP5F1C
KEGG	African trypanosomiasis	KEGG:05143	0.00184702	2.73353	37	2	2	8241	HBA-A3,HBB
KEGG	Alzheimer disease	KEGG:05010	0.00213878	2.66983	362	258	27	8241	COX6B2,COX7B,COX8A,UQCRQ,ATP5PF,UQCRFS1,PSMA4,COX6A1,COX7C,SLC25A4,NDUFA11,GAPDH,NDUFB4,ATP5F1D,TUBB2A,ATP5PD,PSMD6,ATP5MC3,CYC1,PSMB2,PSMB1,PSMA2,SDHD,SDHC,ATP5F1C,SLC25A5,PSMA1
KEGG	Malaria	KEGG:05144	0.00326141	2.48659	49	2	2	8241	HBA-A3,HBB
KEGG	Pathways of neurodegeneration - multiple diseases	KEGG:05022	0.0166114	1.77959	459	267	30	8241	COX6B2,GPX1,COX7B,COX8A,UQCRQ,ATP5PF,UQCRFS1,PSMA4,COX6A1,COX7C,SLC25A4,NDUFA11,NDUFB4,ATP5F1D,TUBB2A,ATP5PD,PSMD6,ATP5MC3,CAT,CYC1,GABARAPL2,PSMB2,PSMB1,PSMA2,SDHD,SDHC,ATP5F1C,SLC25A5,PSMA1,RAB1A
KEGG	Ferroptosis	KEGG:04216	0.0214329	1.66892	40	5	2	8241	ALOX15,HMOX1
KEGG	Non-alcoholic fatty liver disease	KEGG:04932	0.0352111	1.45332	150	269	14	8241	COX6B2,COX7B,COX8A,JUN,UQCRQ,UQCRFS1,COX6A1,COX7C,NDUFA11,NDUFB4,CYC1,SDHD,SDHC,CDC42
REAC	Metabolism of porphyrins	REAC:R-RNO-189445	0.0044847	2.34827	10	123	4	7336	HMOX1,FECH,ALAD,BLVRB
REAC	Formation of ATP by chemiosmotic coupling	REAC:R-RNO-163210	0.00519743	2.28421	14	187	5	7336	ATP5ME,ATP5MF,ATP5PF,ATP5MG,ATP5PD
REAC	Cristae formation	REAC:R-RNO-8949613	0.00519743	2.28421	14	187	5	7336	ATP5ME,ATP5MF,ATP5PF,ATP5MG,ATP5PD
REAC	The citric acid (TCA) cycle and respiratory electron transport	REAC:R-RNO-1428517	0.0259109	1.58652	113	243	13	7336	UCP2,ATP5ME,ATP5MF,ATP5PF,ATP5MG,NDUFA11,NDUFB4,ATP5PD,GLO1,IDH3B,LDHA,SDHD,SDHC
TF	Factor: E2F; motif: GGCGSG	TF:M00803	2.40825e-25	24.6183	9000	321	228	22041	HMOX1,RBM38,MT2A,YBX3,GADD45G,APLN,UCP2,CAR2,APOLD1,CNN2,SLC25A39,CDC25B,EGR1,ANGPTL4,F3,JUNB,TIMM8A1,GPX1,HK2,ARC,FLNC,ID1,CSRP1,TMEM256,FECH,BHLHE40,XRCC4,TFDP2,ATP5ME,HSCB,HSPA2,AIMP1,TXNDC17,IER5L,RGS16,TCEAL5,CDR2,DHRS11,TRIP10,IER5,HBEGF,LARP1B,FXN,LMO1,SLC2A1,PFDN4,SBNO2,GCLM,RASL11B,DUSP1,TAF10,MTAP,COX8A,SELENOH,RPL36,LSM3,VCL,HYPK,KLF10,OST4,NXPH3,HSPE1,TK1,JUN,BTG2,TPT1,BLOC1S5,UQCRQ,M…
TF	Factor: ZF5; motif: GSGCGCGR; match class: 1	TF:M00716_1	3.92416e-25	24.4063	10519	336	258	22041	HMOX1,RBM38,MT2A,YBX3,TAGLN,GADD45G,APLN,UCP2,CAR2,APOLD1,CNN2,SLC25A39,CDC25B,EGR1,ANGPTL4,F3,JUNB,TIMM8A1,GPX1,HK2,ARC,CREG1,S1PR3,FLNC,CSRP1,TMEM256,FECH,BHLHE40,XRCC4,TFDP2,ATP5ME,HSCB,SDC4,HSPA2,ATP5IF1,AIMP1,TXNDC17,IER5L,RGS16,TCEAL5,CDR2,DHRS11,TRIP10,IER5,HBEGF,LARP1B,FXN,LMO1,CRYM,SLC2A1,SEC61G,PFDN4,CCK,SBNO2,GCLM,RASL11B,DUSP1,TAF10,LOC689574,SFXN4,MTAP,COX8A,DBI,SELENOH,RPL36,LSM3,VC…
TF	Factor: ZF5; motif: NRNGNGCGCGCWN; match class: 1	TF:M00333_1	2.07253e-20	19.6835	10372	321	238	22041	HBA-A3,ALOX15,RBM38,MT2A,YBX3,APLN,UCP2,CAR2,APOLD1,SLC25A39,CDC25B,EGR1,ANGPTL4,F3,JUNB,TIMM8A1,GPX1,HK2,ARC,CREG1,FLNC,ID1,CSRP1,FECH,BHLHE40,TFDP2,ATP5ME,PPP1R15A,SDC4,HSPA2,ATP5IF1,GSTK1,AIMP1,TXNDC17,IER5L,RGS16,TCEAL5,CDR2,DHRS11,MAD2L1BP,TRIP10,IER5,HBEGF,LOC684270,LARP1B,FXN,LMO1,CRYM,SLC2A1,PFDN4,CCK,SBNO2,GCLM,DUSP1,TAF10,RPL41,COX8A,RPL36,AC128207.1,VCL,KLF10,OST4,ALKBH7,NXPH3,HSPE1,BP…
TF	Factor: ZF5; motif: NRNGNGCGCGCWN	TF:M00333	2.6156e-20	19.5824	14458	321	287	22041	HBA-A3,ALOX15,HMOX1,RBM38,MT2A,YBX3,GADD45G,APLN,UCP2,CAR2,APOLD1,CNN2,SLC25A39,CDC25B,EGR1,ANGPTL4,F3,JUNB,TIMM8A1,GPX1,HK2,GSTT3,ARC,CREG1,S1PR3,FLNC,ID1,CSRP1,FECH,BHLHE40,XRCC4,TFDP2,ATP5ME,PPP1R15A,HSCB,SDC4,HSPA2,ATP5IF1,GSTK1,AIMP1,TXNDC17,IER5L,RGS16,TCEAL5,CDR2,DHRS11,MAD2L1BP,TRIP10,IER5,HBEGF,LOC684270,LARP1B,FXN,LMO1,CRYM,SLC2A1,SEC61G,PFDN4,CCK,SBNO2,GCLM,RASL11B,DUSP1,TAF10,MRPL33,R…
TF	Factor: ZF5; motif: GSGCGCGR	TF:M00716	5.00855e-19	18.3003	13909	317	276	22041	ALAS2,HMOX1,RBM38,MT2A,YBX3,TAGLN,GADD45G,APLN,UCP2,CAR2,APOLD1,CNN2,SLC25A39,CDC25B,EGR1,ANGPTL4,F3,JUNB,TIMM8A1,COX6B2,GPX1,HK2,ARC,CREG1,S1PR3,FLNC,ID1,CSRP1,TMEM256,FECH,BHLHE40,XRCC4,TFDP2,ATP5ME,HSCB,SDC4,HSPA2,ATP5IF1,GSTK1,AIMP1,TXNDC17,IER5L,RGS16,TCEAL5,CDR2,DHRS11,TRIP10,IER5,HBEGF,LOC684270,LARP1B,FXN,LMO1,CRYM,SLC2A1,SEC61G,PFDN4,CCK,SBNO2,GCLM,RASL11B,DUSP1,TAF10,LOC689574,MRPS18C,S…
TF	Factor: E2F-1; motif: NNNSSCGCSAANN	TF:M07250	1.70364e-17	16.7686	8190	446	261	22041	HBA-A3,ALOX15,RBM38,MT2A,YBX3,GADD45G,APLN,UCP2,CAR2,APOLD1,SLC25A39,F3,JUNB,HK2,ARC,CREG1,FLNC,ID1,CSRP1,TMEM256,FECH,XRCC4,TFDP2,ATP5ME,PPP1R15A,HSCB,HSPA2,ATP5IF1,TXNDC17,IER5L,TCEAL5,CDR2,DHRS11,MAD2L1BP,IER5,HBEGF,LARP1B,FXN,LMO1,SEC61G,CCK,SBNO2,GCLM,RASL11B,DUSP1,TAF10,COX7B,RPL41,LOC689574,MRPS18C,SFXN4,MTAP,DBI,SELENOH,RPL36,LSM3,VCL,KLF10,RPL37A,NXPH3,JUN,BCAS2,TPT1,BLOC1S5,METTL5,MAGOH…
TF	Factor: E2F-4; motif: NTTTCSCGCC	TF:M07380	1.78636e-17	16.748	9755	336	232	22041	HMOX1,RBM38,MT2A,TAGLN,GADD45G,APLN,UCP2,CAR2,APOLD1,CNN2,SLC25A39,CDC25B,EGR1,F3,JUNB,GPX1,HK2,ARC,CREG1,AABR07067829.1,S1PR3,FLNC,TMEM256,FECH,BHLHE40,XRCC4,TFDP2,ATP5ME,HSCB,SDC4,HSPA2,ATP5IF1,AIMP1,TXNDC17,IER5L,RGS16,TCEAL5,CDR2,DHRS11,TRIP10,IER5,HBEGF,LARP1B,FXN,CRYM,SLC2A1,SEC61G,CCK,SBNO2,GCLM,RASL11B,DUSP1,TAF10,MRPL33,RPL41,MRPS18C,SFXN4,MTAP,COX8A,RPL36,AC128207.1,LSM3,VCL,HYPK,KLF10,…
TF	Factor: c-Ets-1; motif: NNNRCCGGAWRYNNNN	TF:M01078	1.04724e-15	14.98	7179	306	174	22041	HMOX1,UCP2,CNN2,EGR1,JUNB,HK2,GSTT3,ARC,FLNC,CSRP1,TMEM256,FECH,BHLHE40,XRCC4,TFDP2,ATP5ME,PPP1R15A,HSCB,HSPA2,ATP5IF1,AIMP1,TXNDC17,DHRS11,MAD2L1BP,LMO1,SEC61G,CCK,SBNO2,DUSP1,TAF10,MRPL33,RPL41,LOC689574,MRPS18C,MTAP,COX8A,DBI,AC128207.1,LSM3,HYPK,KLF10,RPL37A,OST4,HSPE1,JUN,BCAS2,TPT1,BLOC1S5,UQCRQ,METTL5,MAGOH,RFC3,PRDX2,ALAD,LSM7,MRPL43,SEC11C,ISCA1,SNRPB2,ATP5MF,HMGA1,TRMT112,BLVRB,ALYREF,A…
TF	Factor: E2F-3; motif: GGCGGGN	TF:M02089	1.44448e-15	14.8403	9875	452	294	22041	ALOX15,HMOX1,MT2A,TAGLN,GADD45G,APLN,UCP2,CAR2,APOLD1,CNN2,SLC25A39,CDC25B,EGR1,ANGPTL4,F3,TIMM8A1,COX6B2,GPX1,HK2,ARC,S1PR3,FLNC,TMEM256,FECH,BHLHE40,XRCC4,TFDP2,SDC4,HSPA2,ATP5IF1,GSTK1,TXNDC17,IER5L,RGS16,CDR2,MAD2L1BP,TRIP10,HBEGF,LARP1B,LMO1,SLC2A1,PFDN4,CCK,SBNO2,GCLM,RASL11B,DUSP1,MRPL33,LOC689574,MRPS18C,SELENOH,AC128207.1,VCL,HYPK,KLF10,RPL37A,ALKBH7,NXPH3,HSPE1,BPGM,BCAS2,BTG2,UQCRQ,RFC…
TF	Factor: E2F-4; motif: NTTTCSCGCC; match class: 1	TF:M07380_1	9.26362e-15	14.0332	4563	442	169	22041	HMOX1,MT2A,GADD45G,APLN,UCP2,CNN2,EGR1,F3,JUNB,GPX1,HK2,ARC,FLNC,TMEM256,BHLHE40,HSCB,SDC4,HSPA2,IER5L,CDR2,DHRS11,TRIP10,IER5,LARP1B,SLC2A1,SBNO2,RASL11B,DUSP1,TAF10,RPL41,MTAP,RPL36,LSM3,VCL,KLF10,NXPH3,HSPE1,TK1,TPT1,BLOC1S5,MAGOH,MRPL43,GTF2E2,ISCA1,ATP5MF,THOC7,BLVRB,PACSIN3,ATP5PF,PFDN2,UQCRFS1,COX6A1,CCDC124,NAB2,PFKFB3,NME1,TOMM20,GAPDH,LOC100362432,AKIRIN1,NDUFB4,OLA1,ATP5F1D,SWI5,RANBP1…
TF	Factor: E2F; motif: GGCGSG; match class: 1	TF:M00803_1	7.81925e-14	13.1068	5698	460	200	22041	HMOX1,RBM38,YBX3,GADD45G,APLN,CNN2,SLC25A39,EGR1,F3,HK2,ARC,FLNC,ID1,CSRP1,XRCC4,TFDP2,HSPA2,AIMP1,TXNDC17,IER5L,TCEAL5,CDR2,DHRS11,TRIP10,IER5,LARP1B,FXN,LMO1,SLC2A1,PFDN4,SBNO2,GCLM,RASL11B,DUSP1,TAF10,MTAP,COX8A,SELENOH,RPL36,VCL,HYPK,KLF10,OST4,NXPH3,JUN,BTG2,TPT1,BLOC1S5,UQCRQ,METTL5,PRDX2,APOO,GTF2E2,THOC7,PACSIN3,TBCA,CHKA,ATP5PF,CPTP,RGD1308706,GLRX5,COX6A1,CCDC124,NAB2,LMNA,EZR,IDI1,TSC2…
TF	Factor: BEN; motif: CAGCGRNV	TF:M01240	9.21667e-14	13.0354	15905	317	288	22041	HBB,ALAS2,ALOX15,HMOX1,RBM38,MT2A,YBX3,TAGLN,GADD45G,APLN,UCP2,CAR2,APOLD1,CNN2,SLC25A39,CDC25B,EGR1,ANGPTL4,F3,JUNB,TIMM8A1,COX6B2,GPX1,HK2,GSTT3,ARC,CREG1,S1PR3,FLNC,ID1,CSRP1,FECH,BHLHE40,XRCC4,TFDP2,ATP5ME,HSCB,SDC4,HSPA2,ATP5IF1,GSTK1,TXNDC17,IER5L,RGS16,TCEAL5,CDR2,DHRS11,MAD2L1BP,TRIP10,IER5,HBEGF,LOC684270,LARP1B,FXN,LMO1,CRYM,SLC2A1,SEC61G,PFDN4,SBNO2,GCLM,RASL11B,DUSP1,TAF10,RPL41,LOC68…
TF	Factor: ETF; motif: GVGGMGG	TF:M00695	9.80719e-14	13.0085	6829	421	211	22041	RBM38,MT2A,YBX3,GADD45G,APLN,UCP2,APOLD1,CNN2,EGR1,ANGPTL4,JUNB,HK2,ARC,FLNC,TMEM256,BHLHE40,XRCC4,TFDP2,HSPA2,TXNDC17,IER5L,CDR2,TRIP10,IER5,HBEGF,LARP1B,SLC2A1,SBNO2,GCLM,DUSP1,TAF10,MRPL33,LOC689574,MRPS18C,COX8A,DBI,RPL36,AC128207.1,LSM3,VCL,HYPK,KLF10,OST4,NXPH3,HSPE1,BCAS2,BTG2,TPT1,BLOC1S5,UQCRQ,METTL5,APOO,LSM7,SELENOM,GTF2E2,TMEM70,ISCA1,THOC7,UROD,TRMT112,PACSIN3,ALYREF,TBCA,GRB14,CHKA,…
TF	Factor: BEN; motif: CAGCGRNV; match class: 1	TF:M01240_1	2.47616e-13	12.6062	11101	410	287	22041	ALOX15,RBM38,MT2A,GADD45G,APLN,UCP2,CAR2,SLC25A39,CDC25B,EGR1,F3,JUNB,TIMM8A1,GPX1,HK2,GSTT3,ARC,CREG1,FLNC,ID1,CSRP1,BHLHE40,XRCC4,TFDP2,HSCB,SDC4,HSPA2,ATP5IF1,TXNDC17,IER5L,TCEAL5,CDR2,DHRS11,MAD2L1BP,TRIP10,IER5,HBEGF,LARP1B,FXN,LMO1,CRYM,SLC2A1,SEC61G,PFDN4,SBNO2,GCLM,RASL11B,DUSP1,TAF10,RPL41,LOC689574,COX8A,SELENOH,RPL36,VCL,HYPK,KLF10,RPL37A,NXPH3,HSPE1,BPGM,JUN,BTG2,TPT1,BLOC1S5,METTL5,M…
TF	Factor: Sp1; motif: NGGGGCGGGGN	TF:M07395	3.04124e-13	12.5169	7644	363	201	22041	HMOX1,MT2A,YBX3,TAGLN,GADD45G,APLN,CAR2,APOLD1,CNN2,SLC25A39,CDC25B,EGR1,F3,TIMM8A1,COX6B2,GPX1,ARC,S1PR3,FLNC,TMEM256,FECH,BHLHE40,SDC4,HSPA2,GSTK1,TXNDC17,IER5L,RGS16,TRIP10,HBEGF,LMO1,SLC2A1,PFDN4,CCK,SBNO2,GCLM,RASL11B,MRPL33,LOC689574,MRPS18C,SFXN4,MTAP,AC128207.1,VCL,HYPK,KLF10,ALKBH7,NXPH3,HSPE1,BPGM,JUN,BTG2,UQCRQ,RFC3,APOO,ALAD,MRPL43,SELENOM,SEC11C,GTF2E2,PRXL2B,ISCA1,AJAP1,HMGA1,UROD,B…
TF	Factor: ETF; motif: CCCCGCCCCYN; match class: 1	TF:M07039_1	1.14523e-12	11.9411	11780	305	230	22041	HBA-A3,ALOX15,HMOX1,RBM38,MT2A,YBX3,TAGLN,GADD45G,APLN,UCP2,CAR2,APOLD1,CNN2,SLC25A39,CDC25B,EGR1,ANGPTL4,F3,JUNB,TIMM8A1,COX6B2,GPX1,HK2,ARC,CREG1,S1PR3,FLNC,CSRP1,TMEM256,FECH,BHLHE40,XRCC4,TFDP2,ATP5ME,HSCB,SDC4,HSPA2,ATP5IF1,GSTK1,TXNDC17,IER5L,RGS16,CDR2,DHRS11,MAD2L1BP,TRIP10,IER5,HBEGF,LOC684270,FXN,LMO1,CRYM,SLC2A1,SEC61G,PFDN4,CCK,SBNO2,GCLM,RASL11B,DUSP1,TAF10,MRPL33,COX7B,LOC689574,MRP…
TF	Factor: E2F-1; motif: NTTSGCGG	TF:M00430	1.9072e-12	11.7196	6597	446	212	22041	ALOX15,YBX3,GADD45G,APLN,CAR2,APOLD1,F3,JUNB,ARC,CREG1,S1PR3,ID1,FECH,XRCC4,TFDP2,PPP1R15A,HSCB,HSPA2,ATP5IF1,GSTK1,AIMP1,TXNDC17,IER5L,RGS16,TCEAL5,IER5,HBEGF,LARP1B,FXN,LMO1,CCK,SBNO2,RASL11B,TAF10,COX7B,MRPS18C,SFXN4,MTAP,DBI,SELENOH,KLF10,RPL37A,NXPH3,JUN,BCAS2,TPT1,BLOC1S5,MAGOH,PRDX2,APOO,ALAD,MRPL43,SEC11C,GTF2E2,SNRPB2,ATP5MF,THOC7,HMGA1,UROD,TRMT112,PACSIN3,MRPS11,ALYREF,TBCA,CHKA,CPTP,A…
TF	Factor: Sp1; motif: NGGGGGCGGGGYN	TF:M00196	3.60537e-12	11.4431	7379	409	213	22041	HMOX1,TAGLN,GADD45G,APLN,CAR2,APOLD1,CNN2,SLC25A39,CDC25B,EGR1,ANGPTL4,F3,TIMM8A1,COX6B2,GPX1,ARC,S1PR3,FLNC,TMEM256,FECH,BHLHE40,SDC4,HSPA2,GSTK1,IER5L,RGS16,TRIP10,HBEGF,LARP1B,LMO1,SLC2A1,PFDN4,CCK,SBNO2,GCLM,RASL11B,MRPL33,LOC689574,MRPS18C,SFXN4,AC128207.1,LSM3,VCL,HYPK,KLF10,OST4,ALKBH7,NXPH3,HSPE1,BPGM,JUN,BTG2,UQCRQ,RFC3,APOO,ALAD,MRPL43,SELENOM,SEC11C,GTF2E2,PRXL2B,ISCA1,HMGA1,UROD,TRMT1…
TF	Factor: ETF; motif: CCCCGCCCCYN	TF:M07039	4.22556e-12	11.3741	15685	321	286	22041	HBA-A3,HBB,ALOX15,HMOX1,RBM38,MT2A,YBX3,TAGLN,GADD45G,APLN,UCP2,CAR2,APOLD1,CNN2,SLC25A39,CDC25B,EGR1,ANGPTL4,F3,JUNB,TIMM8A1,COX6B2,GPX1,HK2,GSTT3,ARC,CREG1,S1PR3,FLNC,CSRP1,TMEM256,FECH,BHLHE40,XRCC4,TFDP2,ATP5ME,HSCB,SDC4,HSPA2,ATP5IF1,GSTK1,AIMP1,TXNDC17,IER5L,RGS16,TCEAL5,CDR2,DHRS11,MAD2L1BP,TRIP10,IER5,HBEGF,LOC684270,FXN,LMO1,CRYM,SLC2A1,SEC61G,PFDN4,CCK,SBNO2,GCLM,RASL11B,DUSP1,TAF10,MRP…
TF	Factor: E2F-4; motif: GCGGGAAANA	TF:M02090	8.69246e-12	11.0609	9509	305	198	22041	HMOX1,MT2A,YBX3,TAGLN,GADD45G,APLN,UCP2,CAR2,APOLD1,CNN2,CDC25B,EGR1,F3,JUNB,GPX1,HK2,ARC,CREG1,FLNC,CSRP1,TMEM256,BHLHE40,TFDP2,HSCB,SDC4,HSPA2,RGS16,DHRS11,TRIP10,IER5,HBEGF,LOC684270,LARP1B,FXN,LMO1,SLC2A1,SEC61G,PFDN4,CCK,SBNO2,GCLM,RASL11B,DUSP1,COX7B,LOC689574,MRPS18C,COX8A,DBI,SELENOH,RPL36,AC128207.1,LSM3,VCL,HYPK,KLF10,OST4,NXPH3,HSPE1,TK1,JUN,BTG2,TPT1,BLOC1S5,UQCRQ,MAGOH,RFC3,PRDX2,ALA…
TF	Factor: E2F-3; motif: GGCGGGN; match class: 1	TF:M02089_1	1.02725e-11	10.9883	5529	409	173	22041	ALOX15,HMOX1,APLN,CAR2,CNN2,CDC25B,EGR1,TIMM8A1,ARC,S1PR3,FLNC,TMEM256,BHLHE40,SDC4,HSPA2,ATP5IF1,TXNDC17,IER5L,RGS16,CDR2,TRIP10,LARP1B,LMO1,SLC2A1,CCK,SBNO2,GCLM,RASL11B,MRPL33,LOC689574,MRPS18C,AC128207.1,VCL,KLF10,NXPH3,BTG2,UQCRQ,APOO,ALAD,SEC11C,GTF2E2,THOC7,HMGA1,UROD,TRMT112,BLVRB,PACSIN3,ALYREF,CHKA,ATP5PF,GPATCH4,RGD1308706,PSMA4,NAB2,EZR,RPL22L1,SLC25A4,NDUFA11,TOMM20,GAPDH,AKIRIN1,NDU…
TF	Factor: REST; motif: NCTRGTKGCCCCCGYCC	TF:M05302	2.63658e-11	10.579	14730	307	263	22041	HBA-A3,HBB,ALOX15,HMOX1,RBM38,MT2A,YBX3,TAGLN,GADD45G,APLN,UCP2,CAR2,APOLD1,CNN2,SLC25A39,CDC25B,EGR1,F3,JUNB,TIMM8A1,COX6B2,GPX1,HK2,ARC,CREG1,S1PR3,FLNC,ID1,CSRP1,TMEM256,FECH,BHLHE40,XRCC4,TFDP2,ATP5ME,PPP1R15A,HSCB,SDC4,HSPA2,ATP5IF1,GSTK1,AIMP1,TXNDC17,IER5L,RGS16,TCEAL5,CDR2,DHRS11,MAD2L1BP,TRIP10,IER5,HBEGF,LARP1B,FXN,LMO1,SLC2A1,SEC61G,PFDN4,SBNO2,GCLM,RASL11B,DUSP1,TAF10,MRPL33,COX7B,LOC…
TF	Factor: Elk-1; motif: NNNNCCGGAARTNN	TF:M00025	4.1051e-11	10.3867	10083	303	203	22041	ALAS2,HMOX1,GADD45G,APLN,UCP2,SLC25A39,CDC25B,EGR1,ANGPTL4,JUNB,TIMM8A1,GPX1,HK2,GSTT3,CREG1,FLNC,CSRP1,TMEM256,FECH,XRCC4,TFDP2,ATP5ME,SDC4,HSPA2,ATP5IF1,AIMP1,TXNDC17,TCEAL5,CDR2,DHRS11,MAD2L1BP,IER5,LOC684270,FXN,LMO1,SLC2A1,SEC61G,PFDN4,CCK,SBNO2,TAF10,MRPL33,RPL41,LOC689574,MRPS18C,COX8A,DBI,AC128207.1,LSM3,HYPK,KLF10,RPL37A,OST4,HSPE1,BPGM,JUN,BCAS2,TPT1,BLOC1S5,UQCRQ,METTL5,RFC3,PRDX2,ALAD…
TF	Factor: AP-2; motif: MKCCCSCNGGCG	TF:M00189	6.44891e-11	10.1905	6833	406	197	22041	RBM38,YBX3,TAGLN,GADD45G,APLN,UCP2,CAR2,CNN2,SLC25A39,EGR1,F3,JUNB,TIMM8A1,COX6B2,GPX1,HK2,GSTT3,ARC,FLNC,TMEM256,BHLHE40,TFDP2,PPP1R15A,HSCB,SDC4,IER5L,TCEAL5,CDR2,DHRS11,LARP1B,FXN,LMO1,SLC2A1,SEC61G,SBNO2,GCLM,RASL11B,DUSP1,TAF10,MRPL33,RPL41,LOC689574,MRPS18C,MTAP,RPL36,LSM3,VCL,KLF10,NXPH3,TPT1,UQCRQ,RFC3,PRDX2,APOO,LSM7,SELENOM,SEC11C,GTF2E2,PRXL2B,ISCA1,AJAP1,THOC7,BLVRB,PACSIN3,ALYREF,GRB…
TF	Factor: REST; motif: NCTRGTKGCCCCCGYCC; match class: 1	TF:M05302_1	7.45865e-11	10.1273	9394	305	194	22041	ALOX15,HMOX1,RBM38,MT2A,TAGLN,GADD45G,APLN,CAR2,APOLD1,CNN2,SLC25A39,CDC25B,EGR1,JUNB,TIMM8A1,COX6B2,GPX1,HK2,ARC,CREG1,S1PR3,FLNC,CSRP1,TMEM256,FECH,BHLHE40,XRCC4,TFDP2,ATP5ME,HSCB,SDC4,HSPA2,IER5L,TCEAL5,CDR2,DHRS11,TRIP10,IER5,HBEGF,LARP1B,LMO1,SLC2A1,SEC61G,PFDN4,SBNO2,GCLM,RASL11B,DUSP1,TAF10,LOC689574,MRPS18C,MTAP,DBI,RPL36,AC128207.1,KLF10,OST4,ALKBH7,NXPH3,JUN,BTG2,TPT1,BLOC1S5,UQCRQ,MRPL…
TF	Factor: GABP-alpha; motif: CTTCCK; match class: 1	TF:M01660_1	7.87435e-11	10.1038	4472	295	115	22041	ALAS2,UCP2,EGR1,JUNB,ARC,XRCC4,TFDP2,ATP5ME,AIMP1,TXNDC17,IER5L,MAD2L1BP,FXN,SEC61G,SBNO2,TAF10,RPL41,MRPS18C,COX8A,DBI,RPL36,LSM3,HYPK,KLF10,RPL37A,HSPE1,BPGM,TPT1,UQCRQ,METTL5,PRDX2,LSM7,MRPL43,ISCA1,AJAP1,SNRPB2,ATP5MF,FHL2,TRMT112,ALYREF,ATP5PF,CPTP,ATP5MG,COX6A1,RPL35,RPL22L1,MRPL20,BLOC1S4,TOMM20,SERP2,SPRY2,LOC100362432,AKIRIN1,OLA1,KCTD5,MYG1,RPL31,SWI5,RANBP1,CNBP,RIOK3,DCUN1D5,ATP5PD,AA…
TF	Factor: Sp1; motif: NNGGGGCGGGGNN	TF:M00932	1.2906e-10	9.88921	7570	458	233	22041	HMOX1,RBM38,TAGLN,GADD45G,APLN,CAR2,APOLD1,CNN2,SLC25A39,CDC25B,EGR1,F3,JUNB,TIMM8A1,COX6B2,GPX1,S1PR3,TMEM256,FECH,BHLHE40,SDC4,HSPA2,GSTK1,TXNDC17,IER5L,RGS16,MAD2L1BP,TRIP10,HBEGF,LOC684270,LARP1B,LMO1,SLC2A1,PFDN4,CCK,SBNO2,GCLM,RASL11B,MRPL33,LOC689574,MRPS18C,SELENOH,AC128207.1,VCL,HYPK,KLF10,OST4,ALKBH7,NXPH3,HSPE1,BPGM,BTG2,UQCRQ,RFC3,APOO,ALAD,SELENOM,SEC11C,GTF2E2,PRXL2B,ISCA1,HMGA1,URO…
TF	Factor: E2F-1; motif: TTTSGCGCGMNR	TF:M00516	2.55897e-10	9.59193	5566	419	173	22041	HBA-A3,ALOX15,RBM38,MT2A,YBX3,GADD45G,UCP2,APOLD1,SLC25A39,F3,JUNB,GPX1,ARC,AABR07067829.1,FLNC,CSRP1,TMEM256,FECH,TFDP2,ATP5ME,PPP1R15A,HSCB,SDC4,HSPA2,ATP5IF1,TXNDC17,IER5L,CDR2,MAD2L1BP,FXN,LMO1,SEC61G,CCK,DUSP1,COX7B,RPL41,LOC689574,SFXN4,MTAP,COX8A,RPL36,LSM3,KLF10,NXPH3,BTG2,BLOC1S5,METTL5,MAGOH,RFC3,APOO,LSM7,SEC11C,GTF2E2,PRXL2B,ATP5MF,THOC7,TRMT112,BLVRB,PACSIN3,ALYREF,ATP5PF,UQCRFS1,COX…
TF	Factor: E2F-1; motif: NKTSSCGC	TF:M00428	5.747e-10	9.24056	6724	422	198	22041	HBA-A3,HMOX1,MT2A,GADD45G,UCP2,APOLD1,SLC25A39,CDC25B,EGR1,F3,JUNB,ARC,AABR07067829.1,FLNC,CSRP1,TMEM256,FECH,TFDP2,ATP5ME,PPP1R15A,HSCB,HSPA2,TXNDC17,IER5L,CDR2,DHRS11,IER5,LARP1B,LMO1,SLC2A1,SEC61G,PFDN4,GCLM,DUSP1,MRPL33,LOC689574,SFXN4,MTAP,RPL36,LSM3,VCL,KLF10,ALKBH7,NXPH3,BLOC1S5,UQCRQ,METTL5,MAGOH,RFC3,APOO,LSM7,SELENOM,SEC11C,GTF2E2,PRXL2B,TMEM70,ISCA1,AJAP1,ATP5MF,THOC7,HMGA1,TRMT112,PAC…
TF	Factor: SP2; motif: GNNGGGGGCGGGGSN	TF:M03807	7.27637e-10	9.13809	5737	454	187	22041	HMOX1,TAGLN,GADD45G,APLN,CAR2,CNN2,SLC25A39,EGR1,ANGPTL4,F3,TIMM8A1,COX6B2,HK2,S1PR3,TMEM256,FECH,BHLHE40,ATP5ME,SDC4,HSPA2,GSTK1,IER5L,RGS16,TRIP10,HBEGF,FXN,LMO1,SLC2A1,PFDN4,SBNO2,GCLM,RASL11B,LOC689574,MRPS18C,AC128207.1,VCL,OST4,ALKBH7,NXPH3,HSPE1,BPGM,BTG2,UQCRQ,RFC3,ALAD,LSM7,SELENOM,SEC11C,GTF2E2,ISCA1,HMGA1,UROD,BLVRB,PACSIN3,ALYREF,GRB14,CHKA,CPTP,RGD1308706,PSMA4,RPL35,EZR,TSC22D3,FIS1…
TF	Factor: E2F; motif: NNTTTCGCGCN	TF:M08875	9.29802e-10	9.03161	4594	421	150	22041	RBM38,MT2A,TAGLN,APLN,UCP2,APOLD1,ANGPTL4,F3,ARC,FLNC,ID1,CSRP1,TMEM256,BHLHE40,TFDP2,HSCB,HSPA2,TXNDC17,IER5L,CDR2,DHRS11,IER5,SEC61G,DUSP1,LOC689574,SFXN4,MTAP,SELENOH,RPL36,LSM3,KLF10,NXPH3,HSPE1,TK1,BCAS2,TPT1,BLOC1S5,MAGOH,RFC3,PRDX2,MRPL43,SEC11C,GTF2E2,PRXL2B,ATP5MF,THOC7,FHL2,TRMT112,BLVRB,PACSIN3,CHKA,ATP5PF,CPTP,UQCRFS1,IDI1,CBFB,ESF1,NDUFA11,SERP2,GAPDH,LOC100362432,NDUFB4,ATP5F1D,SWI5…
TF	Factor: Sp1; motif: GGGGCGGGGC	TF:M00931	1.00064e-09	8.99972	7300	458	224	22041	HMOX1,TAGLN,GADD45G,APLN,CAR2,APOLD1,CNN2,SLC25A39,CDC25B,EGR1,F3,TIMM8A1,COX6B2,GPX1,S1PR3,TMEM256,FECH,BHLHE40,SDC4,HSPA2,GSTK1,TXNDC17,IER5L,RGS16,MAD2L1BP,TRIP10,HBEGF,LARP1B,LMO1,SLC2A1,PFDN4,CCK,SBNO2,GCLM,RASL11B,MRPL33,LOC689574,MRPS18C,AC128207.1,VCL,HYPK,KLF10,ALKBH7,NXPH3,HSPE1,BPGM,BTG2,UQCRQ,RFC3,APOO,ALAD,SELENOM,SEC11C,GTF2E2,PRXL2B,ISCA1,HMGA1,UROD,TRMT112,BLVRB,PACSIN3,ALYREF,GRB…
TF	Factor: Elk-1; motif: NNNNCCGGAARTNN; match class: 1	TF:M00025_1	1.3146e-09	8.88121	4237	370	128	22041	GADD45G,UCP2,EGR1,ANGPTL4,JUNB,HK2,CSRP1,TMEM256,FECH,XRCC4,TFDP2,ATP5ME,TXNDC17,DHRS11,MAD2L1BP,IER5,LOC684270,SEC61G,SBNO2,MRPL33,RPL41,LOC689574,MRPS18C,COX8A,DBI,RPL37A,OST4,HSPE1,TPT1,BLOC1S5,UQCRQ,RFC3,ALAD,LSM7,MRPL43,SEC11C,ISCA1,SNRPB2,TRMT112,ALYREF,ATP5PF,CPTP,UQCRFS1,GLRX5,COX6A1,RPL35,CCDC124,COX7C,EZR,CBFB,RPL22L1,MRPL20,BLOC1S4,SLC25A4,NME1,NDUFA11,TOMM20,SERP2,LOC100362432,TMED9,A…
TF	Factor: E2F; motif: NKCGCGCSAAAN	TF:M00920	4.2087e-09	8.37585	4436	446	151	22041	RBM38,MT2A,YBX3,GADD45G,UCP2,CAR2,APOLD1,F3,GPX1,ARC,AABR07067829.1,CSRP1,TMEM256,TFDP2,ATP5ME,HSCB,SDC4,HSPA2,ATP5IF1,TXNDC17,IER5L,CDR2,MAD2L1BP,IER5,HBEGF,FXN,LMO1,CCK,DUSP1,COX7B,RPL41,SFXN4,MTAP,RPL36,LSM3,KLF10,RPL37A,NXPH3,JUN,BTG2,BLOC1S5,METTL5,MAGOH,RFC3,APOO,LSM7,SEC11C,GTF2E2,ATP5MF,THOC7,TRMT112,BLVRB,PACSIN3,ALYREF,COX6A1,IDI1,CBFB,NME1,ESF1,NDUFA11,SERP2,GAPDH,ATP5F1D,SWI5,RANBP1,M…
TF	Factor: E2F-1; motif: TTTSGCGS	TF:M00431	5.46181e-09	8.26266	5543	446	177	22041	HBA-A3,MT2A,TAGLN,GADD45G,APLN,UCP2,APOLD1,F3,ARC,CREG1,FLNC,CSRP1,TMEM256,FECH,TFDP2,ATP5ME,PPP1R15A,HSCB,HSPA2,TXNDC17,IER5L,CDR2,IER5,LARP1B,FXN,SEC61G,RASL11B,DUSP1,TAF10,COX7B,LOC689574,MRPS18C,SFXN4,MTAP,DBI,RPL36,LSM3,KLF10,NXPH3,HSPE1,TK1,JUN,BCAS2,TPT1,BLOC1S5,METTL5,MAGOH,RFC3,PRDX2,APOO,SEC11C,GTF2E2,PRXL2B,ATP5MF,THOC7,BLVRB,PACSIN3,ALYREF,CHKA,ATP5MG,RGD1308706,UQCRFS1,RPL35,LMNA,CBF…
TF	Factor: Sp1; motif: CCCCGCCCCN	TF:M00933	5.71154e-09	8.24325	7420	448	220	22041	HBA-A3,HMOX1,RBM38,TAGLN,GADD45G,APLN,CAR2,CNN2,SLC25A39,EGR1,F3,JUNB,TIMM8A1,COX6B2,GPX1,S1PR3,TMEM256,FECH,BHLHE40,SDC4,HSPA2,GSTK1,AIMP1,IER5L,RGS16,TRIP10,HBEGF,LOC684270,LMO1,SLC2A1,PFDN4,SBNO2,GCLM,RASL11B,MRPL33,COX7B,LOC689574,MRPS18C,SELENOH,RPL36,AC128207.1,VCL,HYPK,KLF10,OST4,ALKBH7,NXPH3,HSPE1,BPGM,JUN,BTG2,TPT1,UQCRQ,RFC3,APOO,ALAD,SEC11C,GTF2E2,TMEM70,ISCA1,HMGA1,UROD,BLVRB,PACSIN3,…
TF	Factor: GABP-alpha; motif: CTTCCK	TF:M01660	7.40174e-09	8.13067	10504	309	206	22041	ALAS2,MT2A,UCP2,SLC25A39,EGR1,JUNB,HK2,GSTT3,ARC,FLNC,CSRP1,TMEM256,FECH,BHLHE40,XRCC4,TFDP2,ATP5ME,PPP1R15A,HSCB,HSPA2,ATP5IF1,AIMP1,TXNDC17,IER5L,DHRS11,MAD2L1BP,IER5,LOC684270,FXN,LMO1,CRYM,SEC61G,CCK,SBNO2,GCLM,RASL11B,TAF10,MRPL33,RPL41,LOC689574,MRPS18C,SFXN4,MTAP,COX8A,DBI,SELENOH,RPL36,AC128207.1,LSM3,HYPK,KLF10,RPL37A,OST4,HSPE1,BPGM,JUN,BCAS2,TPT1,BLOC1S5,UQCRQ,METTL5,RFC3,PRDX2,ALAD,LS…
TF	Factor: E2F1; motif: NNNNNGCGSSAAAN	TF:M08874	3.93203e-08	7.40538	5322	433	165	22041	RBM38,MT2A,TAGLN,GADD45G,APLN,UCP2,APOLD1,F3,HK2,ARC,S1PR3,ID1,CSRP1,TMEM256,TFDP2,HSCB,SDC4,HSPA2,ATP5IF1,TXNDC17,IER5L,CDR2,DHRS11,TRIP10,IER5,FXN,LMO1,SLC2A1,SEC61G,DUSP1,COX7B,LOC689574,MTAP,SELENOH,RPL36,LSM3,VCL,KLF10,NXPH3,HSPE1,TK1,BCAS2,BTG2,TPT1,BLOC1S5,MAGOH,RFC3,PRDX2,LSM7,PRXL2B,TMEM70,ATP5MF,THOC7,FHL2,TRMT112,BLVRB,PACSIN3,CHKA,ATP5PF,ATP5MG,RGD1308706,UQCRFS1,ESF1,NDUFA11,GAPDH,LO…
TF	Factor: SP2; motif: GGGCGGGAC	TF:M01783	4.24881e-08	7.37173	7124	302	152	22041	HMOX1,RBM38,TAGLN,UCP2,CAR2,CNN2,SLC25A39,CDC25B,EGR1,F3,JUNB,COX6B2,GPX1,S1PR3,FLNC,TMEM256,FECH,BHLHE40,HSCB,SDC4,HSPA2,ATP5IF1,GSTK1,IER5L,RGS16,CDR2,TRIP10,HBEGF,LARP1B,LMO1,SLC2A1,SEC61G,CCK,SBNO2,GCLM,RASL11B,DUSP1,LOC689574,SFXN4,COX8A,DBI,AC128207.1,VCL,HYPK,KLF10,OST4,ALKBH7,BPGM,BTG2,UQCRQ,PRDX2,ALAD,MRPL43,SELENOM,SEC11C,GTF2E2,PRXL2B,ISCA1,ATP5MF,UROD,BLVRB,ALYREF,TBCA,CHKA,CPTP,RGD13…
TF	Factor: NRF-1; motif: GCGCMTGCGCN	TF:M07052	4.37948e-08	7.35858	1637	335	61	22041	YBX3,APOLD1,ATP5ME,LARP1B,FXN,LMO1,HSPE1,BCAS2,METTL5,APOO,LSM7,PRXL2B,ISCA1,SNRPB2,TBCA,CPTP,RGD1308706,PSMA4,COX6A1,CCDC124,CBFB,ZFP428,ESF1,NDUFA11,TOMM20,TMED9,NDUFB4,HINT1,ATP5PD,PTGES3,BNIP3,NPM1,CISD1,ATP6V1G1,RBX1,RBBP7,ELOVL4,EIF5A,PSMA2,TRAPPC3,EIF1,ATP5F1C,FKBP1A,USF2,BNIP3L,VAPA,CDC42,STX12,SEC16A,CBARP,MBTPS1,PCNX3,WIPI2,ANAPC1,SNRK,INTS7,SESN1,WDR19,LRP1,POLR2A,B3GALT6
TF	Factor: E2F; motif: TTTSGCGC	TF:M00050	5.30325e-08	7.27546	5922	421	174	22041	ALOX15,RBM38,MT2A,TAGLN,GADD45G,UCP2,SLC25A39,F3,GPX1,ARC,AABR07067829.1,S1PR3,CSRP1,TFDP2,ATP5ME,HSCB,SDC4,HSPA2,ATP5IF1,TXNDC17,IER5L,CDR2,FXN,LMO1,GCLM,DUSP1,TAF10,COX7B,RPL41,LOC689574,MRPS18C,SFXN4,MTAP,SELENOH,KLF10,NXPH3,HSPE1,TK1,BCAS2,BTG2,TPT1,BLOC1S5,MAGOH,RFC3,PRDX2,APOO,LSM7,MRPL43,SEC11C,GTF2E2,PRXL2B,TMEM70,ISCA1,ATP5MF,FHL2,TRMT112,BLVRB,PACSIN3,ALYREF,TBCA,RGD1308706,COX6A1,CCDC1…
TF	Factor: E2F-1; motif: TTGGCGCGRAANNGNM	TF:M00938	5.9606e-08	7.22471	4523	452	151	22041	HMOX1,RBM38,MT2A,YBX3,GADD45G,APLN,CNN2,ANGPTL4,JUNB,ARC,FLNC,ID1,TMEM256,XRCC4,TFDP2,HSCB,SDC4,ATP5IF1,TXNDC17,IER5L,CDR2,DHRS11,TRIP10,HBEGF,LMO1,SLC2A1,CCK,GCLM,RASL11B,DUSP1,MTAP,SELENOH,RPL36,VCL,KLF10,NXPH3,TK1,JUN,BCAS2,BLOC1S5,MAGOH,APOO,GTF2E2,PRXL2B,ATP5MF,THOC7,UROD,TRMT112,PACSIN3,ALYREF,ATP5PF,ATP5MG,UQCRFS1,RPL35,NAB2,IDI1,TSC22D3,CBFB,SLC25A4,NDUFA11,NDUFB4,OLA1,KCTD5,CNN3,HINT1,TI…
TF	Factor: AP-2; motif: MKCCCSCNGGCG; match class: 1	TF:M00189_1	6.68485e-08	7.17491	2875	458	110	22041	YBX3,GADD45G,CNN2,F3,JUNB,GPX1,HK2,ARC,FLNC,TMEM256,BHLHE40,TFDP2,PPP1R15A,SDC4,IER5L,CDR2,DHRS11,LARP1B,GCLM,TAF10,MRPL33,RPL41,MTAP,RPL36,VCL,KLF10,NXPH3,TPT1,THOC7,PACSIN3,CHKA,ATP5PF,ATP5MG,CCDC124,LMNA,CBFB,TOMM20,CNN3,ATP5PD,RNF10,BRI3,COMMD3,BOK,TMEM165,MRFAP1,RXYLT1,NPM1,DNTTIP1,CISD1,HNRNPD,EIF5A,SPCS1,DSTN,USF2,SUB1,CMPK1,BNIP3L,VAPA,DNAJA2,CDC42,HIPK1,SLC22A23,MBTPS1,PCNX3,WIPI2,UBN1,F…
TF	Factor: E2F; motif: TTTSGCGSG	TF:M00918	6.85216e-08	7.16417	4533	433	146	22041	RBM38,MT2A,YBX3,GADD45G,UCP2,APOLD1,F3,GPX1,ARC,AABR07067829.1,CSRP1,TMEM256,FECH,TFDP2,ATP5ME,HSCB,SDC4,HSPA2,TXNDC17,IER5L,CDR2,IER5,HBEGF,FXN,LMO1,DUSP1,COX7B,RPL41,SFXN4,MTAP,RPL36,VCL,KLF10,RPL37A,NXPH3,TK1,BTG2,METTL5,MAGOH,RFC3,APOO,LSM7,SEC11C,GTF2E2,TMEM70,ATP5MF,THOC7,TRMT112,BLVRB,ALYREF,COX6A1,TSC22D3,CBFB,NME1,ESF1,NDUFA11,SERP2,GAPDH,NDUFB4,ATP5F1D,SWI5,RANBP1,MTX2,RNF10,COMMD3,BOK,…
TF	Factor: E2F-1; motif: NNNSSCGCSAANN; match class: 1	TF:M07250_1	1.53016e-07	6.81526	3545	446	124	22041	MT2A,GADD45G,APLN,APOLD1,F3,ARC,CREG1,ID1,TMEM256,TFDP2,HSPA2,ATP5IF1,IER5L,CDR2,IER5,LARP1B,FXN,LMO1,SBNO2,GCLM,RASL11B,DUSP1,LOC689574,MTAP,RPL36,KLF10,NXPH3,JUN,BCAS2,TPT1,BLOC1S5,MRPL43,SEC11C,GTF2E2,ATP5MF,THOC7,PACSIN3,CHKA,CPTP,RGD1308706,RPL35,CBFB,SLC25A4,ESF1,TOMM20,SWI5,RANBP1,HINT1,CNBP,TIMM17A,MTX2,COTL1,PTGES3,RHOB,COMMD3,BOK,MRFAP1,NPM1,PSMB2,HNRNPD,RBBP7,NUTF2,CACYBP,EIF5A,FKBP1A,…
TF	Factor: WT1; motif: CGCCCCCNCN	TF:M02036	1.66095e-07	6.77964	6274	450	190	22041	RBM38,MT2A,YBX3,APLN,CNN2,SLC25A39,EGR1,ANGPTL4,F3,JUNB,TIMM8A1,COX6B2,CREG1,S1PR3,TMEM256,BHLHE40,TFDP2,ATP5ME,HSCB,AIMP1,TXNDC17,IER5L,RGS16,DHRS11,MAD2L1BP,IER5,HBEGF,LMO1,SLC2A1,SBNO2,GCLM,RASL11B,TAF10,MRPL33,LOC689574,MRPS18C,MTAP,VCL,KLF10,OST4,ALKBH7,NXPH3,HSPE1,BTG2,TPT1,PRDX2,ALAD,MRPL43,SELENOM,GTF2E2,AJAP1,THOC7,HMGA1,BLVRB,PACSIN3,MRPS11,ALYREF,TBCA,GRB14,CHKA,RGD1308706,GLRX5,CCDC12…
TF	Factor: E2F; motif: NCSCGCSAAAN	TF:M00919	2.16288e-07	6.66497	4796	417	146	22041	ALOX15,RBM38,MT2A,GADD45G,UCP2,CAR2,APOLD1,F3,GPX1,ARC,AABR07067829.1,CSRP1,TMEM256,FECH,TFDP2,ATP5ME,HSCB,SDC4,HSPA2,TXNDC17,IER5L,CDR2,IER5,HBEGF,FXN,LMO1,DUSP1,COX7B,RPL41,SFXN4,MTAP,RPL36,LSM3,KLF10,RPL37A,NXPH3,JUN,BTG2,BLOC1S5,METTL5,MAGOH,RFC3,APOO,LSM7,SEC11C,GTF2E2,ATP5MF,THOC7,TRMT112,BLVRB,PACSIN3,ALYREF,COX6A1,CBFB,MRPL20,NME1,ESF1,NDUFA11,SERP2,GAPDH,ATP5F1D,SWI5,RANBP1,CNN3,MTX2,COM…
TF	Factor: Sp1; motif: GGGGCGGGGT	TF:M00008	3.07697e-07	6.51188	7234	421	199	22041	HBB,ALOX15,HMOX1,TAGLN,UCP2,CAR2,CNN2,SLC25A39,F3,TIMM8A1,COX6B2,GPX1,HK2,ARC,S1PR3,ID1,TMEM256,TFDP2,SDC4,HSPA2,GSTK1,TXNDC17,IER5L,RGS16,CDR2,MAD2L1BP,TRIP10,HBEGF,LARP1B,LMO1,CRYM,SLC2A1,CCK,SBNO2,GCLM,RASL11B,DUSP1,TAF10,MRPL33,LOC689574,SELENOH,LSM3,VCL,HYPK,KLF10,OST4,ALKBH7,NXPH3,BPGM,BTG2,MAGOH,RFC3,APOO,ALAD,SEC11C,PRXL2B,ISCA1,SNRPB2,ATP5MF,THOC7,HMGA1,UROD,TRMT112,BLVRB,PACSIN3,ALYREF,…
TF	Factor: BTEB2; motif: RGGGNGKGGN	TF:M07277	3.08757e-07	6.51038	6177	410	173	22041	HMOX1,RBM38,MT2A,TAGLN,GADD45G,APLN,CAR2,CNN2,SLC25A39,CDC25B,EGR1,F3,JUNB,TIMM8A1,COX6B2,S1PR3,FLNC,TMEM256,FECH,BHLHE40,ATP5ME,SDC4,HSPA2,GSTK1,IER5L,RGS16,TRIP10,HBEGF,LOC684270,LMO1,SLC2A1,PFDN4,SBNO2,GCLM,MRPL33,COX7B,LOC689574,MRPS18C,SELENOH,AC128207.1,VCL,OST4,ALKBH7,NXPH3,HSPE1,BPGM,BTG2,RFC3,ALAD,SEC11C,GTF2E2,ISCA1,UROD,BLVRB,PACSIN3,ALYREF,TBCA,GRB14,CHKA,ATP5PF,CPTP,PSMA4,RPL35,EZR,T…
TF	Factor: KROX; motif: CCCGCCCCCRCCCC	TF:M00982	3.23231e-07	6.49049	4796	448	154	22041	MT2A,GADD45G,APLN,CNN2,EGR1,ANGPTL4,F3,TIMM8A1,HK2,S1PR3,TMEM256,BHLHE40,ATP5ME,SDC4,IER5L,RGS16,IER5,HBEGF,LOC684270,LMO1,SLC2A1,SEC61G,SBNO2,GCLM,MRPL33,SFXN4,MTAP,AC128207.1,VCL,RPL37A,OST4,NXPH3,HSPE1,BTG2,ALAD,SELENOM,GTF2E2,AJAP1,THOC7,HMGA1,TRMT112,BLVRB,PACSIN3,ALYREF,GRB14,CHKA,PFDN2,EZR,FIS1,CBFB,SERP2,GAPDH,TMED9,AKIRIN1,KCTD5,RPL31,SWI5,RANBP1,CNN3,ATP5PD,MTX2,COTL1,BRI3,RCHY1,TMEM165…
TF	Factor: Pax-4; motif: NNNNNYCACCCB; match class: 1	TF:M00378_1	3.70563e-07	6.43114	13405	292	227	22041	HBA-A3,ALOX15,HMOX1,RBM38,MT2A,YBX3,TAGLN,GADD45G,APLN,UCP2,CAR2,APOLD1,CNN2,SLC25A39,CDC25B,EGR1,ANGPTL4,F3,JUNB,TIMM8A1,COX6B2,GPX1,HK2,GSTT3,ARC,CREG1,AABR07067829.1,S1PR3,FLNC,CSRP1,TMEM256,FECH,BHLHE40,XRCC4,ATP5ME,HSCB,SDC4,HSPA2,GSTK1,AIMP1,TXNDC17,IER5L,RGS16,TCEAL5,CDR2,DHRS11,MAD2L1BP,TRIP10,IER5,HBEGF,LOC684270,FXN,LMO1,CRYM,SEC61G,PFDN4,CCK,SBNO2,RASL11B,DUSP1,TAF10,MRPL33,LOC689574,M…
TF	Factor: ETF; motif: GVGGMGG; match class: 1	TF:M00695_1	4.44185e-07	6.35244	3888	472	137	22041	RBM38,YBX3,EGR1,HK2,BHLHE40,TFDP2,TXNDC17,IER5L,CDR2,IER5,HBEGF,LARP1B,SBNO2,GCLM,LOC689574,RPL36,NXPH3,TPT1,BLOC1S5,LSM7,SELENOM,GTF2E2,ISCA1,THOC7,TRMT112,PACSIN3,ALYREF,CHKA,ATP5PF,RGD1308706,UQCRFS1,CBFB,NDUFA11,TOMM20,GAPDH,ATP5F1D,UBE2V2,CNN3,DCUN1D5,ATP5PD,RNF10,COTL1,PTGES3,BRI3,COMMD3,C1QBP,TMEM165,DYNLL1,ATP5MC3,MRFAP1,FAM92A,CYC1,GABARAPL2,DNTTIP1,RBM17,PDAP1,HNRNPD,RBX1,RBBP7,NUTF2,TU…
TF	Factor: GABPalpha_GABPbeta; motif: CTTCCKGY	TF:M03791	5.19426e-07	6.28448	2851	273	73	22041	UCP2,EGR1,FECH,XRCC4,ATP5ME,ATP5IF1,AIMP1,TXNDC17,MAD2L1BP,SEC61G,CCK,RPL41,MRPS18C,COX8A,DBI,AC128207.1,HYPK,KLF10,OST4,BCAS2,TPT1,METTL5,RFC3,LSM7,ISCA1,SNRPB2,TRMT112,BLVRB,ALYREF,ATP5PF,CPTP,ATP5MG,COX6A1,FIS1,RPL22L1,BLOC1S4,TOMM20,SERP2,UBE2V2,KCTD5,RPL31,SWI5,RIOK3,DCUN1D5,ATP5PD,MTX2,PSMD6,C1QBP,DYNLL1,STOML2,IDH3B,FAM92A,PPIL1,GABARAPL2,POLR2G,DNTTIP1,RTCA,HNRNPD,PGAM5,EIF5A,SDHD,TRAPPC3…
TF	Factor: E2F-1; motif: NTTTCGCGCS	TF:M00940	7.75527e-07	6.1104	5795	442	174	22041	RBM38,MT2A,TAGLN,GADD45G,APLN,UCP2,APOLD1,SLC25A39,F3,ARC,FLNC,CSRP1,TMEM256,FECH,TFDP2,ATP5ME,HSCB,HSPA2,ATP5IF1,TXNDC17,IER5L,CDR2,DHRS11,TRIP10,IER5,SEC61G,GCLM,DUSP1,TAF10,LOC689574,SFXN4,MTAP,DBI,SELENOH,RPL36,LSM3,KLF10,RPL37A,NXPH3,HSPE1,TK1,JUN,BCAS2,BTG2,TPT1,BLOC1S5,MAGOH,RFC3,PRDX2,MRPL43,SEC11C,GTF2E2,PRXL2B,TMEM70,ATP5MF,THOC7,FHL2,TRMT112,BLVRB,PACSIN3,ALYREF,UQCRFS1,CBFB,ESF1,SERP2…
TF	Factor: Sp2; motif: NYSGCCCCGCCCCCY	TF:M03567	7.84721e-07	6.10528	5185	408	150	22041	HMOX1,TAGLN,APLN,CAR2,CNN2,SLC25A39,EGR1,F3,TIMM8A1,COX6B2,S1PR3,TMEM256,BHLHE40,SDC4,HSPA2,GSTK1,IER5L,RGS16,TRIP10,HBEGF,LMO1,SLC2A1,PFDN4,SBNO2,GCLM,RASL11B,LOC689574,MRPS18C,AC128207.1,VCL,NXPH3,HSPE1,BPGM,BTG2,UQCRQ,RFC3,ALAD,SELENOM,SEC11C,GTF2E2,ISCA1,HMGA1,UROD,BLVRB,PACSIN3,ALYREF,CHKA,CPTP,RGD1308706,PSMA4,RPL35,EZR,TSC22D3,FIS1,CBFB,NDUFA11,TOMM20,AKIRIN1,KCTD5,RPL31,SWI5,CNN3,ATP5PD,P…
TF	Factor: CPBP; motif: SNCCCNN; match class: 1	TF:M01822_1	8.90677e-07	6.05028	19756	327	321	22041	HBA-A3,ALAS2,ALOX15,HMOX1,RBM38,MT2A,YBX3,TAGLN,GADD45G,APLN,UCP2,CAR2,APOLD1,CNN2,SLC25A39,CDC25B,EGR1,ANGPTL4,F3,JUNB,TIMM8A1,COX6B2,GPX1,HK2,GSTT3,ARC,CREG1,AABR07067829.1,S1PR3,FLNC,ID1,CSRP1,TMEM256,FECH,BHLHE40,XRCC4,TFDP2,ATP5ME,PPP1R15A,HSCB,SDC4,HSPA2,ATP5IF1,GSTK1,AIMP1,TXNDC17,IER5L,RGS16,TCEAL5,CDR2,DHRS11,MAD2L1BP,TRIP10,IER5,HBEGF,LOC684270,LARP1B,FXN,LMO1,CRYM,SLC2A1,SEC61G,PFDN4,C…
TF	Factor: GKLF; motif: NNNRGGNGNGGSN	TF:M07289	1.08862e-06	5.96312	14021	480	366	22041	HBA-A3,ALOX15,HMOX1,RBM38,MT2A,YBX3,TAGLN,GADD45G,APLN,UCP2,APOLD1,CNN2,SLC25A39,CDC25B,EGR1,ANGPTL4,F3,JUNB,TIMM8A1,COX6B2,GPX1,HK2,GSTT3,ARC,CREG1,S1PR3,FLNC,ID1,CSRP1,TMEM256,FECH,BHLHE40,XRCC4,TFDP2,ATP5ME,HSCB,SDC4,HSPA2,AIMP1,TXNDC17,IER5L,RGS16,TCEAL5,CDR2,DHRS11,TRIP10,IER5,HBEGF,LOC684270,LARP1B,FXN,LMO1,SLC2A1,SEC61G,PFDN4,CCK,GCLM,RASL11B,DUSP1,TAF10,MRPL33,COX7B,LOC689574,MRPS18C,SFXN…
TF	Factor: E2F; motif: TTTSGCGSG	TF:M00939	1.31033e-06	5.88262	4996	446	156	22041	ALOX15,RBM38,MT2A,GADD45G,UCP2,CAR2,APOLD1,F3,GPX1,ARC,AABR07067829.1,CSRP1,TMEM256,FECH,TFDP2,ATP5ME,HSCB,SDC4,HSPA2,TXNDC17,IER5L,CDR2,IER5,HBEGF,FXN,LMO1,DUSP1,COX7B,RPL41,SFXN4,MTAP,RPL36,LSM3,KLF10,RPL37A,NXPH3,JUN,BTG2,BLOC1S5,METTL5,MAGOH,RFC3,APOO,LSM7,SEC11C,GTF2E2,ATP5MF,THOC7,TRMT112,BLVRB,PACSIN3,ALYREF,COX6A1,CBFB,MRPL20,NME1,ESF1,NDUFA11,SERP2,GAPDH,ATP5F1D,SWI5,RANBP1,CNN3,MTX2,COM…
TF	Factor: Pax-4; motif: NNNNNYCACCCB	TF:M00378	1.49219e-06	5.82617	18172	389	361	22041	HBA-A3,HBB,ALOX15,HMOX1,RBM38,MT2A,YBX3,TAGLN,GADD45G,APLN,UCP2,CAR2,APOLD1,CNN2,SLC25A39,CDC25B,EGR1,ANGPTL4,F3,JUNB,TIMM8A1,COX6B2,GPX1,HK2,GSTT3,ARC,CREG1,AABR07067829.1,S1PR3,FLNC,ID1,CSRP1,TMEM256,FECH,BHLHE40,XRCC4,TFDP2,ATP5ME,PPP1R15A,HSCB,SDC4,HSPA2,ATP5IF1,GSTK1,AIMP1,TXNDC17,IER5L,RGS16,TCEAL5,CDR2,DHRS11,MAD2L1BP,TRIP10,IER5,HBEGF,LOC684270,FXN,LMO1,CRYM,SLC2A1,SEC61G,PFDN4,CCK,SBNO2,…
TF	Factor: ESE-1; motif: NSMGGAARTN	TF:M01214	1.63776e-06	5.78575	7558	315	159	22041	HBA-A3,HMOX1,UCP2,EGR1,ANGPTL4,F3,JUNB,COX6B2,GPX1,GSTT3,FLNC,CSRP1,FECH,XRCC4,ATP5ME,HSPA2,ATP5IF1,AIMP1,TXNDC17,DHRS11,MAD2L1BP,FXN,LMO1,SBNO2,TAF10,MRPL33,RPL41,LOC689574,MRPS18C,COX8A,DBI,SELENOH,LSM3,HYPK,KLF10,RPL37A,OST4,HSPE1,JUN,BCAS2,TPT1,UQCRQ,METTL5,MAGOH,RFC3,PRDX2,ALAD,LSM7,MRPL43,SELENOM,SEC11C,GTF2E2,ISCA1,SNRPB2,ATP5MF,TRMT112,ALYREF,CHKA,ATP5PF,GPATCH4,ATP5MG,RGD1308706,GLRX5,PS…
TF	Factor: WT1; motif: SMCNCCNSC	TF:M01118	3.07995e-06	5.51146	6607	285	132	22041	HBA-A3,RBM38,MT2A,CAR2,APOLD1,CNN2,SLC25A39,EGR1,JUNB,COX6B2,GPX1,S1PR3,FLNC,CSRP1,TMEM256,BHLHE40,XRCC4,TFDP2,ATP5ME,SDC4,AIMP1,RGS16,DHRS11,TRIP10,HBEGF,LOC684270,FXN,LMO1,SLC2A1,CCK,DUSP1,MRPL33,COX7B,MRPS18C,SELENOH,RPL36,AC128207.1,KLF10,RPL37A,OST4,ALKBH7,NXPH3,BPGM,TK1,JUN,BTG2,TPT1,RFC3,PRDX2,LSM7,MRPL43,SELENOM,GTF2E2,TMEM70,HMGA1,UROD,PACSIN3,ALYREF,TBCA,GRB14,CHKA,ATP5PF,PFDN2,RGD13087…
TF	Factor: GABP; motif: VCCGGAAGNGCR	TF:M00341	3.60945e-06	5.44256	7937	355	181	22041	HBA-A3,ALAS2,ALOX15,TAGLN,APLN,EGR1,ANGPTL4,JUNB,TIMM8A1,HK2,GSTT3,AABR07067829.1,FLNC,CSRP1,XRCC4,TFDP2,ATP5ME,PPP1R15A,GSTK1,AIMP1,TXNDC17,TCEAL5,MAD2L1BP,IER5,LARP1B,CRYM,SEC61G,SBNO2,GCLM,TAF10,MRPL33,COX7B,LOC689574,SFXN4,DBI,SELENOH,AC128207.1,LSM3,HYPK,OST4,JUN,BCAS2,BTG2,TPT1,UQCRQ,METTL5,MAGOH,RFC3,ALAD,MRPL43,SEC11C,GTF2E2,PRXL2B,ISCA1,SNRPB2,ATP5MF,THOC7,HMGA1,FHL2,UROD,TRMT112,ALYREF,…
TF	Factor: AP-2; motif: GSCCSCRGGCNRNRNN	TF:M00800	3.67584e-06	5.43464	5722	405	158	22041	HBA-A3,YBX3,APLN,EGR1,F3,JUNB,HK2,FLNC,CSRP1,FECH,BHLHE40,XRCC4,TFDP2,ATP5ME,PPP1R15A,HSPA2,IER5L,DHRS11,TRIP10,IER5,LARP1B,LMO1,CRYM,SEC61G,GCLM,RASL11B,DUSP1,TAF10,MTAP,COX8A,DBI,RPL36,KLF10,NXPH3,HSPE1,TPT1,MAGOH,PRDX2,SELENOM,SEC11C,GTF2E2,ISCA1,AJAP1,THOC7,UROD,BLVRB,ALYREF,GRB14,CHKA,ATP5PF,ATP5MG,PSMA4,COX6A1,CCDC124,NAB2,EZR,IGSF21,CBFB,BLOC1S4,SLC25A4,NDUFA11,TOMM20,SERP2,GAPDH,AKIRIN1,C…
TF	Factor: BEN; motif: CWGCGAYA	TF:M01241	5.57906e-06	5.25344	6184	336	143	22041	HBB,RBM38,TAGLN,GADD45G,UCP2,F3,JUNB,HK2,CREG1,S1PR3,FLNC,ID1,XRCC4,TFDP2,PPP1R15A,HSPA2,TXNDC17,IER5L,CDR2,HBEGF,LOC684270,LARP1B,CRYM,SEC61G,SBNO2,DUSP1,COX7B,LOC689574,MRPS18C,SFXN4,COX8A,SELENOH,RPL36,VCL,KLF10,RPL37A,TK1,JUN,BCAS2,BTG2,MAGOH,RFC3,PRDX2,APOO,LSM7,SELENOM,SEC11C,GTF2E2,PRXL2B,AJAP1,THOC7,TRMT112,LOC100910996,PACSIN3,GPATCH4,UQCRFS1,EZR,IDI1,TSC22D3,FIS1,CBFB,BLOC1S4,SLC25A4,ES…
TF	Factor: Elf-1; motif: AWCCCGGAAGTN	TF:M07415	6.72737e-06	5.17215	7979	296	155	22041	HMOX1,UCP2,CNN2,EGR1,ANGPTL4,TIMM8A1,GPX1,HK2,CSRP1,FECH,XRCC4,TFDP2,ATP5ME,SDC4,ATP5IF1,AIMP1,TXNDC17,TCEAL5,CDR2,MAD2L1BP,LOC684270,LMO1,CRYM,SEC61G,CCK,SBNO2,MRPL33,RPL41,LOC689574,MRPS18C,SFXN4,COX8A,DBI,SELENOH,AC128207.1,HYPK,KLF10,RPL37A,OST4,HSPE1,JUN,BCAS2,TPT1,BLOC1S5,UQCRQ,METTL5,RFC3,ALAD,LSM7,MRPL43,GTF2E2,PRXL2B,ISCA1,SNRPB2,ATP5MF,HMGA1,FHL2,TRMT112,BLVRB,ALYREF,CHKA,ATP5PF,CPTP,GP…
TF	Factor: E2F-4; motif: GCGGGAAANA; match class: 1	TF:M02090_1	1.06143e-05	4.97411	3982	254	83	22041	HMOX1,MT2A,YBX3,APLN,UCP2,CNN2,CDC25B,F3,GPX1,HK2,FLNC,BHLHE40,HSPA2,DHRS11,TRIP10,FXN,SLC2A1,LOC689574,MRPS18C,COX8A,DBI,RPL36,AC128207.1,VCL,KLF10,NXPH3,HSPE1,TK1,JUN,BLOC1S5,MAGOH,RFC3,PRDX2,LSM7,MRPL43,SELENOM,GTF2E2,PRXL2B,THOC7,HMGA1,UROD,PACSIN3,CHKA,ATP5PF,CPTP,GPATCH4,PSMA4,COX6A1,LMNA,ESF1,SERP2,DNAJC15,GAPDH,LOC100362432,RPL31,SWI5,RANBP1,CNN3,HINT1,CNBP,RIOK3,DCUN1D5,BRI3,GLO1,BOK,DYN…
TF	Factor: GKLF; motif: GCCMCRCCCNNN	TF:M01588	1.165e-05	4.93367	6708	302	138	22041	HBB,ALOX15,RBM38,TAGLN,APLN,UCP2,CAR2,CNN2,SLC25A39,CDC25B,COX6B2,CREG1,S1PR3,CSRP1,TMEM256,FECH,BHLHE40,TFDP2,SDC4,HSPA2,GSTK1,IER5L,RGS16,DHRS11,MAD2L1BP,TRIP10,HBEGF,LMO1,SLC2A1,PFDN4,SBNO2,GCLM,RASL11B,LOC689574,VCL,ALKBH7,NXPH3,BPGM,BTG2,TPT1,UQCRQ,MAGOH,ALAD,LSM7,SELENOM,SEC11C,PRXL2B,ISCA1,UROD,BLVRB,PACSIN3,ALYREF,CHKA,CPTP,GPATCH4,RGD1308706,PSMA4,COX6A1,RPL35,EZR,IGSF21,FIS1,CBFB,NDUFA1…
TF	Factor: Sp1; motif: NGGGGGCGGGGYN; match class: 1	TF:M00196_1	2.00753e-05	4.69734	3266	446	110	22041	HMOX1,APLN,CNN2,TIMM8A1,TMEM256,BHLHE40,SDC4,HSPA2,IER5L,RGS16,TRIP10,LMO1,SLC2A1,SBNO2,GCLM,RASL11B,LOC689574,AC128207.1,VCL,KLF10,NXPH3,BTG2,UQCRQ,ALAD,SEC11C,HMGA1,BLVRB,PACSIN3,ALYREF,CHKA,PSMA4,EZR,SLC25A4,NDUFA11,GAPDH,AKIRIN1,KCTD5,RPL31,SWI5,CNN3,COTL1,BRI3,BOK,DYNLL1,BNIP3,UBE2A,GABARAPL2,ATP6V1G1,RBX1,CACYBP,ELOVL4,ARF5,SDHC,MKRN1,DSTN,EIF1,YWHAQ,CMPK1,CCT8,BNIP3L,CAPZB,VAPA,DNAJA2,STX1…
TF	Factor: E2F-1; motif: NTTTCGCGCS; match class: 1	TF:M00940_1	2.09348e-05	4.67913	1589	421	63	22041	RBM38,APLN,APOLD1,ARC,TFDP2,HSCB,HSPA2,ATP5IF1,IER5L,CDR2,DUSP1,TAF10,LOC689574,MTAP,SELENOH,RPL36,KLF10,NXPH3,BLOC1S5,RFC3,PRDX2,GTF2E2,PRXL2B,THOC7,ESF1,SERP2,LOC100362432,SWI5,RANBP1,TIMM17A,PTGES3,BOK,DYNLL1,STOML2,PPIL1,HNRNPD,RBBP7,NUTF2,CACYBP,YWHAQ,SLC25A5,CMPK1,VAPA,SEC16A,MBTPS1,WIPI2,UBN1,ZFP532,REV3L,GLG1,INTS7,LRP1,NOTCH3,RNF38,TNRC18,KCNK10,HELZ,HIPK3,ZBTB25,NCOA3,CUX1,UNC80,TMTC2
TF	Factor: Pax-3; motif: NNNNNNCGTCACGSTYNNNNN	TF:M00327	2.25807e-05	4.64626	13136	363	266	22041	ALOX15,HMOX1,MT2A,GADD45G,APLN,CAR2,CDC25B,EGR1,ANGPTL4,F3,JUNB,TIMM8A1,COX6B2,GPX1,HK2,ARC,CREG1,AABR07067829.1,S1PR3,ID1,CSRP1,TMEM256,FECH,BHLHE40,TFDP2,ATP5ME,PPP1R15A,HSCB,SDC4,HSPA2,GSTK1,AIMP1,TXNDC17,IER5L,RGS16,DHRS11,MAD2L1BP,IER5,LARP1B,FXN,PFDN4,CCK,SBNO2,RASL11B,DUSP1,TAF10,MRPL33,RPL41,MRPS18C,SFXN4,COX8A,DBI,SELENOH,RPL36,AC128207.1,VCL,KLF10,OST4,ALKBH7,HSPE1,BPGM,JUN,BCAS2,TPT1,B…
TF	Factor: Sp1; motif: NNGGGGCGGGGNN; match class: 1	TF:M00932_1	2.32605e-05	4.63338	3293	454	112	22041	HMOX1,APLN,CAR2,CNN2,TIMM8A1,S1PR3,TMEM256,BHLHE40,SDC4,HSPA2,RGS16,TRIP10,LMO1,SLC2A1,SBNO2,GCLM,RASL11B,LOC689574,VCL,KLF10,NXPH3,BTG2,UQCRQ,ALAD,SEC11C,HMGA1,BLVRB,PACSIN3,ALYREF,CHKA,PSMA4,EZR,SLC25A4,NDUFA11,GAPDH,AKIRIN1,RPL31,SWI5,CNN3,DYNLL1,BNIP3,UBE2A,GABARAPL2,POLR2G,ATP6V1G1,RBX1,RBBP7,NUTF2,ELOVL4,LDHA,ARF5,EIF5A,SDHC,MKRN1,DSTN,YWHAQ,CMPK1,PSMA1,CCT8,CAPZB,VAPA,DNAJA2,RAB1A,STX12,RA…
TF	Factor: SP1; motif: GGGGYGGGGNS	TF:M01303	2.34135e-05	4.63053	5706	457	171	22041	ALOX15,HMOX1,MT2A,TAGLN,APLN,CAR2,CNN2,EGR1,F3,TIMM8A1,COX6B2,S1PR3,CSRP1,TMEM256,BHLHE40,SDC4,HSPA2,GSTK1,IER5L,RGS16,TCEAL5,DHRS11,TRIP10,HBEGF,FXN,LMO1,SLC2A1,PFDN4,SBNO2,GCLM,RASL11B,LOC689574,MRPS18C,DBI,AC128207.1,VCL,KLF10,ALKBH7,NXPH3,BCAS2,BTG2,ALAD,LSM7,SEC11C,GTF2E2,ISCA1,ATP5MF,THOC7,UROD,BLVRB,PACSIN3,ALYREF,GRB14,CHKA,CPTP,PSMA4,RPL35,EZR,IDI1,IGSF21,FIS1,TOMM20,GAPDH,TMED9,AKIRIN1,…
TF	Factor: WT1; motif: GNGGGGGCGGGG	TF:M03893	3.04424e-05	4.51652	5370	458	163	22041	HMOX1,RBM38,APLN,CNN2,SLC25A39,EGR1,F3,JUNB,TIMM8A1,COX6B2,CREG1,S1PR3,TMEM256,BHLHE40,ATP5ME,SDC4,TXNDC17,RGS16,IER5,HBEGF,SLC2A1,SBNO2,GCLM,MRPL33,LOC689574,VCL,OST4,ALKBH7,NXPH3,HSPE1,BTG2,TPT1,BLOC1S5,RFC3,ALAD,GTF2E2,ISCA1,AJAP1,HMGA1,TRMT112,BLVRB,PACSIN3,ALYREF,GRB14,CHKA,RGD1308706,PSMA4,CCDC124,FIS1,TOMM20,SERP2,AKIRIN1,OLA1,KCTD5,RPL31,SWI5,RANBP1,CNN3,ATP5PD,MTX2,COTL1,BRI3,C1QBP,BOK,T…
TF	Factor: Sp1; motif: NGGGGCGGGGN; match class: 1	TF:M07395_1	3.32651e-05	4.47801	3499	446	115	22041	HMOX1,GADD45G,APLN,CNN2,TIMM8A1,TMEM256,BHLHE40,SDC4,HSPA2,GSTK1,RGS16,TRIP10,LMO1,SLC2A1,SBNO2,GCLM,RASL11B,LOC689574,AC128207.1,VCL,NXPH3,HSPE1,BTG2,UQCRQ,ALAD,SEC11C,HMGA1,BLVRB,PACSIN3,ALYREF,CHKA,PSMA4,EZR,SLC25A4,NDUFA11,GAPDH,AKIRIN1,OLA1,KCTD5,RPL31,SWI5,RANBP1,CNN3,BRI3,DYNLL1,BNIP3,NPM1,UBE2A,GABARAPL2,ATP6V1G1,RBX1,CACYBP,LDHA,ARF5,EIF5A,SPCS1,SDHC,MKRN1,DSTN,YWHAQ,CMPK1,PSMA1,CCT8,BNI…
TF	Factor: AP2; motif: GCCYGSGGSN	TF:M08867	3.33162e-05	4.47734	6283	420	171	22041	RBM38,MT2A,YBX3,TAGLN,GADD45G,APLN,SLC25A39,EGR1,ANGPTL4,JUNB,GPX1,GSTT3,ARC,FLNC,ID1,TFDP2,SDC4,HSPA2,CDR2,MAD2L1BP,TRIP10,IER5,LARP1B,FXN,LMO1,SLC2A1,SEC61G,SBNO2,GCLM,RASL11B,DUSP1,TAF10,MRPS18C,COX8A,VCL,KLF10,OST4,NXPH3,HSPE1,JUN,RFC3,PRDX2,AJAP1,SNRPB2,THOC7,HMGA1,PACSIN3,ALYREF,TBCA,GRB14,CHKA,ATP5PF,UQCRFS1,GLRX5,NAB2,LMNA,PFKFB3,MRPL20,ZFP428,SLC25A4,NDUFA11,TOMM20,MYG1,RANBP1,CNN3,HINT1…
TF	Factor: c-Ets-1; motif: NNNRCCGGAWRYNNNN; match class: 1	TF:M01078_1	3.56925e-05	4.44742	2282	349	70	22041	EGR1,JUNB,XRCC4,ATP5ME,MAD2L1BP,SEC61G,SBNO2,TAF10,COX8A,OST4,HSPE1,TPT1,UQCRQ,RFC3,LSM7,MRPL43,ISCA1,SNRPB2,TRMT112,ATP5PF,CPTP,RPL35,MRPL20,BLOC1S4,NME1,TOMM20,SERP2,GAPDH,LOC100362432,AKIRIN1,KCTD5,RPL31,RIOK3,DCUN1D5,ATP5PD,MTX2,PSMD6,GABARAPL2,DNTTIP1,CISD1,RTCA,PDAP1,PGAM5,SUCLG1,TUSC2,ELOVL4,EIF5A,SDHD,TRAPPC3,SPCS1,FKBP1A,SUB1,MOB4,BNIP3L,CAPZB,ACTR3,PNPLA6,PCNX3,UBN1,WDR81,TTC17,GLCCI1,T…
TF	Factor: Sp1; motif: GGGGCGGGGC; match class: 1	TF:M00931_1	3.89086e-05	4.40995	3127	454	107	22041	HMOX1,APLN,CAR2,CNN2,TIMM8A1,S1PR3,TMEM256,BHLHE40,SDC4,HSPA2,RGS16,TRIP10,LMO1,SLC2A1,SBNO2,GCLM,RASL11B,LOC689574,VCL,KLF10,NXPH3,BTG2,UQCRQ,ALAD,SEC11C,HMGA1,BLVRB,PACSIN3,ALYREF,CHKA,PSMA4,EZR,SLC25A4,NDUFA11,GAPDH,AKIRIN1,RPL31,SWI5,CNN3,DYNLL1,BNIP3,UBE2A,GABARAPL2,POLR2G,ATP6V1G1,RBX1,ELOVL4,LDHA,ARF5,EIF5A,SDHC,MKRN1,DSTN,YWHAQ,CMPK1,PSMA1,CCT8,CAPZB,VAPA,DNAJA2,STX12,SEC16A,SLC22A23,CBAR…
TF	Factor: Sp1; motif: CCCCGCCCCN; match class: 1	TF:M00933_1	4.70541e-05	4.3274	3000	457	104	22041	HMOX1,APLN,CNN2,EGR1,TIMM8A1,TMEM256,BHLHE40,SDC4,RGS16,TRIP10,HBEGF,LOC684270,LMO1,SLC2A1,SBNO2,GCLM,RASL11B,LOC689574,VCL,KLF10,NXPH3,BTG2,ALAD,GTF2E2,HMGA1,BLVRB,PACSIN3,ALYREF,GRB14,CHKA,PFDN2,PSMA4,EZR,TOMM20,GAPDH,AKIRIN1,RPL31,SWI5,CNN3,TMEM165,DYNLL1,BNIP3,UBE2A,GABARAPL2,ATP6V1G1,HNRNPD,RBBP7,ELOVL4,ARF5,EIF5A,SDHC,MKRN1,DSTN,YWHAQ,USF2,PSMA1,CAPZB,VAPA,TKT,DNAJA2,CDC42,STX12,PNPLA6,RABG…
TF	Factor: AP-2; motif: SNNNCCNCAGGCN	TF:M00915	5.72316e-05	4.24236	6154	422	168	22041	ALAS2,RBM38,YBX3,GADD45G,SLC25A39,EGR1,ANGPTL4,JUNB,TIMM8A1,COX6B2,GPX1,ARC,CREG1,FLNC,ID1,TMEM256,BHLHE40,TFDP2,PPP1R15A,SDC4,HSPA2,GSTK1,IER5L,DHRS11,LOC684270,LARP1B,FXN,SLC2A1,CCK,SBNO2,GCLM,RASL11B,DUSP1,TAF10,MRPL33,MRPS18C,DBI,LSM3,VCL,KLF10,NXPH3,HSPE1,TPT1,PRDX2,APOO,MRPL43,SELENOM,AJAP1,THOC7,HMGA1,UROD,TRMT112,PACSIN3,ALYREF,CHKA,RGD1308706,UQCRFS1,CCDC124,NAB2,LMNA,TSC22D3,IGSF21,CBFB…
TF	Factor: NRF-1; motif: YGCGCMTGCGC	TF:M02102	8.30409e-05	4.08071	1761	335	56	22041	APOLD1,ATP5ME,HSPE1,BCAS2,METTL5,APOO,LSM7,PRXL2B,SNRPB2,TBCA,CPTP,ATP5MG,RGD1308706,PSMA4,COX6A1,CCDC124,CBFB,ESF1,NDUFA11,TOMM20,TMED9,NDUFB4,HINT1,PTGES3,ATP5MC3,NPM1,CISD1,ATP6V1G1,RBM17,RBX1,RBBP7,ELOVL4,EIF5A,PSMA2,TRAPPC3,EIF1,ATP5F1C,FKBP1A,USF2,BNIP3L,VAPA,CDC42,STX12,SEC16A,CBARP,MBTPS1,PCNX3,WIPI2,GNPTAB,SNRK,INTS7,SESN1,WDR19,LRP1,POLR2A,B3GALT6
TF	Factor: AP-2alpha; motif: NSCCNCRGGSN	TF:M07348	0.000127148	3.89569	5406	327	122	22041	RBM38,YBX3,TAGLN,GADD45G,SLC25A39,EGR1,ANGPTL4,GPX1,HK2,ARC,SDC4,HSPA2,CDR2,MAD2L1BP,TRIP10,IER5,LARP1B,FXN,LMO1,CRYM,SEC61G,GCLM,RASL11B,DUSP1,TAF10,COX7B,MRPS18C,MTAP,COX8A,VCL,KLF10,NXPH3,HSPE1,JUN,RFC3,GTF2E2,ISCA1,AJAP1,HMGA1,ALYREF,TBCA,GRB14,CHKA,ATP5PF,GLRX5,LMNA,IGSF21,CBFB,ZFP428,SLC25A4,NDUFA11,TOMM20,SERP2,AKIRIN1,RANBP1,CNN3,HINT1,DCUN1D5,ATP5PD,MTX2,PTGES3,BRI3,RCHY1,C1QBP,TMEM165,D…
TF	Factor: NRF-1; motif: GCGCMTGCGCN; match class: 1	TF:M07052_1	0.000129199	3.88874	526	335	26	22041	ATP5ME,LSM7,SNRPB2,TBCA,RGD1308706,COX6A1,CBFB,ESF1,NDUFA11,NDUFB4,HINT1,NPM1,CISD1,RBBP7,PSMA2,USF2,CDC42,STX12,CBARP,MBTPS1,PCNX3,SNRK,INTS7,SESN1,LRP1,B3GALT6
TF	Factor: AP-2alpha; motif: NGCCYSNNGSN	TF:M01857	0.000145188	3.83807	5195	306	112	22041	HBA-A3,RBM38,YBX3,APLN,SLC25A39,EGR1,TIMM8A1,GSTT3,S1PR3,FLNC,ID1,TMEM256,PPP1R15A,SDC4,HSPA2,TXNDC17,CDR2,DHRS11,MAD2L1BP,TRIP10,LARP1B,SLC2A1,SEC61G,SBNO2,DUSP1,SELENOH,AC128207.1,KLF10,NXPH3,HSPE1,JUN,BCAS2,BTG2,ALAD,MRPL43,SELENOM,GTF2E2,AJAP1,THOC7,HMGA1,PACSIN3,CHKA,ATP5PF,RGD1308706,GLRX5,LMNA,PFKFB3,CBFB,ZFP428,SLC25A4,NDUFA11,TOMM20,SPRY2,LOC100362432,AKIRIN1,OLA1,RPL31,CNN3,HINT1,CNBP,A…
TF	Factor: SP1:SP3; motif: CCSCCCCCYCC	TF:M01219	0.000162468	3.78923	5001	446	148	22041	RBM38,MT2A,APLN,CAR2,CNN2,EGR1,JUNB,TIMM8A1,HK2,S1PR3,FLNC,CSRP1,TMEM256,BHLHE40,ATP5ME,HSCB,SDC4,IER5L,RGS16,DHRS11,IER5,HBEGF,LOC684270,LMO1,SLC2A1,CCK,SBNO2,DUSP1,MRPL33,COX7B,MRPS18C,RPL37A,ALKBH7,NXPH3,HSPE1,BTG2,RFC3,PRDX2,ALAD,LSM7,ISCA1,UROD,BLVRB,PACSIN3,ALYREF,TBCA,GRB14,CHKA,PFDN2,RGD1308706,COX6A1,TSC22D3,PFKFB3,CBFB,TOMM20,SERP2,GAPDH,AKIRIN1,KCTD5,RPL31,SWI5,RANBP1,CNN3,CNBP,ATP5PD,…
TF	Factor: Egr-3; motif: NTGCGTGGGCGK	TF:M00245	0.000169534	3.77074	5421	206	84	22041	ALOX15,RBM38,MT2A,GADD45G,APLN,SLC25A39,CDC25B,EGR1,ANGPTL4,JUNB,TIMM8A1,HK2,ARC,FLNC,TMEM256,BHLHE40,TFDP2,HSPA2,ATP5IF1,TXNDC17,IER5L,RGS16,DHRS11,HBEGF,LOC684270,LARP1B,FXN,GCLM,RASL11B,DUSP1,RPL41,COX8A,DBI,SELENOH,VCL,KLF10,NXPH3,JUN,BTG2,TPT1,RFC3,PRDX2,APOO,LSM7,SEC11C,PRXL2B,AJAP1,THOC7,BLVRB,LOC100910996,PACSIN3,ALYREF,RGD1308706,UQCRFS1,GLRX5,PSMA4,COX6A1,RPL35,NAB2,LMNA,IDI1,PFKFB3,CBF…
TF	Factor: NRF-1; motif: YGCGCMTGCGC; match class: 1	TF:M02102_1	0.000183077	3.73737	474	329	24	22041	LSM7,SNRPB2,TBCA,RGD1308706,CBFB,ESF1,NDUFA11,NDUFB4,NPM1,CISD1,RBBP7,EIF5A,PSMA2,EIF1,USF2,CDC42,STX12,CBARP,PCNX3,WIPI2,SNRK,INTS7,SESN1,LRP1
TF	Factor: BTEB2; motif: GNAGGGGGNGGGSSNN	TF:M03814	0.000208848	3.68017	4229	469	135	22041	HBA-A3,ALOX15,HMOX1,CNN2,SLC25A39,EGR1,JUNB,COX6B2,S1PR3,TMEM256,TFDP2,HSPA2,AIMP1,IER5L,TRIP10,HBEGF,LOC684270,SLC2A1,DUSP1,COX7B,LOC689574,OST4,ALKBH7,NXPH3,HSPE1,JUN,BTG2,RFC3,ALAD,SELENOM,ATP5MF,UROD,BLVRB,PACSIN3,ALYREF,GRB14,CHKA,RGD1308706,PSMA4,COX6A1,CCDC124,NAB2,SPRY2,GAPDH,OLA1,SWI5,CNBP,COTL1,BRI3,RCHY1,TMEM165,BNIP3,GABARAPL2,PSMB2,PDAP1,HNRNPD,RBBP7,CACYBP,ELOVL4,SDHC,MKRN1,GNB2,DST…
TF	Factor: AP-2; motif: GSCCSCRGGCNRNRNN; match class: 1	TF:M00800_1	0.000268649	3.57081	1790	446	68	22041	EGR1,JUNB,HK2,FLNC,BHLHE40,PPP1R15A,IER5L,TRIP10,LARP1B,GCLM,RASL11B,DUSP1,MTAP,KLF10,TPT1,BLVRB,ALYREF,CHKA,ATP5PF,COX6A1,CCDC124,CBFB,BLOC1S4,SERP2,CNN3,HINT1,CNBP,ATP5PD,PTGES3,COMMD3,BOK,TMEM165,DNTTIP1,USF2,BNIP3L,VAPA,DNAJA2,CDC42,SLC39A10,FRS2,MADD,WDR81,KIF13A,AHCTF1,S100PBP,FRYL,SNRK,DST,SESN1,CNOT6L,RNF38,TMEM151B,ZC3H6,PTCH1,TNRC6B,DCHS1,GRAMD1B,SLC30A1,KCNK10,KIF19,HIPK3,NCOA3,UNC80,S…
TF	Factor: ZBP89; motif: CCCCKCCCCCNN	TF:M07397	0.000295297	3.52974	6442	448	180	22041	HBA-A3,HMOX1,RBM38,MT2A,APLN,CNN2,EGR1,F3,JUNB,TIMM8A1,COX6B2,GPX1,FLNC,CSRP1,TMEM256,FECH,BHLHE40,ATP5ME,SDC4,AIMP1,IER5L,RGS16,TRIP10,HBEGF,LOC684270,LMO1,SLC2A1,CCK,SBNO2,GCLM,RASL11B,DUSP1,COX7B,MRPS18C,DBI,SELENOH,RPL36,AC128207.1,VCL,KLF10,OST4,ALKBH7,NXPH3,HSPE1,JUN,BCAS2,TPT1,RFC3,ALAD,SEC11C,GTF2E2,TMEM70,ISCA1,HMGA1,UROD,BLVRB,PACSIN3,ALYREF,GRB14,CHKA,PFDN2,RGD1308706,PSMA4,CBFB,NME1,T…
TF	Factor: AhR,; motif: NRCGTGNGN	TF:M00976	0.000299598	3.52346	3527	281	78	22041	RBM38,YBX3,GADD45G,APLN,APOLD1,CDC25B,CREG1,BHLHE40,HSPA2,TXNDC17,DHRS11,LARP1B,FXN,CRYM,TAF10,RPL36,VCL,TK1,JUN,BCAS2,TPT1,APOO,MRPL43,GTF2E2,TMEM70,THOC7,TRMT112,TBCA,RGD1308706,GLRX5,PSMA4,LMNA,RPL22L1,MRPL20,ZFP428,SLC25A4,NDUFA11,TOMM20,SERP2,GAPDH,TMED9,AKIRIN1,NDUFB4,ATP5F1D,UBE2V2,RPL31,SWI5,CNN3,MTX2,PTGES3,BRI3,RHOB,C1QBP,BOK,DYNLL1,BNIP3,RXYLT1,GABARAPL2,RBM17,RBX1,TUSC2,LDHA,SDHD,SPCS…
TF	Factor: USF; motif: GYCACGTGNC	TF:M00187	0.000323384	3.49028	3157	419	98	22041	HMOX1,MT2A,YBX3,GADD45G,APLN,SLC25A39,F3,JUNB,TIMM8A1,GPX1,ID1,CSRP1,TMEM256,HSCB,SDC4,IER5L,RGS16,DHRS11,IER5,HBEGF,LOC684270,LARP1B,RASL11B,DUSP1,TAF10,MRPS18C,HYPK,HSPE1,LSM7,SEC11C,UROD,MRPS11,TBCA,CHKA,ATP5PF,PFDN2,IGSF21,ZFP428,TOMM20,GAPDH,AKIRIN1,UBE2V2,RPL31,RANBP1,CNN3,CNBP,BRI3,COMMD3,C1QBP,RXYLT1,NPM1,CAT,PPIL1,GABARAPL2,HNRNPD,SUCLG1,ELOVL4,ARF5,EIF5A,PSMA2,SPCS1,GNB2,DSTN,EIF1,FKBP1…
TF	Factor: AP-2gamma; motif: GCCYNNGGS; match class: 1	TF:M00470_1	0.000373383	3.42785	2745	468	96	22041	MT2A,YBX3,EGR1,F3,HK2,FLNC,TFDP2,IER5L,CDR2,TRIP10,IER5,GCLM,RASL11B,MRPS18C,KLF10,NXPH3,LSM7,PRXL2B,AJAP1,ATP5PF,ATP5MG,SLC25A4,NDUFA11,TOMM20,GAPDH,MYG1,ATP5PD,MTX2,PTGES3,MRFAP1,IDH3B,UBE2A,GABARAPL2,DNTTIP1,RTCA,HNRNPD,PGAM5,RBBP7,CACYBP,ELOVL4,ARF5,EIF5A,MKRN1,DSTN,USF2,CCT8,VAPA,DNAJA2,CDC42,SETD5,UBN1,AABR07064804.1,FRS2,MADD,WDR81,HTT,KIF13A,SLC23A2,AHCTF1,REV3L,LOC100911196,SNRK,INTS7,NS…
TF	Factor: Egr-1; motif: WTGCGTGGGCGK	TF:M00243	0.000391463	3.40731	3637	454	116	22041	ALOX15,RBM38,MT2A,APLN,EGR1,JUNB,TIMM8A1,COX6B2,TMEM256,BHLHE40,TFDP2,ATP5ME,HSPA2,ATP5IF1,LOC684270,FXN,RASL11B,DUSP1,MRPL33,COX8A,DBI,AC128207.1,KLF10,HSPE1,JUN,TPT1,AJAP1,THOC7,TRMT112,BLVRB,ALYREF,ATP5PF,GLRX5,COX6A1,RPL35,NAB2,LMNA,CBFB,RPL22L1,TOMM20,SERP2,TMED9,AKIRIN1,SWI5,CNN3,C1QBP,DYNLL1,BNIP3,ATP5MC3,MRFAP1,PTN,ATP6V1G1,RBX1,RBBP7,TUSC2,LDHA,ARF5,EIF5A,SPCS1,SDHC,GNB2,DSTN,EIF1,SEC22B…
TF	Factor: c-Myc:Max; motif: GCCAYGYGSN	TF:M00322	0.000434567	3.36194	6541	308	132	22041	MT2A,YBX3,GADD45G,APLN,UCP2,CAR2,APOLD1,SLC25A39,ANGPTL4,F3,JUNB,TIMM8A1,GPX1,HK2,CREG1,S1PR3,TMEM256,TFDP2,SDC4,AIMP1,IER5L,RGS16,CDR2,DHRS11,TRIP10,IER5,LOC684270,FXN,LMO1,SBNO2,RASL11B,MTAP,RPL36,LSM3,VCL,HYPK,KLF10,BCAS2,TPT1,UQCRQ,ALAD,LSM7,MRPL43,GTF2E2,ISCA1,THOC7,TRMT112,MRPS11,PFDN2,GLRX5,COX6A1,RPL35,CCDC124,NAB2,EZR,IDI1,PFKFB3,IGSF21,CBFB,RPL22L1,MRPL20,BLOC1S4,ZFP428,SLC25A4,NME1,NDU…
TF	Factor: EGR; motif: CGCCCCCGCNN	TF:M08878	0.000454689	3.34229	4691	450	140	22041	MT2A,APLN,CNN2,EGR1,F3,JUNB,TIMM8A1,COX6B2,ARC,CREG1,S1PR3,TMEM256,BHLHE40,ATP5ME,HSCB,IER5L,RGS16,IER5,HBEGF,LMO1,SLC2A1,GCLM,RASL11B,MRPL33,MRPS18C,SELENOH,KLF10,OST4,ALKBH7,NXPH3,TPT1,ALAD,GTF2E2,AJAP1,THOC7,HMGA1,BLVRB,LOC100910996,PACSIN3,MRPS11,ALYREF,TBCA,GRB14,CHKA,NAB2,FIS1,SERP2,SPRY2,GAPDH,TMED9,KCTD5,SWI5,RANBP1,CNN3,TUBB2A,MTX2,COTL1,BRI3,DYNLL1,MRFAP1,STOML2,NPM1,GABARAPL2,PSMB2,PDA…
TF	Factor: STAT1; motif: NNNSANTTCCGGGAANTGNSN; match class: 1	TF:M00224_1	0.000457589	3.33952	2889	354	80	22041	HBA-A3,HMOX1,MT2A,GADD45G,CDC25B,ANGPTL4,F3,GPX1,CSRP1,XRCC4,ATP5ME,GSTK1,MAD2L1BP,LOC684270,LARP1B,LMO1,CRYM,SEC61G,CCK,GCLM,COX7B,LOC689574,SFXN4,HYPK,HSPE1,JUN,TPT1,BLOC1S5,UQCRQ,PRXL2B,ISCA1,ATP5MF,FHL2,UROD,CHKA,GPATCH4,RPL35,LMNA,IDI1,PFKFB3,CBFB,SLC25A4,NDUFA11,AKIRIN1,OLA1,CNN3,ATP5PD,RHOB,PSMD6,PPIL1,DNTTIP1,CISD1,ATP6V1G1,PSMB2,RTCA,NUTF2,SUCLG1,SPCS1,GNB2,DNAJC7,RABGAP1,HIPK1,PCNX3,SLI…
TF	Factor: c-Ets-1(p54); motif: NCMGGAWGYN	TF:M00032	0.000558281	3.25315	8360	295	153	22041	HBA-A3,HMOX1,UCP2,CNN2,EGR1,JUNB,TIMM8A1,GPX1,CSRP1,TMEM256,XRCC4,ATP5ME,PPP1R15A,ATP5IF1,AIMP1,TXNDC17,CDR2,MAD2L1BP,LOC684270,FXN,LMO1,SLC2A1,SEC61G,SBNO2,DUSP1,TAF10,MRPL33,RPL41,LOC689574,MRPS18C,COX8A,DBI,HYPK,KLF10,RPL37A,OST4,JUN,BCAS2,BTG2,TPT1,BLOC1S5,UQCRQ,METTL5,MAGOH,RFC3,ALAD,LSM7,MRPL43,SELENOM,GTF2E2,PRXL2B,ISCA1,ATP5MF,HMGA1,TRMT112,ALYREF,CHKA,ATP5PF,GPATCH4,RGD1308706,UQCRFS1,CO…
TF	Factor: Elf-1; motif: AWCCCGGAAGTN; match class: 1	TF:M07415_1	0.000659044	3.18109	2400	291	60	22041	HMOX1,FECH,XRCC4,MAD2L1BP,LOC684270,SEC61G,COX8A,DBI,HYPK,OST4,HSPE1,TPT1,UQCRQ,LSM7,MRPL43,ISCA1,SNRPB2,TRMT112,ALYREF,ATP5PF,CPTP,IGSF21,RPL22L1,MRPL20,BLOC1S4,SLC25A4,NDUFA11,LOC100362432,UBE2V2,KCTD5,MYG1,RPL31,RIOK3,DCUN1D5,MTX2,C1QBP,STOML2,GABARAPL2,DNTTIP1,RTCA,PDAP1,SUCLG1,EIF5A,SDHD,MKRN1,GNB2,EIF1,SLC25A5,SUB1,MOB4,BNIP3L,CAPZB,CDC42,PNPLA6,RABGAP1,PCNX3,SLC39A10,UBN1,SLITRK5,FRS2
TF	Factor: AP-2gamma; motif: GCCYNNGGS	TF:M00470	0.000682051	3.16618	5906	472	174	22041	MT2A,YBX3,TAGLN,APLN,EGR1,F3,JUNB,TIMM8A1,COX6B2,HK2,FLNC,TMEM256,BHLHE40,TFDP2,SDC4,ATP5IF1,IER5L,CDR2,TRIP10,IER5,LARP1B,FXN,CRYM,SEC61G,GCLM,RASL11B,MRPL33,MRPS18C,MTAP,RPL36,KLF10,NXPH3,TPT1,METTL5,PRDX2,LSM7,GTF2E2,PRXL2B,ISCA1,AJAP1,THOC7,HMGA1,PACSIN3,ALYREF,TBCA,CHKA,ATP5PF,PFDN2,ATP5MG,UQCRFS1,CCDC124,NAB2,LMNA,IGSF21,CBFB,ZFP428,SLC25A4,NDUFA11,TOMM20,GAPDH,MYG1,CNN3,ATP5PD,MTX2,PTGES3,…
TF	Factor: GKLF; motif: NNNRGGNGNGGSN; match class: 1	TF:M07289_1	0.000857884	3.06657	9128	460	241	22041	HBA-A3,ALOX15,RBM38,MT2A,TAGLN,GADD45G,APLN,UCP2,APOLD1,CNN2,SLC25A39,EGR1,JUNB,TIMM8A1,COX6B2,GSTT3,CREG1,S1PR3,FLNC,CSRP1,TMEM256,FECH,BHLHE40,XRCC4,ATP5ME,SDC4,HSPA2,AIMP1,IER5L,RGS16,TCEAL5,DHRS11,TRIP10,HBEGF,LOC684270,LMO1,SLC2A1,PFDN4,CCK,GCLM,DUSP1,TAF10,MRPL33,COX7B,LOC689574,MRPS18C,MTAP,DBI,SELENOH,AC128207.1,KLF10,RPL37A,OST4,ALKBH7,NXPH3,BPGM,JUN,BCAS2,BTG2,TPT1,RFC3,PRDX2,APOO,LSM7,…
TF	Factor: WT1; motif: NNGGGNGGGSGN	TF:M07436	0.00112938	2.94716	5726	133	60	22041	HBA-A3,ALOX15,HMOX1,RBM38,MT2A,TAGLN,APLN,CNN2,SLC25A39,EGR1,TIMM8A1,GPX1,S1PR3,FLNC,CSRP1,TMEM256,FECH,BHLHE40,XRCC4,ATP5ME,SDC4,AIMP1,IER5L,RGS16,TCEAL5,DHRS11,HBEGF,LOC684270,LMO1,SLC2A1,CCK,DUSP1,TAF10,MRPL33,COX7B,MRPS18C,AC128207.1,KLF10,RPL37A,ALKBH7,HSPE1,JUN,BTG2,TPT1,RFC3,PRDX2,APOO,ALAD,LSM7,SEC11C,GTF2E2,TMEM70,UROD,BLVRB,PACSIN3,ALYREF,TBCA,GRB14,CPTP,PFDN2
TF	Factor: GKLF; motif: GCCMCRCCCNNN; match class: 1	TF:M01588_1	0.00145447	2.8373	2418	356	69	22041	RBM38,UCP2,CNN2,CDC25B,COX6B2,TMEM256,SDC4,HSPA2,TRIP10,HBEGF,LMO1,PFDN4,GCLM,RASL11B,LOC689574,VCL,ALKBH7,TPT1,UQCRQ,SEC11C,PRXL2B,BLVRB,ALYREF,CHKA,RGD1308706,PSMA4,EZR,NDUFA11,RPL31,SWI5,CNN3,ATP5PD,COTL1,BOK,DYNLL1,BNIP3,GABARAPL2,ATP6V1G1,RBX1,RBBP7,LDHA,ARF5,SPCS1,SDHC,MKRN1,DSTN,EIF1,YWHAQ,FKBP1A,CMPK1,CCT8,BNIP3L,VAPA,DNAJA2,SEC16A,RELCH,MBTPS1,FRS2,ANKRD50,KIF13A,SNRK,ICE1,CNOT6L,DIP2B,E…
TF	Factor: SP2; motif: GNNGGGGGCGGGGSN; match class: 1	TF:M03807_1	0.00182763	2.73811	2157	446	75	22041	APLN,CNN2,TIMM8A1,TMEM256,FECH,SDC4,HSPA2,IER5L,HBEGF,LMO1,SLC2A1,SBNO2,GCLM,LOC689574,BTG2,ALAD,BLVRB,ALYREF,CHKA,PSMA4,EZR,SLC25A4,NDUFA11,SERP2,RPL31,CNN3,BRI3,BOK,DYNLL1,BNIP3,UBE2A,GABARAPL2,ATP6V1G1,RBX1,ARF5,SDHC,MKRN1,DSTN,YWHAQ,CMPK1,CCT8,CAPZB,VAPA,DNAJA2,SEC16A,CBARP,MBTPS1,FRS2,ANKRD50,KIF13A,TTC17,REV3L,S100PBP,ICE1,DIP2B,ELK4,NOTCH3,RNF38,ZC3H6,DCHS1,SSH2,USP43,SLC30A1,KIF19,RGD1565…
TF	Factor: c-Ets-1(p54); motif: NCMGGAWGYN; match class: 1	TF:M00032_1	0.00182912	2.73776	2217	309	58	22041	HMOX1,CNN2,EGR1,JUNB,XRCC4,ATP5ME,AIMP1,MAD2L1BP,LOC684270,SLC2A1,SEC61G,TAF10,MRPL33,COX8A,OST4,TPT1,MAGOH,LSM7,MRPL43,GTF2E2,ISCA1,HMGA1,TRMT112,CHKA,ATP5PF,IGSF21,BLOC1S4,SLC25A4,LOC100362432,AKIRIN1,NDUFB4,KCTD5,SWI5,DCUN1D5,ATP5PD,MTX2,IDH3B,PPIL1,GABARAPL2,DNTTIP1,CISD1,PDAP1,RBBP7,ELOVL4,EIF5A,TRAPPC3,FKBP1A,SLC25A5,SUB1,MOB4,DNAJA2,PCNX3,SETD5,UBN1,SLITRK5,WDR81,GNPTAB,GLCCI1
TF	Factor: HES-1; motif: NNCKYGTGNNN	TF:M07042	0.0020244	2.6937	3861	355	97	22041	HBA-A3,ALOX15,RBM38,GADD45G,APLN,APOLD1,SLC25A39,F3,COX6B2,CREG1,TMEM256,FECH,BHLHE40,HSCB,CDR2,DHRS11,LARP1B,FXN,TAF10,RPL41,MTAP,DBI,SELENOH,AC128207.1,MAGOH,APOO,ALAD,TMEM70,TRMT112,BLVRB,TBCA,CHKA,PFDN2,RGD1308706,PSMA4,COX6A1,NAB2,LMNA,IDI1,FIS1,ZFP428,SLC25A4,LOC100362432,NDUFB4,ATP5F1D,UBE2V2,MYL6,RANBP1,HINT1,TIMM17A,PTGES3,RHOB,RCHY1,COMMD3,BOK,BNIP3,IDH3B,UBE2A,CYC1,CISD1,HNRNPD,LDHA,SD…
TF	Factor: AhR:Arnt; motif: GRGKATYGCGTGMCWNSCC	TF:M00237	0.0020837	2.68116	5167	274	98	22041	HBA-A3,YBX3,TAGLN,GADD45G,APLN,UCP2,SLC25A39,EGR1,TIMM8A1,COX6B2,GPX1,FLNC,ID1,TMEM256,BHLHE40,TFDP2,PPP1R15A,HSPA2,ATP5IF1,AIMP1,IER5L,DHRS11,HBEGF,LARP1B,SLC2A1,CCK,RASL11B,TAF10,MRPL33,RPL41,LOC689574,DBI,LSM3,VCL,KLF10,ALKBH7,BLOC1S5,RFC3,APOO,ALAD,PRXL2B,ISCA1,AJAP1,TRMT112,BLVRB,PACSIN3,MRPS11,RGD1308706,GLRX5,LMNA,EZR,IDI1,PFKFB3,IGSF21,BLOC1S4,ZFP428,ESF1,NDUFA11,SERP2,SPRY2,DNAJC15,GAPDH…
TF	Factor: WT1; motif: GNGGGGGCGGGG; match class: 1	TF:M03893_1	0.00233682	2.63138	1827	446	66	22041	APLN,CNN2,EGR1,F3,JUNB,TIMM8A1,CREG1,TMEM256,BHLHE40,SLC2A1,SBNO2,GCLM,VCL,ALKBH7,NXPH3,HSPE1,BTG2,ALAD,HMGA1,BLVRB,PACSIN3,ALYREF,GRB14,CHKA,AKIRIN1,RPL31,SWI5,RANBP1,CNN3,COTL1,BRI3,DYNLL1,GABARAPL2,RBBP7,ARF5,MKRN1,DSTN,EIF1,YWHAQ,SUB1,CMPK1,SEC16A,SETD5,FRS2,MADD,TTC17,ARHGAP20,PCNX1,LRP1,CNOT6L,ELK4,NOTCH3,USP43,SLC30A1,CLEC16A,KIF19,HIPK3,RGD1565616,FLRT2,KIF27,UNC80,SESN3,BIRC6,ZFP516,SOCS…
TF	Factor: Zfp206; motif: TGCGCAKGCGC	TF:M01742	0.00293571	2.53229	219	361	15	22041	SNRPB2,TBCA,COX6A1,ESF1,NDUFA11,HINT1,NPM1,CISD1,PSMA2,USF2,STX12,SNRK,SESN1,LRP1,TBC1D5
TF	Factor: SP1; motif: GGGGYGGGGNS; match class: 1	TF:M01303_1	0.00296282	2.52829	1840	446	66	22041	APLN,CNN2,COX6B2,HSPA2,IER5L,RGS16,TRIP10,HBEGF,LMO1,SLC2A1,SBNO2,GCLM,LOC689574,NXPH3,BLVRB,GRB14,CHKA,PSMA4,EZR,IGSF21,FIS1,GAPDH,RPL31,CNN3,TUBB2A,DYNLL1,BNIP3,UBE2A,GABARAPL2,ATP6V1G1,RBBP7,ARF5,MKRN1,YWHAQ,CAPZB,DNAJC7,RAB5C,SEC16A,RELCH,MBTPS1,ANKRD50,KIF13A,REV3L,LOC100911196,ICE1,PCNX1,LRP1,SPG11,NOTCH3,RNF38,ZC3H6,PTCH1,TNRC6B,DCHS1,PLXDC2,USP43,SLC30A1,KIF19,RGD1565616,NFATC3,KIF27,SPRE…
TF	Factor: HIF-1alpha; motif: NNACGTGNN	TF:M07043	0.00352014	2.45344	1009	419	41	22041	EGR1,SDC4,AIMP1,SLC2A1,DUSP1,TAF10,THOC7,TRMT112,MRPS11,ALYREF,GPATCH4,RPL35,NAB2,EZR,OLA1,COTL1,BRI3,RHOB,COMMD3,BNIP3,MRFAP1,RBX1,LDHA,EIF1,USF2,BNIP3L,MBTPS1,SLC39A10,SETD5,WWC3,DYRK1B,RNF38,TMEM151B,ZC3H6,NOL9,LRIG2,SLC6A6,HELZ,HIPK3,ATRNL1,PDPR
TF	Factor: WT1; motif: SMCNCCNSC; match class: 1	TF:M01118_1	0.00402442	2.3953	3160	273	67	22041	RBM38,MT2A,SLC25A39,EGR1,COX6B2,FLNC,CSRP1,TMEM256,BHLHE40,ATP5ME,SDC4,DHRS11,TRIP10,HBEGF,LOC684270,LMO1,SLC2A1,CCK,DUSP1,MRPL33,COX7B,MRPS18C,AC128207.1,KLF10,RPL37A,ALKBH7,NXPH3,BPGM,JUN,BTG2,RFC3,PRDX2,SELENOM,UROD,PACSIN3,ALYREF,CHKA,NME1,DNAJC15,GAPDH,SWI5,CNN3,CNBP,ATP5PD,BRI3,RCHY1,C1QBP,DYNLL1,UBE2A,FAM92A,GABARAPL2,PSMB2,HNRNPD,PSMB1,RBBP7,CACYBP,EIF5A,SDHC,EIF1,YWHAQ,CMPK1,CAPZB,DNAJC7…
TF	Factor: BTEB2; motif: RGGGNGKGGN; match class: 1	TF:M07277_1	0.00427778	2.36878	2169	446	74	22041	APLN,CNN2,TIMM8A1,TMEM256,BHLHE40,SDC4,RGS16,LMO1,SLC2A1,AC128207.1,VCL,BTG2,ALAD,UROD,BLVRB,PACSIN3,ALYREF,CHKA,ATP5PF,PSMA4,GAPDH,RPL31,SWI5,CNN3,PTGES3,DYNLL1,BNIP3,GABARAPL2,ATP6V1G1,NUTF2,ARF5,SDHC,MKRN1,YWHAQ,MOB4,CCT8,CAPZB,VAPA,DNAJA2,SEC16A,MBTPS1,SETD5,ANKRD50,KIF13A,SLC23A2,REV3L,S100PBP,SNRK,ICE1,SESN1,PCNX1,LRP1,CNOT6L,ELK4,NOTCH3,DYRK1B,RNF38,TMEM151B,ZC3H6,DCHS1,USP43,SLC30A1,SLC9A…
TF	Factor: PLAG1; motif: CCCCCKWNNNGGSCCC	TF:M01973	0.00448759	2.34799	3305	451	103	22041	YBX3,APLN,UCP2,CNN2,EGR1,JUNB,AABR07067829.1,S1PR3,FLNC,TMEM256,ATP5ME,TXNDC17,TRIP10,HBEGF,LOC684270,LMO1,SLC2A1,RASL11B,COX7B,MTAP,LSM3,KLF10,NXPH3,RFC3,PRDX2,APOO,SEC11C,THOC7,HMGA1,CHKA,ATP5PF,RGD1308706,COX6A1,RPL35,CBFB,SPRY2,GAPDH,AKIRIN1,OLA1,KCTD5,RPL31,SWI5,CNBP,COTL1,PTGES3,RHOB,COMMD3,BNIP3,NPM1,DNTTIP1,RBBP7,NUTF2,CACYBP,ELOVL4,LDHA,ARF5,EIF5A,SDHC,GNB2,YWHAQ,USF2,CAPZB,CDC42,CBARP,M…
TF	Factor: AP-2gamma; motif: GCCYNCRGSN; match class: 1	TF:M03811_1	0.0046615	2.33147	2026	371	61	22041	YBX3,HK2,ARC,FLNC,FECH,BHLHE40,TFDP2,SDC4,IER5L,SEC61G,RASL11B,MTAP,RPL36,KLF10,TPT1,ISCA1,AJAP1,HMGA1,TRMT112,CHKA,ATP5MG,CCDC124,TOMM20,CNN3,ATP5PD,BRI3,DYNLL1,BNIP3,RXYLT1,CAT,DNTTIP1,CISD1,PDAP1,HNRNPD,ELOVL4,DSTN,YWHAQ,SUB1,VAPA,DNAJA2,RAB1A,CDC42,SLC22A23,CBARP,RAPGEF2,WIPI2,FRS2,ZFP532,WDR81,KIF13A,AHCTF1,SNRK,ICE1,DIP2B,MED1,ELK4,DYRK1B,ZC3H6,PTCH1,TNRC6B,DCHS1
TF	Factor: E2F-1; motif: NTTSGCGG; match class: 1	TF:M00430_1	0.00479444	2.31926	1729	377	55	22041	JUNB,ID1,HSPA2,ATP5IF1,TXNDC17,IER5,FXN,LMO1,MRPS18C,MTAP,KLF10,MAGOH,ALAD,GTF2E2,ATP5MF,THOC7,RGD1308706,GLRX5,RPL35,PFKFB3,CBFB,TOMM20,LOC100362432,MYL6,RPL31,SWI5,RANBP1,PTN,HNRNPD,NUTF2,CACYBP,LDHA,ARF5,CMPK1,MOB4,RABGAP1,SEC16A,MBTPS1,SETD5,WIPI2,UBN1,SLC35B4,AHCTF1,GLCCI1,INTS7,TTC30B,SESN1,B3GALT6,NOTCH3,PTCH1,ZKSCAN8,SSH2,FAT1,TNRC18,DNMBP
TF	Factor: AP2; motif: GCCYGSGGSN; match class: 1	TF:M08867_1	0.0059009	2.22908	2083	468	74	22041	RBM38,YBX3,EGR1,GPX1,ARC,FLNC,TFDP2,CDR2,LARP1B,FXN,SEC61G,GCLM,RASL11B,MRPS18C,KLF10,NXPH3,THOC7,ALYREF,GRB14,LMNA,ZFP428,CNN3,HINT1,ATP5PD,BRI3,TMEM165,DYNLL1,RXYLT1,DNTTIP1,PGAM5,TUSC2,ARF5,EIF5A,DSTN,USF2,SLC22A23,SLC39A10,SETD5,UBN1,FRS2,ZFP532,MADD,HTT,ANKRD50,KIF13A,REV3L,S100PBP,SNRK,INTS7,NSMAF,SESN1,DIP2B,NOTCH3,TMEM151B,PTCH1,TNRC6B,DCHS1,TNRC18,GRAMD1B,USP43,KCNK10,KIF19,HIPK3,RGD1565…
TF	Factor: HIF1; motif: GNNKACGTGCGGNN	TF:M00797	0.00637419	2.19557	3155	419	93	22041	MT2A,YBX3,GADD45G,APLN,EGR1,F3,HK2,ARC,FECH,SDC4,AIMP1,RGS16,TRIP10,HBEGF,SLC2A1,CCK,RASL11B,DUSP1,OST4,HSPE1,JUN,UQCRQ,MRPL43,SEC11C,THOC7,TRMT112,MRPS11,ALYREF,GPATCH4,GLRX5,RPL35,NAB2,EZR,IDI1,TSC22D3,RPL22L1,LOC100362432,OLA1,UBE2V2,RANBP1,CNN3,HINT1,BRI3,RHOB,BOK,BNIP3,MRFAP1,NPM1,GABARAPL2,RBX1,PSMB1,SUCLG1,LDHA,SPCS1,EIF1,FKBP1A,USF2,CMPK1,CCT8,BNIP3L,DNAJA2,RAB1A,CBARP,MBTPS1,SETD5,SLITRK…
TF	Factor: ctcf; motif: CCNCNAGRKGGCRSTN	TF:M07249	0.00669374	2.17433	5027	153	59	22041	HMOX1,YBX3,GADD45G,APLN,SLC25A39,EGR1,F3,JUNB,COX6B2,GPX1,AABR07067829.1,CSRP1,FECH,HSCB,HSPA2,IER5L,IER5,SLC2A1,SBNO2,GCLM,RASL11B,DUSP1,TAF10,MRPL33,LOC689574,MRPS18C,SELENOH,RPL36,KLF10,OST4,ALKBH7,NXPH3,BCAS2,TPT1,METTL5,APOO,ALAD,LSM7,GTF2E2,ISCA1,AJAP1,ATP5MF,THOC7,UROD,TRMT112,BLVRB,ALYREF,ATP5PF,CPTP,ATP5MG,RGD1308706,UQCRFS1,PSMA4,COX6A1,CCDC124,LMNA,PFKFB3,FIS1,RPL22L1
TF	Factor: AP-2alpha; motif: GCCNNNRGS; match class: 1	TF:M00469_1	0.00753583	2.12287	1549	468	59	22041	YBX3,EGR1,FLNC,IER5L,CDR2,TRIP10,IER5,RASL11B,MRPS18C,KLF10,NXPH3,AJAP1,ATP5PF,SLC25A4,NDUFA11,MTX2,PTGES3,IDH3B,UBE2A,GABARAPL2,DNTTIP1,RTCA,HNRNPD,PGAM5,CACYBP,ELOVL4,ARF5,EIF5A,MKRN1,DSTN,USF2,CCT8,DNAJA2,CDC42,UBN1,MADD,HTT,KIF13A,REV3L,SNRK,INTS7,SESN1,NOTCH3,ZC3H6,PTCH1,TNRC6B,SSH2,TNRC18,USP43,KCNK10,ST8SIA3,RGD1565616,NUFIP2,SETD7,HDAC4,KCNA3,IRS1,SMCR8,KLF12
TF	Factor: Pax-3; motif: NNNNNNCGTCACGSTYNNNNN; match class: 1	TF:M00327_1	0.00808032	2.09257	6144	400	151	22041	ALOX15,MT2A,CAR2,CDC25B,EGR1,ANGPTL4,HK2,ARC,CREG1,ID1,TMEM256,FECH,BHLHE40,TFDP2,ATP5ME,SDC4,HSPA2,GSTK1,IER5L,RGS16,IER5,CCK,SBNO2,DUSP1,MRPS18C,SFXN4,SELENOH,VCL,KLF10,OST4,BPGM,JUN,BCAS2,BLOC1S5,MRPL43,SEC11C,GTF2E2,ISCA1,SNRPB2,THOC7,TRMT112,BLVRB,PACSIN3,ALYREF,CHKA,ATP5MG,RGD1308706,UQCRFS1,GLRX5,RPL35,NAB2,PFKFB3,ESF1,NDUFA11,SPRY2,DNAJC15,LOC100362432,AKIRIN1,UBE2V2,SWI5,RANBP1,TIMM17A,B…
TF	Factor: SF-1; motif: TGACCTTG	TF:M00727	0.00897891	2.04678	2602	266	56	22041	HBA-A3,YBX3,GADD45G,CAR2,SLC25A39,HK2,CREG1,PPP1R15A,DHRS11,MAD2L1BP,CRYM,SFXN4,MTAP,COX8A,AC128207.1,VCL,ALKBH7,HSPE1,JUN,PRDX2,LSM7,ISCA1,ATP5MF,FHL2,CHKA,ATP5PF,UQCRFS1,GLRX5,COX6A1,MRPL20,ZFP428,ODC1,ESF1,SPRY2,GAPDH,AKIRIN1,NDUFB4,MYG1,RANBP1,HINT1,TIMM17A,AABR07070043.1,MTX2,PSMD6,ATP5MC3,IDH3B,CYC1,PGAM5,PSMA2,SDHD,SDHC,ATP5F1C,SLC25A5,CMPK1,TKT,DNAJA2
TF	Factor: ERR3; motif: CAAGGTCA	TF:M02000	0.00897891	2.04678	2602	266	56	22041	HBA-A3,YBX3,GADD45G,CAR2,SLC25A39,HK2,CREG1,PPP1R15A,DHRS11,MAD2L1BP,CRYM,SFXN4,MTAP,COX8A,AC128207.1,VCL,ALKBH7,HSPE1,JUN,PRDX2,LSM7,ISCA1,ATP5MF,FHL2,CHKA,ATP5PF,UQCRFS1,GLRX5,COX6A1,MRPL20,ZFP428,ODC1,ESF1,SPRY2,GAPDH,AKIRIN1,NDUFB4,MYG1,RANBP1,HINT1,TIMM17A,AABR07070043.1,MTX2,PSMD6,ATP5MC3,IDH3B,CYC1,PGAM5,PSMA2,SDHD,SDHC,ATP5F1C,SLC25A5,CMPK1,TKT,DNAJA2
TF	Factor: STAT1; motif: NNNSANTTCCGGGAANTGNSN	TF:M00224	0.00908221	2.04181	5989	354	133	22041	HBA-A3,HBB,HMOX1,MT2A,GADD45G,APOLD1,CNN2,CDC25B,ANGPTL4,F3,GPX1,HK2,AABR07067829.1,CSRP1,BHLHE40,XRCC4,TFDP2,ATP5ME,HSCB,GSTK1,IER5L,MAD2L1BP,LOC684270,LARP1B,LMO1,CRYM,SEC61G,CCK,GCLM,COX7B,LOC689574,SFXN4,COX8A,HYPK,HSPE1,JUN,TPT1,BLOC1S5,UQCRQ,MAGOH,SEC11C,PRXL2B,ISCA1,SNRPB2,ATP5MF,FHL2,UROD,GRB14,CHKA,ATP5PF,CPTP,PFDN2,GPATCH4,ATP5MG,RPL35,CCDC124,NAB2,LMNA,IDI1,PFKFB3,CBFB,ZFP428,SLC25A4,O…
TF	Factor: NGFI-C; motif: WTGCGTGGGYGG	TF:M00244	0.00951418	2.02163	4277	263	80	22041	ALOX15,RBM38,GADD45G,APLN,CDC25B,EGR1,ANGPTL4,JUNB,TIMM8A1,COX6B2,CREG1,AABR07067829.1,TMEM256,BHLHE40,ATP5ME,SDC4,HSPA2,ATP5IF1,RGS16,HBEGF,LOC684270,LARP1B,FXN,CRYM,SEC61G,RASL11B,DUSP1,COX8A,DBI,SELENOH,AC128207.1,KLF10,JUN,BTG2,RFC3,PRXL2B,THOC7,BLVRB,CHKA,UQCRFS1,PSMA4,COX6A1,RPL35,CCDC124,NAB2,LMNA,PFKFB3,CBFB,RPL22L1,NME1,SERP2,AKIRIN1,MYG1,RANBP1,CNN3,COTL1,DYNLL1,BNIP3,ATP5MC3,MRFAP1,UBE…
TF	Factor: AP-2alpha; motif: GCCNNNRGS	TF:M00469	0.0100045	1.99981	2572	468	86	22041	YBX3,EGR1,F3,FLNC,TMEM256,IER5L,CDR2,TRIP10,IER5,LARP1B,RASL11B,MRPS18C,KLF10,NXPH3,AJAP1,PACSIN3,CHKA,ATP5PF,PFDN2,SLC25A4,NDUFA11,GAPDH,MYG1,ATP5PD,MTX2,PTGES3,BRI3,TMEM165,IDH3B,UBE2A,GABARAPL2,DNTTIP1,RTCA,HNRNPD,PGAM5,CACYBP,ELOVL4,ARF5,EIF5A,MKRN1,DSTN,USF2,CCT8,DNAJA2,CDC42,SETD5,UBN1,FRS2,MADD,HTT,KIF13A,SLC23A2,REV3L,LOC100911196,SNRK,INTS7,SESN1,PCNX1,NOTCH3,ZC3H6,PTCH1,TNRC6B,DCHS1,SSH…
TF	Factor: Elk-1; motif: AACCGGAAGTR	TF:M01163	0.0102725	1.98832	6037	309	119	22041	HBA-A3,HMOX1,MT2A,GADD45G,CAR2,CNN2,TIMM8A1,GSTT3,FLNC,CSRP1,XRCC4,ATP5ME,ATP5IF1,AIMP1,MAD2L1BP,IER5,LOC684270,SEC61G,SBNO2,TAF10,RPL41,MRPS18C,SFXN4,COX8A,DBI,SELENOH,HYPK,RPL37A,OST4,JUN,TPT1,UQCRQ,METTL5,RFC3,LSM7,MRPL43,SELENOM,ISCA1,AJAP1,HMGA1,TRMT112,BLVRB,TBCA,ATP5PF,CPTP,PFDN2,RGD1308706,GLRX5,COX6A1,CCDC124,IDI1,FIS1,RPL22L1,BLOC1S4,NME1,TOMM20,SERP2,LOC100362432,UBE2V2,KCTD5,MYL6,RPL3…
TF	Factor: SP2; motif: GGGCGGGAC; match class: 1	TF:M01783_1	0.0110042	1.95844	2581	454	84	22041	TAGLN,CNN2,SLC25A39,CDC25B,GPX1,FLNC,BHLHE40,SDC4,HSPA2,ATP5IF1,GSTK1,LMO1,SLC2A1,RASL11B,DUSP1,VCL,KLF10,UQCRQ,SEC11C,PRXL2B,BLVRB,ALYREF,CHKA,PSMA4,SLC25A4,NDUFA11,GAPDH,RPL31,SWI5,CNN3,RIOK3,ATP5PD,BRI3,C1QBP,DYNLL1,BNIP3,CAT,GABARAPL2,ATP6V1G1,HNRNPD,RBX1,CACYBP,ARF5,MKRN1,GNB2,DSTN,YWHAQ,USF2,CMPK1,MOB4,CCT8,TKT,DNAJA2,SEC16A,RELCH,MBTPS1,PCNX3,WDR81,ANKRD50,KIF13A,SNRK,ICE1,CNOT6L,ELK4,NOTC…
TF	Factor: Elk-1; motif: RACCGGAAGTR	TF:M01165	0.0114021	1.94302	8864	309	161	22041	HBA-A3,HMOX1,MT2A,GADD45G,UCP2,CAR2,CNN2,EGR1,JUNB,TIMM8A1,GSTT3,AABR07067829.1,FLNC,CSRP1,XRCC4,ATP5ME,HSCB,ATP5IF1,AIMP1,TXNDC17,MAD2L1BP,IER5,LOC684270,CRYM,SEC61G,SBNO2,TAF10,MRPL33,RPL41,LOC689574,MRPS18C,SFXN4,COX8A,DBI,SELENOH,RPL36,HYPK,KLF10,RPL37A,OST4,BPGM,JUN,BTG2,TPT1,UQCRQ,METTL5,RFC3,ALAD,LSM7,MRPL43,SELENOM,ISCA1,AJAP1,ATP5MF,HMGA1,TRMT112,BLVRB,TBCA,CHKA,ATP5PF,CPTP,PFDN2,RGD1308…
TF	Factor: EGR-1; motif: TGCGTGGGCGK	TF:M01972	0.0117717	1.92916	3480	454	106	22041	ALOX15,RBM38,MT2A,GADD45G,APLN,CNN2,SLC25A39,EGR1,ANGPTL4,JUNB,TIMM8A1,ARC,TMEM256,TFDP2,HSPA2,ATP5IF1,TXNDC17,DHRS11,LOC684270,LARP1B,RASL11B,DUSP1,COX8A,DBI,KLF10,OST4,JUN,TPT1,APOO,THOC7,TRMT112,BLVRB,LOC100910996,GRB14,CHKA,COX6A1,RPL35,NAB2,LMNA,PFKFB3,CBFB,SERP2,TMED9,AKIRIN1,RANBP1,CNN3,HINT1,ATP5PD,COTL1,DYNLL1,BNIP3,ATP5MC3,MRFAP1,POLR2G,RBBP7,ARF5,PSMA2,SPCS1,SDHC,DSTN,EIF1,SEC22B,SLC25…
TF	Factor: E2F-1; motif: TTTSGCGCGMNR; match class: 1	TF:M00516_1	0.0126586	1.89761	1486	419	52	22041	MT2A,GADD45G,ARC,TFDP2,HSCB,HSPA2,FXN,DUSP1,RPL41,RPL36,KLF10,NXPH3,BTG2,BLOC1S5,MAGOH,ATP5MF,THOC7,TRMT112,IDI1,ESF1,ATP5F1D,COMMD3,BOK,NPM1,PTN,NUTF2,CACYBP,EIF5A,TRAPPC3,FKBP1A,CCT8,VAPA,PCNX3,UBN1,ZFP532,REV3L,INTS7,POLR2A,B3GALT6,NOTCH3,RNF38,TNRC18,GRAMD1B,UBOX5,LRIG2,CLEC16A,HELZ,HIPK3,FLRT2,HECW2,CUX1,PDPR
TF	Factor: E2F; motif: TTTSGCGSG; match class: 1	TF:M00918_1	0.0128919	1.88968	856	432	36	22041	GADD45G,TFDP2,ATP5ME,HSPA2,LMO1,DUSP1,RPL36,KLF10,NXPH3,TK1,MAGOH,THOC7,TRMT112,BLVRB,COX6A1,ESF1,CACYBP,VAPA,WIPI2,UBN1,ZFP532,INTS7,POLR2A,B3GALT6,CNOT6L,NOTCH3,RNF38,TNRC18,GRAMD1B,ZFP451,UBOX5,CLEC16A,FLRT2,CUX1,PDE7B,SPRED1
TF	Factor: Egr-1; motif: GCGGGGGCGG	TF:M07354	0.0132002	1.87942	4850	450	137	22041	MT2A,APLN,CNN2,EGR1,JUNB,TIMM8A1,COX6B2,ARC,CREG1,S1PR3,TMEM256,BHLHE40,ATP5ME,HSCB,HSPA2,IER5L,RGS16,IER5,HBEGF,LMO1,SLC2A1,SBNO2,GCLM,RASL11B,MRPL33,MRPS18C,VCL,KLF10,OST4,ALKBH7,NXPH3,TPT1,ALAD,GTF2E2,AJAP1,HMGA1,BLVRB,PACSIN3,MRPS11,ALYREF,TBCA,GRB14,CHKA,CCDC124,NAB2,FIS1,CBFB,SERP2,SPRY2,GAPDH,TMED9,KCTD5,SWI5,RANBP1,CNN3,MTX2,COTL1,BRI3,BOK,DYNLL1,MRFAP1,STOML2,NPM1,GABARAPL2,PSMB2,RBBP7,A…
TF	Factor: HIF2alpha; motif: NNACGTGCNN	TF:M01249	0.013746	1.86182	1426	415	50	22041	ARC,HSPA2,TRIP10,HBEGF,SLC2A1,KLF10,OST4,JUN,AJAP1,THOC7,TRMT112,MRPS11,ALYREF,GPATCH4,RPL35,NAB2,TSC22D3,RPL22L1,LOC100362432,TMED9,OLA1,COTL1,RHOB,BOK,BNIP3,RTCA,ELOVL4,LDHA,SPCS1,USF2,CMPK1,BNIP3L,SETD5,WWC3,SLC23A2,SNRK,ICE1,COG5,NOTCH3,DYRK1B,TMEM151B,GRAMD1B,SLC30A1,LRIG2,SLC6A6,HELZ,HIPK3,ATRNL1,RGD1565616,NCOA3
TF	Factor: Sp3; motif: ASMCTTGGGSRGGG	TF:M00665	0.0144116	1.84129	6606	386	154	22041	HMOX1,YBX3,GADD45G,CNN2,CDC25B,EGR1,JUNB,TIMM8A1,COX6B2,GSTT3,FLNC,CSRP1,TMEM256,FECH,BHLHE40,TFDP2,ATP5ME,HSCB,GSTK1,RGS16,TRIP10,IER5,HBEGF,LOC684270,LMO1,SLC2A1,PFDN4,DUSP1,TAF10,MRPL33,COX7B,RPL41,MRPS18C,MTAP,AC128207.1,VCL,KLF10,ALKBH7,NXPH3,BCAS2,TPT1,RFC3,PRDX2,ALAD,MRPL43,SELENOM,SEC11C,GTF2E2,THOC7,HMGA1,PACSIN3,ALYREF,TBCA,ATP5PF,CPTP,PFDN2,PSMA4,RPL35,CCDC124,LMNA,PFKFB3,IGSF21,MRPL20…
TF	Factor: Elk-1; motif: RACCGGAAGTR; match class: 1	TF:M01165_1	0.0144466	1.84023	2541	309	61	22041	UCP2,CAR2,CSRP1,XRCC4,AIMP1,IER5,LOC684270,SBNO2,TAF10,RPL41,LOC689574,MRPS18C,COX8A,DBI,OST4,BPGM,TPT1,LSM7,ISCA1,HMGA1,TRMT112,ATP5PF,GLRX5,COX6A1,CCDC124,MRPL20,BLOC1S4,TOMM20,SERP2,LOC100362432,KCTD5,DCUN1D5,ATP5PD,AABR07070043.1,MTX2,PTGES3,DNTTIP1,PDAP1,PGAM5,CACYBP,EIF5A,PSMA2,SDHD,TRAPPC3,MKRN1,FKBP1A,SLC25A5,DNAJA2,PNPLA6,PCNX3,SLC39A10,WIPI2,UBN1,SLITRK5,FRS2,WDR81,TTC17,TM9SF4,ARHGAP20…
TF	Factor: MAZ; motif: GGGGAGGG	TF:M00649	0.0158725	1.79935	7699	469	207	22041	HBA-A3,RBM38,MT2A,YBX3,GADD45G,UCP2,CAR2,CNN2,SLC25A39,CDC25B,EGR1,JUNB,COX6B2,GPX1,S1PR3,CSRP1,TMEM256,BHLHE40,TFDP2,ATP5ME,HSCB,SDC4,AIMP1,TXNDC17,RGS16,TCEAL5,DHRS11,TRIP10,HBEGF,LOC684270,CRYM,SLC2A1,SEC61G,SBNO2,RASL11B,DUSP1,COX7B,LOC689574,MTAP,SELENOH,RPL36,AC128207.1,VCL,KLF10,OST4,NXPH3,JUN,TPT1,MAGOH,APOO,MRPL43,SEC11C,GTF2E2,TMEM70,AJAP1,THOC7,BLVRB,PACSIN3,ALYREF,GRB14,ATP5PF,PFDN2,G…
TF	Factor: NRF-1; motif: CGCATGCGCR	TF:M00652	0.0166404	1.77884	1260	335	39	22041	FXN,APOO,LSM7,SNRPB2,TBCA,ATP5MG,RGD1308706,PSMA4,COX6A1,CBFB,ZFP428,ESF1,NDUFA11,TOMM20,NDUFB4,HINT1,PTGES3,BNIP3,ATP5MC3,NPM1,CISD1,EIF5A,PSMA2,EIF1,ATP5F1C,FKBP1A,USF2,CDC42,STX12,SEC16A,CBARP,MBTPS1,PCNX3,GNPTAB,GLCCI1,SNRK,SESN1,LRP1,B3GALT6
TF	Factor: MECP2; motif: CCGGNNTTWA	TF:M01299	0.0171277	1.7663	4871	355	112	22041	MT2A,ANGPTL4,TIMM8A1,ARC,S1PR3,XRCC4,TFDP2,ATP5ME,SDC4,RGS16,DHRS11,HBEGF,LOC684270,FXN,SLC2A1,PFDN4,MRPS18C,SELENOH,LSM3,VCL,KLF10,NXPH3,BPGM,JUN,BTG2,MAGOH,RFC3,ALAD,GTF2E2,SNRPB2,THOC7,TRMT112,PACSIN3,MRPS11,ALYREF,ATP5MG,EZR,PFKFB3,ZFP428,NME1,NDUFA11,SPRY2,DNAJC15,OLA1,KCTD5,RPL31,SWI5,CNN3,TUBB2A,HINT1,CNBP,DCUN1D5,ATP5PD,MTX2,BRI3,C1QBP,GLO1,BNIP3,ATP5MC3,MRFAP1,RXYLT1,CAT,UBE2A,FAM92A,POL…
TF	Factor: Sp1; motif: GGGGCGGGGT; match class: 1	TF:M00008_1	0.0171936	1.76463	2651	408	78	22041	UCP2,CAR2,ARC,S1PR3,TMEM256,TFDP2,SDC4,HSPA2,RGS16,CDR2,TRIP10,SLC2A1,SBNO2,GCLM,RASL11B,LOC689574,VCL,KLF10,NXPH3,BTG2,APOO,ALAD,HMGA1,UROD,BLVRB,PACSIN3,CHKA,PSMA4,EZR,FIS1,SWI5,BRI3,BNIP3,RXYLT1,GABARAPL2,POLR2G,ATP6V1G1,RBBP7,ELOVL4,ARF5,MKRN1,DSTN,YWHAQ,CMPK1,PSMA1,CAPZB,RAB1A,CDC42,STX12,SEC16A,RELCH,SLC22A23,CBARP,MBTPS1,ANKRD50,KIF13A,LOC100911196,S100PBP,ICE1,SESN1,PCNX1,LRP1,CNOT6L,AABR…
TF	Factor: Ikaros; motif: TGGGAGN	TF:M07260	0.0179161	1.74676	10730	96	67	22041	HBA-A3,ALOX15,RBM38,MT2A,GADD45G,APLN,UCP2,CAR2,APOLD1,CNN2,SLC25A39,CDC25B,EGR1,ANGPTL4,F3,JUNB,TIMM8A1,COX6B2,HK2,GSTT3,ARC,AABR07067829.1,FLNC,ID1,CSRP1,TMEM256,BHLHE40,XRCC4,TFDP2,ATP5ME,HSCB,SDC4,HSPA2,ATP5IF1,GSTK1,TXNDC17,RGS16,CDR2,DHRS11,TRIP10,HBEGF,LOC684270,CRYM,SEC61G,PFDN4,CCK,SBNO2,GCLM,RASL11B,DUSP1,TAF10,MRPL33,RPL41,MRPS18C,MTAP,COX8A,DBI,SELENOH,AC128207.1,VCL,KLF10,OST4,ALKBH7…
TF	Factor: Egr-1; motif: GCGGGGGCGG	TF:M01873	0.0195127	1.70968	3989	458	118	22041	MT2A,APLN,CNN2,EGR1,JUNB,TIMM8A1,ARC,CREG1,S1PR3,TMEM256,BHLHE40,ATP5ME,HSPA2,ATP5IF1,IER5L,IER5,HBEGF,LMO1,GCLM,RASL11B,LOC689574,MRPS18C,VCL,KLF10,OST4,ALKBH7,NXPH3,TPT1,ALAD,GTF2E2,AJAP1,HMGA1,BLVRB,PACSIN3,MRPS11,ALYREF,GRB14,CHKA,CCDC124,NAB2,FIS1,CBFB,SERP2,SPRY2,TMED9,AKIRIN1,KCTD5,SWI5,RANBP1,CNN3,COTL1,BRI3,C1QBP,MRFAP1,STOML2,NPM1,GABARAPL2,PSMB2,RBBP7,ARF5,SDHC,MKRN1,EIF1,YWHAQ,SEC22B,…
TF	Factor: AP-4; motif: RNCAGCTGC	TF:M00927	0.0200408	1.69808	5940	23	16	22041	ALAS2,ALOX15,HMOX1,RBM38,MT2A,YBX3,TAGLN,UCP2,CAR2,APOLD1,SLC25A39,CDC25B,ANGPTL4,JUNB,TIMM8A1,COX6B2
TF	Factor: HIF-1alpha; motif: NCACGT; match class: 1	TF:M02012_1	0.022102	1.65557	1557	419	53	22041	MT2A,GADD45G,F3,HK2,ARC,FECH,RGS16,LOC684270,SLC2A1,DUSP1,TAF10,UQCRQ,THOC7,MRPS11,ALYREF,GPATCH4,GLRX5,RPL35,NAB2,EZR,IDI1,RPL22L1,GAPDH,BRI3,RHOB,BNIP3,ATP5MC3,NPM1,GABARAPL2,ELOVL4,EIF1,YWHAQ,FKBP1A,USF2,CCT8,BNIP3L,DNAJA2,SLC23A2,B3GALT6,NOTCH3,DYRK1B,ZC3H6,TOM1L2,NOL9,SLC30A1,LRIG2,SLC6A6,HELZ,HIPK3,ATRNL1,RGD1565616,NCOA3,PDPR
TF	Factor: E2F-1; motif: NKTSSCGC; match class: 1	TF:M00428_1	0.023055	1.63724	2302	404	69	22041	MT2A,APOLD1,FLNC,PPP1R15A,HSPA2,IER5L,CDR2,DHRS11,IER5,LARP1B,DUSP1,RPL36,KLF10,NXPH3,APOO,ISCA1,ATP5MF,THOC7,PACSIN3,UQCRFS1,CCDC124,SLC25A4,ESF1,AKIRIN1,CNBP,TIMM17A,MTX2,COTL1,PTGES3,RHOB,COMMD3,BOK,DYNLL1,RXYLT1,NPM1,FAM92A,HNRNPD,RBBP7,NUTF2,CACYBP,EIF5A,TRAPPC3,EIF1,FKBP1A,CCT8,SEC16A,SETD5,WIPI2,UBN1,ZFP532,KIF13A,ARHGAP20,GNPTAB,INTS7,WDR19,LRP1,POLR2A,B3GALT6,MED1,TNRC6B,DNMBP,5330417C22…
TF	Factor: Osx; motif: CCNCCCCCNNN	TF:M07329	0.0240149	1.61952	4863	450	136	22041	HMOX1,GADD45G,CNN2,EGR1,ANGPTL4,F3,JUNB,TIMM8A1,COX6B2,GPX1,CREG1,CSRP1,TMEM256,BHLHE40,TFDP2,ATP5ME,HSPA2,RGS16,DHRS11,HBEGF,LOC684270,LMO1,SLC2A1,DUSP1,MRPL33,MRPS18C,VCL,OST4,NXPH3,JUN,RFC3,PRDX2,ALAD,LSM7,SELENOM,HMGA1,BLVRB,PACSIN3,ALYREF,CHKA,PFDN2,PSMA4,NAB2,SERP2,SPRY2,GAPDH,AKIRIN1,OLA1,KCTD5,MYG1,SWI5,RANBP1,CNN3,ATP5PD,MTX2,COTL1,BRI3,BOK,TMEM165,BNIP3,RXYLT1,UBE2A,FAM92A,PSMB2,RBX1,PS…
TF	Factor: AP-2gamma; motif: GCCYNCRGSN	TF:M03811	0.0242554	1.61519	6416	409	157	22041	YBX3,APLN,CNN2,EGR1,F3,JUNB,COX6B2,HK2,ARC,FLNC,CSRP1,FECH,BHLHE40,TFDP2,PPP1R15A,SDC4,HSPA2,IER5L,RGS16,TCEAL5,SEC61G,PFDN4,GCLM,RASL11B,DUSP1,RPL41,MTAP,DBI,RPL36,VCL,KLF10,HSPE1,JUN,TPT1,BLOC1S5,UQCRQ,MAGOH,PRDX2,APOO,ISCA1,AJAP1,SNRPB2,THOC7,HMGA1,TRMT112,BLVRB,PACSIN3,ALYREF,TBCA,CHKA,ATP5PF,CPTP,ATP5MG,GLRX5,CCDC124,NAB2,COX7C,TSC22D3,CBFB,ODC1,TOMM20,SERP2,MYG1,CNN3,ATP5PD,AABR07070043.1,M…
TF	Factor: CREB; motif: NSTGACGTAANN; match class: 1	TF:M00177_1	0.0245165	1.61054	1209	317	36	22041	SLC25A39,EGR1,PPP1R15A,CCK,DUSP1,TAF10,RPL37A,JUN,BCAS2,TPT1,SELENOM,GTF2E2,PFDN2,UQCRFS1,CCDC124,IDI1,AKIRIN1,ATP5F1D,RANBP1,TUBB2A,CNBP,TMEM165,DNTTIP1,PSMB2,LDHA,EIF1,YWHAQ,MOB4,BNIP3L,CDC42,SEC16A,HTT,TM9SF4,LOC100911196,SNRK,INTS7
TF	Factor: AP-2; motif: SNNNCCNCAGGCN; match class: 1	TF:M00915_1	0.0259071	1.58658	1830	360	53	22041	YBX3,EGR1,ARC,BHLHE40,SDC4,HSPA2,IER5L,DHRS11,GCLM,RASL11B,DUSP1,MRPS18C,TPT1,APOO,SELENOM,UROD,ALYREF,NAB2,ATP5PD,BRI3,RXYLT1,NPM1,FAM92A,CISD1,HNRNPD,RBBP7,ARF5,EIF5A,SPCS1,SDHC,EIF1,USF2,BNIP3L,VAPA,DNAJA2,RAB1A,SLC22A23,SETD5,UBN1,FRS2,ZFP532,WDR81,HTT,KIF13A,AHCTF1,REV3L,SNRK,INTS7,SESN1,NOTCH3,RNF38,ZC3H6,PTCH1
TF	Factor: E2F; motif: TTTSGCGSG; match class: 1	TF:M00939_1	0.026902	1.57021	1122	425	42	22041	ALOX15,MT2A,GADD45G,ARC,TFDP2,HSPA2,DUSP1,RPL36,KLF10,NXPH3,MAGOH,ATP5MF,THOC7,TRMT112,CBFB,ESF1,COMMD3,BOK,NPM1,PTN,NUTF2,CACYBP,EIF5A,VAPA,SETD5,WIPI2,UBN1,ZFP532,REV3L,INTS7,B3GALT6,NOTCH3,RNF38,TNRC18,GRAMD1B,ZFP451,UBOX5,LRIG2,CLEC16A,HIPK3,CUX1,SESN3
TF	Factor: Egr; motif: GTGGGSGCRRS	TF:M00807	0.0286535	1.54282	2477	25	11	22041	MT2A,GADD45G,APLN,CNN2,EGR1,ANGPTL4,F3,JUNB,TIMM8A1,COX6B2,HK2
TF	Factor: SREBP-2; motif: NNGYCACNNSMN	TF:M01177	0.0315179	1.50144	7002	313	133	22041	HBA-A3,HMOX1,RBM38,MT2A,YBX3,GADD45G,UCP2,CAR2,APOLD1,CNN2,CDC25B,EGR1,F3,ARC,S1PR3,FLNC,ID1,BHLHE40,TFDP2,PPP1R15A,HSPA2,TXNDC17,IER5L,CDR2,TRIP10,IER5,HBEGF,LARP1B,FXN,LMO1,SLC2A1,SEC61G,PFDN4,GCLM,DUSP1,TAF10,LOC689574,DBI,SELENOH,RPL36,AC128207.1,KLF10,ALKBH7,NXPH3,HSPE1,TK1,JUN,BCAS2,PRDX2,APOO,PRXL2B,TMEM70,ISCA1,AJAP1,THOC7,LOC100910996,PACSIN3,CHKA,RGD1308706,UQCRFS1,GLRX5,COX6A1,CCDC124,…
TF	Factor: E2F; motif: NNTTTCGCGCN; match class: 1	TF:M08875_1	0.0362949	1.44015	1072	421	40	22041	MT2A,APOLD1,TFDP2,HSPA2,IER5L,LOC689574,SELENOH,RPL36,KLF10,NXPH3,TK1,BLOC1S5,RFC3,PRXL2B,ATP5MF,CHKA,ESF1,SWI5,TIMM17A,BOK,STOML2,HNRNPD,CACYBP,SLC25A5,UBN1,FRS2,ZFP532,SLC35B4,AHCTF1,REV3L,GLG1,INTS7,LRP1,NOTCH3,KCNK10,HELZ,HIPK3,CUX1,PDPR,TMTC2
TF	Factor: Sp4; motif: SCCCCKCCCCCSN	TF:M07617	0.0385954	1.41346	2083	469	71	22041	APLN,CNN2,EGR1,TIMM8A1,TMEM256,BHLHE40,SDC4,SLC2A1,SELENOH,KLF10,HSPE1,ALAD,GTF2E2,ISCA1,BLVRB,ALYREF,GRB14,CHKA,PSMA4,TOMM20,RPL31,SWI5,CNN3,RHOB,TMEM165,DYNLL1,BNIP3,GABARAPL2,RBBP7,SDHC,YWHAQ,MOB4,VAPA,DNAJA2,PNPLA6,SEC16A,HIPK1,MBTPS1,PCNX3,SETD5,WIPI2,ANKRD50,TTC17,S100PBP,ELK4,NOTCH3,DYRK1B,RNF38,TMEM151B,ZC3H6,NOL9,DCHS1,TOB2,SLC30A1,KIF19,ST8SIA3,HIPK3,RGD1565616,FLRT2,SESN3,HIC2,NRDE2,HI…
TF	Factor: SF-1; motif: TGACCTTGN	TF:M01132	0.0386725	1.4126	1775	189	32	22041	HBA-A3,YBX3,CAR2,SLC25A39,HK2,PPP1R15A,DHRS11,MAD2L1BP,CRYM,SFXN4,COX8A,AC128207.1,VCL,ALKBH7,HSPE1,JUN,PRDX2,LSM7,ATP5MF,FHL2,CHKA,ATP5PF,UQCRFS1,COX6A1,MRPL20,ZFP428,ESF1,GAPDH,MYG1,HINT1,AABR07070043.1,MTX2
TF	Factor: ARNT; motif: YRCGTGNN	TF:M08800	0.043953	1.35701	901	287	27	22041	ALOX15,HSPA2,LOC684270,FXN,SEC61G,HYPK,OST4,GPATCH4,RPL35,NAB2,RPL22L1,BLOC1S4,TMED9,OLA1,KCTD5,COTL1,BRI3,RHOB,COMMD3,TMEM165,NPM1,PSMA2,SPCS1,USF2,MBTPS1,SLC39A10,WWC3
TF	Factor: HAIRYLIKE; motif: NNNNCANGTG	TF:M08885	0.0482663	1.31636	5138	252	86	22041	HMOX1,RBM38,MT2A,YBX3,GADD45G,UCP2,CAR2,F3,JUNB,TIMM8A1,HK2,ARC,CSRP1,FECH,SDC4,IER5L,RGS16,CDR2,DHRS11,TRIP10,HBEGF,LOC684270,LARP1B,CCK,DUSP1,TAF10,MRPS18C,MTAP,VCL,KLF10,ALKBH7,NXPH3,HSPE1,TPT1,RFC3,APOO,ALAD,LSM7,SELENOM,SEC11C,AJAP1,UROD,MRPS11,TBCA,PFDN2,GPATCH4,GLRX5,PSMA4,COX6A1,RPL35,EZR,IGSF21,MRPL20,TOMM20,GAPDH,LOC100362432,ATP5F1D,UBE2V2,KCTD5,SWI5,RANBP1,CNN3,TUBB2A,RNF10,BRI3,COMMD…
WP	Electron Transport Chain	WP:WP59	0.00236972	2.6253	88	254	19	3097	UCP2,ATP5ME,ATP5IF1,COX7B,COX8A,UQCRQ,ATP5MF,ATP5PF,ATP5MG,UQCRFS1,COX6A1,SLC25A4,NDUFB4,ATP5F1D,ATP5PD,ATP5MC3,SDHD,SDHC,SLC25A5
WP	Heme Biosynthesis	WP:WP86	0.00952481	2.02114	9	121	4	3097	ALAS2,FECH,ALAD,UROD
WP	Oxidative Stress	WP:WP173	0.0420285	1.37646	27	24	3	3097	HMOX1,JUNB,GPX1

## Sheet: Gprofiler 24H GMH vs Cont
source	term_name	term_id	adjusted_p_value	negative_log10_of_adjusted_p_value	term_size	query_size	intersection_size	effective_domain_size	intersections
GO:BP	mitotic cell cycle	GO:0000278	1.53904e-16	15.8128	687	102	31	17810	TUBB6,PTTG1,CENPW,UBE2C,CEP55,SGO1,CCNB1,CDCA8,CDK1,NUSAP1,KIFC1,KIF2C,NDC80,CDKN2C,STIL,KIF4A,KIF18B,CKS2,HSPA2,BRCA1,TACC3,BUB1B,ECT2,PRC1,BUB1,TPX2,RPA2,CCNF,MKI67,SMC4,CCND1
GO:BP	mitotic cell cycle process	GO:1903047	1.10654e-15	14.956	564	102	28	17810	PTTG1,UBE2C,CEP55,SGO1,CCNB1,CDCA8,CDK1,NUSAP1,KIFC1,KIF2C,NDC80,CDKN2C,STIL,KIF4A,CKS2,HSPA2,BRCA1,TACC3,BUB1B,ECT2,PRC1,BUB1,TPX2,RPA2,CCNF,MKI67,SMC4,CCND1
GO:BP	chromosome segregation	GO:0007059	1.08784e-13	12.9634	276	100	20	17810	PTTG1,CENPW,UBE2C,SGO1,CCNB1,CDCA8,NUSAP1,KIFC1,KIF2C,NDC80,KIF4A,BRCA1,TACC3,BUB1B,TOP2A,ECT2,PRC1,BUB1,MKI67,SMC4
GO:BP	cell cycle	GO:0007049	1.41019e-13	12.8507	1241	102	36	17810	TUBB6,PTTG1,CENPW,UBE2C,CEP55,SPC24,SGO1,CCNB1,CDCA8,CDK1,CDCA3,NUSAP1,KIFC1,KIF2C,NDC80,CDKN2C,STIL,KIF4A,KIF18B,CKS2,UHRF1,HSPA2,BRCA1,TACC3,BUB1B,MCM5,TOP2A,ECT2,PRC1,BUB1,TPX2,RPA2,CCNF,MKI67,SMC4,CCND1
GO:BP	mitotic sister chromatid segregation	GO:0000070	8.11119e-13	12.0909	132	77	14	17810	PTTG1,UBE2C,SGO1,CCNB1,CDCA8,NUSAP1,KIFC1,KIF2C,NDC80,KIF4A,TACC3,BUB1B,PRC1,BUB1
GO:BP	cell cycle process	GO:0022402	1.02512e-11	10.9892	945	102	30	17810	PTTG1,UBE2C,CEP55,SGO1,CCNB1,CDCA8,CDK1,NUSAP1,KIFC1,KIF2C,NDC80,CDKN2C,STIL,KIF4A,CKS2,HSPA2,BRCA1,TACC3,BUB1B,MCM5,TOP2A,ECT2,PRC1,BUB1,TPX2,RPA2,CCNF,MKI67,SMC4,CCND1
GO:BP	sister chromatid segregation	GO:0000819	1.13727e-11	10.9441	159	77	14	17810	PTTG1,UBE2C,SGO1,CCNB1,CDCA8,NUSAP1,KIFC1,KIF2C,NDC80,KIF4A,TACC3,BUB1B,PRC1,BUB1
GO:BP	mitotic nuclear division	GO:0140014	1.82784e-11	10.7381	228	100	17	17810	PTTG1,UBE2C,SGO1,CCNB1,CDCA8,NUSAP1,KIFC1,KIF2C,NDC80,KIF4A,TACC3,BUB1B,PRC1,BUB1,TPX2,MKI67,SMC4
GO:BP	nuclear division	GO:0000280	2.23692e-11	10.6504	364	100	20	17810	PTTG1,UBE2C,SGO1,CCNB1,CDCA8,NUSAP1,KIFC1,KIF2C,NDC80,KIF4A,CKS2,HSPA2,TACC3,BUB1B,TOP2A,PRC1,BUB1,TPX2,MKI67,SMC4
GO:BP	nuclear chromosome segregation	GO:0098813	9.17948e-11	10.0372	229	77	15	17810	PTTG1,UBE2C,SGO1,CCNB1,CDCA8,NUSAP1,KIFC1,KIF2C,NDC80,KIF4A,TACC3,BUB1B,ECT2,PRC1,BUB1
GO:BP	organelle fission	GO:0048285	1.263e-10	9.8986	399	100	20	17810	PTTG1,UBE2C,SGO1,CCNB1,CDCA8,NUSAP1,KIFC1,KIF2C,NDC80,KIF4A,CKS2,HSPA2,TACC3,BUB1B,TOP2A,PRC1,BUB1,TPX2,MKI67,SMC4
GO:BP	cell division	GO:0051301	1.73185e-10	9.76149	347	102	19	17810	CENPW,CEP55,SPC24,CCNB1,CDCA8,CDK1,CDCA3,NUSAP1,NDC80,KIF4A,KIF18B,CKS2,MCM5,TOP2A,ECT2,PRC1,TPX2,CCNF,CCND1
GO:BP	chromosome organization	GO:0051276	2.73371e-07	6.56325	1008	70	21	17810	PTTG1,CENPW,UBE2C,SGO1,CCNB1,DCLRE1C,CDCA8,CDK1,NUSAP1,KIFC1,KIF2C,NDC80,KIF4A,UHRF1,HSPA2,BRCA1,TACC3,BUB1B,MCM5,TOP2A,PRC1
GO:BP	regulation of cell cycle process	GO:0010564	1.37005e-06	5.86326	515	102	18	17810	UBE2C,CCNB1,CDK1,NUSAP1,NDC80,STIL,HSPA2,BRCA1,TACC3,BUB1B,ECT2,PRC1,BUB1,TPX2,RPA2,CCNF,MKI67,CCND1
GO:BP	microtubule cytoskeleton organization involved in mitosis	GO:1902850	4.84783e-06	5.31445	118	79	9	17810	CCNB1,NUSAP1,KIFC1,NDC80,STIL,KIF4A,TACC3,PRC1,TPX2
GO:BP	regulation of chromosome segregation	GO:0051983	7.3043e-06	5.13642	73	92	8	17810	UBE2C,CCNB1,KIF2C,NDC80,TACC3,BUB1B,BUB1,MKI67
GO:BP	mitotic cell cycle phase transition	GO:0044772	8.89809e-06	5.0507	324	102	14	17810	UBE2C,CCNB1,CDK1,NDC80,CDKN2C,CKS2,HSPA2,BRCA1,TACC3,BUB1B,BUB1,RPA2,CCNF,CCND1
GO:BP	mitotic spindle organization	GO:0007052	1.64143e-05	4.78478	94	79	8	17810	CCNB1,KIFC1,NDC80,STIL,KIF4A,TACC3,PRC1,TPX2
GO:BP	regulation of cell cycle	GO:0051726	2.26225e-05	4.64546	772	92	19	17810	UBE2C,CCNB1,CDK1,NUSAP1,NDC80,CDKN2C,STIL,CKS2,HSPA2,BRCA1,TACC3,BUB1B,ECT2,PRC1,BUB1,TPX2,RPA2,CCNF,MKI67
GO:BP	wound healing	GO:0042060	9.69278e-05	4.01355	301	22	7	17810	HMOX1,ALOX15,SLC4A1,PLAU,FCGR3A,TIMP1,TNFRSF12A
GO:BP	cell cycle phase transition	GO:0044770	0.000104417	3.98123	394	102	14	17810	UBE2C,CCNB1,CDK1,NDC80,CDKN2C,CKS2,HSPA2,BRCA1,TACC3,BUB1B,BUB1,RPA2,CCNF,CCND1
GO:BP	dendrite development	GO:0016358	0.000118772	3.92529	204	373	19	17810	BMP5,FYN,MAPK8IP2,NLGN1,SARM1,KIF1A,CRTC1,PTEN,EPHB2,KLF7,CDK5R1,FLRT1,DSCAM,RELN,TANC2,RBFOX2,FAT3,CDKL5,MECP2
GO:BP	dendrite morphogenesis	GO:0048813	0.000120491	3.91904	120	284	13	17810	FYN,MAPK8IP2,NLGN1,SARM1,KIF1A,PTEN,EPHB2,KLF7,CDK5R1,DSCAM,RELN,TANC2,RBFOX2
GO:BP	regulation of mitotic sister chromatid separation	GO:0010965	0.000158946	3.79875	51	77	6	17810	UBE2C,CCNB1,NDC80,TACC3,BUB1B,BUB1
GO:BP	metaphase/anaphase transition of mitotic cell cycle	GO:0007091	0.000158946	3.79875	51	77	6	17810	UBE2C,CCNB1,NDC80,TACC3,BUB1B,BUB1
GO:BP	mitotic metaphase plate congression	GO:0007080	0.000166868	3.77763	40	50	5	17810	CCNB1,CDCA8,KIFC1,KIF2C,NDC80
GO:BP	mitotic cell cycle checkpoint signaling	GO:0007093	0.00017339	3.76098	98	102	8	17810	CCNB1,CDK1,NDC80,BRCA1,BUB1B,BUB1,RPA2,CCND1
GO:BP	metaphase/anaphase transition of cell cycle	GO:0044784	0.000225616	3.64663	54	77	6	17810	UBE2C,CCNB1,NDC80,TACC3,BUB1B,BUB1
GO:BP	mitotic sister chromatid separation	GO:0051306	0.000225616	3.64663	54	77	6	17810	UBE2C,CCNB1,NDC80,TACC3,BUB1B,BUB1
GO:BP	regulation of chromosome separation	GO:1905818	0.000313764	3.5034	57	77	6	17810	UBE2C,CCNB1,NDC80,TACC3,BUB1B,BUB1
GO:BP	regulation of mitotic cell cycle	GO:0007346	0.000346851	3.45986	368	102	13	17810	UBE2C,CCNB1,CDK1,NUSAP1,NDC80,CKS2,HSPA2,BRCA1,BUB1B,BUB1,RPA2,MKI67,CCND1
GO:BP	regulation of sister chromatid segregation	GO:0033045	0.000348773	3.45746	58	77	6	17810	UBE2C,CCNB1,NDC80,TACC3,BUB1B,BUB1
GO:BP	response to wounding	GO:0009611	0.000577838	3.23819	396	14	6	17810	HMOX1,ALOX15,SLC4A1,PLAU,FCGR3A,TIMP1
GO:BP	metaphase plate congression	GO:0051310	0.000778686	3.10864	54	50	5	17810	CCNB1,CDCA8,KIFC1,KIF2C,NDC80
GO:BP	cellular component organization	GO:0016043	0.000783842	3.10577	5231	257	113	17810	ALOX15,SLC4A1,LGALS3,C3,CD14,BMP5,TNFRSF12A,BIN2,TUBB6,HCLS1,PTTG1,CENPW,UBE2C,NES,CEP55,SGO1,CCNB1,DCLRE1C,CDCA8,CDK1,NUSAP1,KIFC1,KIF2C,CD63,NDC80,CDKN2C,STIL,KIF4A,KIF18B,CKS2,UHRF1,HSPA2,BRCA1,TACC3,BUB1B,MCM5,TOP2A,ECT2,PRC1,KCTD9,BUB1,TPX2,FKBP10,TK1,LSM3,RPA2,CCNF,MKI67,MTRF1,SMC4,POMT1,AIDA,PFDN5,BCAP31,ARL6IP1,CCDC47,FYN,MAPK8IP2,MYCBP2,ARID1A,HERC1,MYO18A,CDC42BPB,GBF1,FAF2,CHD5,CNOT1,P…
GO:BP	spindle organization	GO:0007051	0.00090035	3.04559	157	79	8	17810	CCNB1,KIFC1,NDC80,STIL,KIF4A,TACC3,PRC1,TPX2
GO:BP	microtubule cytoskeleton organization	GO:0000226	0.00090302	3.0443	530	91	14	17810	TUBB6,CCNB1,NUSAP1,KIFC1,KIF2C,NDC80,STIL,KIF4A,KIF18B,BRCA1,TACC3,PRC1,TPX2,CCNF
GO:BP	regulation of signaling	GO:0023051	0.00122917	2.91039	2670	359	89	17810	HMOX1,ALOX15,LGALS3,C3,PLAU,TIMP1,SOCS3,CD14,BMP5,TNFRSF12A,ICAM1,DEPDC1B,HCLS1,ST5,CEP55,CCNB1,CD63,NDC80,BRCA1,BUB1,RPA2,TXNDC12,RBM4,AIDA,GPR108,PFDN5,ARHGEF25,BCAP31,FYN,MAPK8IP2,GBF1,MVB12B,CNOT1,NCOR1,SLC39A10,NLGN1,ARHGAP35,NLGN3,PREPL,SARM1,CAMTA1,WNK2,IRS2,INSR,RAPGEF1,CRTC1,CRY1,AKT3,PTEN,NTRK3,MN1,AGO1,APC2,EPHB2,IQSEC1,KLF7,CDK5R1,PDE4D,OSBPL8,BMP2K,APBA1,FOXO1,RELN,RNF165,KMT2A,HIP1,…
GO:BP	chromosome condensation	GO:0030261	0.00123687	2.90768	30	100	5	17810	CCNB1,CDK1,NUSAP1,TOP2A,SMC4
GO:BP	regulation of mitotic cell cycle phase transition	GO:1901990	0.00131205	2.88205	226	102	10	17810	UBE2C,CCNB1,CDK1,NDC80,HSPA2,BRCA1,BUB1B,BUB1,RPA2,CCND1
GO:BP	negative regulation of mitotic cell cycle phase transition	GO:1901991	0.00136815	2.86387	128	102	8	17810	CCNB1,CDK1,NDC80,BRCA1,BUB1B,BUB1,RPA2,CCND1
GO:BP	cell cycle checkpoint signaling	GO:0000075	0.00172934	2.76212	132	102	8	17810	CCNB1,CDK1,NDC80,BRCA1,BUB1B,BUB1,RPA2,CCND1
GO:BP	chromosome separation	GO:0051304	0.00177138	2.75169	76	77	6	17810	UBE2C,CCNB1,NDC80,TACC3,BUB1B,BUB1
GO:BP	regulation of cell communication	GO:0010646	0.00194903	2.71018	2658	359	88	17810	HMOX1,ALOX15,LGALS3,C3,PLAU,TIMP1,SOCS3,CD14,BMP5,TNFRSF12A,ICAM1,DEPDC1B,HCLS1,ST5,CEP55,CCNB1,CD63,NDC80,BRCA1,BUB1,RPA2,TXNDC12,RBM4,AIDA,GPR108,PFDN5,ARHGEF25,BCAP31,FYN,MAPK8IP2,GBF1,MVB12B,CNOT1,NCOR1,SLC39A10,NLGN1,ARHGAP35,NLGN3,PREPL,SARM1,CAMTA1,WNK2,IRS2,INSR,RAPGEF1,CRTC1,CRY1,AKT3,PTEN,NTRK3,MN1,AGO1,APC2,EPHB2,IQSEC1,KLF7,CDK5R1,PDE4D,OSBPL8,BMP2K,APBA1,FOXO1,RELN,RNF165,KMT2A,HIP1,…
GO:BP	establishment of chromosome localization	GO:0051303	0.00268111	2.57169	69	50	5	17810	CCNB1,CDCA8,KIFC1,KIF2C,NDC80
GO:BP	response to stress	GO:0006950	0.00278454	2.55525	3048	22	14	17810	ALAS2,HMOX1,ALOX15,SLC4A1,LGALS3,C3,PLAU,FCGR3A,MT2A,TIMP1,SOCS3,UPP1,CD14,TNFRSF12A
GO:BP	regulation of transmembrane transport	GO:0034762	0.00283115	2.54804	420	266	21	17810	C3,CD63,HSPA2,LOC691807,FAM173A,ARL6IP1,FYN,MAPK8IP2,CBARP,NLGN1,WNK2,IRS2,INSR,PTEN,EPHB2,AKAP6,PDE4D,OSBPL8,LRRC55,KCNQ2,RELN
GO:BP	cellular component organization or biogenesis	GO:0071840	0.00283565	2.54735	5419	257	114	17810	ALOX15,SLC4A1,LGALS3,C3,CD14,BMP5,TNFRSF12A,BIN2,TUBB6,HCLS1,PTTG1,CENPW,UBE2C,NES,CEP55,SGO1,CCNB1,DCLRE1C,CDCA8,CDK1,NUSAP1,KIFC1,KIF2C,CD63,NDC80,CDKN2C,STIL,KIF4A,KIF18B,CKS2,UHRF1,HSPA2,BRCA1,TACC3,BUB1B,MCM5,TOP2A,ECT2,PRC1,KCTD9,BUB1,TPX2,FKBP10,TK1,LSM3,RPA2,CCNF,MKI67,MTRF1,SMC4,POMT1,AIDA,PFDN5,NOB1,BCAP31,ARL6IP1,CCDC47,FYN,MAPK8IP2,MYCBP2,ARID1A,HERC1,MYO18A,CDC42BPB,GBF1,FAF2,CHD5,CN…
GO:BP	regulation of cellular component organization	GO:0051128	0.00294546	2.53085	2005	373	73	17810	ALOX15,LGALS3,C3,CD14,BMP5,TNFRSF12A,HCLS1,UBE2C,CCNB1,NUSAP1,CD63,NDC80,CDKN2C,STIL,HSPA2,BRCA1,TACC3,BUB1B,TOP2A,ECT2,BUB1,TPX2,CCNF,MKI67,AIDA,PFDN5,ARL6IP1,FYN,MYCBP2,CNOT1,PKD1,NLGN1,CAMSAP1,ARHGAP35,GNG4,SARM1,HUWE1,KIF1A,INSR,CRTC1,PTEN,NTRK3,MDGA1,APC2,EPHB2,ANK1,CDK5R1,FLRT1,BMP2K,DSCAM,ADD2,RELN,TENM3,KMT2A,HIP1,TANC2,GSK3B,KIF26A,TNKS,HAS3,SMCR8,TRIM67,PLXNA4,FAT3,CDKL5,TNR,HIP1R,TTBK2…
GO:BP	chromosome localization	GO:0050000	0.00309303	2.50962	71	50	5	17810	CCNB1,CDCA8,KIFC1,KIF2C,NDC80
GO:BP	regulation of mitotic metaphase/anaphase transition	GO:0030071	0.00418535	2.37827	49	77	5	17810	UBE2C,CCNB1,NDC80,BUB1B,BUB1
GO:BP	regulation of metaphase/anaphase transition of cell cycle	GO:1902099	0.00564701	2.24818	52	77	5	17810	UBE2C,CCNB1,NDC80,BUB1B,BUB1
GO:BP	regulation of cell cycle phase transition	GO:1901987	0.00622469	2.20588	293	217	15	17810	UBE2C,CCNB1,CDK1,NDC80,HSPA2,BRCA1,BUB1B,BUB1,RPA2,CCND1,PKD1,CRY1,INTS7,PTEN,MN1
GO:BP	attachment of spindle microtubules to kinetochore	GO:0008608	0.00757235	2.12077	28	69	4	17810	CCNB1,KIF2C,NDC80,ECT2
GO:BP	negative regulation of cell cycle process	GO:0010948	0.0076806	2.1146	215	102	9	17810	CCNB1,CDK1,NDC80,BRCA1,BUB1B,BUB1,RPA2,CCNF,CCND1
GO:BP	regulation of ion transmembrane transporter activity	GO:0032412	0.0105725	1.97582	189	266	13	17810	HSPA2,LOC691807,FAM173A,MAPK8IP2,CBARP,NLGN1,WNK2,PTEN,EPHB2,AKAP6,PDE4D,LRRC55,RELN
GO:BP	positive regulation of G2/M transition of mitotic cell cycle	GO:0010971	0.0108284	1.96543	21	102	4	17810	CCNB1,CDK1,HSPA2,CCND1
GO:BP	negative regulation of cell cycle	GO:0045786	0.011208	1.95047	287	102	10	17810	CCNB1,CDK1,NDC80,CDKN2C,BRCA1,BUB1B,BUB1,RPA2,CCNF,CCND1
GO:BP	regulation of signal transduction	GO:0009966	0.0115511	1.93738	2357	308	69	17810	HMOX1,ALOX15,LGALS3,C3,PLAU,TIMP1,SOCS3,CD14,BMP5,TNFRSF12A,ICAM1,DEPDC1B,HCLS1,ST5,CEP55,CCNB1,CD63,NDC80,BRCA1,BUB1,RPA2,TXNDC12,RBM4,AIDA,GPR108,PFDN5,ARHGEF25,BCAP31,FYN,MAPK8IP2,GBF1,MVB12B,CNOT1,NCOR1,SLC39A10,NLGN1,ARHGAP35,SARM1,CAMTA1,WNK2,INSR,RAPGEF1,CRY1,AKT3,PTEN,NTRK3,MN1,AGO1,APC2,EPHB2,IQSEC1,CDK5R1,PDE4D,OSBPL8,BMP2K,FOXO1,RELN,RNF165,HIP1,PER1,BIRC6,GSK3B,RNF152,KIF26A,TNKS,SESN…
GO:BP	dendritic spine organization	GO:0097061	0.0118949	1.92464	63	280	8	17810	FYN,NLGN1,KIF1A,PTEN,EPHB2,CDK5R1,RELN,TANC2
GO:BP	regulation of mitotic nuclear division	GO:0007088	0.0119474	1.92273	88	92	6	17810	CCNB1,NUSAP1,NDC80,BUB1B,BUB1,MKI67
GO:BP	organelle organization	GO:0006996	0.0120946	1.91741	3276	70	29	17810	ALOX15,BIN2,TUBB6,HCLS1,PTTG1,CENPW,UBE2C,SGO1,CCNB1,DCLRE1C,CDCA8,CDK1,NUSAP1,KIFC1,KIF2C,NDC80,STIL,KIF4A,KIF18B,CKS2,UHRF1,HSPA2,BRCA1,TACC3,BUB1B,MCM5,TOP2A,ECT2,PRC1
GO:BP	dendritic spine morphogenesis	GO:0060997	0.0134169	1.87235	46	280	7	17810	NLGN1,KIF1A,PTEN,EPHB2,CDK5R1,RELN,TANC2
GO:BP	positive regulation of cell cycle process	GO:0090068	0.01506	1.82217	187	69	7	17810	UBE2C,CCNB1,CDK1,NUSAP1,NDC80,HSPA2,ECT2
GO:BP	regulation of molecular function	GO:0065009	0.0155405	1.80853	2424	308	70	17810	SLC4A1,C3,PLAU,TIMP1,HCLS1,PTTG1,ST5,CCNB1,CDKN2C,DHFR,CKS2,HSPA2,TACC3,ECT2,CCS,TPX2,LOC691807,CCNF,RFC2,CCND1,AIDA,EEF1D,FAM173A,ARHGEF25,BCAP31,ARL6IP1,FYN,MAPK8IP2,MYCBP2,GBF1,CBARP,SBF2,FAF2,PKD1,SLC39A10,NLGN1,ARHGAP35,ARHGAP23,WNK2,TRIO,IRS2,INSR,RAPGEF1,CRTC1,PTEN,NTRK3,DOCK3,APC2,EPHB2,IQSEC1,CDK5R1,MOB1B,AKAP6,RABGAP1L,PDE4D,OSBPL8,BMP2K,AGAP1,ADD2,LRRC55,RELN,PRKAR2A,HIP1,BIRC6,GSK3B,H…
GO:BP	positive regulation of cell cycle	GO:0045787	0.0163043	1.7877	266	69	8	17810	UBE2C,CCNB1,CDK1,NUSAP1,NDC80,CKS2,HSPA2,ECT2
GO:BP	wound healing involved in inflammatory response	GO:0002246	0.0165225	1.78192	6	14	2	17810	HMOX1,TIMP1
GO:BP	negative regulation of mitotic cell cycle	GO:0045930	0.0174978	1.75702	180	102	8	17810	CCNB1,CDK1,NDC80,BRCA1,BUB1B,BUB1,RPA2,CCND1
GO:BP	regulation of dendritic spine morphogenesis	GO:0061001	0.017686	1.75237	32	280	6	17810	NLGN1,KIF1A,PTEN,CDK5R1,RELN,TANC2
GO:BP	spindle assembly checkpoint signaling	GO:0071173	0.0178828	1.74756	31	77	4	17810	CCNB1,NDC80,BUB1B,BUB1
GO:BP	mitotic spindle checkpoint signaling	GO:0071174	0.0178828	1.74756	31	77	4	17810	CCNB1,NDC80,BUB1B,BUB1
GO:BP	mitotic spindle assembly checkpoint signaling	GO:0007094	0.0178828	1.74756	31	77	4	17810	CCNB1,NDC80,BUB1B,BUB1
GO:BP	regulation of cyclin-dependent protein serine/threonine kinase activity	GO:0000079	0.0182188	1.73948	78	238	8	17810	CCNB1,CDKN2C,CKS2,CCNF,CCND1,PKD1,PTEN,CDK5R1
GO:BP	negative regulation of cell cycle phase transition	GO:1901988	0.0182212	1.73942	181	102	8	17810	CCNB1,CDK1,NDC80,BRCA1,BUB1B,BUB1,RPA2,CCND1
GO:BP	regulation of transmembrane transporter activity	GO:0022898	0.018504	1.73273	199	266	13	17810	HSPA2,LOC691807,FAM173A,MAPK8IP2,CBARP,NLGN1,WNK2,PTEN,EPHB2,AKAP6,PDE4D,LRRC55,RELN
GO:BP	regulation of phagocytosis, engulfment	GO:0060099	0.0196032	1.70767	10	9	2	17810	ALOX15,C3
GO:BP	regulation of membrane invagination	GO:1905153	0.0196032	1.70767	10	9	2	17810	ALOX15,C3
GO:BP	spindle checkpoint signaling	GO:0031577	0.0203707	1.69099	32	77	4	17810	CCNB1,NDC80,BUB1B,BUB1
GO:BP	erythrocyte homeostasis	GO:0034101	0.0206894	1.68425	122	7	3	17810	ALAS2,HMOX1,SLC4A1
GO:BP	positive regulation of transmembrane transport	GO:0034764	0.0210651	1.67644	172	266	12	17810	C3,HSPA2,FAM173A,ARL6IP1,WNK2,IRS2,INSR,EPHB2,AKAP6,OSBPL8,LRRC55,RELN
GO:BP	neuron projection organization	GO:0106027	0.0212139	1.67338	68	280	8	17810	FYN,NLGN1,KIF1A,PTEN,EPHB2,CDK5R1,RELN,TANC2
GO:BP	regulation of cation transmembrane transport	GO:1904062	0.022782	1.64241	266	266	15	17810	CD63,HSPA2,LOC691807,FAM173A,FYN,MAPK8IP2,CBARP,NLGN1,WNK2,PTEN,EPHB2,AKAP6,PDE4D,LRRC55,RELN
GO:BP	negative regulation of mitotic metaphase/anaphase transition	GO:0045841	0.0231046	1.6363	33	77	4	17810	CCNB1,NDC80,BUB1B,BUB1
GO:BP	negative regulation of mitotic sister chromatid separation	GO:2000816	0.0231046	1.6363	33	77	4	17810	CCNB1,NDC80,BUB1B,BUB1
GO:BP	negative regulation of mitotic sister chromatid segregation	GO:0033048	0.0231046	1.6363	33	77	4	17810	CCNB1,NDC80,BUB1B,BUB1
GO:BP	negative regulation of sister chromatid segregation	GO:0033046	0.0231046	1.6363	33	77	4	17810	CCNB1,NDC80,BUB1B,BUB1
GO:BP	regulation of chromosome organization	GO:0033044	0.0236543	1.62609	250	77	8	17810	UBE2C,CCNB1,NDC80,BRCA1,TACC3,BUB1B,TOP2A,BUB1
GO:BP	cell surface receptor signaling pathway	GO:0007166	0.0242671	1.61498	2262	28	13	17810	HMOX1,LGALS3,C3,FCGR3A,TIMP1,CSF2RB,SOCS3,CD14,BMP5,TNFRSF12A,ICAM1,DEPDC1B,HCLS1
GO:BP	regulation of cyclin-dependent protein kinase activity	GO:1904029	0.0264532	1.57752	82	238	8	17810	CCNB1,CDKN2C,CKS2,CCNF,CCND1,PKD1,PTEN,CDK5R1
GO:BP	positive regulation of cell cycle G2/M phase transition	GO:1902751	0.0264597	1.57741	26	102	4	17810	CCNB1,CDK1,HSPA2,CCND1
GO:BP	negative regulation of chromosome separation	GO:1905819	0.0293708	1.53208	35	77	4	17810	CCNB1,NDC80,BUB1B,BUB1
GO:BP	negative regulation of chromosome segregation	GO:0051985	0.0293708	1.53208	35	77	4	17810	CCNB1,NDC80,BUB1B,BUB1
GO:BP	negative regulation of metaphase/anaphase transition of cell cycle	GO:1902100	0.0293708	1.53208	35	77	4	17810	CCNB1,NDC80,BUB1B,BUB1
GO:BP	regulation of transporter activity	GO:0032409	0.029719	1.52697	208	266	13	17810	HSPA2,LOC691807,FAM173A,MAPK8IP2,CBARP,NLGN1,WNK2,PTEN,EPHB2,AKAP6,PDE4D,LRRC55,RELN
GO:BP	regulation of ion transmembrane transport	GO:0034765	0.0300947	1.52151	341	266	17	17810	CD63,HSPA2,LOC691807,FAM173A,ARL6IP1,FYN,MAPK8IP2,CBARP,NLGN1,WNK2,PTEN,EPHB2,AKAP6,PDE4D,LRRC55,KCNQ2,RELN
GO:BP	heme metabolic process	GO:0042168	0.0306069	1.51418	23	5	2	17810	ALAS2,HMOX1
GO:BP	cell projection morphogenesis	GO:0048858	0.0314612	1.50223	537	363	27	17810	TNFRSF12A,NES,FYN,MAPK8IP2,MYCBP2,NLGN1,ARHGAP35,NFASC,SARM1,TRIO,KIF1A,DSCAML1,PTEN,EPHB2,KLF7,CDK5R1,FLRT1,DSCAM,RELN,RNF165,TANC2,RBFOX2,DCC,PLXNA4,CDKL5,TNR,ZSWIM8
GO:BP	nervous system development	GO:0007399	0.0316541	1.49957	1957	379	69	17810	C3,MT2A,BMP5,TNFRSF12A,NES,CDKN2C,TACC3,FABP7,ECT2,COPS2,FYN,MAPK8IP2,MYCBP2,ARID1A,HERC1,PKD1,NLGN1,CAMSAP1,ARHGAP35,NFASC,SARM1,PCLO,SPEN,TRIO,KIF1A,DSCAML1,IRS2,DCHS1,CRTC1,AKT3,PTEN,MDGA1,APC2,EPHB2,ITPK1,KLF7,CDK5R1,NF1X,FLRT1,DSCAM,ADD2,RELN,RNF165,TENM3,TANC2,SOX5,RBFOX2,GSK3B,KIF26A,TRIM67,SHC3,DCC,PLXNA4,MYRF,ZBTB16,FAT3,TENM4,CDKL5,NDST1,EIF2B1,TNR,HYDIN,TTBK2,CLSTN2,ZSWIM8,MIB1,DPF3,ME…
GO:BP	central nervous system development	GO:0007417	0.0322391	1.49162	859	379	38	17810	C3,MT2A,BMP5,CDKN2C,TACC3,FABP7,FYN,MYCBP2,ARID1A,HERC1,PKD1,ARHGAP35,TRIO,KIF1A,DSCAML1,IRS2,AKT3,PTEN,MDGA1,EPHB2,CDK5R1,NF1X,RELN,RBFOX2,GSK3B,SHC3,DCC,PLXNA4,MYRF,ZBTB16,TENM4,NDST1,EIF2B1,TNR,HYDIN,TTBK2,MECP2,NCOR2
GO:BP	negative regulation of chromosome organization	GO:2001251	0.0325031	1.48808	74	77	5	17810	CCNB1,NDC80,BUB1B,TOP2A,BUB1
GO:BP	regulation of mitotic sister chromatid segregation	GO:0033047	0.0329341	1.48235	36	77	4	17810	CCNB1,NDC80,BUB1B,BUB1
GO:BP	regulation of extrinsic apoptotic signaling pathway via death domain receptors	GO:1902041	0.0342753	1.46502	45	62	4	17810	HMOX1,LGALS3,ICAM1,BRCA1
GO:BP	inflammatory response	GO:0006954	0.0348818	1.4574	529	20	6	17810	HMOX1,ALOX15,C3,TIMP1,SOCS3,CD14
GO:BP	cell morphogenesis involved in neuron differentiation	GO:0048667	0.0375182	1.42576	481	363	25	17810	TNFRSF12A,FYN,MAPK8IP2,MYCBP2,NLGN1,ARHGAP35,NFASC,SARM1,TRIO,KIF1A,DSCAML1,PTEN,EPHB2,KLF7,CDK5R1,DSCAM,RELN,RNF165,TANC2,RBFOX2,DCC,PLXNA4,CDKL5,TNR,ZSWIM8
GO:BP	meiotic cell cycle	GO:0051321	0.0375197	1.42574	204	100	8	17810	PTTG1,NDC80,CKS2,HSPA2,TOP2A,BUB1,MKI67,SMC4
GO:BP	myeloid cell homeostasis	GO:0002262	0.0384505	1.4151	150	7	3	17810	ALAS2,HMOX1,SLC4A1
GO:BP	circadian rhythm	GO:0007623	0.0460898	1.3364	178	278	12	17810	CDK1,TOP2A,RBM4,MYCBP2,RAI1,NLGN1,HUWE1,CRTC1,CRY1,PTEN,KMT2A,PER1
GO:BP	circadian regulation of gene expression	GO:0032922	0.0485614	1.31371	56	278	7	17810	RBM4,MYCBP2,RAI1,HUWE1,CRY1,KMT2A,PER1
GO:CC	chromosome, centromeric region	GO:0000775	1.40748e-08	7.85156	152	100	12	17782	CENPW,SPC24,SGO1,CDCA8,KIF2C,NDC80,NUF2,BUB1B,TOP2A,BUB1,MKI67,SMC4
GO:CC	chromosomal region	GO:0098687	1.62398e-07	6.78942	233	100	13	17782	CENPW,SPC24,SGO1,CDCA8,KIF2C,NDC80,NUF2,BUB1B,TOP2A,BUB1,RPA2,MKI67,SMC4
GO:CC	condensed chromosome	GO:0000793	1.34282e-06	5.87198	195	92	11	17782	CENPW,SPC24,KIF2C,NDC80,NUF2,HSPA2,BRCA1,BUB1B,TOP2A,BUB1,MKI67
GO:CC	spindle	GO:0005819	1.37267e-05	4.86243	286	79	11	17782	CCNB1,CDCA8,CDK1,NUSAP1,KIF18B,HSPA2,BUB1B,ECT2,PRC1,NUDCD2,TPX2
GO:CC	NMS complex	GO:0031617	3.7953e-05	4.42075	4	60	3	17782	SPC24,NDC80,NUF2
GO:CC	Ndc80 complex	GO:0031262	3.7953e-05	4.42075	4	60	3	17782	SPC24,NDC80,NUF2
GO:CC	kinetochore	GO:0000776	5.6808e-05	4.24559	98	77	7	17782	CENPW,SPC24,KIF2C,NDC80,NUF2,BUB1B,BUB1
GO:CC	condensed chromosome, centromeric region	GO:0000779	0.000103802	3.98379	107	77	7	17782	CENPW,SPC24,KIF2C,NDC80,NUF2,BUB1B,BUB1
GO:CC	microtubule cytoskeleton	GO:0015630	0.000138017	3.86007	1045	71	17	17782	TUBB6,CEP55,CCNB1,CDCA8,CDK1,NUSAP1,KIF2C,NDC80,STIL,KIF18B,HSPA2,TACC3,BUB1B,TOP2A,ECT2,PRC1,NUDCD2
GO:CC	cytoskeleton	GO:0005856	0.00086353	3.06372	1771	71	21	17782	SLC4A1,BIN2,TUBB6,HCLS1,NES,CEP55,CCNB1,CDCA8,CDK1,NUSAP1,KIF2C,NDC80,STIL,KIF18B,HSPA2,TACC3,BUB1B,TOP2A,ECT2,PRC1,NUDCD2
GO:CC	cyclin-dependent protein kinase holoenzyme complex	GO:0000307	0.00105301	2.97757	42	102	5	17782	CCNB1,CDK1,CKS2,CCNF,CCND1
GO:CC	cyclin B1-CDK1 complex	GO:0097125	0.00148748	2.82755	2	43	2	17782	CCNB1,CDK1
GO:CC	intercellular bridge	GO:0045171	0.00246267	2.60859	64	79	5	17782	CEP55,CDCA8,PRC1,NUDCD2,TPX2
GO:CC	protein kinase complex	GO:1902911	0.00320052	2.49478	90	355	10	17782	CCNB1,CDK1,CKS2,CCNF,CCND1,INSR,CDK5R1,PRKAR2A,SMCR8,GTF2H3
GO:CC	chromosome	GO:0005694	0.00368371	2.43371	962	116	19	17782	CENPW,SPC24,SGO1,CDCA8,KIF2C,NDC80,UHRF1,NUF2,HSPA2,BRCA1,BUB1B,TOP2A,BUB1,RPA2,MKI67,RFC2,SMC4,COPS9,HMGA1
GO:CC	midbody	GO:0030496	0.00502699	2.29869	141	70	6	17782	CEP55,CDCA8,CDK1,KIF4A,ECT2,PRC1
GO:CC	supramolecular complex	GO:0099080	0.00622333	2.20598	921	84	15	17782	TUBB6,HCLS1,CENPW,NES,SPC24,CDK1,NUSAP1,KIF2C,NDC80,KIF18B,NUF2,BUB1B,BUB1,TPX2,LSM3
GO:CC	mitotic spindle	GO:0072686	0.00723471	2.14058	133	79	6	17782	CDK1,NUSAP1,ECT2,PRC1,NUDCD2,TPX2
GO:CC	intracellular non-membrane-bounded organelle	GO:0043232	0.0164296	1.78437	3987	165	59	17782	ALOX15,SLC4A1,BIN2,TUBB6,HCLS1,CENPW,NES,CEP55,SPC24,SGO1,CCNB1,CDCA8,CDK1,NUSAP1,KIF2C,NDC80,STIL,KIF18B,REXO5,UHRF1,NUF2,HSPA2,BRCA1,TACC3,BUB1B,TOP2A,ECT2,PRC1,NUDCD2,BUB1,TPX2,LSM3,RPA2,CCNF,MKI67,RBM4,RFC2,SMC4,COPS9,PFDN5,EEF1D,HMGA1,ARHGEF25,RPL5,BCAP31,FYN,MYCBP2,ARID1A,MYO18A,CDC42BPB,FAF2,CNOT1,EP400,NCOR1,ANK3,DCTN4,CAMSAP1,UBR4,ARHGAP35
GO:CC	non-membrane-bounded organelle	GO:0043228	0.0171846	1.76486	3993	165	59	17782	ALOX15,SLC4A1,BIN2,TUBB6,HCLS1,CENPW,NES,CEP55,SPC24,SGO1,CCNB1,CDCA8,CDK1,NUSAP1,KIF2C,NDC80,STIL,KIF18B,REXO5,UHRF1,NUF2,HSPA2,BRCA1,TACC3,BUB1B,TOP2A,ECT2,PRC1,NUDCD2,BUB1,TPX2,LSM3,RPA2,CCNF,MKI67,RBM4,RFC2,SMC4,COPS9,PFDN5,EEF1D,HMGA1,ARHGEF25,RPL5,BCAP31,FYN,MYCBP2,ARID1A,MYO18A,CDC42BPB,FAF2,CNOT1,EP400,NCOR1,ANK3,DCTN4,CAMSAP1,UBR4,ARHGAP35
GO:CC	serine/threonine protein kinase complex	GO:1902554	0.0196005	1.70773	76	102	5	17782	CCNB1,CDK1,CKS2,CCNF,CCND1
GO:MF	cyclin-dependent protein serine/threonine kinase regulator activity	GO:0016538	0.0019857	2.70209	43	102	5	17382	CCNB1,CDKN2C,CKS2,CCNF,CCND1
GO:MF	microtubule motor activity	GO:0003777	0.0140156	1.85339	59	55	4	17382	KIFC1,KIF2C,KIF4A,KIF18B
GO:MF	guanyl-nucleotide exchange factor activity	GO:0005085	0.0159048	1.79847	197	345	14	17382	ST5,ECT2,EEF1D,ARHGEF25,MYCBP2,GBF1,SBF2,TRIO,RAPGEF1,DOCK3,RASGEF1B,ARFGEF3,SMCR8,EIF2B1
GO:MF	microtubule binding	GO:0008017	0.0354537	1.45034	233	79	7	17382	NUSAP1,KIFC1,KIF2C,KIF4A,KIF18B,PRC1,TPX2
GO:MF	enzyme activator activity	GO:0008047	0.03995	1.39848	577	308	24	17382	ST5,CCNB1,CKS2,ECT2,TPX2,EEF1D,ARHGEF25,FYN,MYCBP2,GBF1,SBF2,ARHGAP35,ARHGAP23,TRIO,RAPGEF1,DOCK3,CDK5R1,MOB1B,RABGAP1L,RASGEF1B,AGAP1,TBC1D16,ARFGEF3,SMCR8
GO:MF	GTPase activator activity	GO:0005096	0.0468888	1.32893	375	361	20	17382	ST5,ECT2,EEF1D,ARHGEF25,MYCBP2,GBF1,SBF2,ARHGAP35,ARHGAP23,TRIO,RAPGEF1,DOCK3,RABGAP1L,RASGEF1B,AGAP1,TBC1D16,ARFGEF3,SMCR8,EIF2B1,TBC1D12
KEGG	Porphyrin and chlorophyll metabolism	KEGG:00860	0.011144	1.95296	29	5	2	8241	ALAS2,HMOX1
KEGG	Cell cycle	KEGG:04110	0.0117982	1.92818	122	102	8	8241	PTTG1,CCNB1,CDK1,CDKN2C,BUB1B,MCM5,BUB1,CCND1
KEGG	Ferroptosis	KEGG:04216	0.0319304	1.4958	40	6	2	8241	HMOX1,ALOX15
REAC	Resolution of Sister Chromatid Cohesion	REAC:R-RNO-2500257	3.10141e-05	4.50844	104	77	10	7336	TUBB6,SPC24,SGO1,CCNB1,CDCA8,CDK1,NDC80,NUF2,BUB1B,BUB1
REAC	Separation of Sister Chromatids	REAC:R-RNO-2467813	0.00106461	2.97281	152	77	10	7336	TUBB6,PTTG1,UBE2C,SPC24,SGO1,CDCA8,NDC80,NUF2,BUB1B,BUB1
REAC	Mitotic Anaphase	REAC:R-RNO-68882	0.00150839	2.82149	158	77	10	7336	TUBB6,PTTG1,UBE2C,SPC24,SGO1,CDCA8,NDC80,NUF2,BUB1B,BUB1
REAC	Mitotic Metaphase and Anaphase	REAC:R-RNO-2555396	0.00159615	2.79693	159	77	10	7336	TUBB6,PTTG1,UBE2C,SPC24,SGO1,CDCA8,NDC80,NUF2,BUB1B,BUB1
REAC	Mitotic Spindle Checkpoint	REAC:R-RNO-69618	0.00174639	2.75786	95	77	8	7336	UBE2C,SPC24,SGO1,CDCA8,NDC80,NUF2,BUB1B,BUB1
REAC	Cell Cycle, Mitotic	REAC:R-RNO-69278	0.00346253	2.46061	411	102	18	7336	TUBB6,PTTG1,UBE2C,SPC24,SGO1,CCNB1,CDCA8,CDK1,NDC80,NUF2,BUB1B,MCM5,BUB1,TPX2,RPA2,RFC2,SMC4,CCND1
REAC	Mitotic Prometaphase	REAC:R-RNO-68877	0.00355492	2.44917	174	77	10	7336	TUBB6,SPC24,SGO1,CCNB1,CDCA8,CDK1,NDC80,NUF2,BUB1B,BUB1
REAC	Cell Cycle Checkpoints	REAC:R-RNO-69620	0.00442398	2.35419	236	99	13	7336	UBE2C,SPC24,SGO1,CCNB1,CDCA8,CDK1,NDC80,NUF2,BUB1B,MCM5,BUB1,RPA2,RFC2
REAC	Amplification of signal from the kinetochores	REAC:R-RNO-141424	0.0053846	2.26885	80	77	7	7336	SPC24,SGO1,CDCA8,NDC80,NUF2,BUB1B,BUB1
REAC	Amplification of signal from unattached kinetochores via a MAD2 inhibitory signal	REAC:R-RNO-141444	0.0053846	2.26885	80	77	7	7336	SPC24,SGO1,CDCA8,NDC80,NUF2,BUB1B,BUB1
REAC	Cell Cycle	REAC:R-RNO-1640170	0.00634388	2.19765	472	102	19	7336	TUBB6,PTTG1,CENPW,UBE2C,SPC24,SGO1,CCNB1,CDCA8,CDK1,NDC80,NUF2,BUB1B,MCM5,BUB1,TPX2,RPA2,RFC2,SMC4,CCND1
REAC	RHO GTPases Activate Formins	REAC:R-RNO-5663220	0.0103879	1.98347	121	77	8	7336	TUBB6,SPC24,SGO1,CDCA8,NDC80,NUF2,BUB1B,BUB1
REAC	Regulation of APC/C activators between G1/S and early anaphase	REAC:R-RNO-176408	0.0181616	1.74085	25	65	4	7336	UBE2C,CCNB1,CDK1,BUB1B
REAC	M Phase	REAC:R-RNO-68886	0.0232124	1.63428	312	65	11	7336	TUBB6,PTTG1,UBE2C,SPC24,SGO1,CCNB1,CDCA8,CDK1,NDC80,NUF2,BUB1B
REAC	Activation of NIMA Kinases NEK9, NEK6, NEK7	REAC:R-RNO-2980767	0.0295039	1.53012	3	43	2	7336	CCNB1,CDK1
REAC	Phosphorylation of the APC/C	REAC:R-RNO-176412	0.035435	1.45057	17	43	3	7336	UBE2C,CCNB1,CDK1
REAC	APC/C:Cdc20 mediated degradation of mitotic proteins	REAC:R-RNO-176409	0.0438394	1.35814	58	65	5	7336	PTTG1,UBE2C,CCNB1,CDK1,BUB1B
REAC	Activation of APC/C and APC/C:Cdc20 mediated degradation of mitotic proteins	REAC:R-RNO-176814	0.0438394	1.35814	58	65	5	7336	PTTG1,UBE2C,CCNB1,CDK1,BUB1B
TF	Factor: BEN; motif: CAGCGRNV; match class: 1	TF:M01240_1	8.22822e-12	11.0847	11101	382	266	22041	ALOX15,LGALS3,PLAU,MT2A,IFITM3,SOCS3,UPP1,CD14,MIS18A,ICAM1,TUBB6,DEPDC1B,ST5,UBE2C,NES,CEP55,SPC24,CCNB1,DCLRE1C,CDCA8,CDK1,CDCA3,NUSAP1,KIFC1,KIF2C,ARHGAP11A,CD63,CDKN2C,DHFR,KIF4A,KIF18B,MRC1,REXO5,CKS2,NUF2,HSPA2,BRCA1,AMPD3,MCM5,FABP7,TOP2A,ECT2,PRC1,NUDCD2,AABR07044711.1,KCTD9,PRDX1,PXDC1,PLCD1,BUB1,CCS,TPX2,CCDC82,NAT14,RPA2,DCTPP1,TXNDC12,LOC691807,CCNF,MKI67,HEBP1,DDAH2,AMDHD2,RFC2,SMC4,…
TF	Factor: ETF; motif: GVGGMGG; match class: 1	TF:M00695_1	3.6548e-11	10.4371	3888	379	127	22041	SOCS3,MIS18A,SGO1,KIF18B,REXO5,KCTD9,PXDC1,PLCD1,TXNDC12,LOC691807,MKI67,CCND1,COPS2,EEF1D,ATP5PD,RPL5,FYN,ARID1A,PRRC2A,HERC1,MYO18A,CDC42BPB,MVB12B,TRAPPC10,CBARP,SBF2,FAF2,PKD1,NCOR1,SLC39A10,SLC22A23,LOC680039,CAMSAP1,UBR4,ARHGAP35,TMEM158,GNG4,NOVA2,PACS2,SNRK,TNRC18,TET2,WNK2,KAT6A,INPPL1,TLE4,WDR82,PARD3,SOBP,DSCAML1,PCNX1,USP24,ARID2,IRS2,KLHL29,INSR,DCHS1,CRY1,PTEN,NTRK3,ANKRD52,FAM8A1,D…
TF	Factor: ETF; motif: GVGGMGG	TF:M00695	6.99693e-11	10.1551	6829	361	179	22041	MT2A,SOCS3,CD14,MIS18A,TUBB6,ST5,UBE2C,SHCBP1,SPC24,SGO1,CCNB1,CDCA8,CD63,CDKN2C,DHFR,KIF18B,REXO5,HSPA2,AMPD3,BUB1B,MCM5,ECT2,PRC1,KCTD9,PXDC1,PLCD1,BUB1,CCS,LSM3,RPA2,TXNDC12,LOC691807,CCNF,MKI67,RBM4,DDAH2,AMDHD2,SMC4,CCND1,BMP1,COPS2,HGH1,EEF1D,FAM173A,ATP5PD,RPL5,CCDC47,SDHC,FYN,ARID1A,PRRC2A,HERC1,MYO18A,CDC42BPB,MVB12B,TRAPPC10,CBARP,SBF2,FAF2,CNOT1,PKD1,RAI1,NCOR1,SLC39A10,SLC22A23,LOC680…
TF	Factor: WT1; motif: GNGGGGGCGGGG	TF:M03893	1.82394e-09	8.73899	5370	325	136	22041	HMOX1,CSF2RB,UPP1,CD14,TNFRSF12A,BIN2,ICAM1,TUBB6,PTTG1,ST5,UBE2C,NES,CEP55,S1PR3,CDCA8,CDK1,KIF2C,CD63,NDC80,CDKN2C,DHFR,AMPD3,PRC1,KCTD9,PLCD1,BUB1,FKBP10,LOC691807,MCFD2,DDAH2,CCND1,BMP1,COPS9,GPR108,PFDN5,HMGA1,ARHGEF25,ATP5PD,AP3M1,CCDC47,SDHC,FYN,MAPK8IP2,ARID1A,PRRC2A,MYO18A,CDC42BPB,GBF1,MVB12B,TRAPPC10,SBF2,PKD1,RAI1,SLC39A10,SLC22A23,LOC680039,CAMSAP1,UBR4,ARHGAP35,TMEM158,NLGN3,DUSP18,…
TF	Factor: ZF5; motif: GSGCGCGR; match class: 1	TF:M00716_1	3.03822e-09	8.51738	10519	333	221	22041	HMOX1,C3,PLAU,MT2A,TIMP1,CSF2RB,TAGLN,SOCS3,UPP1,TNFRSF12A,BIN2,MIS18A,ICAM1,TUBB6,PTTG1,CENPW,ST5,UBE2C,SHCBP1,NES,S1PR3,SGO1,CCNB1,DCLRE1C,CDCA8,CDK1,CDCA3,NUSAP1,KIFC1,KIF2C,ARHGAP11A,CD63,CDKN2C,DHFR,REXO5,CKS2,UHRF1,NUF2,HSPA2,BRCA1,AMPD3,TOP2A,ECT2,PRC1,NUDCD2,AABR07044711.1,KCTD9,PXDC1,PLCD1,BUB1,TPX2,CCDC82,LSM3,NAT14,RPA2,TXNDC12,LOC691807,CCNF,MKI67,RBM4,MCFD2,MTRF1,DDAH2,AMDHD2,SMC4,PO…
TF	Factor: ETF; motif: CCCCGCCCCYN; match class: 1	TF:M07039_1	7.61323e-09	8.11843	11780	243	181	22041	HMOX1,ALOX15,SLC4A1,LGALS3,C3,PLAU,MT2A,AKR1B8,TIMP1,CSF2RB,TAGLN,SOCS3,UPP1,TNFRSF12A,BIN2,MIS18A,ICAM1,TUBB6,DEPDC1B,HCLS1,PTTG1,ST5,UBE2C,SHCBP1,NES,CEP55,S1PR3,SGO1,CDCA8,CDK1,CDCA3,KIF2C,ARHGAP11A,CD63,NDC80,CDKN2C,DHFR,KIF18B,CKS2,UHRF1,HSPA2,BRCA1,TACC3,AMPD3,FABP7,ECT2,PRC1,AABR07044711.1,KCTD9,PRDX1,PXDC1,PLCD1,BUB1,CCS,FKBP10,CCDC82,TK1,LSM3,NAT14,RPA2,TXNDC12,LOC691807,CCNF,MKI67,HEBP1…
TF	Factor: Egr-1; motif: GCGGGGGCGG	TF:M01873	1.86879e-08	7.72844	3989	280	97	22041	MT2A,CSF2RB,CD14,TNFRSF12A,BIN2,ICAM1,TUBB6,PTTG1,UBE2C,NES,S1PR3,CD63,NDC80,CDKN2C,DHFR,CKS2,HSPA2,AMPD3,PRC1,KCTD9,PLCD1,BUB1,CCNF,DDAH2,CCND1,BMP1,GPR108,PFDN5,HMGA1,CCDC47,SDHC,FYN,MAPK8IP2,ARID1A,PRRC2A,CDC42BPB,MVB12B,TRAPPC10,CBARP,SBF2,PKD1,RAI1,SLC39A10,SLC22A23,ARHGAP35,TMEM158,SARM1,NOVA2,PACS2,TET2,WNK2,KAT6A,INPPL1,TLE4,WDR82,DSCAML1,RGD1565616,PCNX1,USP24,ARID2,IRS2,KLHL29,RAPGEF1,D…
TF	Factor: EGR; motif: CGCCCCCGCNN	TF:M08878	2.13648e-08	7.6703	4691	280	108	22041	MT2A,CSF2RB,SOCS3,CD14,TNFRSF12A,BIN2,TUBB6,PTTG1,UBE2C,NES,S1PR3,SGO1,CDK1,KIFC1,CD63,NDC80,CDKN2C,DHFR,AMPD3,KCTD9,PLCD1,BUB1,MTRF1,DDAH2,POMT1,CCND1,BMP1,GPR108,PFDN5,HMGA1,CTSD,RPL5,CCDC47,SDHC,FYN,MAPK8IP2,ARID1A,PRRC2A,MVB12B,TRAPPC10,CBARP,PKD1,RAI1,NCOR1,ANK3,SLC39A10,SLC22A23,LOC680039,ARHGAP35,TMEM158,NLGN3,PREPL,SARM1,ARHGAP23,NOVA2,PACS2,TNRC18,TET2,KAT6A,INPPL1,TLE4,WDR82,PARD3,DSCAM…
TF	Factor: E2F; motif: GGCGSG	TF:M00803	4.63402e-08	7.33404	9000	330	193	22041	HMOX1,LGALS3,PLAU,MT2A,TIMP1,IFITM3,SOCS3,UPP1,MIS18A,ICAM1,TUBB6,DEPDC1B,ST5,SHCBP1,NES,SPC24,SGO1,CDCA8,NUSAP1,KIFC1,KIF2C,CD63,CDKN2C,DHFR,KIF18B,REXO5,CKS2,UHRF1,NUF2,HSPA2,AMPD3,MCM5,ECT2,PRC1,NUDCD2,AABR07044711.1,KCTD9,PRDX1,PXDC1,PLCD1,BUB1,CCS,CCDC82,TK1,LSM3,DCTPP1,TXNDC12,LOC691807,CCNF,MKI67,MCFD2,MTRF1,DDAH2,SMC4,POMT1,CCND1,BMP1,COPS2,COPS9,HGH1,THYN1,FAM173A,CTSD,ATP5PD,AP3M1,BCAP3…
TF	Factor: Egr-1; motif: GCGGGGGCGG	TF:M07354	7.44231e-08	7.12829	4850	280	109	22041	MT2A,CSF2RB,SOCS3,CD14,TNFRSF12A,BIN2,ICAM1,TUBB6,PTTG1,UBE2C,NES,S1PR3,SGO1,CD63,NDC80,CDKN2C,DHFR,HSPA2,AMPD3,KCTD9,PLCD1,BUB1,CCNF,MTRF1,DDAH2,CCND1,BMP1,GPR108,PFDN5,HMGA1,RPL5,CCDC47,SDHC,FYN,MAPK8IP2,ARID1A,PRRC2A,CDC42BPB,MVB12B,TRAPPC10,CBARP,SBF2,PKD1,RAI1,NCOR1,SLC39A10,SLC22A23,LOC680039,CAMSAP1,ARHGAP35,TMEM158,NLGN3,PREPL,SARM1,ARHGAP23,NOVA2,PACS2,TET2,KAT6A,INPPL1,TLE4,WDR82,PARD3,…
TF	Factor: ETF; motif: CCCCGCCCCYN	TF:M07039	1.01712e-07	6.99263	15685	285	248	22041	LGALS5,HBB,LOC103690018,HMOX1,ALOX15,SLC4A1,LGALS3,C3,PLAU,MT2A,AKR1B8,TIMP1,IFITM3,CSF2RB,TAGLN,SOCS3,UPP1,CD14,BMP5,TNFRSF12A,BIN2,MIS18A,ICAM1,TUBB6,DEPDC1B,HCLS1,PTTG1,CENPW,CP,ST5,UBE2C,SHCBP1,NES,CEP55,S1PR3,SGO1,CCNB1,DCLRE1C,CDCA8,CDK1,CDCA3,NUSAP1,KIFC1,KIF2C,ARHGAP11A,CD63,NDC80,CDKN2C,DHFR,KIF18B,MRC1,CKS2,UHRF1,NUF2,HSPA2,BRCA1,TACC3,AMPD3,MCM5,FABP7,ECT2,PRC1,NUDCD2,AABR07044711.1,KC…
TF	Factor: KROX; motif: CCCGCCCCCRCCCC	TF:M00982	1.06359e-07	6.97322	4796	322	120	22041	MT2A,CSF2RB,CD14,TNFRSF12A,BIN2,TUBB6,PTTG1,ST5,NES,S1PR3,SGO1,CD63,NDC80,CDKN2C,DHFR,AMPD3,PRC1,KCTD9,PLCD1,BUB1,MCFD2,MTRF1,DDAH2,POMT1,CCND1,BMP1,PFDN5,HMGA1,ARHGEF25,ATP5PD,AP3M1,RPL5,BCAP31,CCDC47,SDHC,FYN,MAPK8IP2,ARID1A,PRRC2A,CDC42BPB,GBF1,MVB12B,CBARP,SBF2,PKD1,RAI1,NCOR1,SLC39A10,SLC22A23,LOC680039,CAMSAP1,ARHGAP35,TMEM158,PREPL,DUSP18,SARM1,ARHGAP23,TET2,KAT6A,USP22,INPPL1,TLE4,WDR82,K…
TF	Factor: WT1; motif: CGCCCCCNCN	TF:M02036	2.42036e-07	6.61612	6274	322	144	22041	MT2A,CSF2RB,SOCS3,UPP1,CD14,TNFRSF12A,BIN2,TUBB6,PTTG1,UBE2C,NES,S1PR3,SGO1,CDCA3,KIFC1,CD63,NDC80,DHFR,AMPD3,KCTD9,PXDC1,PLCD1,BUB1,NAT14,LOC691807,MCFD2,MTRF1,DDAH2,POMT1,CCND1,BMP1,COPS2,GPR108,PFDN5,HMGA1,ARHGEF25,ATP5PD,RPL5,CCDC47,SDHC,FYN,MAPK8IP2,ARID1A,PRRC2A,MYO18A,MVB12B,TRAPPC10,CBARP,SBF2,CNOT1,PKD1,RAI1,NCOR1,SLC39A10,SLC22A23,LOC680039,CAMSAP1,ARHGAP35,TMEM158,NLGN3,PREPL,GNG4,SARM…
TF	Factor: ZF5; motif: NRNGNGCGCGCWN; match class: 1	TF:M00333_1	2.42837e-07	6.61469	10372	382	240	22041	LOC103690018,ALOX15,LGALS3,PLAU,MT2A,TIMP1,SOCS3,CD14,TNFRSF12A,MIS18A,ICAM1,TUBB6,DEPDC1B,NES,SPC24,SGO1,CDCA8,CDK1,CDCA3,KIFC1,CD63,CDKN2C,DHFR,KIF4A,KIF18B,REXO5,CKS2,UHRF1,NUF2,HSPA2,AMPD3,BUB1B,MCM5,TOP2A,NUDCD2,KCTD9,PRDX1,PXDC1,PLCD1,BUB1,CCS,TPX2,CCDC82,NAT14,RPA2,DCTPP1,TXNDC12,LOC691807,CCNF,MKI67,HEBP1,MTRF1,DDAH2,RFC2,SMC4,POMT1,CCND1,BMP1,COPS9,HGH1,CLCC1,EEF1D,THYN1,ATP6V1G1,HMGA1,F…
TF	Factor: E2F; motif: GGCGSG; match class: 1	TF:M00803_1	2.75233e-07	6.5603	5698	382	154	22041	HMOX1,PLAU,SOCS3,ICAM1,TUBB6,NES,KIFC1,CD63,CDKN2C,DHFR,KIF18B,REXO5,CKS2,HSPA2,AMPD3,MCM5,KCTD9,PRDX1,PXDC1,PLCD1,CCS,CCDC82,CCNF,MKI67,MCFD2,DDAH2,CCND1,BMP1,COPS9,FAM173A,CTSD,ATP5PD,AP3M1,BCAP31,CCDC47,FYN,MAPK8IP2,ARID1A,PRRC2A,MYO18A,CDC42BPB,MVB12B,TRAPPC10,CBARP,SBF2,CNOT1,PKD1,RAI1,NCOR1,SLC22A23,LOC680039,CAMSAP1,UBR4,TENM2,ARHGAP35,TMEM158,NLGN3,PREPL,GNG4,SARM1,PACS2,SNRK,TNRC18,TET2,…
TF	Factor: BEN; motif: CAGCGRNV	TF:M01240	4.86532e-07	6.31289	15905	333	287	22041	LGALS5,HBB,ALAS2,HMOX1,ALOX15,LGALS3,PLAU,FCGR3A,MT2A,AKR1B8,TIMP1,IFITM3,TAGLN,SOCS3,UPP1,CD14,TNFRSF12A,BIN2,MIS18A,ICAM1,TUBB6,DEPDC1B,HCLS1,PTTG1,ST5,UBE2C,SHCBP1,NES,CEP55,S1PR3,SPC24,SGO1,CCNB1,DCLRE1C,CDCA8,CDK1,CDCA3,NUSAP1,KIFC1,KIF2C,ARHGAP11A,CD63,CDKN2C,DHFR,KIF4A,KIF18B,MRC1,REXO5,CKS2,NUF2,HSPA2,BRCA1,TACC3,AMPD3,MCM5,FABP7,TOP2A,ECT2,PRC1,NUDCD2,AABR07044711.1,KCTD9,PRDX1,PXDC1,PLC…
TF	Factor: ZF5; motif: GSGCGCGR	TF:M00716	6.81463e-07	6.16656	13909	235	191	22041	ALAS2,HMOX1,LGALS3,C3,PLAU,MT2A,TIMP1,CSF2RB,TAGLN,SOCS3,UPP1,CD14,TNFRSF12A,BIN2,MIS18A,ICAM1,TUBB6,DEPDC1B,PTTG1,CENPW,ST5,UBE2C,SHCBP1,NES,S1PR3,SPC24,SGO1,CCNB1,DCLRE1C,CDCA8,CDK1,CDCA3,NUSAP1,KIFC1,KIF2C,ARHGAP11A,CD63,NDC80,CDKN2C,DHFR,KIF4A,MRC1,REXO5,CKS2,UHRF1,NUF2,HSPA2,BRCA1,AMPD3,MCM5,TOP2A,ECT2,PRC1,NUDCD2,AABR07044711.1,KCTD9,PXDC1,PLCD1,BUB1,TPX2,CCDC82,TK1,LSM3,NAT14,RPA2,DCTPP1,T…
TF	Factor: Sp1; motif: NGGGGGCGGGGYN	TF:M00196	1.33301e-06	5.87517	7379	280	142	22041	HMOX1,LGALS3,PLAU,AKR1B8,TIMP1,CSF2RB,TAGLN,UPP1,TNFRSF12A,ICAM1,TUBB6,DEPDC1B,CENPW,ST5,UBE2C,CEP55,S1PR3,CDCA8,CDK1,KIF2C,CD63,NDC80,CDKN2C,DHFR,KIF18B,CKS2,HSPA2,FABP7,PRC1,KCTD9,PRDX1,PXDC1,PLCD1,BUB1,FKBP10,CCDC82,LSM3,NAT14,LOC691807,CCNF,HEBP1,MCFD2,DDAH2,SMC4,CCND1,AIDA,COPS9,HGH1,GPR108,PFDN5,ATP6V1G1,HMGA1,ARHGEF25,ATP5PD,AP3M1,BCAP31,PSMC5,BPGM,CCDC47,SDHC,FYN,MAPK8IP2,ARID1A,PRRC2A,HE…
TF	Factor: AP-2; motif: MKCCCSCNGGCG; match class: 1	TF:M00189_1	1.97507e-06	5.70442	2875	382	92	22041	SOCS3,TUBB6,PLCD1,CCDC82,NAT14,DDAH2,SMC4,BMP1,COPS2,ARHGEF25,ATP5PD,ARL6IP1,MAPK8IP2,ARID1A,PRRC2A,MYO18A,MVB12B,SBF2,FAF2,PKD1,RAI1,NCOR1,SLC22A23,LOC680039,TMEM158,GNG4,NFASC,PACS2,SNRK,WNK2,INPPL1,TLE4,PARD3,SOBP,RGD1565616,PCNX1,ARID2,IRS2,KLHL29,PTEN,NTRK3,FAM8A1,MN1,DOCK3,MDGA1,ITPK1,RPRD2,ANK1,CDK5R1,NF1X,RABGAP1L,OSBPL8,ZFP236,APBA1,ZFP319,LRRC55,FOXO1,ZCCHC14,RELN,RNF165,PRKAR2A,BIRC6,T…
TF	Factor: E2F-3; motif: GGCGGGN	TF:M02089	2.41593e-06	5.61692	9875	325	198	22041	HMOX1,ALOX15,LGALS3,PLAU,MT2A,AKR1B8,IFITM3,CSF2RB,TAGLN,UPP1,TNFRSF12A,BIN2,ICAM1,TUBB6,DEPDC1B,PTTG1,CENPW,ST5,UBE2C,CEP55,S1PR3,CDCA8,CDK1,CDCA3,NUSAP1,KIF2C,ARHGAP11A,CD63,CDKN2C,DHFR,KIF18B,HSPA2,BUB1B,FABP7,ECT2,PRC1,KCTD9,PRDX1,PXDC1,PLCD1,FKBP10,CCDC82,NAT14,TXNDC12,LOC691807,CCNF,MKI67,HEBP1,MCFD2,DDAH2,AMDHD2,RFC2,SMC4,CCND1,BMP1,AIDA,COPS9,HGH1,GPR108,CLCC1,ATP6V1G1,HMGA1,ATP5PD,AP3M1,…
TF	Factor: AP2; motif: GCCYGSGGSN	TF:M08867	3.64246e-06	5.4386	6283	372	158	22041	LGALS3,MT2A,AKR1B8,TIMP1,IFITM3,CSF2RB,TAGLN,SOCS3,CD14,ICAM1,DEPDC1B,HCLS1,ST5,UBE2C,NES,CD63,CDKN2C,DHFR,HSPA2,MCM5,NUDCD2,KCTD9,PXDC1,PLCD1,BUB1,FKBP10,NAT14,CCNF,MKI67,MCFD2,SMC4,BMP1,ATP6V1G1,HMGA1,ATP5PD,RPL5,SDHC,FYN,ARID1A,PRRC2A,HERC1,MYO18A,GBF1,MVB12B,TRAPPC10,CBARP,SBF2,CNOT1,EP400,RAI1,NCOR1,SLC39A10,SLC22A23,LOC680039,CAMSAP1,TMEM158,DUSP18,GNG4,SARM1,PACS2,SNRK,TNRC18,WNK2,KAT6A,TL…
TF	Factor: Sp1; motif: NNGGGGCGGGGNN	TF:M00932	4.02522e-06	5.39521	7570	268	138	22041	HMOX1,LGALS3,PLAU,AKR1B8,CSF2RB,TAGLN,UPP1,TNFRSF12A,BIN2,ICAM1,TUBB6,DEPDC1B,CENPW,ST5,UBE2C,CEP55,S1PR3,CDCA8,CDK1,KIF2C,CD63,CDKN2C,DHFR,KIF18B,HSPA2,FABP7,PRC1,KCTD9,PRDX1,PXDC1,PLCD1,FKBP10,CCDC82,NAT14,CCNF,HEBP1,MCFD2,DDAH2,SMC4,CCND1,AIDA,COPS9,HGH1,GPR108,PFDN5,CLCC1,ATP6V1G1,HMGA1,ATP5PD,AP3M1,RPL5,BCAP31,PSMC5,BPGM,CCDC47,SDHC,FYN,MAPK8IP2,ARID1A,PRRC2A,MYO18A,CDC42BPB,RUSC2,GBF1,MVB12…
TF	Factor: Sp1; motif: NNGGGGCGGGGNN; match class: 1	TF:M00932_1	1.06285e-05	4.97353	3293	382	99	22041	HMOX1,UPP1,ICAM1,ST5,CEP55,S1PR3,KIF2C,CD63,DHFR,HSPA2,PRDX1,FKBP10,CCDC82,NAT14,CCNF,DDAH2,CCND1,HGH1,ATP6V1G1,HMGA1,AP3M1,BCAP31,SDHC,ARID1A,PRRC2A,MYO18A,CDC42BPB,RUSC2,MVB12B,TRAPPC10,CBARP,SBF2,RAI1,SLC22A23,ARHGAP35,TMEM158,NOVA2,PACS2,SNRK,WNK2,KAT6A,USP22,INPPL1,TLE4,WDR82,KIF1A,DSCAML1,RGD1565616,PCNX1,USP24,IRS2,KLHL29,RAPGEF1,DCHS1,CRY1,PTEN,NTRK3,MN1,FAM210B,AGO1,MDGA1,ITPK1,KLF7,CDK5…
TF	Factor: AP2; motif: GCCYGSGGSN; match class: 1	TF:M08867_1	1.09924e-05	4.95891	2083	363	69	22041	NES,CD63,KCTD9,PXDC1,FKBP10,NAT14,ATP5PD,ARID1A,PRRC2A,MYO18A,MVB12B,TRAPPC10,SBF2,CNOT1,NCOR1,SLC39A10,SLC22A23,TMEM158,GNG4,SNRK,TNRC18,WNK2,TLE4,PARD3,KIF1A,SOBP,RGD1565616,ARID2,IRS2,KLHL29,DCHS1,CRY1,INTS7,NTRK3,FAM8A1,MN1,DOCK3,ITPK1,ZXDC,EDEM3,CDK5R1,NF1X,RGD1306271,AGAP1,FOXO1,UNC80,RELN,PRKAR2A,TOMM70,PM20D2,RNF152,HDAC4,TNKS,SMCR8,GRIK3,STOX2,IRS1,KLF12,CNNM2,KCNA3,ZBTB16,SHISA6,ZC3H12C…
TF	Factor: ZF5; motif: NRNGNGCGCGCWN	TF:M00333	1.27969e-05	4.89289	14458	328	261	22041	LOC103690018,HMOX1,ALOX15,SLC4A1,LGALS3,PLAU,MT2A,TIMP1,IFITM3,SOCS3,UPP1,CD14,TNFRSF12A,BIN2,MIS18A,ICAM1,TUBB6,DEPDC1B,PTTG1,CENPW,UBE2C,SHCBP1,NES,CEP55,S1PR3,SPC24,SGO1,DCLRE1C,CDCA8,CDK1,CDCA3,KIFC1,CD63,CDKN2C,DHFR,KIF4A,KIF18B,MRC1,REXO5,CKS2,UHRF1,NUF2,HSPA2,BRCA1,AMPD3,BUB1B,MCM5,FABP7,TOP2A,ECT2,PRC1,NUDCD2,AABR07044711.1,KCTD9,PRDX1,PXDC1,PLCD1,BUB1,CCS,TPX2,FKBP10,CCDC82,TK1,LSM3,NAT1…
TF	Factor: REST; motif: NCTRGTKGCCCCCGYCC; match class: 1	TF:M05302_1	2.1384e-05	4.66991	9394	328	189	22041	HMOX1,ALOX15,SLC4A1,LGALS3,C3,MT2A,AKR1B8,TAGLN,SOCS3,CD14,TNFRSF12A,ICAM1,TUBB6,CENPW,ST5,UBE2C,SHCBP1,NES,CEP55,S1PR3,SPC24,CDK1,KIF2C,ARHGAP11A,CD63,DHFR,KIF18B,CKS2,UHRF1,HSPA2,BUB1B,FABP7,ECT2,PRC1,AABR07044711.1,KCTD9,PRDX1,PXDC1,PLCD1,CCDC82,NAT14,RPA2,CCNF,MCFD2,DDAH2,SMC4,CCND1,BMP1,COPS2,AIDA,THYN1,ATP6V1G1,HMGA1,FAM173A,ARHGEF25,ATP5PD,AP3M1,BCAP31,CCDC47,SDHC,FYN,ARID1A,PRRC2A,HERC1,M…
TF	Factor: Sp1; motif: GGGGCGGGGC	TF:M00931	2.14922e-05	4.66772	7300	280	137	22041	HMOX1,LGALS3,PLAU,AKR1B8,CSF2RB,TAGLN,UPP1,TNFRSF12A,BIN2,ICAM1,TUBB6,DEPDC1B,CENPW,ST5,UBE2C,CEP55,S1PR3,CDCA8,CDK1,KIF2C,ARHGAP11A,CD63,CDKN2C,DHFR,KIF18B,HSPA2,FABP7,PRC1,KCTD9,PRDX1,PXDC1,PLCD1,FKBP10,CCDC82,NAT14,CCNF,HEBP1,MCFD2,DDAH2,SMC4,BMP1,AIDA,COPS9,HGH1,GPR108,ATP6V1G1,HMGA1,ATP5PD,AP3M1,BCAP31,PSMC5,BPGM,CCDC47,SDHC,FYN,MAPK8IP2,ARID1A,PRRC2A,MYO18A,CDC42BPB,RUSC2,GBF1,MVB12B,TRAPPC…
TF	Factor: Sp1; motif: CCCCGCCCCN	TF:M00933	2.25678e-05	4.64651	7420	325	157	22041	HMOX1,LGALS3,CSF2RB,TAGLN,SOCS3,UPP1,TNFRSF12A,ICAM1,TUBB6,DEPDC1B,HCLS1,CENPW,ST5,UBE2C,CEP55,S1PR3,SGO1,CDCA8,CDK1,KIF2C,CD63,CDKN2C,DHFR,HSPA2,FABP7,PRC1,AABR07044711.1,KCTD9,PRDX1,PXDC1,PLCD1,FKBP10,CCDC82,NAT14,CCNF,MCFD2,DDAH2,SMC4,CCND1,COPS2,AIDA,HGH1,GPR108,NOB1,ATP6V1G1,HMGA1,ATP5PD,AP3M1,RPL5,BPGM,CCDC47,SDHC,FYN,MAPK8IP2,ARID1A,PRRC2A,MYO18A,CDC42BPB,RUSC2,GBF1,MVB12B,TRAPPC10,CBARP,S…
TF	Factor: GKLF; motif: NNRRGRRNGNSNNN	TF:M07040	2.30179e-05	4.63794	11624	230	162	22041	LGALS5,SLC4A1,LGALS3,C3,PLAU,FCGR3A,MT2A,AKR1B8,TIMP1,IFITM3,CSF2RB,SOCS3,UPP1,TNFRSF12A,BIN2,MIS18A,ICAM1,TUBB6,DEPDC1B,HCLS1,PTTG1,CP,ST5,UBE2C,SHCBP1,NES,CEP55,S1PR3,SGO1,CCNB1,DCLRE1C,CDCA8,CDK1,CDCA3,CD63,NDC80,KIF4A,KIF18B,MRC1,CKS2,UHRF1,MCM5,FABP7,TOP2A,ECT2,PRC1,AABR07044711.1,PRDX1,PXDC1,PLCD1,BUB1,FKBP10,CCDC82,NAT14,RPA2,TXNDC12,LOC691807,RBM4,MTRF1,DDAH2,SMC4,POMT1,CCND1,BMP1,COPS2,A…
TF	Factor: E2F-1; motif: NKTSSCGC	TF:M00428	2.40859e-05	4.61824	6724	323	145	22041	HMOX1,PLAU,MT2A,TIMP1,UPP1,TNFRSF12A,BIN2,TUBB6,DEPDC1B,UBE2C,SHCBP1,NES,SPC24,CCNB1,DCLRE1C,CDK1,CDCA3,NUSAP1,KIFC1,ARHGAP11A,CD63,CDKN2C,DHFR,KIF4A,REXO5,UHRF1,NUF2,HSPA2,BRCA1,AMPD3,MCM5,ECT2,NUDCD2,KCTD9,PXDC1,CCS,FKBP10,LSM3,NAT14,RPA2,DCTPP1,LOC691807,MKI67,AMDHD2,SMC4,POMT1,CCND1,BMP1,COPS2,COPS9,HGH1,NOB1,HMGA1,FAM173A,ARHGEF25,ATP5PD,AP3M1,RPL5,PSMC5,ARL6IP1,CCDC47,FYN,MAPK8IP2,PRRC2A,CD…
TF	Factor: ZBP89; motif: CCCCKCCCCCNN	TF:M07397	2.53618e-05	4.59582	6442	322	140	22041	HMOX1,C3,MT2A,AKR1B8,SOCS3,UPP1,TNFRSF12A,ICAM1,TUBB6,DEPDC1B,HCLS1,ST5,UBE2C,SGO1,CDCA8,KIF2C,ARHGAP11A,CD63,NDC80,DHFR,UHRF1,AABR07044711.1,PRDX1,PLCD1,BUB1,NAT14,CCNF,MCFD2,MTRF1,DDAH2,SMC4,POMT1,CCND1,BMP1,COPS2,GPR108,PFDN5,CLCC1,NOB1,HMGA1,ATP5PD,AP3M1,RPL5,BCAP31,ARL6IP1,CCDC47,SDHC,MAPK8IP2,ARID1A,PRRC2A,RUSC2,GBF1,MVB12B,CBARP,SBF2,FAF2,CHD5,RAI1,NCOR1,SLC22A23,DCTN4,UBR4,ARHGAP35,FOCAD,…
TF	Factor: WT1; motif: GNGGGGGCGGGG; match class: 1	TF:M03893_1	2.7407e-05	4.56214	1827	379	64	22041	TNFRSF12A,TUBB6,CEP55,KIF2C,CD63,DHFR,KCTD9,BMP1,HMGA1,AP3M1,FYN,ARID1A,PRRC2A,MVB12B,SBF2,RAI1,CAMSAP1,ARHGAP35,TMEM158,NOVA2,TET2,INPPL1,TLE4,WDR82,DSCAML1,RGD1565616,PCNX1,IRS2,KLHL29,RAPGEF1,CRTC1,NTRK3,FAM8A1,MN1,DOCK3,FAM210B,AGO1,MDGA1,ANK1,ZXDC,CDK5R1,MOB1B,NF1X,RABGAP1L,OSBPL8,ZFP236,UNC80,BIRC6,TANC2,KIF26A,HDAC4,AVL9,SESN3,STOX2,KLF12,TRIM67,NEURL1B,SHISA6,HIP1R,HCFC1,MIB1,CDK2AP1,SOGA…
TF	Factor: Sp1; motif: CCCCGCCCCN; match class: 1	TF:M00933_1	2.91138e-05	4.5359	3000	332	82	22041	HMOX1,UPP1,ICAM1,DEPDC1B,ST5,CEP55,CDCA8,CD63,DHFR,AABR07044711.1,FKBP10,CCDC82,NAT14,DDAH2,SMC4,CCND1,ATP6V1G1,HMGA1,AP3M1,SDHC,MAPK8IP2,ARID1A,PRRC2A,CDC42BPB,MVB12B,TRAPPC10,CBARP,SBF2,RAI1,UBR4,ARHGAP35,TMEM158,DUSP18,NOVA2,PACS2,SNRK,WNK2,KAT6A,USP22,INPPL1,TLE4,WDR82,KIF1A,DSCAML1,RGD1565616,PCNX1,IRS2,KLHL29,RAPGEF1,DCHS1,CRTC1,PTEN,NTRK3,MN1,FAM210B,AGO1,GSE1,KLF7,CDK5R1,MOB1B,ZFP236,ZFP3…
TF	Factor: BTEB3; motif: BNRNGGGAGGNGT	TF:M01865	3.49361e-05	4.45673	8224	332	172	22041	LGALS5,LOC103690018,ALOX15,LGALS3,C3,PLAU,TIMP1,TAGLN,SOCS3,TNFRSF12A,MIS18A,ICAM1,TUBB6,HCLS1,CP,ST5,UBE2C,CEP55,S1PR3,CCNB1,CDCA8,CDK1,CDCA3,CD63,NDC80,DHFR,KIF18B,AMPD3,FABP7,TOP2A,ECT2,PRC1,AABR07044711.1,KCTD9,PXDC1,PLCD1,CCS,FKBP10,CCDC82,TK1,TXNDC12,LOC691807,DDAH2,AMDHD2,SMC4,POMT1,BMP1,COPS2,AIDA,GPR108,CLCC1,NOB1,EEF1D,FAM173A,AP3M1,RPL5,BCAP31,ARL6IP1,SDHC,FYN,MAPK8IP2,ARID1A,PRRC2A,DO…
TF	Factor: AP-2alpha; motif: NGCCYSNNGSN	TF:M01857	3.78298e-05	4.42217	5195	377	135	22041	LGALS3,C3,SOCS3,UPP1,CD14,ICAM1,TUBB6,ST5,UBE2C,NES,S1PR3,SGO1,CDCA3,CD63,CDKN2C,DHFR,UHRF1,HSPA2,MCM5,PRC1,NUDCD2,KCTD9,PXDC1,BUB1,NAT14,RPA2,TXNDC12,CCNF,MCFD2,AMDHD2,BMP1,COPS2,COPS9,EEF1D,ATP6V1G1,HMGA1,ATP5PD,RPL5,FYN,ARID1A,PRRC2A,MYO18A,MVB12B,TRAPPC10,SBF2,CNOT1,EP400,RAI1,NCOR1,LOC680039,CAMSAP1,ARHGAP35,TMEM158,NLGN3,GNG4,NOVA2,PACS2,TNRC18,WNK2,KAT6A,INPPL1,TLE4,PARD3,TRIO,KIF1A,SOBP,P…
TF	Factor: SP1; motif: GGGGYGGGGNS	TF:M01303	4.44446e-05	4.35218	5706	294	118	22041	HMOX1,ALOX15,SLC4A1,LGALS3,C3,MT2A,CSF2RB,TAGLN,UPP1,TNFRSF12A,MIS18A,ICAM1,TUBB6,NES,S1PR3,SGO1,CD63,DHFR,KIF18B,CKS2,UHRF1,HSPA2,TACC3,FABP7,PRC1,KCTD9,PXDC1,PLCD1,BUB1,FKBP10,CCDC82,MCFD2,DDAH2,SMC4,CCND1,BMP1,COPS2,AIDA,HGH1,ATP6V1G1,ARHGEF25,CTSD,AP3M1,BCAP31,ARL6IP1,CCDC47,SDHC,MAPK8IP2,ARID1A,PRRC2A,MYO18A,CDC42BPB,RUSC2,GBF1,MVB12B,TRAPPC10,SBF2,RAI1,NCOR1,SLC22A23,DCTN4,UBR4,ARHGAP35,GNG…
TF	Factor: E2F-4; motif: NTTTCSCGCC	TF:M07380	5.10307e-05	4.29217	9755	326	192	22041	HMOX1,SLC4A1,MT2A,CSF2RB,TAGLN,SOCS3,UPP1,CD14,BIN2,MIS18A,ICAM1,TUBB6,DEPDC1B,CENPW,ST5,UBE2C,SHCBP1,NES,CEP55,S1PR3,CCNB1,CDK1,CDCA3,NUSAP1,KIFC1,ARHGAP11A,CD63,CDKN2C,DHFR,KIF18B,REXO5,CKS2,UHRF1,HSPA2,BRCA1,AMPD3,MCM5,FABP7,TOP2A,ECT2,NUDCD2,AABR07044711.1,KCTD9,PRDX1,PXDC1,PLCD1,BUB1,CCS,TPX2,FKBP10,CCDC82,TK1,LSM3,NAT14,RPA2,DCTPP1,TXNDC12,LOC691807,CCNF,MKI67,MCFD2,DDAH2,RFC2,SMC4,POMT1,BM…
TF	Factor: AP-2; motif: GSCCSCRGGCNRNRNN	TF:M00800	5.16089e-05	4.28728	5722	381	146	22041	SLC4A1,TIMP1,CSF2RB,SOCS3,TNFRSF12A,BIN2,ICAM1,TUBB6,ST5,UBE2C,SHCBP1,NES,CEP55,CDK1,ARHGAP11A,CD63,CDKN2C,KIF18B,CKS2,UHRF1,HSPA2,AMPD3,MCM5,PRC1,KCTD9,PLCD1,BUB1,CCS,FKBP10,CCDC82,NAT14,MKI67,HEBP1,POMT1,BMP1,COPS2,AIDA,HGH1,GPR108,ATP6V1G1,ATP5PD,AP3M1,FYN,MAPK8IP2,ARID1A,PRRC2A,MYO18A,MVB12B,CBARP,SBF2,CNOT1,PKD1,NCOR1,SLC39A10,SLC22A23,LOC680039,UBR4,NLGN3,FOCAD,GNG4,ARHGAP23,NOVA2,PACS2,SNR…
TF	Factor: Sp1; motif: NGGGGCGGGGN	TF:M07395	6.72377e-05	4.17239	7644	280	140	22041	HMOX1,LGALS3,PLAU,MT2A,TIMP1,CSF2RB,TAGLN,UPP1,TNFRSF12A,ICAM1,TUBB6,DEPDC1B,CENPW,ST5,UBE2C,CEP55,S1PR3,CDCA8,KIF2C,CD63,NDC80,CDKN2C,DHFR,KIF18B,NUF2,HSPA2,FABP7,PRC1,KCTD9,PRDX1,PXDC1,PLCD1,BUB1,TPX2,FKBP10,CCDC82,NAT14,LOC691807,CCNF,MCFD2,DDAH2,SMC4,CCND1,BMP1,AIDA,HGH1,GPR108,PFDN5,ATP6V1G1,HMGA1,ATP5PD,AP3M1,BCAP31,BPGM,CCDC47,SDHC,FYN,MAPK8IP2,ARID1A,PRRC2A,HERC1,MYO18A,CDC42BPB,RUSC2,GBF…
TF	Factor: E2F-3; motif: GGCGGGN; match class: 1	TF:M02089_1	7.14659e-05	4.1459	5529	382	142	22041	HMOX1,ALOX15,UPP1,TNFRSF12A,ICAM1,TUBB6,PTTG1,ST5,UBE2C,CEP55,S1PR3,CD63,CDKN2C,DHFR,HSPA2,PRC1,PRDX1,PXDC1,FKBP10,CCDC82,LOC691807,CCNF,HEBP1,MCFD2,DDAH2,SMC4,BMP1,GPR108,ATP6V1G1,HMGA1,ATP5PD,AP3M1,BCAP31,SDHC,FYN,MAPK8IP2,ARID1A,PRRC2A,MYO18A,CDC42BPB,RUSC2,GBF1,MVB12B,TRAPPC10,CBARP,SBF2,CNOT1,RAI1,NCOR1,SLC22A23,LOC680039,CAMSAP1,UBR4,ARHGAP35,TMEM158,FOCAD,NOVA2,PACS2,SNRK,TNRC18,TET2,WNK2,…
TF	Factor: Osx; motif: CCNCCCCCNNN	TF:M07329	7.18873e-05	4.14335	4863	325	113	22041	HMOX1,SLC4A1,LGALS3,C3,AKR1B8,CSF2RB,SOCS3,CD14,TNFRSF12A,TUBB6,PTTG1,CDCA8,CDK1,CD63,HSPA2,PRDX1,PXDC1,PLCD1,BUB1,NAT14,TXNDC12,LOC691807,MTRF1,SMC4,POMT1,COPS9,CLCC1,EEF1D,HMGA1,ARHGEF25,ATP5PD,AP3M1,BCAP31,CCDC47,SDHC,FYN,MAPK8IP2,PRRC2A,RUSC2,MVB12B,SBF2,CHD5,RAI1,NCOR1,ARHGAP35,TMEM158,NFASC,SARM1,ARHGAP23,NOVA2,TET2,CAMTA1,KAT6A,INPPL1,TLE4,WDR82,KIF1A,SOBP,RGD1565616,PCNX1,IRS2,KLHL29,INSR…
TF	Factor: AP-2; motif: SNNNCCNCAGGCN	TF:M00915	7.68396e-05	4.11441	6154	382	154	22041	LGALS5,ALAS2,LGALS3,TIMP1,CSF2RB,TNFRSF12A,BIN2,ICAM1,TUBB6,ST5,SHCBP1,NES,CEP55,CDK1,CD63,CDKN2C,STIL,KIF18B,MRC1,HSPA2,MCM5,PRC1,PXDC1,PLCD1,BUB1,FKBP10,LSM3,NAT14,RPA2,CCNF,MCFD2,AMDHD2,SMC4,CCND1,BMP1,COPS2,HMGA1,ARHGEF25,CTSD,ATP5PD,RPL5,ARL6IP1,SDHC,FYN,MAPK8IP2,ARID1A,PRRC2A,MYO18A,MVB12B,TRAPPC10,CBARP,SBF2,CHD5,CNOT1,PKD1,NCOR1,SLC22A23,LOC680039,CAMSAP1,UBR4,TMEM158,FOCAD,NFASC,SARM1,AR…
TF	Factor: WT1; motif: SMCNCCNSC	TF:M01118	7.86888e-05	4.10409	6607	228	106	22041	LOC103690018,C3,MT2A,AKR1B8,TIMP1,SOCS3,UPP1,TNFRSF12A,MIS18A,ICAM1,DEPDC1B,HCLS1,ST5,UBE2C,SHCBP1,S1PR3,SGO1,CDCA8,ARHGAP11A,CD63,NDC80,CDKN2C,KIF18B,AABR07044711.1,KCTD9,PRDX1,PLCD1,CCS,FKBP10,CCDC82,TK1,NAT14,MTRF1,DDAH2,AMDHD2,SMC4,POMT1,CCND1,COPS2,AIDA,GPR108,NOB1,HMGA1,ARHGEF25,ATP5PD,RPL5,BCAP31,PSMC5,BPGM,ARL6IP1,SDHC,MAPK8IP2,ARID1A,PRRC2A,CDC42BPB,GBF1,MVB12B,CBARP,SBF2,FAF2,CHD5,CNOT1…
TF	Factor: BTEB2; motif: RGGGNGKGGN	TF:M07277	0.000136668	3.86433	6177	267	114	22041	HMOX1,SLC4A1,LGALS3,MT2A,CSF2RB,TAGLN,UPP1,TNFRSF12A,ICAM1,TUBB6,CENPW,ST5,UBE2C,CEP55,S1PR3,SGO1,CDCA8,CD63,NDC80,CDKN2C,DHFR,HSPA2,FABP7,PRC1,PRDX1,PXDC1,PLCD1,FKBP10,CCDC82,CCNF,MCFD2,DDAH2,POMT1,CCND1,AIDA,GPR108,ATP6V1G1,ARHGEF25,ATP5PD,AP3M1,RPL5,BCAP31,BPGM,CCDC47,SDHC,MAPK8IP2,ARID1A,PRRC2A,MYO18A,CDC42BPB,RUSC2,GBF1,MVB12B,TRAPPC10,CBARP,SBF2,PKD1,RAI1,SLC22A23,CAMSAP1,UBR4,ARHGAP35,TMEM…
TF	Factor: Sp2; motif: NYSGCCCCGCCCCCY	TF:M03567	0.000153669	3.81342	5185	280	104	22041	HMOX1,LGALS3,CSF2RB,TAGLN,TNFRSF12A,ICAM1,TUBB6,DEPDC1B,CENPW,ST5,CEP55,S1PR3,CDCA8,KIF2C,CD63,CDKN2C,DHFR,HSPA2,PRC1,PRDX1,PLCD1,CCDC82,NAT14,MCFD2,DDAH2,SMC4,GPR108,ATP6V1G1,HMGA1,ARHGEF25,ATP5PD,AP3M1,BPGM,CCDC47,SDHC,MAPK8IP2,ARID1A,PRRC2A,MYO18A,CDC42BPB,RUSC2,GBF1,MVB12B,TRAPPC10,CBARP,SBF2,PKD1,RAI1,CAMSAP1,UBR4,ARHGAP35,TMEM158,DUSP18,ARHGAP23,PACS2,SNRK,WNK2,KAT6A,USP22,INPPL1,TLE4,WDR82…
TF	Factor: SP1:SP3; motif: CCSCCCCCYCC	TF:M01219	0.000154618	3.81074	5001	381	130	22041	LGALS3,C3,MT2A,AKR1B8,CSF2RB,SOCS3,UPP1,TNFRSF12A,ICAM1,TUBB6,DEPDC1B,PTTG1,SHCBP1,S1PR3,CDCA8,CD63,NDC80,AABR07044711.1,KCTD9,PRDX1,PLCD1,BUB1,CCDC82,DCTPP1,TXNDC12,MCFD2,MTRF1,POMT1,CCND1,BMP1,HGH1,GPR108,PFDN5,ATP5PD,BCAP31,CCDC47,FYN,MAPK8IP2,ARID1A,PRRC2A,MYO18A,MVB12B,CBARP,SBF2,PKD1,SLC39A10,SLC22A23,CAMSAP1,UBR4,ARHGAP35,GNG4,SARM1,NOVA2,PACS2,HUWE1,TNRC18,TET2,CAMTA1,TLE4,WDR82,SOBP,DSCA…
TF	Factor: SP2; motif: GNNGGGGGCGGGGSN	TF:M03807	0.000158939	3.79877	5737	280	112	22041	HMOX1,LGALS3,CSF2RB,TAGLN,UPP1,TNFRSF12A,ICAM1,TUBB6,DEPDC1B,CENPW,ST5,CEP55,S1PR3,CDCA8,CD63,CDKN2C,DHFR,HSPA2,ECT2,PRC1,PRDX1,PXDC1,PLCD1,FKBP10,CCDC82,NAT14,LOC691807,MCFD2,DDAH2,SMC4,AIDA,GPR108,ATP6V1G1,HMGA1,ARHGEF25,CTSD,ATP5PD,AP3M1,BPGM,CCDC47,SDHC,MAPK8IP2,ARID1A,PRRC2A,MYO18A,CDC42BPB,GBF1,MVB12B,TRAPPC10,CBARP,SBF2,PKD1,RAI1,CAMSAP1,UBR4,ARHGAP35,TMEM158,DUSP18,SARM1,ARHGAP23,PACS2,SN…
TF	Factor: WT1; motif: CGCCCCCNCN; match class: 1	TF:M02036_1	0.0001814	3.74136	2361	379	74	22041	MT2A,SOCS3,TNFRSF12A,SGO1,CD63,DHFR,KCTD9,PLCD1,BMP1,RPL5,FYN,ARID1A,PRRC2A,MYO18A,TRAPPC10,CBARP,SBF2,RAI1,SLC22A23,LOC680039,ARHGAP35,TMEM158,SARM1,ARHGAP23,NOVA2,TET2,INPPL1,PARD3,DSCAML1,RGD1565616,ARID2,IRS2,KLHL29,RAPGEF1,DCHS1,CRTC1,NTRK3,FAM8A1,MN1,DOCK3,SOGA3,AGO1,MDGA1,ITPK1,IQSEC1,ANK1,ZXDC,MOB1B,NF1X,RABGAP1L,ZFP236,APBA1,ZCCHC14,UNC80,TOMM70,BIRC6,TANC2,KIF26A,HDAC4,SESN3,STOX2,IRS1,…
TF	Factor: BEN; motif: CWGCGAYA	TF:M01241	0.000223864	3.65001	6184	321	132	22041	LGALS5,HBB,PLAU,FCGR3A,IFITM3,TAGLN,SOCS3,CD14,MIS18A,ICAM1,TUBB6,DEPDC1B,PTTG1,NES,S1PR3,SGO1,NUSAP1,KIFC1,CD63,CDKN2C,KIF4A,REXO5,UHRF1,HSPA2,BRCA1,AMPD3,MCM5,FABP7,TOP2A,ECT2,NUDCD2,KCTD9,CCS,TPX2,FKBP10,CCDC82,TK1,RPA2,TXNDC12,CCNF,MKI67,HEBP1,MTRF1,SMC4,BMP1,AIDA,GPR108,NOB1,EEF1D,FAM173A,ARHGEF25,AP3M1,RPL5,ARL6IP1,CCDC47,FYN,MAPK8IP2,PRRC2A,DOP1B,HERC1,CDC42BPB,RUSC2,CBARP,EP400,RAI1,NCOR1…
TF	Factor: Sp1; motif: GGGGCGGGGC; match class: 1	TF:M00931_1	0.000227906	3.64224	3127	382	91	22041	HMOX1,UPP1,ICAM1,ST5,CEP55,S1PR3,CD63,DHFR,HSPA2,PRDX1,FKBP10,CCDC82,CCNF,DDAH2,ATP6V1G1,HMGA1,AP3M1,BCAP31,SDHC,ARID1A,PRRC2A,MYO18A,CDC42BPB,MVB12B,TRAPPC10,CBARP,SBF2,RAI1,SLC22A23,ARHGAP35,TMEM158,NOVA2,PACS2,SNRK,WNK2,KAT6A,USP22,INPPL1,TLE4,WDR82,PARD3,KIF1A,DSCAML1,RGD1565616,PCNX1,USP24,IRS2,KLHL29,RAPGEF1,DCHS1,CRY1,PTEN,NTRK3,MN1,FAM210B,AGO1,MDGA1,ITPK1,CDK5R1,MOB1B,NF1X,ZFP236,ZFP319,…
TF	Factor: MAZ; motif: NKGGGAGGGGRGGR	TF:M02023	0.000234238	3.63034	6123	333	135	22041	SLC4A1,C3,MT2A,AKR1B8,TIMP1,SOCS3,UPP1,TNFRSF12A,BIN2,MIS18A,DEPDC1B,UBE2C,S1PR3,CDCA8,CDCA3,CD63,NDC80,DHFR,UHRF1,HSPA2,TACC3,AMPD3,AABR07044711.1,KCTD9,PRDX1,PLCD1,FKBP10,CCDC82,TXNDC12,MTRF1,DDAH2,POMT1,CCND1,BMP1,COPS2,NOB1,ATP6V1G1,HMGA1,ATP5PD,BCAP31,CCDC47,FYN,MAPK8IP2,ARID1A,PRRC2A,MYO18A,CDC42BPB,RUSC2,TRAPPC10,CBARP,SBF2,CHD5,CNOT1,RAI1,NCOR1,UBR4,ARHGAP35,GNG4,NFASC,SARM1,NOVA2,TNRC6C,…
TF	Factor: Egr-1; motif: GCGGGGGCGG; match class: 1	TF:M07354_1	0.000242046	3.6161	1459	333	48	22041	MT2A,TNFRSF12A,CD63,KCTD9,BMP1,FYN,ARID1A,PRRC2A,CBARP,SBF2,RAI1,SLC22A23,ARHGAP35,TMEM158,NOVA2,TET2,TLE4,DSCAML1,RGD1565616,IRS2,KLHL29,RAPGEF1,DCHS1,NTRK3,FAM8A1,MN1,AGO1,IQSEC1,ZXDC,CDK5R1,NF1X,RABGAP1L,ZFP236,ZCCHC14,UNC80,RELN,TOMM70,BIRC6,TANC2,KIF26A,STOX2,IRS1,KLF12,CNNM2,TRIM67,NEURL1B,KCNA3,SHISA6
TF	Factor: GKLF; motif: NNNRGGNGNGGSN; match class: 1	TF:M07289_1	0.000320656	3.49396	9128	325	179	22041	ALOX15,LGALS3,C3,PLAU,MT2A,AKR1B8,TIMP1,CSF2RB,TAGLN,SOCS3,UPP1,TNFRSF12A,MIS18A,ICAM1,TUBB6,DEPDC1B,HCLS1,ST5,UBE2C,SHCBP1,NES,S1PR3,SPC24,SGO1,CCNB1,CDCA8,CDK1,KIF2C,CD63,NDC80,KIF18B,UHRF1,HSPA2,TACC3,PRC1,AABR07044711.1,KCTD9,PRDX1,PLCD1,BUB1,FKBP10,NAT14,RPA2,CCNF,RBM4,MTRF1,DDAH2,AMDHD2,SMC4,POMT1,CCND1,BMP1,COPS2,PFDN5,NOB1,FAM173A,ARHGEF25,CTSD,ATP5PD,RPL5,BCAP31,BPGM,ARL6IP1,CCDC47,SDHC,…
TF	Factor: PLAG1; motif: CCCCCKWNNNGGSCCC	TF:M01973	0.000352912	3.45233	3305	320	82	22041	FCGR3A,AKR1B8,TIMP1,SOCS3,ICAM1,DEPDC1B,ST5,NES,S1PR3,SPC24,CD63,AMPD3,AABR07044711.1,PLCD1,CCS,LSM3,NAT14,MCFD2,CCND1,BMP1,HMGA1,FAM173A,BCAP31,SDHC,FYN,MAPK8IP2,ARID1A,MYO18A,TRAPPC10,CBARP,SLC39A10,ARHGAP35,TMEM158,NOVA2,PACS2,TET2,PARD3,KIF1A,RGD1565616,ARID2,IRS2,KLHL29,INSR,DCHS1,INTS7,AKT3,NTRK3,ANKRD52,MN1,HECTD4,SOGA3,AGO1,IQSEC1,CDK5R1,SLC38A1,OSBPL8,ZFP236,RASGEF1B,ZFP319,KCNQ2,FOXO1,Z…
TF	Factor: GKLF; motif: NNRRGRRNGNSNNN; match class: 1	TF:M07040_1	0.000387352	3.41189	6823	230	107	22041	LGALS3,C3,MT2A,AKR1B8,TIMP1,IFITM3,SOCS3,UPP1,TNFRSF12A,ICAM1,TUBB6,DEPDC1B,HCLS1,PTTG1,SHCBP1,NES,CEP55,S1PR3,SGO1,CCNB1,CDCA8,CDK1,CD63,NDC80,KIF4A,KIF18B,MRC1,ECT2,AABR07044711.1,PRDX1,PLCD1,FKBP10,CCDC82,NAT14,LOC691807,MTRF1,DDAH2,SMC4,POMT1,CCND1,BMP1,COPS2,AIDA,GPR108,NOB1,EEF1D,FAM173A,ARHGEF25,ATP5PD,RPL5,BCAP31,FYN,MAPK8IP2,ARID1A,PRRC2A,CDC42BPB,GBF1,CBARP,SBF2,FAF2,CHD5,RAI1,NCOR1,NLG…
TF	Factor: AP-2; motif: MKCCCSCNGGCG	TF:M00189	0.000387976	3.4112	6833	382	164	22041	LGALS5,LGALS3,TAGLN,SOCS3,TNFRSF12A,ICAM1,TUBB6,DEPDC1B,ST5,SHCBP1,NES,CEP55,SPC24,CDCA8,CDK1,CDCA3,NUSAP1,KIFC1,CD63,CDKN2C,CKS2,MCM5,NUDCD2,PXDC1,PLCD1,CCDC82,LSM3,NAT14,DCTPP1,TXNDC12,CCNF,HEBP1,DDAH2,SMC4,CCND1,BMP1,COPS2,CLCC1,EEF1D,ARHGEF25,ATP5PD,RPL5,PSMC5,ARL6IP1,CCDC47,SDHC,FYN,MAPK8IP2,ARID1A,PRRC2A,MYO18A,CDC42BPB,MVB12B,TRAPPC10,CBARP,SBF2,FAF2,CHD5,PKD1,RAI1,NCOR1,SLC39A10,SLC22A23,…
TF	Factor: BTEB3; motif: BNRNGGGAGGNGT; match class: 1	TF:M01865_1	0.000809557	3.09175	2715	332	72	22041	ALOX15,SOCS3,ICAM1,CEP55,CDCA8,CD63,AMPD3,AABR07044711.1,KCTD9,PXDC1,PLCD1,FKBP10,CCDC82,TXNDC12,SMC4,BMP1,COPS2,SDHC,MAPK8IP2,ARID1A,PRRC2A,MVB12B,CBARP,PKD1,LOC680039,CAMSAP1,UBR4,ARHGAP35,DUSP18,NFASC,SARM1,NOVA2,KAT6A,INPPL1,KIF1A,SOBP,DSCAML1,ARID2,IRS2,KLHL29,INSR,RAPGEF1,CRY1,AKT3,PTEN,NTRK3,MN1,FAT1,MDGA1,APC2,GSE1,KLF7,POLR3B,RABGAP1L,SLC38A1,KCNQ2,HIP1,BIRC6,RBFOX2,GSK3B,RNF152,HAS3,AAB…
TF	Factor: AP-2; motif: GSCCSCRGGCNRNRNN; match class: 1	TF:M00800_1	0.000856305	3.06737	1790	380	59	22041	SLC4A1,CSF2RB,ST5,CEP55,CDK1,FKBP10,MKI67,BMP1,COPS2,ATP5PD,FYN,ARID1A,MVB12B,SBF2,PKD1,NCOR1,SLC39A10,LOC680039,UBR4,GNG4,PACS2,SNRK,WNK2,PARD3,SOBP,ARID2,IRS2,KLHL29,DCHS1,NTRK3,DOCK3,FAM210B,ITPK1,ANK1,CDK5R1,MOB1B,NF1X,OSBPL8,ZFP236,FOXO1,UNC80,RELN,TOMM70,PM20D2,TANC2,HDAC4,TNKS,CNNM2,TRIM67,NEURL1B,KCNA3,MYRF,SHISA6,ZC3H12C,SNX22,CDK2AP1,SOGA1,NCOR2,FBXO32
TF	Factor: KROX; motif: CCCGCCCCCRCCCC; match class: 1	TF:M00982_1	0.00101125	2.99514	1444	322	45	22041	TNFRSF12A,CD63,DDAH2,BMP1,ARHGEF25,CCDC47,FYN,ARID1A,CBARP,RAI1,ARHGAP35,TMEM158,TET2,WDR82,RGD1565616,IRS2,KLHL29,RAPGEF1,DCHS1,NTRK3,FAM8A1,MN1,FAT1,FAM210B,AGO1,ANK1,ZXDC,NF1X,RABGAP1L,OSBPL8,ZFP236,ZCCHC14,UNC80,RELN,TOMM70,BIRC6,TANC2,KIF26A,AVL9,SESN3,STOX2,IRS1,KLF12,CNNM2,NEURL1B
TF	Factor: REST; motif: NCTRGTKGCCCCCGYCC	TF:M05302	0.00119414	2.92294	14730	268	214	22041	HBB,LOC103690018,HMOX1,ALOX15,SLC4A1,LGALS3,C3,PLAU,MT2A,AKR1B8,TIMP1,CSF2RB,TAGLN,SOCS3,UPP1,CD14,TNFRSF12A,BIN2,MIS18A,ICAM1,TUBB6,DEPDC1B,HCLS1,CENPW,ST5,UBE2C,SHCBP1,NES,CEP55,S1PR3,SPC24,DCLRE1C,CDK1,CDCA3,KIFC1,KIF2C,ARHGAP11A,CD63,CDKN2C,DHFR,KIF4A,KIF18B,MRC1,CKS2,UHRF1,HSPA2,AMPD3,BUB1B,MCM5,FABP7,ECT2,PRC1,NUDCD2,AABR07044711.1,KCTD9,PRDX1,PXDC1,PLCD1,CCS,CCDC82,TK1,NAT14,RPA2,CCNF,MKI6…
TF	Factor: AP-2alpha; motif: NSCCNCRGGSN; match class: 1	TF:M07348_1	0.00120114	2.92041	1328	374	47	22041	TAGLN,ICAM1,KCTD9,PXDC1,FKBP10,NAT14,BMP1,ARID1A,MVB12B,CNOT1,NCOR1,SLC22A23,TMEM158,GNG4,PACS2,SNRK,TNRC18,WNK2,KAT6A,TLE4,PARD3,RGD1565616,ARID2,DCHS1,MN1,DOCK3,ITPK1,CDK5R1,NF1X,RGD1306271,FOXO1,RELN,PRKAR2A,PM20D2,RNF152,HDAC4,STOX2,TRIM67,KCNA3,SHISA6,ABCB9,SNX22,EGR4,HIP1R,TTBK2,BHMT,SOGA1
TF	Factor: BTEB2; motif: GNAGGGGGNGGGSSNN	TF:M03814	0.00120162	2.92023	4229	339	101	22041	HMOX1,ALOX15,SLC4A1,LGALS3,C3,TUBB6,DEPDC1B,SHCBP1,CEP55,S1PR3,SGO1,CDCA8,ARHGAP11A,KIF18B,HSPA2,AABR07044711.1,PLCD1,BUB1,CCDC82,NAT14,TXNDC12,LOC691807,MCFD2,DDAH2,SMC4,CCND1,HGH1,GPR108,PFDN5,NOB1,ARHGEF25,AP3M1,BCAP31,PSMC5,CCDC47,SDHC,FYN,MAPK8IP2,PRRC2A,DOP1B,GBF1,CBARP,SBF2,PKD1,RAI1,NCOR1,ANK3,SLC22A23,UBR4,ARHGAP35,DUSP18,NFASC,PACS2,INPPL1,WDR82,RGD1565616,ARID2,IRS2,KLHL29,RAPGEF1,DCHS…
TF	Factor: AP-2alpha; motif: NSCCNCRGGSN	TF:M07348	0.00132356	2.87825	5406	394	138	22041	LGALS5,LGALS3,TIMP1,CSF2RB,TAGLN,SOCS3,CD14,ICAM1,HCLS1,ST5,UBE2C,CCNB1,ARHGAP11A,CD63,CDKN2C,STIL,MRC1,HSPA2,MCM5,KCTD9,PXDC1,BUB1,FKBP10,NAT14,CCNF,MKI67,MCFD2,BMP1,ATP6V1G1,HMGA1,ATP5PD,RPL5,SDHC,ARID1A,MYO18A,CDC42BPB,MVB12B,CNOT1,PKD1,EP400,NCOR1,SLC39A10,SLC22A23,TMEM158,FOCAD,DUSP18,GNG4,SARM1,PACS2,SNRK,TNRC6C,TNRC18,PCLO,WNK2,KAT6A,TLE4,PARD3,TRIO,KIF1A,SOBP,RGD1565616,PCNX1,ARID2,IRS2,K…
TF	Factor: EGR; motif: CGCCCCCGCNN; match class: 1	TF:M08878_1	0.00147812	2.83029	1320	379	47	22041	MT2A,TNFRSF12A,CD63,KCTD9,BMP1,FYN,ARID1A,CBARP,PKD1,RAI1,SLC22A23,ARHGAP35,TMEM158,SARM1,PACS2,TET2,DSCAML1,RGD1565616,IRS2,KLHL29,RAPGEF1,DCHS1,CRTC1,NTRK3,AGO1,IQSEC1,ZXDC,NF1X,RABGAP1L,ZFP236,UNC80,RELN,TOMM70,BIRC6,TANC2,KIF26A,STOX2,IRS1,KLF12,TRIM67,NEURL1B,LOC691113,MIB1,CDK2AP1,SOGA1,SCARB1,NCOR2
TF	Factor: Egr-1; motif: WTGCGTGGGCGK	TF:M00243	0.00174896	2.75722	3637	280	77	22041	ALOX15,PLAU,MT2A,SOCS3,TNFRSF12A,BIN2,TUBB6,UBE2C,NES,KIFC1,CD63,NDC80,CDKN2C,DHFR,KIF18B,CKS2,HSPA2,PRC1,KCTD9,PXDC1,RPA2,CCNF,COPS9,ATP6V1G1,ARHGEF25,CTSD,AP3M1,PSMC5,SDHC,FYN,ARID1A,PRRC2A,MVB12B,FAF2,CNOT1,PKD1,RAI1,NCOR1,ARHGAP35,TMEM158,GNG4,NOVA2,PACS2,TNRC18,TET2,KAT6A,USP22,TLE4,USP24,IRS2,KLHL29,CRTC1,INTS7,PTEN,ANKRD52,FAM8A1,DOCK3,SOGA3,FAM210B,AGO1,ITPK1,IQSEC1,ZXDC,GSE1,CDK5R1,MOB1B…
TF	Factor: PLAG1; motif: CCCCCKWNNNGGSCCC; match class: 1	TF:M01973_1	0.00248132	2.60532	905	380	36	22041	FCGR3A,SOCS3,ICAM1,NES,CD63,NAT14,BMP1,BCAP31,FYN,MAPK8IP2,ARID1A,CBARP,SLC39A10,ARHGAP35,NOVA2,TET2,KIF1A,IRS2,KLHL29,AKT3,MN1,SOGA3,AGO1,ZFP319,RELN,GSK3B,SESN3,KLF12,CNNM2,FOXN3,ZBTB16,EGR4,AABR07050321.2,SOGA1,GAN,FBXO32
TF	Factor: Sp1; motif: GGGGCGGGGT	TF:M00008	0.00253371	2.59624	7234	325	146	22041	HBB,HMOX1,ALOX15,SLC4A1,LGALS3,C3,AKR1B8,IFITM3,CSF2RB,TAGLN,UPP1,BIN2,ICAM1,TUBB6,CENPW,ST5,SHCBP1,CEP55,S1PR3,CDK1,KIF2C,ARHGAP11A,CD63,CDKN2C,DHFR,KIF4A,HSPA2,BUB1B,PRC1,KCTD9,PRDX1,PXDC1,PLCD1,FKBP10,CCDC82,LSM3,HEBP1,RBM4,MCFD2,DDAH2,AMDHD2,SMC4,BMP1,AIDA,COPS9,HGH1,GPR108,ATP6V1G1,HMGA1,CTSD,AP3M1,PSMC5,BPGM,CCDC47,SDHC,FYN,ARID1A,PRRC2A,CDC42BPB,RUSC2,GBF1,MVB12B,TRAPPC10,CBARP,SBF2,PKD1,R…
TF	Factor: GKLF; motif: GCCMCRCCCNNN	TF:M01588	0.00299877	2.52306	6708	280	121	22041	HBB,ALOX15,LGALS3,C3,PLAU,AKR1B8,TAGLN,UPP1,BIN2,ICAM1,DEPDC1B,PTTG1,CENPW,CEP55,S1PR3,CCNB1,CDCA3,KIFC1,KIF2C,CD63,CDKN2C,DHFR,KIF18B,CKS2,NUF2,HSPA2,ECT2,PRC1,NUDCD2,KCTD9,PRDX1,PLCD1,FKBP10,CCDC82,NAT14,LOC691807,HEBP1,MCFD2,DDAH2,AMDHD2,POMT1,AIDA,GPR108,CLCC1,ATP6V1G1,FAM173A,ARHGEF25,ATP5PD,AP3M1,RPL5,BCAP31,BPGM,ARL6IP1,CCDC47,SDHC,FYN,MAPK8IP2,HERC1,MYO18A,CDC42BPB,RUSC2,MVB12B,TRAPPC10,C…
TF	Factor: AP-2gamma; motif: GCCYNNGGS	TF:M00470	0.00338264	2.47074	5906	381	142	22041	LGALS5,SLC4A1,LGALS3,C3,FCGR3A,MT2A,AKR1B8,CSF2RB,TAGLN,SOCS3,CD14,ICAM1,TUBB6,CENPW,ST5,UBE2C,NES,CEP55,SPC24,CCNB1,CDCA8,CD63,KIF18B,TOP2A,ECT2,NUDCD2,KCTD9,PLCD1,FKBP10,NAT14,DCTPP1,DDAH2,SMC4,POMT1,BMP1,AIDA,CLCC1,HMGA1,ATP5PD,BCAP31,ARL6IP1,CCDC47,ARID1A,PRRC2A,MVB12B,SBF2,CNOT1,NCOR1,LOC680039,TMEM158,FOCAD,GNG4,NOVA2,PACS2,SNRK,TNRC18,WNK2,KAT6A,INPPL1,TLE4,PARD3,TRIO,SOBP,RGD1565616,PCNX1…
TF	Factor: LKLF; motif: GGGGTGGKSN; match class: 1	TF:M07261_1	0.00360371	2.44325	2979	206	52	22041	SLC4A1,LGALS3,C3,TAGLN,TNFRSF12A,MIS18A,CCNB1,ARHGAP11A,CD63,UHRF1,HSPA2,TACC3,PLCD1,BUB1,FKBP10,NAT14,DDAH2,CCND1,BMP1,AIDA,PFDN5,CLCC1,ARHGEF25,CTSD,ATP5PD,BCAP31,ARL6IP1,CCDC47,FYN,MAPK8IP2,ARID1A,CDC42BPB,CBARP,SBF2,CNOT1,RAI1,NCOR1,ANK3,SLC22A23,DCTN4,UBR4,TMEM158,FOCAD,NOVA2,CAMTA1,USP22,TLE4,ABHD3,USP24,IRS2,INSR,DCHS1
TF	Factor: Egr-1; motif: GCGGGGGCGG; match class: 1	TF:M01873_1	0.00392785	2.40585	1059	292	33	22041	TNFRSF12A,TUBB6,CD63,CDKN2C,KCTD9,FYN,ARID1A,RAI1,TMEM158,TET2,KAT6A,TLE4,DSCAML1,RGD1565616,IRS2,KLHL29,RAPGEF1,DCHS1,NTRK3,AGO1,MDGA1,GSE1,CDK5R1,NF1X,RABGAP1L,ZFP236,ZCCHC14,UNC80,RELN,TOMM70,BIRC6,TANC2,KIF26A
TF	Factor: E2F; motif: TTTSGCGSG; match class: 1	TF:M00918_1	0.00410954	2.38621	856	377	34	22041	CDK1,CDKN2C,DHFR,REXO5,UHRF1,HSPA2,MCM5,NUDCD2,CCS,TK1,RPA2,POMT1,BCAP31,ARL6IP1,CCDC47,RAI1,NCOR1,DUSP18,TNRC18,IRS2,KLHL29,INTS7,MN1,FOXO1,SLC4A4,KIF26A,TNKS,GRIK3,KLF12,TRIM67,SNX22,HCFC1,SOGA1,GAN
TF	Factor: AP-2alpha; motif: NGCCYSNNGSN; match class: 1	TF:M01857_1	0.00423677	2.37297	1671	341	50	22041	SOCS3,TUBB6,UBE2C,NES,S1PR3,SGO1,CD63,CDKN2C,HSPA2,ARID1A,PRRC2A,MYO18A,MVB12B,TRAPPC10,SBF2,CNOT1,LOC680039,TMEM158,GNG4,NOVA2,TNRC18,WNK2,PARD3,KLHL29,DCHS1,CRY1,NTRK3,FAM8A1,MN1,DOCK3,MDGA1,ITPK1,IQSEC1,ANK1,ZXDC,RGD1306271,FOXO1,SLC4A4,UNC80,RELN,UBN2,TOMM70,STOX2,IRS1,CNNM2,TRIM67,NEURL1B,MYRF,ABCB9,ZC3H12C
TF	Factor: CPBP; motif: SNCCCNN; match class: 1	TF:M01822_1	0.00468021	2.32973	19756	280	271	22041	LGALS5,ALAS2,LOC103690018,HMOX1,ALOX15,SLC4A1,LGALS3,C3,PLAU,FCGR3A,MT2A,AKR1B8,TIMP1,IFITM3,CSF2RB,TAGLN,SOCS3,UPP1,CD14,BMP5,TNFRSF12A,BIN2,MIS18A,ICAM1,TUBB6,DEPDC1B,HCLS1,PTTG1,CENPW,CP,ST5,UBE2C,SHCBP1,NES,CEP55,S1PR3,SPC24,SGO1,CCNB1,DCLRE1C,CDCA8,CDK1,CDCA3,NUSAP1,KIFC1,KIF2C,ARHGAP11A,CD63,NDC80,CDKN2C,STIL,DHFR,KIF4A,KIF18B,MRC1,REXO5,CKS2,UHRF1,NUF2,HSPA2,BRCA1,TACC3,AMPD3,BUB1B,MCM5,FA…
TF	Factor: GKLF; motif: NNNRGGNGNGGSN	TF:M07289	0.00661395	2.17954	14021	323	242	22041	LGALS5,LOC103690018,HMOX1,ALOX15,SLC4A1,LGALS3,C3,PLAU,MT2A,AKR1B8,TIMP1,CSF2RB,TAGLN,SOCS3,UPP1,TNFRSF12A,MIS18A,ICAM1,TUBB6,DEPDC1B,HCLS1,PTTG1,CENPW,ST5,UBE2C,SHCBP1,NES,S1PR3,SPC24,SGO1,CCNB1,CDCA8,CDK1,CDCA3,KIFC1,KIF2C,ARHGAP11A,CD63,NDC80,CDKN2C,DHFR,KIF18B,CKS2,UHRF1,NUF2,HSPA2,TACC3,AMPD3,MCM5,FABP7,ECT2,PRC1,AABR07044711.1,KCTD9,PRDX1,PXDC1,PLCD1,BUB1,FKBP10,CCDC82,NAT14,RPA2,TXNDC12,LO…
TF	Factor: EGR-1; motif: TGCGTGGGCGK	TF:M01972	0.0067051	2.17359	3480	377	92	22041	ALOX15,PLAU,MT2A,CSF2RB,UPP1,CD14,TNFRSF12A,TUBB6,CDK1,KIF2C,CDKN2C,DHFR,KIF18B,CKS2,HSPA2,KCTD9,RPA2,CCNF,AIDA,COPS9,ARHGEF25,CTSD,ATP5PD,AP3M1,CCDC47,SDHC,PRRC2A,RUSC2,MVB12B,PKD1,RAI1,TMEM158,SARM1,NOVA2,PACS2,TNRC18,KAT6A,USP22,INPPL1,TLE4,USP24,IRS2,KLHL29,CRTC1,NTRK3,FAM8A1,DOCK3,FAM210B,AGO1,IQSEC1,ZXDC,GSE1,CDK5R1,MOB1B,NF1X,RABGAP1L,RGD1306271,BAHCC1,OSBPL8,ZFP236,APBA1,KCNQ2,FOXO1,SLC4A…
TF	Factor: E2F-1; motif: NNNSSCGCSAANN; match class: 1	TF:M07250_1	0.00720056	2.14263	3545	381	94	22041	MT2A,SOCS3,ICAM1,CDK1,KIFC1,CD63,CDKN2C,DHFR,REXO5,UHRF1,HSPA2,MCM5,NUDCD2,KCTD9,PXDC1,CCS,RPA2,DCTPP1,TXNDC12,LOC691807,MKI67,SMC4,POMT1,CCND1,HGH1,FAM173A,AP3M1,BCAP31,ARL6IP1,CCDC47,FYN,CBARP,SBF2,CNOT1,RAI1,NCOR1,SLC22A23,CAMSAP1,ARHGAP35,DUSP18,GNG4,TNRC18,KAT6A,TLE4,PARD3,ABHD3,IRS2,CRY1,INTS7,MN1,FAT1,AGO1,MDGA1,ITPK1,RPRD2,ZXDC,CDK5R1,MOB1B,NF1X,RABGAP1L,FOXO1,SLC4A4,PRKAR2A,UBN2,DNAJB14,…
TF	Factor: AP-2; motif: SNNNCCNCAGGCN; match class: 1	TF:M00915_1	0.00789869	2.10245	1830	363	55	22041	ICAM1,CD63,CDKN2C,KIF18B,HSPA2,PLCD1,FKBP10,COPS2,ATP5PD,ARL6IP1,SDHC,ARID1A,MVB12B,TRAPPC10,PKD1,SLC22A23,UBR4,TMEM158,NFASC,PACS2,SNRK,WNK2,KAT6A,INPPL1,IRS2,KLHL29,DCHS1,CRY1,AABR07028615.1,INTS7,NTRK3,FAM8A1,MN1,ZXDC,OSBPL8,AGAP1,LRRC55,UNC80,RELN,PM20D2,TANC2,HDAC4,GRIK3,IRS1,KLF12,CNNM2,FOXN3,TRIM67,ABCB9,ZC3H12C,PRRC2B,SNX22,LOC691113,AABR07050321.2,ZSWIM8
TF	Factor: NF-Y; motif: RGCCAATCRGN	TF:M07302	0.00828075	2.08193	1522	140	25	22041	UBE2C,CDK1,KIFC1,ARHGAP11A,KIF4A,KIF18B,CKS2,UHRF1,HSPA2,BRCA1,MCM5,ECT2,NUDCD2,KCTD9,TPX2,RPA2,TXNDC12,RBM4,CLCC1,ATP5PD,AP3M1,ARL6IP1,PRRC2A,RUSC2,GBF1
TF	Factor: Sp1; motif: NGGGGCGGGGN; match class: 1	TF:M07395_1	0.00836826	2.07736	3499	377	92	22041	HMOX1,CSF2RB,UPP1,TNFRSF12A,ICAM1,ST5,CEP55,CD63,DHFR,HSPA2,PRDX1,PXDC1,FKBP10,CCDC82,CCNF,MCFD2,DDAH2,AIDA,HGH1,ATP6V1G1,HMGA1,AP3M1,BCAP31,SDHC,FYN,ARID1A,MYO18A,CDC42BPB,MVB12B,TRAPPC10,SBF2,RAI1,SLC22A23,ARHGAP35,TMEM158,NOVA2,PACS2,SNRK,WNK2,KAT6A,USP22,INPPL1,TLE4,WDR82,KIF1A,DSCAML1,RGD1565616,PCNX1,ABHD3,USP24,IRS2,KLHL29,RAPGEF1,DCHS1,PTEN,NTRK3,MN1,FAM210B,AGO1,ITPK1,CDK5R1,MOB1B,NF1X,Z…
TF	Factor: NRF-1; motif: GCGCMTGCGCN	TF:M07052	0.00902936	2.04434	1637	235	37	22041	MIS18A,SGO1,CCNB1,CDCA3,KIFC1,DHFR,CKS2,AMPD3,PXDC1,CCS,LOC691807,MCFD2,SMC4,POMT1,ATP6V1G1,ARHGEF25,ATP5PD,AP3M1,PSMC5,CCDC47,CDC42BPB,CBARP,SBF2,CNOT1,CAMSAP1,UBR4,ARHGAP35,FOCAD,SNRK,KLHL29,CRTC1,INTS7,DOCK3,AGO1,RPRD2,ZXDC,EDEM3
TF	Factor: Sp1; motif: NGGGGGCGGGGYN; match class: 1	TF:M00196_1	0.00921511	2.0355	3266	382	88	22041	HMOX1,UPP1,TNFRSF12A,ICAM1,ST5,CEP55,CD63,DHFR,HSPA2,PRDX1,FKBP10,CCDC82,LOC691807,MCFD2,DDAH2,HGH1,ATP6V1G1,HMGA1,AP3M1,BCAP31,SDHC,FYN,ARID1A,PRRC2A,MYO18A,CDC42BPB,MVB12B,TRAPPC10,CBARP,SBF2,PKD1,RAI1,SLC22A23,ARHGAP35,TMEM158,PACS2,SNRK,WNK2,USP22,INPPL1,TLE4,WDR82,KIF1A,RGD1565616,PCNX1,USP24,IRS2,KLHL29,RAPGEF1,DCHS1,CRY1,PTEN,NTRK3,MN1,FAM210B,AGO1,ITPK1,CDK5R1,MOB1B,NF1X,ZFP236,ZFP319,FOX…
TF	Factor: LKLF; motif: CNCCACCCS	TF:M08819	0.0108419	1.96489	4787	234	79	22041	ALOX15,SLC4A1,LGALS3,C3,MT2A,TIMP1,TAGLN,TNFRSF12A,BIN2,MIS18A,NES,SGO1,CCNB1,CDCA3,KIF2C,CD63,KIF18B,CKS2,UHRF1,HSPA2,TACC3,PLCD1,BUB1,FKBP10,NAT14,LOC691807,CCNF,RBM4,DDAH2,CCND1,BMP1,COPS2,AIDA,PFDN5,CLCC1,ARHGEF25,CTSD,ATP5PD,BCAP31,ARL6IP1,CCDC47,FYN,MAPK8IP2,ARID1A,CDC42BPB,RUSC2,CBARP,SBF2,PKD1,RAI1,NCOR1,ANK3,SLC22A23,DCTN4,UBR4,FOCAD,GNG4,NOVA2,SNRK,TNRC18,CAMTA1,USP22,INPPL1,TLE4,KIF1A,…
TF	Factor: E2F-4; motif: GCGGGAAANA; match class: 1	TF:M02090_1	0.0116647	1.93312	3982	381	102	22041	HMOX1,LGALS3,MT2A,SOCS3,BIN2,MIS18A,TUBB6,NES,CEP55,CDCA3,CDKN2C,UHRF1,HSPA2,BRCA1,TOP2A,NUDCD2,KCTD9,PXDC1,PLCD1,BUB1,CCS,TK1,NAT14,RPA2,TXNDC12,MKI67,DDAH2,BMP1,AIDA,HMGA1,FAM173A,AP3M1,BCAP31,ARID1A,MYO18A,GBF1,MVB12B,SBF2,SLC22A23,ARHGAP35,PREPL,PACS2,TNRC18,WNK2,KAT6A,INPPL1,WDR82,PARD3,TSPYL4,SOBP,DSCAML1,PCNX1,ARID2,IRS2,INSR,CRY1,INTS7,NTRK3,MN1,FAT1,FAM210B,AGO1,MDGA1,ITPK1,RPRD2,ANK1,ZX…
TF	Factor: KLF; motif: GGGNGGGG	TF:M07461	0.0121618	1.915	7335	234	109	22041	ALOX15,SLC4A1,LGALS3,C3,MT2A,TIMP1,TAGLN,SOCS3,TNFRSF12A,BIN2,MIS18A,ICAM1,UBE2C,NES,SPC24,SGO1,CCNB1,CDCA3,NUSAP1,KIF2C,CD63,KIF18B,REXO5,CKS2,UHRF1,HSPA2,TACC3,AMPD3,PRC1,NUDCD2,AABR07044711.1,KCTD9,PXDC1,PLCD1,BUB1,FKBP10,NAT14,LOC691807,CCNF,HEBP1,RBM4,DDAH2,AMDHD2,CCND1,BMP1,COPS2,AIDA,HGH1,PFDN5,CLCC1,FAM173A,ARHGEF25,CTSD,ATP5PD,BCAP31,ARL6IP1,CCDC47,SDHC,FYN,MAPK8IP2,ARID1A,HERC1,MYO18A,C…
TF	Factor: ZBP89; motif: CCCCKCCCCCNN; match class: 1	TF:M07397_1	0.0122915	1.91039	2399	332	62	22041	MT2A,AKR1B8,TNFRSF12A,DEPDC1B,CDCA8,CD63,NDC80,DHFR,AABR07044711.1,PRDX1,PLCD1,MTRF1,DDAH2,SMC4,POMT1,CCND1,HMGA1,ATP5PD,ARL6IP1,SDHC,MAPK8IP2,CBARP,SBF2,RAI1,UBR4,ARHGAP35,NOVA2,PACS2,KAT6A,INPPL1,TLE4,DSCAML1,RGD1565616,PCNX1,IRS2,INSR,RAPGEF1,DCHS1,CRTC1,NTRK3,ANKRD52,MN1,FAT1,IQSEC1,GSE1,KLF7,APBA1,RNF165,TOMM70,BIRC6,TANC2,GSK3B,ZFP827,HDAC4,HAS3,PALM2,STOX2,ST8SIA3,SLC4A8,TRIM67,MYRF,ZBTB16
TF	Factor: Egr-3; motif: NTGCGTGGGCGK	TF:M00245	0.0152275	1.81737	5421	382	130	22041	ALOX15,PLAU,MT2A,IFITM3,UPP1,TNFRSF12A,TUBB6,NES,KIFC1,KIF2C,NDC80,CDKN2C,DHFR,KIF18B,REXO5,CKS2,HSPA2,AMPD3,FABP7,PRC1,AABR07044711.1,KCTD9,RPA2,CCNF,CCND1,AIDA,COPS9,ARHGEF25,CTSD,ATP5PD,AP3M1,RPL5,BCAP31,CCDC47,FYN,PRRC2A,CDC42BPB,RUSC2,TRAPPC10,CBARP,FAF2,PKD1,EP400,RAI1,ANK3,SLC39A10,SLC22A23,ARHGAP35,TMEM158,SARM1,NOVA2,PACS2,SNRK,TNRC18,TET2,WNK2,KAT6A,USP22,INPPL1,TLE4,SOBP,ABHD3,USP24,IR…
TF	Factor: E2F-1; motif: NNNSSCGCSAANN	TF:M07250	0.0162732	1.78853	8190	322	156	22041	ALOX15,PLAU,MT2A,TIMP1,SOCS3,UPP1,BIN2,MIS18A,ICAM1,TUBB6,HCLS1,SHCBP1,CCNB1,DCLRE1C,CDCA8,CDK1,CDCA3,KIFC1,ARHGAP11A,CD63,CDKN2C,DHFR,KIF4A,REXO5,UHRF1,HSPA2,BRCA1,AMPD3,BUB1B,MCM5,TOP2A,ECT2,NUDCD2,KCTD9,PRDX1,PXDC1,PLCD1,BUB1,CCS,FKBP10,LSM3,NAT14,RPA2,DCTPP1,TXNDC12,LOC691807,CCNF,MKI67,MCFD2,SMC4,POMT1,CCND1,COPS9,HGH1,NOB1,FAM173A,ARHGEF25,CTSD,AP3M1,BCAP31,PSMC5,ARL6IP1,CCDC47,FYN,DOP1B,HE…
TF	Factor: NRF-1; motif: YGCGCMTGCGC	TF:M02102	0.0190616	1.71984	1761	235	38	22041	MIS18A,SPC24,SGO1,CCNB1,CDCA3,DHFR,KIF18B,PRC1,NUDCD2,CCS,MCFD2,RFC2,SMC4,POMT1,ATP6V1G1,ARHGEF25,RPL5,PSMC5,CCDC47,PRRC2A,CDC42BPB,CBARP,SBF2,DCTN4,CAMSAP1,UBR4,ARHGAP35,FOCAD,SNRK,KLHL29,CRTC1,CRY1,INTS7,DOCK3,AGO1,RPRD2,ZXDC,EDEM3
TF	Factor: E2F-4; motif: GCGGGAAANA	TF:M02090	0.0197409	1.70463	9509	381	204	22041	HMOX1,LGALS3,C3,MT2A,IFITM3,TAGLN,SOCS3,CD14,BIN2,MIS18A,ICAM1,TUBB6,CENPW,NES,CEP55,SPC24,DCLRE1C,CDK1,CDCA3,NUSAP1,KIFC1,ARHGAP11A,CDKN2C,DHFR,REXO5,CKS2,UHRF1,HSPA2,BRCA1,AMPD3,MCM5,TOP2A,PRC1,NUDCD2,KCTD9,PXDC1,PLCD1,BUB1,CCS,TPX2,CCDC82,TK1,LSM3,NAT14,RPA2,DCTPP1,TXNDC12,LOC691807,MKI67,DDAH2,RFC2,BMP1,AIDA,HGH1,GPR108,CLCC1,HMGA1,FAM173A,ARHGEF25,AP3M1,RPL5,BCAP31,PSMC5,ARL6IP1,CCDC47,FYN,A…
TF	Factor: MTF-1; motif: CCGNGTGCAV	TF:M04619	0.0202608	1.69334	1049	291	31	22041	ALOX15,MT2A,NES,CDKN2C,REXO5,UHRF1,NUF2,MKI67,POMT1,BMP1,ARHGEF25,MAPK8IP2,CDC42BPB,PREPL,DUSP18,SARM1,PACS2,KAT6A,INPPL1,ABHD3,RAPGEF1,CRY1,NTRK3,GSE1,EDEM3,APBA1,KAZN,FOXO1,PER1,ZKSCAN1,RNF152
TF	Factor: MAZ; motif: NKGGGAGGGGRGGR; match class: 1	TF:M02023_1	0.0205743	1.68667	2590	320	63	22041	SLC4A1,C3,MT2A,AKR1B8,SOCS3,TNFRSF12A,BIN2,MIS18A,DEPDC1B,CDCA8,CD63,NDC80,UHRF1,AABR07044711.1,PRDX1,PLCD1,MTRF1,POMT1,CCND1,BMP1,ATP6V1G1,ATP5PD,MAPK8IP2,ARID1A,TRAPPC10,SBF2,CHD5,RAI1,UBR4,ARHGAP35,NOVA2,HUWE1,CAMTA1,KAT6A,USP22,WDR82,DSCAML1,INSR,DCHS1,CRTC1,PTEN,NTRK3,ANKRD52,MN1,FAT1,SOGA3,IQSEC1,GSE1,CDK5R1,NF1X,SLC38A1,APBA1,TOMM70,TANC2,SOX5,GSK3B,HDAC4,SESN3,PALM2,IRS1,XPR1,KLF12,FOXN3
TF	Factor: BEN; motif: CWGCGAYA; match class: 1	TF:M01241_1	0.0215062	1.66744	1384	377	45	22041	IFITM3,SOCS3,DEPDC1B,NES,SGO1,NUSAP1,CDKN2C,UHRF1,BRCA1,AMPD3,MCM5,FABP7,RPA2,TXNDC12,MKI67,BMP1,AIDA,GPR108,FYN,MAPK8IP2,CDC42BPB,RAI1,TMEM158,PREPL,GNG4,TET2,WDR82,RGD1565616,DOCK3,FLRT1,OSBPL8,FOXO1,ZFP316,ARFGEF3,STOX2,XPR1,CNNM2,TRIM67,SHISA6,CCSER1,GUCY1A2,SNX22,CDK2AP1,SCARB1,GAN
TF	Factor: E2F-1; motif: NKTSSCGC; match class: 1	TF:M00428_1	0.0224138	1.64949	2302	323	58	22041	PLAU,MT2A,TUBB6,NES,CDK1,CDCA3,KIFC1,DHFR,REXO5,HSPA2,MCM5,NUDCD2,KCTD9,RPA2,DCTPP1,LOC691807,MKI67,AP3M1,ARL6IP1,CCDC47,CDC42BPB,PKD1,RAI1,GNG4,KAT6A,USP22,PARD3,KIF1A,IRS2,KLHL29,INSR,CRY1,INTS7,AGO1,ITPK1,RPRD2,ANK1,ZXDC,GSE1,KCNQ2,FOXO1,SLC4A4,UNC80,PRKAR2A,UBN2,DNAJB14,HIP1,TOMM70,BIRC6,KIF26A,AVL9,GRIK3,STOX2,IRS1,XPR1,CNNM2,TRIM67,SHC3
TF	Factor: SREBP-2; motif: NNGYCACNNSMN	TF:M01177	0.0228584	1.64095	7002	363	152	22041	HMOX1,SLC4A1,LGALS3,MT2A,SOCS3,CD14,TNFRSF12A,TUBB6,UBE2C,S1PR3,CDCA3,ARHGAP11A,KIF4A,REXO5,CKS2,UHRF1,HSPA2,KCTD9,PXDC1,PLCD1,BUB1,FKBP10,TK1,RPA2,TXNDC12,MKI67,DDAH2,RFC2,SMC4,AIDA,COPS9,HGH1,EEF1D,THYN1,ATP6V1G1,ATP5PD,RPL5,PSMC5,CCDC47,FYN,MAPK8IP2,MYCBP2,ARID1A,MYO18A,CDC42BPB,SBF2,CNOT1,PKD1,EP400,RAI1,SLC39A10,SLC22A23,LOC680039,UBR4,ARHGAP35,TMEM158,FOCAD,PREPL,GNG4,TNRC6C,TNRC18,TET2,WNK…
TF	Factor: NF-Y; motif: NNNNRRCCAATSR	TF:M00775	0.0233294	1.6321	1516	140	24	22041	UBE2C,CDK1,KIFC1,KIF18B,CKS2,UHRF1,BRCA1,MCM5,TOP2A,ECT2,NUDCD2,KCTD9,TPX2,RPA2,CCNF,RBM4,CLCC1,ATP5PD,AP3M1,BPGM,ARL6IP1,PRRC2A,RUSC2,GBF1
TF	Factor: SREBP-2; motif: NNGYCACNNSMN; match class: 1	TF:M01177_1	0.0245411	1.61011	1736	369	52	22041	SOCS3,HSPA2,KCTD9,TXNDC12,SMC4,AIDA,HGH1,EEF1D,ATP5PD,PSMC5,FYN,ARID1A,SBF2,CNOT1,PKD1,UBR4,ARHGAP35,TMEM158,FOCAD,GNG4,TNRC18,WNK2,SOBP,ARID2,IRS2,KLHL29,INSR,DCHS1,CRTC1,SOGA3,ANK1,ZXDC,NF1X,RABGAP1L,OSBPL8,UNC80,PER1,ZFP827,KIF26A,TNKS,RTL6,CNNM2,TRIM67,FBXL12,EIF2B1,FBXL18,GTF2H3,AABR07050321.2,TBC1D12,FREM2,ZSWIM8,BHMT
TF	Factor: E2F-1; motif: NTTTCGCGCS	TF:M00940	0.0258332	1.58782	5795	330	120	22041	LGALS3,MT2A,TIMP1,CSF2RB,TAGLN,SOCS3,CD14,TUBB6,CENPW,NES,CEP55,CCNB1,CDCA8,CDK1,CDCA3,KIFC1,ARHGAP11A,CD63,CDKN2C,DHFR,KIF18B,REXO5,CKS2,UHRF1,HSPA2,BRCA1,MCM5,FABP7,NUDCD2,PXDC1,BUB1,CCS,TPX2,FKBP10,TK1,LSM3,NAT14,DCTPP1,TXNDC12,MKI67,MTRF1,RFC2,POMT1,BMP1,AIDA,COPS9,HGH1,NOB1,FAM173A,ARHGEF25,AP3M1,BCAP31,ARL6IP1,CCDC47,ARID1A,DOP1B,CBARP,FAF2,PKD1,RAI1,NCOR1,ARHGAP35,TMEM158,NLGN3,PREPL,GNG4,…
TF	Factor: AP-1; motif: TGACTCANNSKN	TF:M00924	0.0306244	1.51393	3599	28	14	22041	LGALS5,HMOX1,ALOX15,SLC4A1,LGALS3,FCGR3A,MT2A,UPP1,BMP5,TNFRSF12A,BIN2,MIS18A,TUBB6,HCLS1
TF	Factor: WT1; motif: SMCNCCNSC; match class: 1	TF:M01118_1	0.0316719	1.49933	3160	236	57	22041	C3,MT2A,AKR1B8,SOCS3,TNFRSF12A,DEPDC1B,SHCBP1,SGO1,CDCA8,CD63,NDC80,KIF18B,AABR07044711.1,PRDX1,PLCD1,NAT14,MTRF1,SMC4,POMT1,CCND1,ARHGEF25,ATP5PD,BCAP31,BPGM,SDHC,MAPK8IP2,ARID1A,CDC42BPB,GBF1,CBARP,SBF2,UBR4,ARHGAP35,NFASC,SARM1,NOVA2,HUWE1,CAMTA1,KAT6A,INPPL1,TLE4,KIF1A,SOBP,IRS2,INSR,DCHS1,INTS7,PTEN,NTRK3,ANKRD52,MN1,FAT1,DOCK3,SOGA3,IQSEC1,GSE1,KLF7
TF	Factor: E2F; motif: TTTSGCGC	TF:M00050	0.0326078	1.48668	5922	87	41	22041	ALOX15,LGALS3,MT2A,CSF2RB,TAGLN,SOCS3,UPP1,CD14,MIS18A,TUBB6,PTTG1,CENPW,NES,CEP55,S1PR3,SGO1,CCNB1,CDCA8,CDK1,CDCA3,NUSAP1,ARHGAP11A,CD63,CDKN2C,DHFR,KIF18B,REXO5,UHRF1,HSPA2,MCM5,FABP7,TOP2A,NUDCD2,KCTD9,BUB1,CCS,FKBP10,TK1,NAT14,RPA2,DCTPP1
TF	Factor: E2F1; motif: NNNNNGCGSSAAAN	TF:M08874	0.0379658	1.42061	5322	96	41	22041	LGALS3,MT2A,TIMP1,CSF2RB,TAGLN,SOCS3,CD14,MIS18A,TUBB6,PTTG1,CENPW,NES,CEP55,S1PR3,CDK1,CDCA3,NUSAP1,ARHGAP11A,CD63,DHFR,KIF18B,REXO5,CKS2,UHRF1,HSPA2,MCM5,FABP7,TOP2A,NUDCD2,PXDC1,BUB1,TK1,LSM3,NAT14,RPA2,DCTPP1,TXNDC12,LOC691807,MKI67,HEBP1,MTRF1
TF	Factor: Pax-4; motif: NNNNNYCACCCB	TF:M00378	0.0384193	1.41545	18172	335	302	22041	LGALS5,HBB,HMOX1,ALOX15,SLC4A1,LGALS3,C3,PLAU,FCGR3A,MT2A,AKR1B8,TIMP1,IFITM3,CSF2RB,TAGLN,SOCS3,UPP1,TNFRSF12A,BIN2,MIS18A,ICAM1,TUBB6,DEPDC1B,PTTG1,ST5,UBE2C,SHCBP1,NES,CEP55,S1PR3,SPC24,SGO1,CCNB1,DCLRE1C,CDCA8,CDK1,CDCA3,NUSAP1,KIFC1,KIF2C,ARHGAP11A,CD63,NDC80,CDKN2C,STIL,DHFR,KIF4A,KIF18B,MRC1,REXO5,CKS2,UHRF1,NUF2,HSPA2,BRCA1,TACC3,AMPD3,BUB1B,MCM5,TOP2A,ECT2,PRC1,NUDCD2,AABR07044711.1,KCTD…
TF	Factor: WT1; motif: NNGGGNGGGSGN	TF:M07436	0.0390854	1.40798	5726	230	87	22041	HMOX1,ALOX15,LGALS3,C3,MT2A,AKR1B8,TIMP1,TAGLN,UPP1,TNFRSF12A,DEPDC1B,HCLS1,ST5,SHCBP1,S1PR3,CDCA8,CDK1,CD63,NDC80,UHRF1,AABR07044711.1,PRDX1,PLCD1,BUB1,FKBP10,NAT14,MTRF1,SMC4,POMT1,CCND1,BMP1,COPS2,AIDA,PFDN5,NOB1,FAM173A,ARHGEF25,CTSD,ATP5PD,BCAP31,ARL6IP1,SDHC,FYN,MAPK8IP2,ARID1A,DOP1B,TRAPPC10,CBARP,SBF2,FAF2,CNOT1,PKD1,RAI1,NCOR1,DCTN4,NLGN1,UBR4,ARHGAP35,PREPL,DUSP18,SARM1,NOVA2,HUWE1,CAMT…
TF	Factor: SP1; motif: GGGGYGGGGNS; match class: 1	TF:M01303_1	0.0399666	1.3983	1840	293	45	22041	LGALS3,TNFRSF12A,CD63,DHFR,HSPA2,TACC3,PLCD1,BUB1,FKBP10,DDAH2,CCND1,BMP1,ATP6V1G1,ARHGEF25,AP3M1,CCDC47,ARID1A,CDC42BPB,RUSC2,MVB12B,TRAPPC10,UBR4,ARHGAP35,WNK2,USP22,TLE4,WDR82,DSCAML1,RGD1565616,PCNX1,ABHD3,DCHS1,PTEN,NTRK3,AGO1,ANK1,CDK5R1,APBA1,DNAJB14,TOMM70,BIRC6,TANC2,ZFP827,KIF26A,HDAC4
TF	Factor: TEB1; motif: CTCCGCGCCAAK	TF:M06954	0.0466344	1.33129	166	341	11	22041	HMOX1,TIMP1,HSPA2,DCTPP1,MKI67,NLGN3,INTS7,FOXO1,PRKAR2A,NEURL1B,ZC3H12C
TF	Factor: Cdx-1; motif: NNNGGTMATAAAANNN	TF:M01373	0.0483977	1.31518	1166	60	12	22041	IFITM3,PTTG1,SPC24,CCNB1,NUSAP1,KIFC1,CD63,NDC80,DHFR,KIF4A,MRC1,NUF2

## Sheet: Gprofiler 72H GMH vs Cont
source	term_name	term_id	adjusted_p_value	negative_log10_of_adjusted_p_value	term_size	query_size	intersection_size	effective_domain_size	intersections
GO:BP	immune system process	GO:0002376	4.25724e-45	44.3709	2356	618	222	17810	MMP8,HMOX1,LGALS3,CLEC4D,ITGAX,LILRB4,CCL2,FCNB,CCL6,GPNMB,CCL4,MMP12,TLR5,TLR8,CLEC7A,LST1,CCL3,GPR183,C5AR1,MYO1G,APOBEC1,CD68,CXCL13,CCL7,SLC11A1,PLA2G7,FCGR3A,RAB32,HCST,FGR,RAC2,AABR07039446.2,MYO1F,PTPRC,ARL11,TNFSF18,HCLS1,CYBB,TYROBP,CD22,ITGAL,ITGB2,CD14,TREM2,CD84,VAV1,KCNN4,HLX,RAB20,CFH,SLAMF8,FCER1G,TLR2,PF4,HCK,FAS,C3AR1,CTSE,CNR2,ADGRE1,LCP1,WDFY4,NAIP2,CD86,SPTA1,LAT2,LAPTM5,CAPG,…
GO:BP	regulation of immune system process	GO:0002682	2.51321e-39	38.5998	1197	490	128	17810	MMP8,LGALS3,CLEC4D,LILRB4,CCL2,FCNB,GPNMB,MMP12,TLR8,CLEC7A,LST1,CCL3,GPR183,C5AR1,MYO1G,CD68,CXCL13,CCL7,SLC11A1,PLA2G7,FCGR3A,HCST,FGR,RAC2,MYO1F,PTPRC,TNFSF18,HCLS1,TYROBP,CD22,ITGAL,ITGB2,TREM2,CD84,VAV1,KCNN4,HLX,CFH,SLAMF8,FCER1G,TLR2,C3AR1,CNR2,CD86,SPTA1,LAT2,LAPTM5,CD4,CYBA,BTK,WAS,PTPN6,CFD,LCP2,DNASE2,EVI2B,FCGR2B,CTSC,FES,CMKLR1,C1QA,RASAL3,CD1D1,FCGR1A,THEMIS2,RAB7B,CD33,C2,TMEM173,C…
GO:BP	immune response	GO:0006955	1.40715e-37	36.8517	1530	445	135	17810	LGALS3,CLEC4D,ITGAX,LILRB4,CCL2,FCNB,CCL6,CCL4,MMP12,TLR5,TLR8,CLEC7A,LST1,CCL3,GPR183,C5AR1,MYO1G,APOBEC1,CD68,CXCL13,CCL7,SLC11A1,FCGR3A,HCST,FGR,RAC2,AABR07039446.2,MYO1F,PTPRC,TNFSF18,CYBB,TYROBP,CD22,ITGAL,ITGB2,CD14,TREM2,CD84,VAV1,KCNN4,HLX,RAB20,CFH,SLAMF8,FCER1G,TLR2,PF4,HCK,FAS,C3AR1,ADGRE1,LCP1,NAIP2,CD86,LAT2,LAPTM5,CAPG,CD4,CYBA,BTK,WAS,PTPN6,CFD,MRC1,LCP2,DNASE2,IRF8,VIM,FCGR2B,CTSC…
GO:BP	cell activation	GO:0001775	1.99333e-37	36.7004	945	574	121	17810	MMP8,LGALS3,CLEC4D,LILRB4,CCL2,GPNMB,CLEC7A,LST1,CCL3,GPR183,C5AR1,SLC11A1,FCGR3A,FGR,RAC2,MYO1F,PTPRC,TNFSF18,TYROBP,CD22,ITGAL,ITGB2,TREM2,CD84,VAV1,HLX,MT2A,CFH,SLAMF8,FCER1G,TLR2,PF4,CNR2,LCP1,WDFY4,FERMT3,CD86,SPTA1,LAT2,LAPTM5,P2RX1,CD4,BTK,WAS,PTPN6,LCP2,IRF8,FCGR2B,CTSC,FES,C1QA,RASAL3,CD1D1,THEMIS2,CD33,DOCK8,TLR4,CAPN3,CD180,TMEM106A,IGF1,SASH3,NLRP3,TNFAIP8L2,IKZF1,AIF1,NCKAP1L,BLNK,CD…
GO:BP	defense response	GO:0006952	1.26097e-36	35.8993	1281	499	130	17810	MMP8,HMOX1,LGALS3,CLEC4D,ITGAX,LILRB4,CCL2,FCNB,FABP4,CCL6,MMP12,TLR5,TLR8,CLEC7A,CCL3,C5AR1,APOBEC1,CD68,CXCL13,CCL7,SLC11A1,LSP1,FGR,CELA1,AABR07039446.2,MYO1F,CD200R1,TNFSF18,CYBB,TYROBP,ITGB2,SOCS3,CD14,TREM2,VAV1,TIMP1,RAB20,CFH,SLAMF8,FCER1G,TLR2,PF4,HCK,CNR2,NAIP2,CD86,LAPTM5,CAPG,P2RX1,CD4,CYBA,BTK,WAS,PTPN6,CFD,MRC1,IRF8,VIM,FCGR2B,CTSC,FES,TRIM55,C1QA,FCGR1A,RAB7B,SSC5D,C2,TMEM173,GBP5,…
GO:BP	inflammatory response	GO:0006954	8.44986e-33	32.0732	529	499	80	17810	MMP8,HMOX1,LILRB4,CCL2,FABP4,CCL6,TLR5,TLR8,CLEC7A,CCL3,C5AR1,CD68,CXCL13,CCL7,SLC11A1,CELA1,AABR07039446.2,CD200R1,TNFSF18,CYBB,ITGB2,SOCS3,CD14,TREM2,TIMP1,CFH,SLAMF8,FCER1G,TLR2,HCK,CNR2,NAIP2,P2RX1,CYBA,BTK,FCGR2B,CTSC,TRIM55,FCGR1A,TMEM173,GBP5,TLR4,PTAFR,IGF1,NLRP3,PLD4,CSF1R,TNFAIP8L2,AIF1,TLR7,TLR3,S1PR3,ANXA1,ITGAM,PYCARD,CEBPA,TCIRG1,NR1H3,TGFB1,GRN,SYK,GPX1,PTGS1,CSF1,B4GALT1,TNFRSF1A,…
GO:BP	biological process involved in interspecies interaction between organisms	GO:0044419	5.80761e-32	31.236	1272	480	120	17810	LGALS3,CLEC4D,ITGAX,CCL2,FCNB,FABP4,CCL6,MMP12,TLR5,TLR8,CLEC7A,CCL3,C5AR1,HSPB1,APOBEC1,SIGLEC1,CD68,CXCL13,CCL7,SLC11A1,BCL3,FCGR3A,FGR,AABR07039446.2,MYO1F,CYBB,TYROBP,CD14,TREM2,CD84,VAV1,MT2A,ABCA1,RAB20,CFH,SLAMF8,FCER1G,TLR2,HCK,CNR2,WDFY4,NAIP2,CD86,CAPG,CD4,CYBA,BTK,WAS,PTPN6,CFD,MRC1,IRF8,VIM,FCGR2B,FES,SLFN2,C1QA,FCGR1A,RAB7B,SSC5D,C2,TMEM173,GBP5,TLR4,CD180,IRGM,PTAFR,NLRP3,CSF1R,AIF1…
GO:BP	positive regulation of immune system process	GO:0002684	6.37328e-32	31.1956	805	299	75	17810	MMP8,LGALS3,CLEC4D,LILRB4,CCL2,FCNB,MMP12,TLR8,CLEC7A,CCL3,GPR183,C5AR1,MYO1G,CXCL13,CCL7,SLC11A1,PLA2G7,FGR,RAC2,PTPRC,TNFSF18,HCLS1,TYROBP,CD22,ITGAL,ITGB2,TREM2,CD84,VAV1,KCNN4,HLX,CFH,FCER1G,TLR2,C3AR1,CD86,SPTA1,LAPTM5,CD4,CYBA,BTK,PTPN6,CFD,LCP2,EVI2B,FCGR2B,CTSC,FES,CMKLR1,C1QA,RASAL3,CD1D1,FCGR1A,THEMIS2,C2,TMEM173,DOCK8,GBP5,TLR4,IRGM,IGF1,C1QB,SASH3,NLRP3,IKZF1,AIF1,NCKAP1L,BLNK,SPI1,KL…
GO:BP	leukocyte activation	GO:0045321	6.80084e-32	31.1674	849	505	100	17810	MMP8,LGALS3,CLEC4D,LILRB4,CCL2,GPNMB,CLEC7A,LST1,CCL3,GPR183,C5AR1,SLC11A1,FCGR3A,FGR,RAC2,MYO1F,PTPRC,TNFSF18,TYROBP,CD22,ITGAL,ITGB2,TREM2,CD84,VAV1,HLX,SLAMF8,FCER1G,TLR2,CNR2,LCP1,WDFY4,CD86,SPTA1,LAT2,LAPTM5,CD4,BTK,WAS,PTPN6,LCP2,IRF8,FCGR2B,CTSC,FES,C1QA,RASAL3,CD1D1,THEMIS2,CD33,DOCK8,TLR4,CD180,TMEM106A,IGF1,SASH3,NLRP3,TNFAIP8L2,IKZF1,AIF1,NCKAP1L,BLNK,CD44,SPI1,TLR3,FGL2,ANXA1,PRAM1,IT…
GO:BP	response to other organism	GO:0051707	1.68817e-30	29.7726	1176	480	113	17810	LGALS3,CLEC4D,ITGAX,CCL2,FCNB,FABP4,CCL6,MMP12,TLR5,TLR8,CLEC7A,CCL3,C5AR1,HSPB1,APOBEC1,CD68,CXCL13,CCL7,SLC11A1,BCL3,FCGR3A,FGR,AABR07039446.2,MYO1F,CYBB,TYROBP,CD14,TREM2,CD84,VAV1,MT2A,ABCA1,RAB20,CFH,SLAMF8,FCER1G,TLR2,HCK,CNR2,WDFY4,NAIP2,CD86,CAPG,CD4,CYBA,BTK,WAS,PTPN6,CFD,MRC1,IRF8,VIM,FCGR2B,FES,SLFN2,C1QA,FCGR1A,RAB7B,SSC5D,C2,TMEM173,GBP5,TLR4,CD180,IRGM,PTAFR,NLRP3,AIF1,STAB1,TLR7,SP…
GO:BP	response to external biotic stimulus	GO:0043207	2.31324e-30	29.6358	1180	480	113	17810	LGALS3,CLEC4D,ITGAX,CCL2,FCNB,FABP4,CCL6,MMP12,TLR5,TLR8,CLEC7A,CCL3,C5AR1,HSPB1,APOBEC1,CD68,CXCL13,CCL7,SLC11A1,BCL3,FCGR3A,FGR,AABR07039446.2,MYO1F,CYBB,TYROBP,CD14,TREM2,CD84,VAV1,MT2A,ABCA1,RAB20,CFH,SLAMF8,FCER1G,TLR2,HCK,CNR2,WDFY4,NAIP2,CD86,CAPG,CD4,CYBA,BTK,WAS,PTPN6,CFD,MRC1,IRF8,VIM,FCGR2B,FES,SLFN2,C1QA,FCGR1A,RAB7B,SSC5D,C2,TMEM173,GBP5,TLR4,CD180,IRGM,PTAFR,NLRP3,AIF1,STAB1,TLR7,SP…
GO:BP	response to biotic stimulus	GO:0009607	6.40445e-30	29.1935	1213	480	114	17810	LGALS3,CLEC4D,ITGAX,CCL2,FCNB,FABP4,CCL6,MMP12,TLR5,TLR8,CLEC7A,CCL3,C5AR1,HSPB1,APOBEC1,CD68,CXCL13,CCL7,SLC11A1,BCL3,FCGR3A,FGR,AABR07039446.2,MYO1F,CYBB,TYROBP,CD14,TREM2,CD84,VAV1,MT2A,ABCA1,RAB20,CFH,SLAMF8,FCER1G,TLR2,HCK,CNR2,WDFY4,NAIP2,CD86,LAPTM5,CAPG,CD4,CYBA,BTK,WAS,PTPN6,CFD,MRC1,IRF8,VIM,FCGR2B,FES,SLFN2,C1QA,FCGR1A,RAB7B,SSC5D,C2,TMEM173,GBP5,TLR4,CD180,IRGM,PTAFR,NLRP3,AIF1,STAB1,…
GO:BP	myeloid leukocyte activation	GO:0002274	1.04091e-26	25.9826	188	566	48	17810	MMP8,CLEC4D,LILRB4,CCL3,C5AR1,SLC11A1,FCGR3A,FGR,RAC2,MYO1F,TYROBP,ITGB2,TREM2,CD84,FCER1G,TLR2,CNR2,CD86,BTK,LCP2,CTSC,FES,C1QA,CD33,TLR4,TMEM106A,AIF1,SPI1,TLR3,PRAM1,ITGAM,PYCARD,CEBPA,NR1H3,TGFB1,GRN,CX3CR1,TNIP2,SYK,LYN,CD48,MYD88,UNC13D,AABR07053516.1,NOTCH2,TGFBR2,SBNO2,LTBR
GO:BP	response to external stimulus	GO:0009605	4.01623e-26	25.3962	2259	480	154	17810	MMP8,LGALS3,CLEC4D,ITGAX,SPP1,CCL2,FCNB,FABP4,CCL6,CCL4,MMP12,TLR5,TLR8,GDF15,PLAU,CLEC7A,CCL3,GPR183,C5AR1,HSPB1,APOBEC1,SOST,SLC39A4,CD68,CXCL13,CCL7,SLC11A1,PLA2G7,ATF3,BCL3,FCGR3A,RAB32,LSP1,FGR,RAC2,AABR07039446.2,MYO1F,CD200R1,TNFSF18,FOLR2,CYBB,TYROBP,ITGB2,SOCS3,CD14,TREM2,CD84,VAV1,MT2A,ABCA1,RAB20,CFH,SLAMF8,FCER1G,TLR2,PF4,HCK,C3AR1,BIN2,CNR2,WDFY4,NAIP2,CD86,CAPG,CD4,CYBA,BTK,WAS,TIFA…
GO:BP	cellular response to chemical stimulus	GO:0070887	5.71766e-25	24.2428	2496	815	232	17810	HMOX1,LGALS3,SPP1,LILRB4,CCL2,FABP4,CCL6,CCL4,MMP12,TLR5,GDF15,CCL3,GPR183,C5AR1,HSPB1,APOBEC1,SOST,CD68,CXCL13,CCL7,NCF1,FXYD2,PLA2G7,ATF3,FCGR3A,LSP1,RAC2,OSMR,HVCN1,TNFSF18,HCLS1,IL21R,FOLR2,CYBB,ITGB2,SOCS3,CD14,TREM2,CD84,VAV1,MT2A,ABCA1,RAB20,CFH,SLAMF8,FCER1G,TLR2,PF4,C3AR1,BIN2,CNR2,MGST1,CYP2D1,NAIP2,AKR1B8,CD86,LAPTM5,CSF2RB,CAPG,MAPK13,CD4,CYBA,BTK,WAS,CARD14,MRC1,IRF8,VIM,FCGR2B,FES,C…
GO:BP	regulation of immune response	GO:0050776	2.82431e-24	23.5491	696	292	61	17810	CLEC4D,LILRB4,FCNB,MMP12,TLR8,C5AR1,MYO1G,SLC11A1,FCGR3A,HCST,FGR,RAC2,MYO1F,PTPRC,TNFSF18,TYROBP,CD22,ITGB2,TREM2,CD84,VAV1,KCNN4,HLX,CFH,SLAMF8,FCER1G,TLR2,C3AR1,LAT2,LAPTM5,CD4,CYBA,BTK,WAS,PTPN6,CFD,LCP2,DNASE2,FCGR2B,FES,C1QA,FCGR1A,THEMIS2,CD33,C2,TMEM173,GBP5,TLR4,IRGM,C1QB,SASH3,NLRP3,NCKAP1L,BLNK,SPI1,KLHL6,FGL2,ANXA1,PRAM1,ITGAM,PYCARD
GO:BP	cytokine production	GO:0001816	3.71473e-24	23.4301	613	451	71	17810	MMP8,LILRB4,CCL2,FCNB,GPNMB,MMP12,TLR5,TLR8,CLEC7A,CCL3,C5AR1,HSPB1,SLC11A1,BCL3,FGR,PTPRC,CYBB,CD14,TREM2,CD84,FCER1G,TLR2,C3AR1,LAPTM5,MAPK13,CYBA,BTK,UNC93B1,PTPN6,IRF8,FCGR2B,CMKLR1,RAB7B,SSC5D,CD33,TMEM173,GBP5,TLR4,TMEM106A,IGF1,SASH3,NLRP3,PLD4,AIF1,TLR7,NCKAP1L,TLR3,S1PR3,ANXA1,PYCARD,TGFB1,IRF5,CX3CR1,SYK,IRF1,P2RX7,LYN,IFIH1,FN1,IRAK3,AQP4,IL6R,NRROS,AXL,CCDC88B,POSTN,ZFP36,INPP5D,ACP5,…
GO:BP	regulation of cytokine production	GO:0001817	6.44888e-24	23.1905	601	451	70	17810	MMP8,LILRB4,CCL2,FCNB,GPNMB,MMP12,TLR5,TLR8,CLEC7A,CCL3,C5AR1,HSPB1,SLC11A1,BCL3,FGR,PTPRC,CYBB,CD14,TREM2,CD84,FCER1G,TLR2,C3AR1,LAPTM5,MAPK13,CYBA,BTK,UNC93B1,PTPN6,IRF8,FCGR2B,CMKLR1,RAB7B,SSC5D,CD33,TMEM173,GBP5,TLR4,TMEM106A,IGF1,SASH3,NLRP3,PLD4,AIF1,TLR7,NCKAP1L,TLR3,S1PR3,ANXA1,PYCARD,TGFB1,IRF5,CX3CR1,SYK,IRF1,P2RX7,LYN,IFIH1,FN1,IRAK3,AQP4,IL6R,AXL,CCDC88B,POSTN,ZFP36,INPP5D,ACP5,NFAM1,…
GO:BP	defense response to other organism	GO:0098542	1.42691e-23	22.8456	835	480	85	17810	LGALS3,CLEC4D,ITGAX,CCL2,FCNB,CCL6,MMP12,TLR5,TLR8,CLEC7A,CCL3,C5AR1,APOBEC1,CXCL13,CCL7,SLC11A1,FGR,AABR07039446.2,MYO1F,CYBB,TYROBP,CD14,TREM2,VAV1,RAB20,CFH,SLAMF8,FCER1G,TLR2,HCK,NAIP2,CD86,CAPG,CD4,CYBA,WAS,PTPN6,CFD,MRC1,IRF8,VIM,FES,C1QA,FCGR1A,RAB7B,SSC5D,C2,TMEM173,GBP5,TLR4,IRGM,NLRP3,AIF1,STAB1,TLR7,SPI1,TLR3,MLKL,FGL2,ANXA1,PYCARD,CXCL16,GBP2,GSN,GRN,NMI,IRF5,SYK,IRF1,TRIM25,CSF1,TNFR…
GO:BP	regulation of cell activation	GO:0050865	4.37039e-23	22.3595	601	505	73	17810	MMP8,LGALS3,CLEC4D,LILRB4,CCL2,GPNMB,CLEC7A,LST1,GPR183,FGR,RAC2,PTPRC,TNFSF18,TYROBP,CD22,ITGAL,ITGB2,TREM2,CD84,HLX,SLAMF8,FCER1G,CNR2,CD86,SPTA1,LAPTM5,CD4,BTK,PTPN6,FCGR2B,CTSC,FES,RASAL3,CD1D1,THEMIS2,CD33,DOCK8,TLR4,CAPN3,IGF1,SASH3,NLRP3,TNFAIP8L2,IKZF1,AIF1,NCKAP1L,SPI1,FGL2,ANXA1,PRAM1,ITGAM,PYCARD,CEBPA,NR1H3,TGFB1,GRN,TNIP2,SYK,IRF1,LYN,PARP3,AXL,CCDC88B,INPP5D,NFAM1,MMP14,MYD88,UNC13D…
GO:BP	regulation of leukocyte activation	GO:0002694	4.40318e-23	22.3562	569	505	71	17810	MMP8,LGALS3,CLEC4D,LILRB4,CCL2,GPNMB,CLEC7A,LST1,GPR183,FGR,RAC2,PTPRC,TNFSF18,TYROBP,CD22,ITGAL,ITGB2,TREM2,CD84,HLX,SLAMF8,FCER1G,CNR2,CD86,SPTA1,LAPTM5,CD4,BTK,PTPN6,FCGR2B,CTSC,FES,RASAL3,CD1D1,THEMIS2,CD33,DOCK8,TLR4,IGF1,SASH3,NLRP3,TNFAIP8L2,IKZF1,AIF1,NCKAP1L,SPI1,FGL2,ANXA1,PRAM1,ITGAM,PYCARD,CEBPA,NR1H3,TGFB1,GRN,TNIP2,SYK,IRF1,LYN,PARP3,AXL,CCDC88B,INPP5D,NFAM1,MMP14,MYD88,UNC13D,HPS1,…
GO:BP	response to stress	GO:0006950	2.2101e-22	21.6556	3048	513	185	17810	MMP8,HMOX1,LGALS3,CLEC4D,ITGAX,LILRB4,CCL2,FCNB,FABP4,CCL6,MMP12,TLR5,TLR8,PLAU,CLEC7A,CCL3,C5AR1,HSPB1,APOBEC1,SLC39A4,CD68,CXCL13,TFEC,CCL7,SLC11A1,NCF1,FXYD2,ATF3,BCL3,FCGR3A,LSP1,FGR,BCL2A1,CELA1,AABR07039446.2,MYO1F,CD200R1,TNFSF18,GFAP,CYBB,TYROBP,ITGB2,SOCS3,CD14,TREM2,VAV1,TIMP1,MT2A,ABCA1,RAB20,CFH,SLAMF8,FCER1G,TLR2,PF4,HCK,CNR2,MGST1,F2RL3,FERMT3,NAIP2,CD86,LAPTM5,CAPG,P2RX1,MAPK13,CD4…
GO:BP	regulation of multicellular organismal process	GO:0051239	1.04611e-21	20.9804	2252	788	204	17810	MMP8,HMOX1,ITGAX,LILRB4,CCL2,FCNB,FABP4,GPNMB,MMP12,TLR5,TLR8,GDF15,PLAU,CLEC7A,CCL3,C5AR1,HSPB1,SOST,CXCL13,SLC11A1,BCL3,FCGR3A,FGR,CELA1,PTPRC,TNFSF18,GFAP,HCLS1,CYBB,ITGB2,CD14,TREM2,CD84,TIMP1,HLX,ABCA1,SLAMF8,GLIPR2,FCER1G,TLR2,C3AR1,CD86,LAPTM5,P2RX1,NEWGENE_2134,MAPK13,CD4,CYBA,BTK,UNC93B1,TIFAB,PTPN6,IRF8,EVI2B,FCGR2B,CTSC,FES,CMKLR1,RAB7B,SSC5D,CD33,TMEM173,C1QC,GBP5,TLR4,CAPN3,HPGDS,TME…
GO:BP	lymphocyte activation	GO:0046649	1.26526e-21	20.8978	720	517	79	17810	LGALS3,CLEC4D,LILRB4,CCL2,GPNMB,CLEC7A,LST1,GPR183,SLC11A1,FGR,RAC2,PTPRC,TNFSF18,TYROBP,CD22,ITGAL,ITGB2,VAV1,HLX,SLAMF8,FCER1G,LCP1,WDFY4,CD86,SPTA1,LAT2,LAPTM5,CD4,BTK,WAS,PTPN6,IRF8,FCGR2B,RASAL3,CD1D1,THEMIS2,DOCK8,TLR4,CD180,IGF1,SASH3,NLRP3,TNFAIP8L2,IKZF1,AIF1,NCKAP1L,BLNK,CD44,SPI1,FGL2,ANXA1,ITGAM,PYCARD,TCIRG1,GSN,LYL1,MSN,TGFB1,TNIP2,SYK,IRF1,LYN,PARP3,IL6R,AXL,CCDC88B,CD48,INPP5D,NFA…
GO:BP	innate immune response	GO:0045087	1.96361e-21	20.7069	603	480	69	17810	LGALS3,CLEC4D,CCL2,FCNB,CCL6,MMP12,TLR5,TLR8,CLEC7A,CCL3,CCL7,SLC11A1,FGR,AABR07039446.2,MYO1F,CYBB,TYROBP,CD14,TREM2,VAV1,RAB20,CFH,SLAMF8,FCER1G,TLR2,HCK,CD86,CAPG,CYBA,WAS,PTPN6,CFD,MRC1,IRF8,VIM,FES,C1QA,RAB7B,C2,TMEM173,GBP5,TLR4,IRGM,AIF1,TLR7,SPI1,TLR3,ANXA1,PYCARD,CXCL16,GBP2,GSN,GRN,NMI,IRF5,SYK,IRF1,TRIM25,CSF1,IFIH1,IRAK3,AQP4,TRIM5,CFP,PARP14,ALPK1,MYD88,UNC13D,APOE
GO:BP	response to cytokine	GO:0034097	6.09965e-21	20.2147	745	512	79	17810	LILRB4,CCL2,FABP4,CCL6,MMP12,CCL3,CXCL13,CCL7,SLC11A1,LSP1,OSMR,TNFSF18,HCLS1,IL21R,SOCS3,CD14,TREM2,MT2A,RAB20,CFH,FCER1G,TLR2,CD86,LAPTM5,CSF2RB,CAPG,MAPK13,CD4,CYBA,BTK,WAS,CARD14,MRC1,IRF8,VIM,RAB7B,TMEM173,DOCK8,GBP5,TLR4,IRGM,CSF1R,AIF1,CD44,SPI1,TLR3,ANXA1,PYCARD,CXCL16,CEBPA,TCIRG1,IL10RA,GBP2,GSN,NMI,IRF5,CX3CR1,TNIP2,SYK,IRF1,TRIM25,CSF1,TNFRSF1A,NFKB2,IFIH1,IRAK3,AQP4,IL6R,AXL,POSTN,ZF…
GO:BP	positive regulation of response to stimulus	GO:0048584	1.68553e-20	19.7733	1791	744	166	17810	MMP8,LILRB4,CCL2,FCNB,FABP4,CCL6,GPNMB,MMP12,TLR5,TLR8,GDF15,CLEC7A,CCL3,GPR183,C5AR1,MYO1G,HSPB1,SIGLEC1,CXCL13,CCL7,SLC11A1,NCF1,PLA2G7,S100A4,ATF3,HCST,FGR,RAC2,PTPRC,TNFSF18,HCLS1,TYROBP,CD22,ITGAL,ITGB2,CD14,TREM2,CD84,VAV1,KCNN4,HLX,CFH,GLIPR2,FCER1G,TLR2,C3AR1,CD86,LAPTM5,CD4,CYBA,BTK,WAS,PTPN6,BMF,CFD,LCP2,FCGR2B,CTSC,CMKLR1,C1QA,FCGR1A,THEMIS2,C2,TMEM173,GBP5,TLR4,CD180,IRGM,TMEM106A,IGF…
GO:BP	cell migration	GO:0016477	2.22514e-20	19.6526	1241	823	140	17810	HMOX1,LGALS3,ITGAX,CCL2,CCL6,GPNMB,CCL4,MMP12,AABR07028989.1,PLAU,CLEC7A,CCL3,GPR183,C5AR1,MYO1G,HSPB1,CXCL13,CCL7,PLA2G7,FGR,RAC2,MYO1F,PTPRC,TNFSF18,ITGAL,ITGB2,TREM2,VAV1,TIMP1,SLAMF8,GLIPR2,FCER1G,TLR2,PF4,C3AR1,BIN2,CNR2,LCP1,FERMT3,OSGIN1,TRIM55,CMKLR1,DOCK8,IGF1,CSF1R,AIF1,NCKAP1L,CD44,MEGF10,SPI1,ANXA1,ITGAM,PYCARD,CXCL16,STAT5A,STK10,MSN,TGFB1,GRN,LGMN,CX3CR1,SYK,GPX1,ADAMTS1,ITGA5,RAB13…
GO:BP	immune effector process	GO:0002252	2.63651e-20	19.579	569	302	52	17810	CLEC4D,LILRB4,CCL2,FCNB,CLEC7A,CCL3,GPR183,MYO1G,SLC11A1,FGR,RAC2,MYO1F,PTPRC,TNFSF18,CD22,ITGAL,ITGB2,TREM2,CD84,VAV1,HLX,CFH,SLAMF8,FCER1G,TLR2,LCP1,CD86,LAPTM5,BTK,WAS,PTPN6,CFD,IRF8,FCGR2B,CTSC,FES,C1QA,FCGR1A,C2,TLR4,CD180,C1QB,SASH3,NLRP3,SPI1,TLR3,FGL2,ANXA1,PRAM1,ITGAM,PYCARD,TCIRG1
GO:BP	response to organic substance	GO:0010033	4.21735e-20	19.375	2583	815	225	17810	SPP1,LILRB4,CCL2,FABP4,CCL6,MMP12,TLR5,GDF15,RUNX3,CLEC7A,CCL3,C5AR1,HSPB1,APOBEC1,SOST,CD68,CXCL13,CCL7,SLC11A1,ATF3,FCGR3A,LSP1,OSMR,TNFSF18,HCLS1,IL21R,FOLR2,CYBB,ITGB2,SOCS3,CD14,TREM2,CD84,MT2A,ABCA1,RAB20,CFH,FCER1G,TLR2,CNR2,MGST1,NAIP2,AKR1B8,CD86,LAPTM5,CSF2RB,CAPG,P2RX1,MAPK13,CD4,CYBA,BTK,WAS,CARD14,MRC1,IRF8,VIM,FCGR2B,CTSC,FES,FCGR1A,RAB7B,SSC5D,TMEM173,ACR,DOCK8,GBP5,TLR4,CD180,IRGM…
GO:BP	regulation of cell migration	GO:0030334	8.97971e-20	19.0467	766	823	103	17810	HMOX1,LGALS3,ITGAX,CCL2,GPNMB,PLAU,CLEC7A,CCL3,GPR183,C5AR1,HSPB1,CXCL13,CCL7,PLA2G7,FGR,RAC2,MYO1F,PTPRC,TNFSF18,TREM2,TIMP1,SLAMF8,GLIPR2,TLR2,C3AR1,FERMT3,OSGIN1,CMKLR1,DOCK8,IGF1,CSF1R,AIF1,NCKAP1L,SPI1,ANXA1,PYCARD,CXCL16,STAT5A,STK10,MSN,TGFB1,GRN,LGMN,CX3CR1,ADAMTS1,ITGA5,CSF1,DAB2,LYN,FN1,CD63,POSTN,MITF,MMP14,PIK3CG,PRR5L,GJA1,MYD88,TP53INP1,APOE,VSIR,NFE2L2,EMILIN1,CD9,CIB1,TGFBR2,RIN2,…
GO:BP	leukocyte proliferation	GO:0070661	9.17483e-20	19.0374	276	490	46	17810	LGALS3,LILRB4,GPNMB,LST1,GPR183,SLC11A1,RAC2,PTPRC,TNFSF18,TYROBP,CD22,ITGAL,ITGB2,TREM2,CD86,SPTA1,LAPTM5,CD4,BTK,PTPN6,FCGR2B,RASAL3,CD1D1,DOCK8,TLR4,CD180,IGF1,SASH3,CSF1R,AIF1,NCKAP1L,ANXA1,ITGAM,PYCARD,TCIRG1,MSN,TGFB1,SYK,IRF1,CSF1,LYN,CCDC88B,INPP5D,GJA1,MYD88,VSIR
GO:BP	cellular response to organic substance	GO:0071310	1.44168e-19	18.8411	2006	820	189	17810	SPP1,LILRB4,CCL2,FABP4,CCL6,MMP12,TLR5,GDF15,CCL3,HSPB1,APOBEC1,SOST,CD68,CXCL13,CCL7,ATF3,FCGR3A,LSP1,OSMR,TNFSF18,HCLS1,IL21R,FOLR2,CYBB,SOCS3,CD14,TREM2,CD84,MT2A,ABCA1,RAB20,CFH,FCER1G,TLR2,MGST1,NAIP2,CD86,LAPTM5,CSF2RB,CAPG,MAPK13,CD4,CYBA,BTK,WAS,CARD14,MRC1,IRF8,VIM,FCGR2B,FES,RAB7B,TMEM173,DOCK8,GBP5,TLR4,CD180,IRGM,IGF1,NLRP3,CSF1R,AIF1,CD44,SPI1,TLR3,TGIF1,ANXA1,PYCARD,CXCL16,CEBPA,TCI…
GO:BP	cell surface receptor signaling pathway	GO:0007166	2.49914e-19	18.6022	2262	801	201	17810	HMOX1,LGALS3,CLEC4D,LILRB4,CCL2,FCNB,CCL6,MMP12,GDF15,CCL3,C5AR1,MYO1G,HSPB1,SIGLEC1,SOST,CXCL13,CCL7,NCF1,BCL2L14,ATF3,BCL3,FCGR3A,FGR,BCL2A1,CELA1,OSMR,PTPRC,TNFSF18,HCLS1,IL21R,TYROBP,CD22,ITGAL,ITGB2,SOCS3,CD14,TREM2,CD84,VAV1,TIMP1,KCNN4,FCRL2,FCER1G,TLR2,HCK,C3AR1,ADGRE1,FERMT3,CD86,LAPTM5,CSF2RB,P2RX1,CD4,BTK,CARD14,PTPN6,CFD,LCP2,VIM,FCGR2B,FES,FYB1,FCGR1A,THEMIS2,TLR4,CD180,IRGM,EVC2,IGF…
GO:BP	regulation of response to stimulus	GO:0048583	6.43827e-19	18.1912	3199	746	241	17810	MMP8,HMOX1,LGALS3,CLEC4D,LILRB4,CCL2,FCNB,FABP4,CCL6,GPNMB,MMP12,TLR5,TLR8,GDF15,PLAU,CLEC7A,CCL3,GPR183,C5AR1,MYO1G,HSPB1,SIGLEC1,SOST,CXCL13,CCL7,SLC11A1,NCF1,PLA2G7,S100A4,BCL2L14,ATF3,BCL3,FCGR3A,HCST,FGR,RAC2,MYO1F,PTPRC,CD200R1,TNFSF18,HCLS1,TYROBP,CD22,ITGAL,ITGB2,SOCS3,CD14,TREM2,CD84,VAV1,TIMP1,KCNN4,HLX,ABCA1,CFH,SLAMF8,GLIPR2,FCER1G,TLR2,C3AR1,CNR2,PSCA,CD86,LAT2,LAPTM5,CD4,CYBA,BTK,WA…
GO:BP	regulation of cell motility	GO:2000145	7.69329e-19	18.1139	813	823	105	17810	HMOX1,LGALS3,ITGAX,CCL2,GPNMB,PLAU,CLEC7A,CCL3,GPR183,C5AR1,HSPB1,CXCL13,CCL7,PLA2G7,FGR,RAC2,MYO1F,PTPRC,TNFSF18,TREM2,TIMP1,SLAMF8,GLIPR2,TLR2,C3AR1,FERMT3,OSGIN1,WAS,FES,CMKLR1,DOCK8,IGF1,CSF1R,AIF1,NCKAP1L,SPI1,ANXA1,PYCARD,CXCL16,STAT5A,STK10,MSN,TGFB1,GRN,LGMN,CX3CR1,ADAMTS1,ITGA5,CSF1,DAB2,LYN,FN1,CD63,POSTN,MITF,MMP14,PIK3CG,PRR5L,GJA1,MYD88,TP53INP1,APOE,VSIR,NFE2L2,EMILIN1,CD9,CIB1,TGFB…
GO:BP	response to molecule of bacterial origin	GO:0002237	1.47912e-18	17.83	294	563	49	17810	CCL2,TLR5,CCL3,C5AR1,CD68,CXCL13,SLC11A1,FCGR3A,CD14,TREM2,CD84,ABCA1,CFH,TLR2,CNR2,CD86,MRC1,IRF8,VIM,FCGR2B,SSC5D,TLR4,CD180,IRGM,PTAFR,NLRP3,SPI1,PYCARD,CXCL16,IL10RA,GBP2,NR1H3,IRF5,CX3CR1,TNIP2,NFKB2,LYN,IRAK3,AXL,TRIM5,ZFP36,ACP5,LITAF,GJA1,MYD88,MAPKAPK3,CARD9,MAOB,SBNO2
GO:BP	cellular response to cytokine stimulus	GO:0071345	1.69522e-18	17.7708	680	653	82	17810	LILRB4,CCL2,FABP4,CCL6,MMP12,CCL3,CXCL13,CCL7,LSP1,OSMR,TNFSF18,HCLS1,IL21R,SOCS3,TREM2,MT2A,RAB20,CFH,FCER1G,TLR2,CD86,LAPTM5,CSF2RB,CAPG,MAPK13,CD4,CYBA,BTK,WAS,CARD14,MRC1,IRF8,VIM,RAB7B,TMEM173,DOCK8,GBP5,TLR4,IRGM,CSF1R,AIF1,CD44,SPI1,TLR3,PYCARD,CEBPA,TCIRG1,IL10RA,GBP2,GSN,NMI,IRF5,CX3CR1,TNIP2,SYK,IRF1,TRIM25,CSF1,TNFRSF1A,IRAK3,AQP4,IL6R,AXL,POSTN,ZFP36,HK2,PARP14,MYD88,APOE,NFE2L2,ZFP36…
GO:BP	positive regulation of cell migration	GO:0030335	2.03343e-18	17.6918	444	777	71	17810	HMOX1,LGALS3,ITGAX,CCL2,GPNMB,PLAU,CLEC7A,CCL3,C5AR1,HSPB1,CXCL13,CCL7,PLA2G7,FGR,RAC2,MYO1F,PTPRC,TNFSF18,TREM2,GLIPR2,TLR2,C3AR1,FERMT3,CMKLR1,DOCK8,IGF1,CSF1R,AIF1,NCKAP1L,SPI1,ANXA1,PYCARD,CXCL16,STAT5A,TGFB1,GRN,LGMN,CX3CR1,ADAMTS1,ITGA5,CSF1,DAB2,LYN,FN1,POSTN,MMP14,PIK3CG,VSIR,NFE2L2,CIB1,TGFBR2,RIN2,CTSH,ANO6,TRIP6,CPNE3,NOTCH1,ADAM17,ITGA6,WNT5A,SWAP70,PDGFRB,GAB1,FAM83H,IGFBP5,ATM,RHOC,…
GO:BP	mononuclear cell proliferation	GO:0032943	2.18227e-18	17.6611	257	490	43	17810	LGALS3,LILRB4,GPNMB,LST1,GPR183,SLC11A1,RAC2,PTPRC,TNFSF18,TYROBP,CD22,ITGAL,ITGB2,CD86,SPTA1,LAPTM5,CD4,BTK,PTPN6,FCGR2B,RASAL3,CD1D1,DOCK8,TLR4,CD180,IGF1,SASH3,AIF1,NCKAP1L,ANXA1,ITGAM,PYCARD,MSN,TGFB1,SYK,IRF1,CSF1,LYN,CCDC88B,INPP5D,GJA1,MYD88,VSIR
GO:BP	regulation of locomotion	GO:0040012	3.494e-18	17.4567	855	823	107	17810	HMOX1,LGALS3,ITGAX,CCL2,GPNMB,PLAU,CLEC7A,CCL3,GPR183,C5AR1,HSPB1,CXCL13,CCL7,PLA2G7,FGR,RAC2,MYO1F,PTPRC,TNFSF18,TREM2,TIMP1,SLAMF8,GLIPR2,TLR2,C3AR1,FERMT3,OSGIN1,WAS,FES,CMKLR1,DOCK8,IGF1,CSF1R,AIF1,NCKAP1L,SPI1,ANXA1,PYCARD,CXCL16,STAT5A,STK10,MSN,TGFB1,GRN,LGMN,CX3CR1,ADAMTS1,ITGA5,CSF1,DAB2,LYN,FN1,CD63,POSTN,MITF,MMP14,PIK3CG,PRR5L,GJA1,MYD88,TP53INP1,APOE,VSIR,NFE2L2,IL16,EMILIN1,CD9,CIB1…
GO:BP	positive regulation of locomotion	GO:0040017	7.50272e-18	17.1248	475	820	75	17810	HMOX1,LGALS3,ITGAX,CCL2,GPNMB,PLAU,CLEC7A,CCL3,C5AR1,HSPB1,CXCL13,CCL7,PLA2G7,FGR,RAC2,MYO1F,PTPRC,TNFSF18,TREM2,GLIPR2,TLR2,C3AR1,FERMT3,CMKLR1,DOCK8,IGF1,CSF1R,AIF1,NCKAP1L,SPI1,ANXA1,PYCARD,CXCL16,STAT5A,TGFB1,GRN,LGMN,CX3CR1,ADAMTS1,ITGA5,CSF1,DAB2,LYN,FN1,POSTN,MMP14,PIK3CG,VSIR,NFE2L2,IL16,CIB1,TGFBR2,RIN2,CTSH,ANO6,TRIP6,CPNE3,NOTCH1,ADAM17,ITGA6,WNT5A,SWAP70,PDGFRB,GAB1,FAM83H,IGFBP5,ATM,…
GO:BP	positive regulation of immune response	GO:0050778	1.01835e-17	16.9921	518	292	46	17810	LILRB4,FCNB,MMP12,TLR8,C5AR1,MYO1G,SLC11A1,FGR,PTPRC,TYROBP,CD22,ITGB2,VAV1,KCNN4,HLX,CFH,FCER1G,TLR2,C3AR1,LAPTM5,CD4,CYBA,BTK,PTPN6,CFD,LCP2,FCGR2B,C1QA,FCGR1A,THEMIS2,C2,TMEM173,GBP5,TLR4,IRGM,C1QB,SASH3,NLRP3,NCKAP1L,BLNK,SPI1,KLHL6,ANXA1,PRAM1,ITGAM,PYCARD
GO:BP	cell population proliferation	GO:0008283	1.12153e-17	16.9502	1679	746	153	17810	HMOX1,LGALS3,ITGAX,LILRB4,CCL2,GPNMB,MMP12,PLAU,CLEC7A,LST1,GPR183,C5AR1,APOBEC1,SLC11A1,FXYD2,ATF3,RAC2,CELA1,OSMR,PTPRC,TNFSF18,GFAP,CTSZ,HCLS1,FOLR2,TYROBP,CD22,ITGAL,ITGB2,TREM2,TIMP1,HLX,TLR2,HCK,OSGIN1,CD86,SPTA1,LAPTM5,CD4,CYBA,BTK,PTPN6,FCGR2B,FES,SLFN2,RASAL3,CD1D1,DOCK8,TLR4,CD180,HPGDS,IGF1,SASH3,LGI4,CSF1R,AIF1,NCKAP1L,MEGF10,TGIF1,ANXA1,ITGAM,PYCARD,CEBPA,TCIRG1,STAT5A,IFI30,MSN,TGFB…
GO:BP	lymphocyte proliferation	GO:0046651	1.23094e-17	16.9098	255	490	42	17810	LGALS3,LILRB4,GPNMB,LST1,GPR183,SLC11A1,RAC2,PTPRC,TNFSF18,TYROBP,CD22,ITGAL,ITGB2,CD86,SPTA1,LAPTM5,CD4,BTK,PTPN6,FCGR2B,RASAL3,CD1D1,DOCK8,TLR4,CD180,IGF1,SASH3,AIF1,NCKAP1L,ANXA1,ITGAM,PYCARD,MSN,TGFB1,SYK,IRF1,LYN,CCDC88B,INPP5D,GJA1,MYD88,VSIR
GO:BP	response to bacterium	GO:0009617	1.2342e-17	16.9086	659	471	66	17810	CLEC4D,CCL2,FABP4,TLR5,CCL3,C5AR1,CD68,CXCL13,SLC11A1,FCGR3A,FGR,MYO1F,CD14,TREM2,CD84,MT2A,ABCA1,CFH,SLAMF8,FCER1G,TLR2,HCK,CNR2,NAIP2,CD86,CD4,CYBA,CFD,MRC1,IRF8,VIM,FCGR2B,SLFN2,FCGR1A,SSC5D,GBP5,TLR4,CD180,IRGM,PTAFR,NLRP3,STAB1,SPI1,KLHL6,PYCARD,CXCL16,IL10RA,GBP2,NR1H3,IRF5,CX3CR1,TNIP2,SYK,GPX1,TNFRSF1A,NFKB2,LYN,IRAK3,AXL,TRIM5,ZFP36,SHC1,ACP5,LITAF,GJA1,MYD88
GO:BP	cell motility	GO:0048870	1.50259e-17	16.8232	1388	806	142	17810	HMOX1,LGALS3,ITGAX,CCL2,CCL6,GPNMB,CCL4,MMP12,TSSK4,AABR07028989.1,PLAU,CLEC7A,CCL3,GPR183,C5AR1,MYO1G,HSPB1,CXCL13,CCL7,PLA2G7,FGR,RAC2,MYO1F,PTPRC,TNFSF18,ITGAL,ITGB2,TREM2,VAV1,TIMP1,SLAMF8,GLIPR2,FCER1G,TLR2,PF4,C3AR1,BIN2,CNR2,LCP1,FERMT3,OSGIN1,WAS,FES,TRIM55,CMKLR1,DOCK8,IGF1,CSF1R,AIF1,NCKAP1L,CD44,MEGF10,SPI1,ANXA1,ITGAM,PYCARD,CXCL16,STAT5A,STK10,MSN,TGFB1,GRN,LGMN,CX3CR1,SYK,GPX1,ADAMT…
GO:BP	localization of cell	GO:0051674	1.50259e-17	16.8232	1388	806	142	17810	HMOX1,LGALS3,ITGAX,CCL2,CCL6,GPNMB,CCL4,MMP12,TSSK4,AABR07028989.1,PLAU,CLEC7A,CCL3,GPR183,C5AR1,MYO1G,HSPB1,CXCL13,CCL7,PLA2G7,FGR,RAC2,MYO1F,PTPRC,TNFSF18,ITGAL,ITGB2,TREM2,VAV1,TIMP1,SLAMF8,GLIPR2,FCER1G,TLR2,PF4,C3AR1,BIN2,CNR2,LCP1,FERMT3,OSGIN1,WAS,FES,TRIM55,CMKLR1,DOCK8,IGF1,CSF1R,AIF1,NCKAP1L,CD44,MEGF10,SPI1,ANXA1,ITGAM,PYCARD,CXCL16,STAT5A,STK10,MSN,TGFB1,GRN,LGMN,CX3CR1,SYK,GPX1,ADAMT…
GO:BP	response to lipopolysaccharide	GO:0032496	1.69207e-17	16.7716	281	471	43	17810	CCL2,TLR5,CCL3,C5AR1,CD68,CXCL13,SLC11A1,FCGR3A,CD14,TREM2,CD84,ABCA1,CFH,TLR2,CNR2,CD86,MRC1,IRF8,VIM,FCGR2B,TLR4,CD180,IRGM,PTAFR,NLRP3,SPI1,PYCARD,CXCL16,IL10RA,GBP2,NR1H3,CX3CR1,TNIP2,NFKB2,LYN,IRAK3,AXL,TRIM5,ZFP36,ACP5,LITAF,GJA1,MYD88
GO:BP	positive regulation of cell motility	GO:2000147	1.84543e-17	16.7339	461	777	71	17810	HMOX1,LGALS3,ITGAX,CCL2,GPNMB,PLAU,CLEC7A,CCL3,C5AR1,HSPB1,CXCL13,CCL7,PLA2G7,FGR,RAC2,MYO1F,PTPRC,TNFSF18,TREM2,GLIPR2,TLR2,C3AR1,FERMT3,CMKLR1,DOCK8,IGF1,CSF1R,AIF1,NCKAP1L,SPI1,ANXA1,PYCARD,CXCL16,STAT5A,TGFB1,GRN,LGMN,CX3CR1,ADAMTS1,ITGA5,CSF1,DAB2,LYN,FN1,POSTN,MMP14,PIK3CG,VSIR,NFE2L2,CIB1,TGFBR2,RIN2,CTSH,ANO6,TRIP6,CPNE3,NOTCH1,ADAM17,ITGA6,WNT5A,SWAP70,PDGFRB,GAB1,FAM83H,IGFBP5,ATM,RHOC,…
GO:BP	leukocyte migration	GO:0050900	1.87245e-17	16.7276	313	684	54	17810	LGALS3,CCL2,CCL6,CCL3,GPR183,C5AR1,MYO1G,CXCL13,CCL7,PLA2G7,RAC2,TNFSF18,ITGAL,ITGB2,TREM2,VAV1,SLAMF8,FCER1G,TLR2,PF4,C3AR1,CNR2,TRIM55,CMKLR1,DOCK8,AIF1,NCKAP1L,SPI1,ANXA1,ITGAM,PYCARD,CXCL16,STK10,MSN,LGMN,CX3CR1,SYK,CSF1,B4GALT1,LYN,MMP14,MYD88,IL16,EMILIN1,CD9,CYP7B1,IL17RA,EDNRB,ANO6,ADAM17,ITGA6,WNT5A,SWAP70,CD81
GO:BP	regulation of cellular component movement	GO:0051270	2.08895e-17	16.6801	875	823	107	17810	HMOX1,LGALS3,ITGAX,CCL2,GPNMB,PLAU,CLEC7A,CCL3,GPR183,C5AR1,HSPB1,CXCL13,CCL7,PLA2G7,FGR,RAC2,MYO1F,PTPRC,TNFSF18,TREM2,TIMP1,SLAMF8,GLIPR2,TLR2,C3AR1,FERMT3,OSGIN1,WAS,FES,CMKLR1,DOCK8,IGF1,CSF1R,AIF1,NCKAP1L,SPI1,ANXA1,PYCARD,CXCL16,STAT5A,STK10,MSN,TGFB1,GRN,LGMN,CX3CR1,ADAMTS1,ITGA5,CSF1,DAB2,LYN,FN1,CD63,POSTN,MITF,MMP14,PIK3CG,PRR5L,GJA1,MYD88,TP53INP1,APOE,VSIR,NFE2L2,EMILIN1,CD9,CIB1,TGFB…
GO:BP	regulation of response to external stimulus	GO:0032101	2.84077e-17	16.5466	733	687	86	17810	MMP8,CCL2,FCNB,FABP4,MMP12,TLR8,PLAU,CCL3,GPR183,C5AR1,HSPB1,CXCL13,CCL7,PLA2G7,FGR,RAC2,MYO1F,CD200R1,TNFSF18,TYROBP,SOCS3,TREM2,CD84,VAV1,SLAMF8,FCER1G,TLR2,C3AR1,CNR2,CYBA,BTK,FCGR2B,CTSC,CMKLR1,FCGR1A,TMEM173,GBP5,TLR4,CAPN3,CD180,IRGM,IGF1,NLRP3,TNFAIP8L2,AIF1,NCKAP1L,SPI1,TLR3,FGL2,ANXA1,PYCARD,CEBPA,NR1H3,GRN,LGMN,ANXA2,GPX1,CSF1,TNFRSF1A,LYN,IRAK3,TRIM5,ZFP36,ACP5,PROS1,PARP14,GJA1,MYD88,…
GO:BP	cellular response to biotic stimulus	GO:0071216	4.29074e-17	16.3675	207	471	37	17810	CCL2,TLR5,CLEC7A,CCL3,CD68,CXCL13,FCGR3A,CD14,TREM2,CD84,ABCA1,CFH,TLR2,CD86,BTK,MRC1,IRF8,VIM,FCGR2B,TLR4,CD180,IRGM,NLRP3,SPI1,PYCARD,CXCL16,GBP2,NR1H3,CX3CR1,TNIP2,SYK,LYN,AXL,TRIM5,ZFP36,LITAF,MYD88
GO:BP	positive regulation of cellular component movement	GO:0051272	4.42425e-17	16.3542	468	777	71	17810	HMOX1,LGALS3,ITGAX,CCL2,GPNMB,PLAU,CLEC7A,CCL3,C5AR1,HSPB1,CXCL13,CCL7,PLA2G7,FGR,RAC2,MYO1F,PTPRC,TNFSF18,TREM2,GLIPR2,TLR2,C3AR1,FERMT3,CMKLR1,DOCK8,IGF1,CSF1R,AIF1,NCKAP1L,SPI1,ANXA1,PYCARD,CXCL16,STAT5A,TGFB1,GRN,LGMN,CX3CR1,ADAMTS1,ITGA5,CSF1,DAB2,LYN,FN1,POSTN,MMP14,PIK3CG,VSIR,NFE2L2,CIB1,TGFBR2,RIN2,CTSH,ANO6,TRIP6,CPNE3,NOTCH1,ADAM17,ITGA6,WNT5A,SWAP70,PDGFRB,GAB1,FAM83H,IGFBP5,ATM,RHOC,…
GO:BP	regulation of cell adhesion	GO:0030155	1.50891e-16	15.8213	616	823	85	17810	LILRB4,CCL2,GPNMB,MMP12,PLAU,CXCL13,RAC2,MYO1F,PTPRC,TNFSF18,ITGAL,ITGB2,VAV1,HLX,FERMT3,CD86,SPTA1,LAPTM5,CD4,PTPN6,FES,RASAL3,CD1D1,DOCK8,IGF1,SASH3,NLRP3,TNFAIP8L2,IKZF1,AIF1,NCKAP1L,CD44,MEGF10,SPI1,FGL2,ANXA1,PYCARD,GSN,TGFB1,SYK,IRF1,LOC680875,ITGA5,CSF1,COL16A1,LYN,FN1,CD63,CCDC88B,POSTN,PIEZO1,UNC13D,VSIR,LOXL3,DDR1,LIMS2,EMILIN1,CD9,CIB1,TGFBR2,RIN2,SDC4,CD276,PLXNB1,AKNA,NOTCH1,LAMA5,IT…
GO:BP	biological adhesion	GO:0022610	1.60903e-16	15.7934	1119	823	123	17810	ITGAX,SPP1,LILRB4,CCL2,GPNMB,MMP12,PLAU,MYO1G,CXCL13,DGCR2,RAC2,MYO1F,PTPRC,TNFSF18,FOLR2,ITGAL,ITGB2,VAV1,HLX,CFH,PARVG,FERMT3,CD86,SPTA1,LAPTM5,CD4,PTPN6,FES,RASAL3,CD1D1,CD33,DOCK8,IGF1,SASH3,NLRP3,TNFAIP8L2,IKZF1,AIF1,STAB1,NCKAP1L,CD44,MEGF10,SPI1,FGL2,ANXA1,ITGAM,PYCARD,TECTA,GBP2,GSN,STK10,MSN,TGFB1,CX3CR1,SLC7A11,SYK,IRF1,LOC680875,ITGA5,CSF1,B4GALT1,COL16A1,ITGB4,LYN,CELSR1,FN1,AQP4,CD63…
GO:BP	regulation of mononuclear cell proliferation	GO:0032944	1.71589e-16	15.7655	195	490	36	17810	LGALS3,LILRB4,GPNMB,LST1,GPR183,RAC2,PTPRC,TNFSF18,TYROBP,CD22,ITGAL,CD86,SPTA1,LAPTM5,CD4,BTK,PTPN6,FCGR2B,RASAL3,CD1D1,TLR4,IGF1,SASH3,AIF1,NCKAP1L,ANXA1,PYCARD,TGFB1,SYK,IRF1,CSF1,LYN,CCDC88B,INPP5D,MYD88,VSIR
GO:BP	cell adhesion	GO:0007155	2.02503e-16	15.6936	1108	823	122	17810	ITGAX,SPP1,LILRB4,CCL2,GPNMB,MMP12,PLAU,MYO1G,CXCL13,DGCR2,RAC2,MYO1F,PTPRC,TNFSF18,FOLR2,ITGAL,ITGB2,VAV1,HLX,CFH,PARVG,FERMT3,CD86,SPTA1,LAPTM5,CD4,PTPN6,FES,RASAL3,CD1D1,CD33,DOCK8,IGF1,SASH3,NLRP3,TNFAIP8L2,IKZF1,AIF1,STAB1,NCKAP1L,CD44,MEGF10,SPI1,FGL2,ANXA1,ITGAM,PYCARD,TECTA,GSN,STK10,MSN,TGFB1,CX3CR1,SLC7A11,SYK,IRF1,LOC680875,ITGA5,CSF1,B4GALT1,COL16A1,ITGB4,LYN,CELSR1,FN1,AQP4,CD63,AXL,…
GO:BP	phagocytosis	GO:0006909	2.19043e-16	15.6595	267	312	34	17810	CCL2,FCNB,CLEC7A,MYO1G,SLC11A1,FGR,RAC2,PTPRC,NCF4,ITGB2,TREM2,VAV1,ABCA1,RAB20,FCER1G,TLR2,HCK,BIN2,CYBA,IRF8,FCGR2B,FCGR1A,RAB7B,C2,TLR4,PLD4,AIF1,NCKAP1L,MEGF10,ANXA1,ITGAM,PYCARD,GSN,NR1H3
GO:BP	regulation of cell population proliferation	GO:0042127	2.72081e-16	15.5653	1404	746	133	17810	HMOX1,LGALS3,ITGAX,LILRB4,CCL2,GPNMB,MMP12,PLAU,CLEC7A,LST1,GPR183,C5AR1,APOBEC1,FXYD2,ATF3,RAC2,CELA1,OSMR,PTPRC,TNFSF18,GFAP,CTSZ,HCLS1,FOLR2,TYROBP,CD22,ITGAL,TIMP1,HLX,TLR2,HCK,OSGIN1,CD86,SPTA1,LAPTM5,CD4,CYBA,BTK,PTPN6,FCGR2B,FES,SLFN2,RASAL3,CD1D1,TLR4,HPGDS,IGF1,SASH3,CSF1R,AIF1,NCKAP1L,MEGF10,TGIF1,ANXA1,PYCARD,CEBPA,STAT5A,IFI30,TGFB1,PARP10,GRN,NPR1,S100A13,LGMN,ANXA2,CX3CR1,SLC7A11,SY…
GO:BP	cellular response to molecule of bacterial origin	GO:0071219	3.68597e-16	15.4334	182	471	34	17810	CCL2,TLR5,CCL3,CD68,CXCL13,FCGR3A,CD14,TREM2,CD84,ABCA1,CFH,TLR2,CD86,MRC1,IRF8,VIM,FCGR2B,TLR4,CD180,IRGM,NLRP3,SPI1,PYCARD,CXCL16,GBP2,NR1H3,CX3CR1,TNIP2,LYN,AXL,TRIM5,ZFP36,LITAF,MYD88
GO:BP	T cell activation	GO:0042110	3.84888e-16	15.4147	428	318	42	17810	LGALS3,CLEC4D,LILRB4,CCL2,GPNMB,GPR183,SLC11A1,RAC2,TNFSF18,ITGAL,ITGB2,VAV1,HLX,FCER1G,LCP1,WDFY4,CD86,SPTA1,LAPTM5,CD4,WAS,PTPN6,RASAL3,CD1D1,DOCK8,IGF1,SASH3,NLRP3,TNFAIP8L2,IKZF1,AIF1,NCKAP1L,CD44,SPI1,FGL2,ANXA1,ITGAM,PYCARD,TCIRG1,GSN,MSN,TGFB1
GO:BP	leukocyte differentiation	GO:0002521	4.93967e-16	15.3063	476	604	61	17810	CLEC4D,LILRB4,CCL3,GPR183,TNFSF18,HCLS1,TYROBP,TREM2,VAV1,HLX,SLAMF8,FCER1G,TLR2,CD86,CD4,BTK,PTPN6,IRF8,EVI2B,FES,C1QC,SASH3,NLRP3,TMEM176A,CSF1R,IKZF1,NCKAP1L,SPI1,FGL2,ANXA1,ITGAM,CEBPA,TCIRG1,LYL1,TGFB1,ANXA2,SYK,IRF1,CSF1,TAL1,LYN,IL6R,NRROS,AXL,MITF,INPP5D,NFAM1,MMP14,LRRK1,VSIR,DCLRE1C,LOXL3,ZFP36L1,NFATC1,NOTCH2,TGFBR2,SBNO2,LTBR,TJP2,SFRP1,POLM
GO:BP	positive regulation of response to external stimulus	GO:0032103	6.72084e-16	15.1726	329	299	36	17810	MMP8,CCL2,FCNB,FABP4,MMP12,TLR8,CCL3,C5AR1,HSPB1,CXCL13,CCL7,PLA2G7,RAC2,TNFSF18,TYROBP,TREM2,VAV1,FCER1G,TLR2,C3AR1,CYBA,BTK,CTSC,CMKLR1,FCGR1A,TMEM173,GBP5,TLR4,CD180,IRGM,AIF1,NCKAP1L,SPI1,TLR3,PYCARD,CEBPA
GO:BP	interleukin-6 production	GO:0032635	7.1349e-16	15.1466	129	555	31	17810	MMP8,LILRB4,TLR8,CLEC7A,TREM2,CD84,FCER1G,TLR2,LAPTM5,MAPK13,CYBA,UNC93B1,PTPN6,RAB7B,TLR4,TMEM106A,AIF1,TLR7,NCKAP1L,TLR3,PYCARD,SYK,IFIH1,IRAK3,AQP4,IL6R,INPP5D,MYD88,IL16,CARD9,IL17RA
GO:BP	regulation of interleukin-6 production	GO:0032675	7.1349e-16	15.1466	129	555	31	17810	MMP8,LILRB4,TLR8,CLEC7A,TREM2,CD84,FCER1G,TLR2,LAPTM5,MAPK13,CYBA,UNC93B1,PTPN6,RAB7B,TLR4,TMEM106A,AIF1,TLR7,NCKAP1L,TLR3,PYCARD,SYK,IFIH1,IRAK3,AQP4,IL6R,INPP5D,MYD88,IL16,CARD9,IL17RA
GO:BP	response to interferon-gamma	GO:0034341	7.69964e-16	15.1135	115	356	25	17810	CCL2,CCL6,CCL3,CCL7,SLC11A1,RAB20,CFH,TLR2,CD86,CAPG,WAS,MRC1,IRF8,VIM,RAB7B,GBP5,TLR4,IRGM,AIF1,TLR3,CXCL16,GBP2,GSN,NMI,IRF1
GO:BP	regulation of lymphocyte proliferation	GO:0050670	9.56885e-16	15.0191	193	591	38	17810	LGALS3,LILRB4,GPNMB,LST1,GPR183,RAC2,PTPRC,TNFSF18,TYROBP,CD22,ITGAL,CD86,SPTA1,LAPTM5,CD4,BTK,PTPN6,FCGR2B,RASAL3,CD1D1,TLR4,IGF1,SASH3,AIF1,NCKAP1L,ANXA1,PYCARD,TGFB1,SYK,IRF1,LYN,CCDC88B,INPP5D,MYD88,VSIR,TGFBR2,SDC4,CD276
GO:BP	positive regulation of cytokine production	GO:0001819	1.01043e-15	14.9955	394	698	59	17810	MMP8,CCL2,FCNB,MMP12,TLR5,TLR8,CLEC7A,CCL3,C5AR1,HSPB1,SLC11A1,FGR,CYBB,CD14,TREM2,CD84,FCER1G,TLR2,C3AR1,LAPTM5,MAPK13,CYBA,UNC93B1,IRF8,RAB7B,TMEM173,GBP5,TLR4,TMEM106A,SASH3,NLRP3,AIF1,TLR7,TLR3,ANXA1,PYCARD,TGFB1,IRF5,SYK,IRF1,P2RX7,IFIH1,IL6R,CCDC88B,POSTN,NFAM1,MYD88,IL16,CARD9,IL17RA,CD276,STAT4,IFNGR1,ADAM17,BMPR1A,WNT5A,SULF1,CD81,CLU
GO:BP	leukocyte activation involved in immune response	GO:0002366	1.01235e-15	14.9947	227	499	38	17810	CLEC4D,CLEC7A,CCL3,GPR183,SLC11A1,FGR,RAC2,MYO1F,TNFSF18,ITGAL,ITGB2,TREM2,CD84,HLX,FCER1G,LCP1,CD86,BTK,IRF8,FES,TLR4,CD180,NLRP3,SPI1,FGL2,ANXA1,PRAM1,ITGAM,PYCARD,CX3CR1,SYK,LYN,PARP3,IL6R,MYD88,UNC13D,AABR07053516.1,LOXL3
GO:BP	regulation of leukocyte proliferation	GO:0070663	1.13947e-15	14.9433	206	490	36	17810	LGALS3,LILRB4,GPNMB,LST1,GPR183,RAC2,PTPRC,TNFSF18,TYROBP,CD22,ITGAL,CD86,SPTA1,LAPTM5,CD4,BTK,PTPN6,FCGR2B,RASAL3,CD1D1,TLR4,IGF1,SASH3,AIF1,NCKAP1L,ANXA1,PYCARD,TGFB1,SYK,IRF1,CSF1,LYN,CCDC88B,INPP5D,MYD88,VSIR
GO:BP	regulation of localization	GO:0032879	1.31999e-15	14.8794	2235	1083	237	17810	HMOX1,LGALS3,ITGAX,SPP1,LILRB4,CCL2,GPNMB,PLAU,CLEC7A,CCL3,GPR183,C5AR1,HSPB1,CXCL13,CCL7,SLC11A1,FXYD2,PLA2G7,FGR,RAC2,MYO1F,PTPRC,TNFSF18,GFAP,HCLS1,TYROBP,CD22,ITGB2,CD14,TREM2,CD84,TIMP1,KCNN4,ABCA1,SLAMF8,GLIPR2,FCER1G,TLR2,HCK,C3AR1,LCP1,F2RL3,FERMT3,OSGIN1,P2RX1,NEWGENE_2134,CD4,CYBA,WAS,TIFAB,PTPN6,FCGR2B,FES,CMKLR1,FCGR1A,PM20D1,CD33,C2,DOCK8,TLR4,CAPN3,IGF1,CSF1R,AIF1,NCKAP1L,SPI1,ANXA1…
GO:BP	regulation of tumor necrosis factor production	GO:0032680	1.32004e-15	14.8794	137	531	31	17810	MMP8,CCL2,GPNMB,CLEC7A,CCL3,HSPB1,CYBB,CD14,TREM2,CD84,FCER1G,TLR2,CYBA,PTPN6,CD33,TLR4,TMEM106A,IGF1,SASH3,TLR3,PYCARD,CX3CR1,SYK,IFIH1,IRAK3,AXL,ZFP36,ACP5,MYD88,VSIR,CARD9
GO:BP	tumor necrosis factor production	GO:0032640	1.32004e-15	14.8794	137	531	31	17810	MMP8,CCL2,GPNMB,CLEC7A,CCL3,HSPB1,CYBB,CD14,TREM2,CD84,FCER1G,TLR2,CYBA,PTPN6,CD33,TLR4,TMEM106A,IGF1,SASH3,TLR3,PYCARD,CX3CR1,SYK,IFIH1,IRAK3,AXL,ZFP36,ACP5,MYD88,VSIR,CARD9
GO:BP	cell activation involved in immune response	GO:0002263	2.1954e-15	14.6585	232	499	38	17810	CLEC4D,CLEC7A,CCL3,GPR183,SLC11A1,FGR,RAC2,MYO1F,TNFSF18,ITGAL,ITGB2,TREM2,CD84,HLX,FCER1G,LCP1,CD86,BTK,IRF8,FES,TLR4,CD180,NLRP3,SPI1,FGL2,ANXA1,PRAM1,ITGAM,PYCARD,CX3CR1,SYK,LYN,PARP3,IL6R,MYD88,UNC13D,AABR07053516.1,LOXL3
GO:BP	regulation of tumor necrosis factor superfamily cytokine production	GO:1903555	2.58994e-15	14.5867	140	531	31	17810	MMP8,CCL2,GPNMB,CLEC7A,CCL3,HSPB1,CYBB,CD14,TREM2,CD84,FCER1G,TLR2,CYBA,PTPN6,CD33,TLR4,TMEM106A,IGF1,SASH3,TLR3,PYCARD,CX3CR1,SYK,IFIH1,IRAK3,AXL,ZFP36,ACP5,MYD88,VSIR,CARD9
GO:BP	tumor necrosis factor superfamily cytokine production	GO:0071706	2.58994e-15	14.5867	140	531	31	17810	MMP8,CCL2,GPNMB,CLEC7A,CCL3,HSPB1,CYBB,CD14,TREM2,CD84,FCER1G,TLR2,CYBA,PTPN6,CD33,TLR4,TMEM106A,IGF1,SASH3,TLR3,PYCARD,CX3CR1,SYK,IFIH1,IRAK3,AXL,ZFP36,ACP5,MYD88,VSIR,CARD9
GO:BP	locomotion	GO:0040011	3.16798e-15	14.4992	1534	806	146	17810	HMOX1,LGALS3,ITGAX,CCL2,CCL6,GPNMB,CCL4,MMP12,TSSK4,AABR07028989.1,PLAU,CLEC7A,CCL3,GPR183,C5AR1,MYO1G,HSPB1,CXCL13,CCL7,PLA2G7,LSP1,FGR,RAC2,MYO1F,PTPRC,TNFSF18,ITGAL,ITGB2,TREM2,VAV1,TIMP1,SLAMF8,GLIPR2,FCER1G,TLR2,PF4,C3AR1,BIN2,CNR2,LCP1,FERMT3,OSGIN1,WAS,FES,TRIM55,CMKLR1,DOCK8,PTAFR,IGF1,CSF1R,AIF1,NCKAP1L,CD44,MEGF10,SPI1,ANXA1,ITGAM,PYCARD,CXCL16,STAT5A,STK10,MSN,TGFB1,GRN,LGMN,CX3CR1,SYK…
GO:BP	leukocyte cell-cell adhesion	GO:0007159	4.3299e-15	14.3635	303	365	37	17810	LILRB4,CCL2,GPNMB,RAC2,TNFSF18,ITGAL,ITGB2,HLX,CFH,FERMT3,CD86,SPTA1,LAPTM5,CD4,PTPN6,RASAL3,CD1D1,DOCK8,IGF1,SASH3,NLRP3,TNFAIP8L2,IKZF1,AIF1,NCKAP1L,CD44,FGL2,ANXA1,ITGAM,PYCARD,STK10,MSN,TGFB1,CX3CR1,SYK,IRF1,ITGA5
GO:BP	myeloid leukocyte differentiation	GO:0002573	7.42486e-15	14.1293	188	684	39	17810	LILRB4,CCL3,GPR183,HCLS1,TYROBP,TREM2,FCER1G,TLR2,CD86,CD4,EVI2B,FES,C1QC,CSF1R,IKZF1,SPI1,ITGAM,CEBPA,TCIRG1,TGFB1,ANXA2,CSF1,TAL1,LYN,NRROS,MITF,INPP5D,LRRK1,ZFP36L1,NFATC1,NOTCH2,TGFBR2,SBNO2,LTBR,TJP2,SFRP1,MAFB,FBN1,CD81
GO:BP	positive regulation of multicellular organismal process	GO:0051240	7.94345e-15	14.1	1222	820	126	17810	MMP8,HMOX1,ITGAX,LILRB4,CCL2,FCNB,FABP4,MMP12,TLR5,TLR8,CLEC7A,CCL3,C5AR1,HSPB1,SLC11A1,FGR,CELA1,GFAP,HCLS1,CYBB,ITGB2,CD14,TREM2,CD84,HLX,ABCA1,GLIPR2,FCER1G,TLR2,C3AR1,LAPTM5,MAPK13,CD4,CYBA,UNC93B1,IRF8,EVI2B,FES,CMKLR1,RAB7B,TMEM173,GBP5,TLR4,TMEM106A,IGF1,SASH3,NLRP3,IKZF1,AIF1,TLR7,NCKAP1L,TLR3,ANXA1,ITGAM,PYCARD,TGFB1,UCP2,IRF5,ANXA2,CX3CR1,SYK,IRF1,ITGA5,CSF1,DAB2,P2RX7,TMBIM1,IFIH1,FN1,…
GO:BP	cellular response to lipopolysaccharide	GO:0071222	8.57461e-15	14.0668	175	471	32	17810	CCL2,TLR5,CCL3,CD68,CXCL13,FCGR3A,CD14,CD84,ABCA1,CFH,CD86,MRC1,IRF8,VIM,FCGR2B,TLR4,CD180,IRGM,NLRP3,SPI1,PYCARD,CXCL16,GBP2,NR1H3,CX3CR1,TNIP2,LYN,AXL,TRIM5,ZFP36,LITAF,MYD88
GO:BP	regulation of lymphocyte activation	GO:0051249	1.65216e-14	13.7819	488	505	54	17810	LGALS3,LILRB4,CCL2,GPNMB,CLEC7A,LST1,GPR183,FGR,RAC2,PTPRC,TNFSF18,TYROBP,CD22,ITGAL,HLX,SLAMF8,CD86,SPTA1,LAPTM5,CD4,BTK,PTPN6,FCGR2B,RASAL3,CD1D1,THEMIS2,DOCK8,TLR4,IGF1,SASH3,NLRP3,TNFAIP8L2,IKZF1,AIF1,NCKAP1L,FGL2,ANXA1,PYCARD,TGFB1,TNIP2,SYK,IRF1,LYN,PARP3,AXL,CCDC88B,INPP5D,NFAM1,MMP14,MYD88,HPS1,VSIR,LOXL3,ZFP36L1
GO:BP	wound healing	GO:0042060	1.73403e-14	13.7609	301	771	52	17810	HMOX1,CCL2,MMP12,PLAU,CLEC7A,SLC11A1,FCGR3A,TIMP1,CFH,FCER1G,PF4,F2RL3,FERMT3,P2RX1,PTPN6,TLR4,IGF1,CD44,ANXA1,GSN,ANXA2,SLC7A11,SYK,GPX1,LOC680875,ITGA5,B4GALT1,ENTPD2,LYN,CELSR1,FN1,AXL,POSTN,PROS1,GJA1,APOE,HPS1,NFE2L2,DDR1,FKBP10,CD9,NOTCH2,SDC4,ANO6,PRCP,ADAM17,WNT5A,SH2B3,ENPP4,SMAD3,RHOC,ITGB1
GO:BP	regulation of immune effector process	GO:0002697	2.82667e-14	13.5487	291	291	32	17810	LILRB4,CCL2,CLEC7A,FGR,RAC2,PTPRC,TNFSF18,CD22,ITGB2,CD84,VAV1,HLX,CFH,SLAMF8,FCER1G,TLR2,LAPTM5,BTK,WAS,PTPN6,FCGR2B,FES,FCGR1A,TLR4,SASH3,NLRP3,SPI1,TLR3,FGL2,ANXA1,PRAM1,ITGAM
GO:BP	cellular response to interferon-gamma	GO:0071346	4.16452e-14	13.3804	97	356	22	17810	CCL2,CCL6,CCL3,CCL7,RAB20,CFH,TLR2,CAPG,WAS,MRC1,IRF8,VIM,RAB7B,GBP5,TLR4,IRGM,AIF1,TLR3,GBP2,GSN,NMI,IRF1
GO:BP	leukocyte chemotaxis	GO:0030595	4.30973e-14	13.3655	190	392	30	17810	LGALS3,CCL2,CCL6,CCL3,GPR183,C5AR1,CXCL13,CCL7,PLA2G7,RAC2,TNFSF18,ITGB2,VAV1,SLAMF8,FCER1G,PF4,C3AR1,CNR2,CMKLR1,AIF1,NCKAP1L,SPI1,ANXA1,ITGAM,CXCL16,LGMN,CX3CR1,SYK,CSF1,LYN
GO:BP	myeloid leukocyte migration	GO:0097529	4.61007e-14	13.3363	180	595	35	17810	LGALS3,CCL2,CCL6,CCL3,C5AR1,CXCL13,CCL7,PLA2G7,RAC2,TNFSF18,ITGB2,TREM2,VAV1,SLAMF8,FCER1G,C3AR1,TRIM55,CMKLR1,AIF1,NCKAP1L,SPI1,ANXA1,ITGAM,LGMN,CX3CR1,SYK,CSF1,LYN,MMP14,MYD88,EMILIN1,CD9,IL17RA,EDNRB,ANO6
GO:BP	response to wounding	GO:0009611	4.85546e-14	13.3138	396	777	60	17810	HMOX1,CCL2,MMP12,PLAU,CLEC7A,SLC11A1,FCGR3A,GFAP,TIMP1,CFH,FCER1G,PF4,F2RL3,FERMT3,P2RX1,PTPN6,TLR4,IGF1,AIF1,CD44,ANXA1,GSN,ANXA2,SLC7A11,SYK,GPX1,LOC680875,ITGA5,B4GALT1,ENTPD2,ITGB4,LYN,CELSR1,FN1,AXL,POSTN,ZFP36,PROS1,GJA1,APOE,HPS1,NFE2L2,DDR1,ZFP36L1,FKBP10,CD9,NOTCH2,LAMB2,SDC4,ANO6,PRCP,ADAM17,WNT5A,SH2B3,SLC1A3,ENPP4,SMAD3,RHOC,ITGB1,LRP1
GO:BP	cell chemotaxis	GO:0060326	5.01845e-14	13.2994	253	392	34	17810	LGALS3,CCL2,CCL6,CCL4,CCL3,GPR183,C5AR1,HSPB1,CXCL13,CCL7,PLA2G7,RAC2,TNFSF18,ITGB2,VAV1,SLAMF8,FCER1G,PF4,C3AR1,BIN2,CNR2,CMKLR1,AIF1,NCKAP1L,SPI1,ANXA1,ITGAM,CXCL16,LGMN,CX3CR1,SYK,RAB13,CSF1,LYN
GO:BP	negative regulation of cell activation	GO:0050866	7.55759e-14	13.1216	171	598	34	17810	LILRB4,GPNMB,LST1,FGR,TNFSF18,TYROBP,CD84,HLX,CNR2,CD86,LAPTM5,BTK,PTPN6,FCGR2B,TNFAIP8L2,SPI1,FGL2,ANXA1,NR1H3,TGFB1,GRN,IRF1,LYN,PARP3,AXL,INPP5D,APOE,VSIR,LOXL3,EMILIN1,CD9,SDC4,CD276,SFRP1
GO:BP	negative regulation of multicellular organismal process	GO:0051241	1.55377e-13	12.8086	862	758	93	17810	MMP8,LILRB4,CCL2,GPNMB,TLR8,GDF15,PLAU,CCL3,SOST,CXCL13,SLC11A1,BCL3,TNFSF18,TREM2,CD84,TIMP1,HLX,SLAMF8,TLR2,CD86,LAPTM5,NEWGENE_2134,CYBA,BTK,TIFAB,PTPN6,FCGR2B,CTSC,CMKLR1,SSC5D,CD33,C1QC,TLR4,HPGDS,IGF1,NLRP3,TMEM176A,STAB1,NCKAP1L,SPI1,FGL2,ANXA1,PYCARD,NR1H3,TGFB1,GRN,LGMN,ANXA2,CX3CR1,IRF1,ADAMTS1,TNFRSF1A,LYN,FN1,IRAK3,PARP3,AQP4,CD63,AXL,ZFP36,INPP5D,ACP5,PROS1,GJA1,APOE,VSIR,LOXL3,EMILI…
GO:BP	regulation of defense response	GO:0031347	3.37338e-13	12.4719	459	480	49	17810	MMP8,FCNB,FABP4,MMP12,TLR8,CCL3,FGR,MYO1F,CD200R1,TNFSF18,TYROBP,SOCS3,TREM2,VAV1,SLAMF8,FCER1G,TLR2,CNR2,CYBA,BTK,FCGR2B,CTSC,FCGR1A,TMEM173,GBP5,TLR4,IRGM,IGF1,NLRP3,TNFAIP8L2,SPI1,TLR3,FGL2,ANXA1,PYCARD,CEBPA,NR1H3,GRN,GPX1,TNFRSF1A,LYN,IRAK3,TRIM5,ZFP36,ACP5,PARP14,GJA1,MYD88,APOE
GO:BP	movement of cell or subcellular component	GO:0006928	3.40835e-13	12.4675	1741	823	156	17810	HMOX1,LGALS3,ITGAX,CCL2,CCL6,GPNMB,CCL4,MMP12,TSSK4,AABR07028989.1,PLAU,CLEC7A,CCL3,GPR183,C5AR1,MYO1G,HSPB1,CXCL13,CCL7,PLA2G7,FGR,RAC2,CCDC103,MYO1F,PTPRC,TNFSF18,ITGAL,ITGB2,TREM2,VAV1,TIMP1,SLAMF8,GLIPR2,FCER1G,TLR2,PF4,C3AR1,BIN2,CNR2,LCP1,FERMT3,OSGIN1,WAS,FES,TRIM55,CMKLR1,DOCK8,IGF1,CSF1R,AIF1,NCKAP1L,CD44,MEGF10,SPI1,ANXA1,ITGAM,PYCARD,CXCL16,STAT5A,GSN,STK10,MSN,TGFB1,GRN,LGMN,CX3CR1,SY…
GO:BP	hemopoiesis	GO:0030097	3.63576e-13	12.4394	773	687	81	17810	CLEC4D,LILRB4,CCL3,GPR183,PTPRC,ARL11,TNFSF18,HCLS1,TYROBP,TREM2,VAV1,HLX,SLAMF8,FCER1G,TLR2,CD86,SPTA1,CD4,BTK,PTPN6,DNASE2,IRF8,EVI2B,FES,RAB7B,C1QC,SASH3,NLRP3,PLD4,TMEM176A,CSF1R,IKZF1,NCKAP1L,SPI1,FGL2,ANXA1,ITGAM,CEBPA,TCIRG1,LYL1,TGFB1,ANXA2,SYK,IRF1,CSF1,TAL1,LYN,IL6R,NRROS,AXL,ZFP36,MITF,INPP5D,NFAM1,MMP14,FLI1,LRRK1,VSIR,NFE2L2,DCLRE1C,LOXL3,ZFP36L1,NFATC1,CIB1,NOTCH2,TGFBR2,SBNO2,LTBR,…
GO:BP	T cell proliferation	GO:0042098	4.64157e-13	12.3333	178	356	27	17810	LGALS3,LILRB4,GPNMB,SLC11A1,RAC2,TNFSF18,ITGAL,ITGB2,CD86,SPTA1,LAPTM5,CD4,PTPN6,RASAL3,CD1D1,DOCK8,IGF1,SASH3,AIF1,NCKAP1L,ANXA1,ITGAM,PYCARD,MSN,TGFB1,SYK,IRF1
GO:BP	positive regulation of biological process	GO:0048518	7.82767e-13	12.1064	5229	788	336	17810	MMP8,HMOX1,LGALS3,CLEC4D,ITGAX,SPP1,LILRB4,CCL2,FCNB,FABP4,CCL6,GPNMB,MMP12,TLR5,TLR8,GDF15,RUNX3,PLAU,CLEC7A,CCL3,GPR183,C5AR1,MYO1G,HSPB1,APOBEC1,SIGLEC1,SOST,CXCL13,TFEC,CCL7,SLC11A1,NCF1,PLA2G7,S100A4,ATF3,BCL3,FCGR3A,HCST,FGR,RAC2,CELA1,MYO1F,OSMR,PTPRC,TNFSF18,GFAP,CTSZ,HCLS1,FOLR2,CYBB,TYROBP,CD22,ITGAL,ITGB2,SOCS3,CD14,TREM2,CD84,VAV1,TIMP1,KCNN4,HLX,ABCA1,CFH,GLIPR2,RIPK3,TSPO,FCER1G,TLR…
GO:BP	response to oxygen-containing compound	GO:1901700	8.15435e-13	12.0886	1380	815	131	17810	SPP1,CCL2,TLR5,GDF15,CCL3,C5AR1,APOBEC1,CD68,CXCL13,CCL7,SLC11A1,NCF1,FCGR3A,FOLR2,CYBB,SOCS3,CD14,TREM2,CD84,ABCA1,CFH,TLR2,CNR2,MGST1,AKR1B8,CD86,P2RX1,MAPK13,CD4,CYBA,BTK,MRC1,IRF8,VIM,FCGR2B,FES,FCGR1A,TLR4,CD180,IRGM,PTAFR,IGF1,MMP19,NLRP3,AIF1,SPI1,ANXA1,PYCARD,CXCL16,STAT5A,IL10RA,GBP2,GSN,NR1H3,MSN,IRF5,LGMN,CX3CR1,TNIP2,GPX1,P2RX7,COL16A1,NFKB2,LYN,CAV2,IRAK3,AQP4,SREBF1,AXL,TRIM5,POSTN,…
GO:BP	immune system development	GO:0002520	1.02339e-12	11.99	872	746	91	17810	CLEC4D,LILRB4,CCL3,GPR183,CXCL13,PTPRC,ARL11,TNFSF18,HCLS1,TYROBP,TREM2,VAV1,HLX,SLAMF8,FCER1G,TLR2,CD86,SPTA1,CD4,BTK,PTPN6,DNASE2,IRF8,EVI2B,FES,RAB7B,C1QC,SASH3,NLRP3,PLD4,TMEM176A,CSF1R,IKZF1,NCKAP1L,SPI1,FGL2,ANXA1,ITGAM,CEBPA,TCIRG1,LYL1,TGFB1,ANXA2,SYK,IRF1,CSF1,TAL1,NFKB2,LYN,IRAK3,PARP3,IL6R,NRROS,AXL,ZFP36,MITF,INPP5D,NFAM1,MMP14,FLI1,LRRK1,VSIR,NFE2L2,DCLRE1C,LOXL3,ZFP36L1,NFATC1,CIB1,…
GO:BP	response to lipid	GO:0033993	1.06428e-12	11.9729	744	815	87	17810	SPP1,CCL2,TLR5,CCL3,C5AR1,CD68,CXCL13,SLC11A1,FCGR3A,CYBB,CD14,TREM2,CD84,ABCA1,CFH,TLR2,CNR2,MGST1,CD86,CD4,CYBA,MRC1,IRF8,VIM,FCGR2B,FES,FCGR1A,ACR,TLR4,CD180,IRGM,PTAFR,NLRP3,AIF1,SPI1,ANXA1,PYCARD,CXCL16,IL10RA,GBP2,NR1H3,MSN,CX3CR1,TNIP2,DAB2,NFKB2,LYN,IRAK3,AQP4,AXL,TRIM5,POSTN,ZFP36,ACP5,ARPC1B,LITAF,RXRA,GJA1,MYD88,APOE,ZFP36L1,MLC1,MAPKAPK3,TPCN2,CYP7B1,TGFBR2,MAOB,SBNO2,SFRP1,STAT4,ABCB…
GO:BP	mononuclear cell migration	GO:0071674	1.17181e-12	11.9311	154	392	26	17810	LGALS3,CCL2,CCL6,CCL3,GPR183,C5AR1,MYO1G,CXCL13,CCL7,PLA2G7,TNFSF18,ITGAL,SLAMF8,C3AR1,CMKLR1,DOCK8,AIF1,SPI1,ANXA1,PYCARD,CXCL16,STK10,MSN,LGMN,CSF1,LYN
GO:BP	hematopoietic or lymphoid organ development	GO:0048534	1.21966e-12	11.9138	821	687	83	17810	CLEC4D,LILRB4,CCL3,GPR183,CXCL13,PTPRC,ARL11,TNFSF18,HCLS1,TYROBP,TREM2,VAV1,HLX,SLAMF8,FCER1G,TLR2,CD86,SPTA1,CD4,BTK,PTPN6,DNASE2,IRF8,EVI2B,FES,RAB7B,C1QC,SASH3,NLRP3,PLD4,TMEM176A,CSF1R,IKZF1,NCKAP1L,SPI1,FGL2,ANXA1,ITGAM,CEBPA,TCIRG1,LYL1,TGFB1,ANXA2,SYK,IRF1,CSF1,TAL1,NFKB2,LYN,IL6R,NRROS,AXL,ZFP36,MITF,INPP5D,NFAM1,MMP14,FLI1,LRRK1,VSIR,NFE2L2,DCLRE1C,LOXL3,ZFP36L1,NFATC1,CIB1,NOTCH2,TGFBR…
GO:BP	positive regulation of interleukin-6 production	GO:0032755	1.34313e-12	11.8719	84	555	23	17810	MMP8,TLR8,CLEC7A,FCER1G,TLR2,LAPTM5,MAPK13,CYBA,UNC93B1,RAB7B,TLR4,TMEM106A,AIF1,TLR7,TLR3,PYCARD,SYK,IFIH1,IL6R,MYD88,IL16,CARD9,IL17RA
GO:BP	negative regulation of leukocyte activation	GO:0002695	1.9493e-12	11.7101	156	598	31	17810	LILRB4,GPNMB,LST1,FGR,TNFSF18,TYROBP,CD84,HLX,CNR2,CD86,LAPTM5,BTK,PTPN6,FCGR2B,TNFAIP8L2,SPI1,FGL2,ANXA1,NR1H3,TGFB1,GRN,IRF1,LYN,PARP3,AXL,INPP5D,VSIR,LOXL3,SDC4,CD276,SFRP1
GO:BP	intracellular signal transduction	GO:0035556	1.96985e-12	11.7056	2070	823	174	17810	MMP8,LILRB4,CCL2,CCL6,GPNMB,TLR8,GDF15,TSSK4,CLEC7A,CCL3,GPR183,C5AR1,HSPB1,CCL7,NCF1,S100A4,ATF3,BCL3,HCST,FGR,BCL2A1,RAC2,HCLS1,CD22,ITGAL,SOCS3,CD14,TREM2,CD84,VAV1,MT2A,ABCA1,GLIPR2,ARHGAP30,TLR2,PSCA,LCP1,CD86,ARHGAP45,LAPTM5,AABR07029272.1,MAPK13,CD4,BTK,WAS,TIFAB,PTPN6,LCP2,FCGR2B,CMKLR1,RASAL3,CYTH4,DOCK8,TLR4,CAPN3,IRGM,PTAFR,TMEM106A,IGF1,NLRP3,SLC15A3,CSF1R,AIF1,TLR7,BLNK,CD44,FGD2,SPI…
GO:BP	regulation of leukocyte differentiation	GO:1902105	3.86127e-12	11.4133	246	686	41	17810	LILRB4,CCL3,TNFSF18,HCLS1,TREM2,HLX,SLAMF8,CD4,PTPN6,EVI2B,FES,C1QC,SASH3,NLRP3,TMEM176A,IKZF1,NCKAP1L,FGL2,ANXA1,ITGAM,TGFB1,SYK,IRF1,CSF1,TAL1,LYN,AXL,MITF,INPP5D,NFAM1,MMP14,VSIR,LOXL3,ZFP36L1,NOTCH2,TGFBR2,TJP2,SFRP1,MAFB,FBN1,ZEB1
GO:BP	interleukin-1 beta production	GO:0032611	3.94523e-12	11.4039	67	443	19	17810	LILRB4,TLR8,CLEC7A,CCL3,HSPB1,TREM2,TLR2,CD33,GBP5,TLR4,TMEM106A,IGF1,NLRP3,S1PR3,PYCARD,CX3CR1,P2RX7,AQP4,ACP5
GO:BP	regulation of interleukin-1 beta production	GO:0032651	3.94523e-12	11.4039	67	443	19	17810	LILRB4,TLR8,CLEC7A,CCL3,HSPB1,TREM2,TLR2,CD33,GBP5,TLR4,TMEM106A,IGF1,NLRP3,S1PR3,PYCARD,CX3CR1,P2RX7,AQP4,ACP5
GO:BP	negative regulation of immune system process	GO:0002683	4.75229e-12	11.3231	351	598	46	17810	LILRB4,CCL2,GPNMB,MMP12,LST1,CCL3,CD68,FGR,TNFSF18,TYROBP,CD22,CD84,HLX,SLAMF8,FCER1G,CNR2,CD86,LAPTM5,BTK,PTPN6,FCGR2B,C1QC,TMEM176A,TNFAIP8L2,SPI1,FGL2,ANXA1,NR1H3,TGFB1,GRN,IRF1,GPX1,TAPBPL,LYN,IRAK3,PARP3,AXL,INPP5D,PARP14,VSIR,LOXL3,EMILIN1,SDC4,TJP2,CD276,SFRP1
GO:BP	regulation of leukocyte migration	GO:0002685	9.5801e-12	11.0186	186	684	35	17810	LGALS3,CCL2,CCL3,C5AR1,CXCL13,CCL7,PLA2G7,RAC2,TNFSF18,TREM2,SLAMF8,TLR2,C3AR1,CMKLR1,DOCK8,AIF1,NCKAP1L,SPI1,ANXA1,PYCARD,STK10,MSN,LGMN,CX3CR1,CSF1,LYN,MMP14,MYD88,EMILIN1,CD9,ANO6,ADAM17,WNT5A,SWAP70,CD81
GO:BP	regulation of interleukin-1 production	GO:0032652	1.0452e-11	10.9808	80	443	20	17810	LILRB4,TLR8,CLEC7A,CCL3,HSPB1,TREM2,TLR2,CD33,GBP5,TLR4,TMEM106A,IGF1,NLRP3,S1PR3,ANXA1,PYCARD,CX3CR1,P2RX7,AQP4,ACP5
GO:BP	interleukin-1 production	GO:0032612	1.0452e-11	10.9808	80	443	20	17810	LILRB4,TLR8,CLEC7A,CCL3,HSPB1,TREM2,TLR2,CD33,GBP5,TLR4,TMEM106A,IGF1,NLRP3,S1PR3,ANXA1,PYCARD,CX3CR1,P2RX7,AQP4,ACP5
GO:BP	myeloid cell differentiation	GO:0030099	1.15621e-11	10.937	352	687	49	17810	LILRB4,CCL3,GPR183,HCLS1,TYROBP,TREM2,FCER1G,TLR2,CD86,CD4,PTPN6,DNASE2,IRF8,EVI2B,FES,RAB7B,C1QC,CSF1R,IKZF1,NCKAP1L,SPI1,ITGAM,CEBPA,TCIRG1,TGFB1,ANXA2,CSF1,TAL1,LYN,NRROS,ZFP36,MITF,INPP5D,FLI1,LRRK1,ZFP36L1,NFATC1,CIB1,NOTCH2,TGFBR2,SBNO2,LTBR,TJP2,SFRP1,STAT4,MAFB,FBN1,CD81,SH2B3
GO:BP	negative regulation of cytokine production	GO:0001818	1.18328e-11	10.9269	221	443	31	17810	MMP8,LILRB4,GPNMB,TLR8,SLC11A1,BCL3,TREM2,CD84,TLR2,LAPTM5,BTK,PTPN6,FCGR2B,CMKLR1,SSC5D,CD33,TLR4,IGF1,NLRP3,NCKAP1L,ANXA1,PYCARD,TGFB1,CX3CR1,FN1,IRAK3,AQP4,AXL,ZFP36,INPP5D,ACP5
GO:BP	positive regulation of signaling	GO:0023056	1.30171e-11	10.8855	1370	777	123	17810	MMP8,SPP1,CCL2,CCL6,GPNMB,MMP12,TLR5,GDF15,CLEC7A,CCL3,GPR183,C5AR1,SIGLEC1,CCL7,NCF1,S100A4,ATF3,HCST,FGR,GFAP,HCLS1,ITGAL,CD14,TREM2,CD84,KCNN4,GLIPR2,TLR2,CD86,LAPTM5,CD4,CYBA,PTPN6,BMF,FCGR2B,CTSC,TLR4,CD180,IRGM,TMEM106A,IGF1,SLC15A3,CSF1R,TLR7,CD44,FGD2,SPI1,TLR3,MLKL,PYCARD,IL10RA,NR1H3,NPR1,S100A13,LGMN,ANXA2,CX3CR1,TNIP2,SYK,GPX1,TRIM25,CSF1,TNFRSF1A,DAB2,LYN,CAV2,FN1,CD63,AXL,TRIM5,SHC1…
GO:BP	macrophage activation	GO:0042116	1.5297e-11	10.8154	76	355	18	17810	MMP8,C5AR1,SLC11A1,TREM2,CD84,TLR2,CTSC,C1QA,TLR4,TMEM106A,AIF1,TLR3,ITGAM,CEBPA,NR1H3,CX3CR1,TNIP2,SYK
GO:BP	regulation of cell-cell adhesion	GO:0022407	1.81341e-11	10.7415	356	687	49	17810	LILRB4,CCL2,GPNMB,CXCL13,TNFSF18,ITGAL,ITGB2,HLX,FERMT3,CD86,SPTA1,LAPTM5,CD4,PTPN6,RASAL3,CD1D1,DOCK8,IGF1,SASH3,NLRP3,TNFAIP8L2,IKZF1,AIF1,NCKAP1L,CD44,MEGF10,SPI1,FGL2,ANXA1,PYCARD,TGFB1,SYK,IRF1,LYN,CCDC88B,PIEZO1,VSIR,LOXL3,CD9,TGFBR2,SDC4,CD276,AKNA,NOTCH1,ITGA6,WNT5A,SWAP70,CD81,SH2B3
GO:BP	positive regulation of cell communication	GO:0010647	2.92682e-11	10.5336	1363	744	118	17810	MMP8,SPP1,CCL2,CCL6,GPNMB,MMP12,TLR5,GDF15,CLEC7A,CCL3,GPR183,C5AR1,SIGLEC1,CCL7,NCF1,S100A4,ATF3,HCST,FGR,GFAP,HCLS1,ITGAL,CD14,TREM2,CD84,KCNN4,GLIPR2,TLR2,CD86,LAPTM5,CD4,CYBA,PTPN6,BMF,FCGR2B,CTSC,TLR4,CD180,IRGM,TMEM106A,IGF1,SLC15A3,CSF1R,TLR7,CD44,FGD2,SPI1,TLR3,MLKL,PYCARD,IL10RA,NR1H3,NPR1,S100A13,LGMN,CX3CR1,TNIP2,SYK,GPX1,TRIM25,CSF1,TNFRSF1A,DAB2,LYN,CAV2,FN1,CD63,AXL,TRIM5,SHC1,NFAM1…
GO:BP	positive regulation of signal transduction	GO:0009967	2.98229e-11	10.5255	1213	744	109	17810	MMP8,CCL2,CCL6,GPNMB,MMP12,TLR5,GDF15,CLEC7A,CCL3,GPR183,C5AR1,SIGLEC1,CCL7,NCF1,S100A4,ATF3,HCST,FGR,HCLS1,ITGAL,CD14,TREM2,CD84,KCNN4,GLIPR2,TLR2,CD86,LAPTM5,CD4,CYBA,PTPN6,BMF,FCGR2B,CTSC,TLR4,CD180,IRGM,TMEM106A,IGF1,SLC15A3,CSF1R,TLR7,CD44,FGD2,SPI1,TLR3,MLKL,PYCARD,IL10RA,NR1H3,NPR1,S100A13,CX3CR1,TNIP2,SYK,GPX1,TRIM25,CSF1,TNFRSF1A,DAB2,LYN,CAV2,FN1,CD63,AXL,TRIM5,SHC1,NFAM1,EVC,PIK3CG,PAR…
GO:BP	regulation of intracellular signal transduction	GO:1902531	3.47829e-11	10.4586	1282	1359	174	17810	MMP8,LILRB4,CCL2,CCL6,GPNMB,GDF15,CLEC7A,CCL3,GPR183,C5AR1,HSPB1,CCL7,NCF1,S100A4,ATF3,BCL3,HCST,FGR,HCLS1,CD22,ITGAL,CD14,TREM2,CD84,ABCA1,GLIPR2,TLR2,PSCA,CD86,LAPTM5,CD4,PTPN6,FCGR2B,CMKLR1,RASAL3,CYTH4,TLR4,CAPN3,TMEM106A,IGF1,NLRP3,SLC15A3,CSF1R,TLR7,CD44,FGD2,SPI1,TLR3,MLKL,PYCARD,PSD4,NPR1,S100A13,CX3CR1,TNIP2,SYK,GPX1,TRIM25,CSF1,TNFRSF1A,LYN,ARHGAP25,CAV2,RASA4,FN1,IRAK3,AXL,TRIM5,SHC1,L…
GO:BP	myeloid cell activation involved in immune response	GO:0002275	3.6243e-11	10.4408	77	563	21	17810	CCL3,FGR,RAC2,MYO1F,ITGB2,TREM2,CD84,FCER1G,BTK,FES,SPI1,PRAM1,ITGAM,PYCARD,CX3CR1,SYK,LYN,MYD88,UNC13D,AABR07053516.1,SBNO2
GO:BP	regulation of hemopoiesis	GO:1903706	3.66321e-11	10.4361	324	686	46	17810	LILRB4,CCL3,TNFSF18,HCLS1,TREM2,HLX,SLAMF8,CD4,PTPN6,EVI2B,FES,RAB7B,C1QC,SASH3,NLRP3,TMEM176A,IKZF1,NCKAP1L,SPI1,FGL2,ANXA1,ITGAM,TGFB1,SYK,IRF1,CSF1,TAL1,LYN,AXL,ZFP36,MITF,INPP5D,NFAM1,MMP14,VSIR,LOXL3,ZFP36L1,CIB1,NOTCH2,TGFBR2,TJP2,SFRP1,STAT4,MAFB,FBN1,ZEB1
GO:BP	positive regulation of intracellular signal transduction	GO:1902533	5.46516e-11	10.2624	761	777	82	17810	MMP8,CCL2,CCL6,GPNMB,GDF15,CLEC7A,CCL3,GPR183,C5AR1,CCL7,NCF1,S100A4,HCST,FGR,HCLS1,ITGAL,CD14,TREM2,CD84,GLIPR2,TLR2,CD86,LAPTM5,CD4,PTPN6,FCGR2B,TLR4,TMEM106A,IGF1,SLC15A3,CSF1R,TLR7,CD44,FGD2,SPI1,TLR3,MLKL,PYCARD,NPR1,S100A13,CX3CR1,TNIP2,SYK,GPX1,TRIM25,CSF1,TNFRSF1A,LYN,CAV2,FN1,AXL,TRIM5,SHC1,PIK3CG,PRR5L,ALPK1,MYD88,APOE,LRRK1,TNFRSF19,MDFIC,CARD9,CIB1,NOTCH2,LTBR,ADGRV1,PLXNB1,TRIP6,S100…
GO:BP	positive regulation of tumor necrosis factor production	GO:0032760	5.56575e-11	10.2545	80	698	23	17810	MMP8,CCL2,CLEC7A,CCL3,HSPB1,CYBB,CD14,CD84,FCER1G,TLR2,CYBA,TLR4,TMEM106A,SASH3,TLR3,PYCARD,SYK,IFIH1,MYD88,CARD9,IFNGR1,WNT5A,CLU
GO:BP	positive regulation of gene expression	GO:0010628	7.84397e-11	10.1055	968	746	93	17810	MMP8,ITGAX,CCL2,FCNB,MMP12,TLR5,TLR8,CLEC7A,CCL3,C5AR1,HSPB1,APOBEC1,SLC11A1,ATF3,BCL3,FGR,PTPRC,CYBB,CD14,TREM2,CD84,FCER1G,TLR2,C3AR1,LAPTM5,TENT5C,MAPK13,CYBA,UNC93B1,IRF8,VIM,RAB7B,TMEM173,GBP5,TLR4,TMEM106A,IGF1,SASH3,NLRP3,IKZF1,AIF1,TLR7,BLNK,SPI1,TLR3,ANXA1,PYCARD,CEBPA,GSN,MSN,TGFB1,IRF5,SYK,IRF1,CSF1,P2RX7,IFIH1,FN1,IL6R,CCDC88B,POSTN,ZFP36,MITF,NFAM1,GJA1,MYD88,TP53INP1,VSIR,NFE2L2,TGF…
GO:BP	positive regulation of defense response	GO:0031349	9.86666e-11	10.0058	200	299	24	17810	MMP8,FCNB,FABP4,MMP12,TLR8,CCL3,TNFSF18,TYROBP,TREM2,VAV1,FCER1G,TLR2,CYBA,BTK,CTSC,FCGR1A,TMEM173,GBP5,TLR4,IRGM,SPI1,TLR3,PYCARD,CEBPA
GO:BP	positive regulation of tumor necrosis factor superfamily cytokine production	GO:1903557	1.00322e-10	9.9986	82	698	23	17810	MMP8,CCL2,CLEC7A,CCL3,HSPB1,CYBB,CD14,CD84,FCER1G,TLR2,CYBA,TLR4,TMEM106A,SASH3,TLR3,PYCARD,SYK,IFIH1,MYD88,CARD9,IFNGR1,WNT5A,CLU
GO:BP	positive regulation of cell activation	GO:0050867	1.40871e-10	9.85118	396	490	42	17810	MMP8,CLEC4D,LILRB4,CCL2,CLEC7A,GPR183,FGR,PTPRC,ITGAL,ITGB2,TREM2,HLX,FCER1G,CD86,SPTA1,CD4,CTSC,RASAL3,CD1D1,DOCK8,TLR4,CAPN3,IGF1,SASH3,NLRP3,IKZF1,AIF1,NCKAP1L,ANXA1,ITGAM,PYCARD,CEBPA,TGFB1,TNIP2,SYK,AXL,CCDC88B,INPP5D,MMP14,MYD88,HPS1,VSIR
GO:BP	regulation of leukocyte mediated immunity	GO:0002703	1.77164e-10	9.75162	191	291	23	17810	LILRB4,CCL2,CLEC7A,FGR,RAC2,ITGB2,CD84,VAV1,FCER1G,TLR2,BTK,WAS,PTPN6,FCGR2B,FES,FCGR1A,TLR4,SASH3,NLRP3,SPI1,TLR3,PRAM1,ITGAM
GO:BP	regulation of mononuclear cell migration	GO:0071675	1.85575e-10	9.73148	103	392	20	17810	LGALS3,CCL2,CCL3,C5AR1,CXCL13,CCL7,PLA2G7,TNFSF18,SLAMF8,C3AR1,CMKLR1,DOCK8,AIF1,SPI1,PYCARD,STK10,MSN,LGMN,CSF1,LYN
GO:BP	leukocyte mediated immunity	GO:0002443	1.87209e-10	9.72767	381	302	32	17810	LILRB4,CCL2,CLEC7A,CCL3,MYO1G,FGR,RAC2,MYO1F,ITGB2,CD84,VAV1,CFH,FCER1G,TLR2,BTK,WAS,PTPN6,FCGR2B,CTSC,FES,C1QA,FCGR1A,C2,TLR4,C1QB,SASH3,NLRP3,SPI1,TLR3,PRAM1,ITGAM,TCIRG1
GO:BP	regulation of T cell proliferation	GO:0042129	1.91204e-10	9.7185	142	356	22	17810	LGALS3,LILRB4,GPNMB,RAC2,TNFSF18,ITGAL,CD86,SPTA1,LAPTM5,CD4,PTPN6,RASAL3,CD1D1,IGF1,SASH3,AIF1,NCKAP1L,ANXA1,PYCARD,TGFB1,SYK,IRF1
GO:BP	mononuclear cell differentiation	GO:1903131	1.97196e-10	9.7051	369	604	45	17810	CLEC4D,LILRB4,GPR183,TNFSF18,TREM2,VAV1,HLX,SLAMF8,FCER1G,CD86,CD4,BTK,PTPN6,IRF8,FES,SASH3,NLRP3,TMEM176A,IKZF1,NCKAP1L,SPI1,FGL2,ANXA1,TCIRG1,LYL1,TGFB1,SYK,IRF1,CSF1,LYN,IL6R,AXL,INPP5D,NFAM1,MMP14,VSIR,DCLRE1C,LOXL3,ZFP36L1,NFATC1,NOTCH2,TGFBR2,LTBR,SFRP1,POLM
GO:BP	regulation of leukocyte cell-cell adhesion	GO:1903037	2.04126e-10	9.6901	264	356	29	17810	LILRB4,CCL2,GPNMB,TNFSF18,ITGAL,ITGB2,HLX,CD86,SPTA1,LAPTM5,CD4,PTPN6,RASAL3,CD1D1,DOCK8,IGF1,SASH3,NLRP3,TNFAIP8L2,IKZF1,AIF1,NCKAP1L,CD44,FGL2,ANXA1,PYCARD,TGFB1,SYK,IRF1
GO:BP	pattern recognition receptor signaling pathway	GO:0002221	2.06019e-10	9.68609	135	512	25	17810	FCNB,TLR5,TLR8,AABR07039446.2,CD14,TLR2,CD86,CYBA,UNC93B1,RAB7B,TLR4,CD180,IRGM,SLC15A3,TLR7,TLR3,NR1H3,TNIP2,IRF1,LYN,IFIH1,IRAK3,ALPK1,MYD88,MAPKAPK3
GO:BP	positive regulation of leukocyte migration	GO:0002687	2.06402e-10	9.68529	123	370	21	17810	LGALS3,CCL2,CCL3,C5AR1,CXCL13,CCL7,PLA2G7,RAC2,TNFSF18,TREM2,TLR2,C3AR1,CMKLR1,DOCK8,AIF1,NCKAP1L,SPI1,PYCARD,LGMN,CX3CR1,CSF1
GO:BP	cell-cell adhesion	GO:0098609	2.36853e-10	9.62552	676	815	77	17810	ITGAX,LILRB4,CCL2,GPNMB,CXCL13,RAC2,TNFSF18,ITGAL,ITGB2,HLX,CFH,FERMT3,CD86,SPTA1,LAPTM5,CD4,PTPN6,RASAL3,CD1D1,CD33,DOCK8,IGF1,SASH3,NLRP3,TNFAIP8L2,IKZF1,AIF1,NCKAP1L,CD44,MEGF10,SPI1,FGL2,ANXA1,ITGAM,PYCARD,STK10,MSN,TGFB1,CX3CR1,SLC7A11,SYK,IRF1,ITGA5,LYN,CELSR1,AQP4,CCDC88B,PIEZO1,SHC1,VSIR,LOXL3,ZFP36L1,LIMS2,IGSF11,CD9,TGFBR2,SDC4,TJP2,CD276,AKNA,FGFRL1,NOTCH1,LAMA5,ITGA6,WNT5A,SWAP70,CD81…
GO:BP	regulation of multicellular organismal development	GO:2000026	2.59906e-10	9.58518	1145	781	106	17810	HMOX1,ITGAX,LILRB4,CCL2,CCL3,C5AR1,HSPB1,CELA1,TNFSF18,GFAP,HCLS1,CYBB,ITGB2,TREM2,HLX,SLAMF8,TLR2,C3AR1,CD4,PTPN6,EVI2B,CTSC,FES,RAB7B,C1QC,CAPN3,IGF1,SASH3,LGI4,NLRP3,TMEM176A,IKZF1,STAB1,NCKAP1L,SPI1,TLR3,S1PR3,TGIF1,FGL2,ANXA1,ITGAM,TGFB1,CX3CR1,SYK,IRF1,ADAMTS1,ITGA5,CSF1,TNFRSF1A,TAL1,LYN,FN1,AXL,ZFP36,MITF,INPP5D,NFAM1,MMP14,HK2,GJA1,APOE,VSIR,NFE2L2,LOXL3,ZFP36L1,ACACB,CRB2,EMILIN1,CIB1,N…
GO:BP	positive regulation of leukocyte activation	GO:0002696	3.21514e-10	9.4928	388	490	41	17810	MMP8,CLEC4D,LILRB4,CCL2,CLEC7A,GPR183,FGR,PTPRC,ITGAL,ITGB2,TREM2,HLX,FCER1G,CD86,SPTA1,CD4,CTSC,RASAL3,CD1D1,DOCK8,TLR4,IGF1,SASH3,NLRP3,IKZF1,AIF1,NCKAP1L,ANXA1,ITGAM,PYCARD,CEBPA,TGFB1,TNIP2,SYK,AXL,CCDC88B,INPP5D,MMP14,MYD88,HPS1,VSIR
GO:BP	localization	GO:0051179	3.68844e-10	9.43316	5367	1164	464	17810	HMOX1,LGALS3,ITGAX,SPP1,LILRB4,CCL2,FCNB,FABP4,CCL6,GPNMB,CCL4,MMP12,TSSK4,TSPAN10,AABR07028989.1,PLAU,CLEC7A,CCL3,SLC39A2,GPR183,C5AR1,MYO1G,HSPB1,APOBEC1,SIGLEC1,SLC39A4,CD68,CXCL13,CCL7,PCARE,SLC11A1,NCF1,FXYD2,PLA2G7,MSR1,RAB32,FGR,RAC2,CCDC103,MYO1F,HVCN1,PTPRC,ARL11,TNFSF18,GFAP,HCLS1,FOLR2,NCF4,TYROBP,CD22,ITGAL,ITGB2,CD14,TREM2,CD84,VAV1,TIMP1,KCNN4,SLC37A2,ABCA1,RAB20,CFH,FCRL2,SLAMF8,GL…
GO:BP	regulation of inflammatory response	GO:0050727	3.95473e-10	9.40288	271	745	42	17810	MMP8,FABP4,CCL3,CD200R1,TNFSF18,SOCS3,TREM2,SLAMF8,FCER1G,TLR2,CNR2,BTK,FCGR2B,CTSC,FCGR1A,TMEM173,TLR4,IGF1,NLRP3,TNFAIP8L2,TLR3,ANXA1,PYCARD,CEBPA,NR1H3,GRN,GPX1,TNFRSF1A,LYN,ZFP36,ACP5,MYD88,APOE,IL16,IL17RA,SBNO2,CD276,AKNA,WNT5A,CD81,ATM,SMAD3
GO:BP	cellular response to oxygen-containing compound	GO:1901701	4.01147e-10	9.3967	969	815	97	17810	SPP1,CCL2,TLR5,GDF15,CCL3,APOBEC1,CD68,CXCL13,CCL7,NCF1,FCGR3A,FOLR2,CYBB,SOCS3,CD14,TREM2,CD84,ABCA1,CFH,TLR2,MGST1,AKR1B8,CD86,MAPK13,CYBA,BTK,MRC1,IRF8,VIM,FCGR2B,FES,TLR4,CD180,IRGM,IGF1,NLRP3,AIF1,SPI1,ANXA1,PYCARD,CXCL16,STAT5A,GBP2,NR1H3,MSN,LGMN,CX3CR1,TNIP2,COL16A1,LYN,CAV2,AQP4,SREBF1,AXL,TRIM5,ZFP36,LITAF,PIK3CG,GJA1,MYD88,TP53INP1,APOE,NFE2L2,ZFP36L1,MLC1,TBC1D4,SBNO2,COL5A2,DHFR,SFRP…
GO:BP	interleukin-8 production	GO:0032637	5.13437e-10	9.28951	68	292	15	17810	FCNB,TLR5,TLR8,CLEC7A,BCL3,PTPRC,CD14,TLR2,SSC5D,CD33,TLR4,TLR7,TLR3,ANXA1,PYCARD
GO:BP	regulation of interleukin-8 production	GO:0032677	5.13437e-10	9.28951	68	292	15	17810	FCNB,TLR5,TLR8,CLEC7A,BCL3,PTPRC,CD14,TLR2,SSC5D,CD33,TLR4,TLR7,TLR3,ANXA1,PYCARD
GO:BP	MAPK cascade	GO:0000165	5.16208e-10	9.28718	623	1028	84	17810	MMP8,LILRB4,CCL2,CCL6,GPNMB,GDF15,CLEC7A,CCL3,GPR183,C5AR1,CCL7,NCF1,ATF3,TREM2,CD84,GLIPR2,TLR2,PSCA,LAPTM5,MAPK13,CD4,PTPN6,FCGR2B,TLR4,TMEM106A,IGF1,CSF1R,CD44,FGD2,SPI1,TLR3,MLKL,PYCARD,SYK,LYN,CAV2,FN1,IRAK3,TRIM5,ZFP36,SHC1,PIK3CG,MYD88,APOE,TNFRSF19,MDFIC,ZFP36L1,CARD9,EMILIN1,CIB1,NOTCH2,LTBR,CTSH,SFRP1,NOTCH1,WNT5A,FOXM1,CD81,SH2B3,SORBS3,PDGFRB,AKAP13,ERN1,GAB1,GSTP1,FGFR1,LRP1,STK40,MA…
GO:BP	negative regulation of lymphocyte activation	GO:0051250	5.21725e-10	9.28256	132	598	26	17810	LILRB4,GPNMB,LST1,FGR,TNFSF18,TYROBP,HLX,CD86,LAPTM5,BTK,PTPN6,FCGR2B,TNFAIP8L2,FGL2,ANXA1,TGFB1,IRF1,LYN,PARP3,AXL,INPP5D,VSIR,LOXL3,SDC4,CD276,SFRP1
GO:BP	regulation of T cell activation	GO:0050863	5.84064e-10	9.23354	275	356	29	17810	LGALS3,LILRB4,CCL2,GPNMB,RAC2,TNFSF18,ITGAL,HLX,CD86,SPTA1,LAPTM5,CD4,PTPN6,RASAL3,CD1D1,DOCK8,IGF1,SASH3,NLRP3,TNFAIP8L2,IKZF1,AIF1,NCKAP1L,FGL2,ANXA1,PYCARD,TGFB1,SYK,IRF1
GO:BP	positive regulation of cell adhesion	GO:0045785	6.44897e-10	9.19051	374	823	53	17810	LILRB4,CCL2,CXCL13,TNFSF18,ITGAL,ITGB2,VAV1,HLX,CD86,SPTA1,CD4,PTPN6,RASAL3,CD1D1,DOCK8,IGF1,SASH3,NLRP3,IKZF1,AIF1,NCKAP1L,CD44,MEGF10,ANXA1,PYCARD,TGFB1,SYK,ITGA5,CSF1,COL16A1,FN1,CD63,CCDC88B,PIEZO1,UNC13D,VSIR,LIMS2,EMILIN1,CIB1,TGFBR2,RIN2,CD276,ITGA6,WNT5A,CD81,NID1,ATM,MYO10,ADAM9,DAG1,P4HB,IRAK1,ADGRG1
GO:BP	activation of immune response	GO:0002253	7.26031e-10	9.13905	338	292	29	17810	LILRB4,FCNB,C5AR1,MYO1G,PTPRC,TYROBP,CD22,KCNN4,CFH,FCER1G,TLR2,C3AR1,LAPTM5,BTK,PTPN6,CFD,LCP2,FCGR2B,C1QA,THEMIS2,C2,TMEM173,TLR4,C1QB,NCKAP1L,BLNK,KLHL6,PRAM1,PYCARD
GO:BP	macrophage migration	GO:1905517	9.49663e-10	9.02243	46	684	17	17810	LGALS3,CCL2,CCL3,C5AR1,TNFSF18,TREM2,SLAMF8,C3AR1,TRIM55,CMKLR1,CX3CR1,CSF1,MMP14,EMILIN1,CD9,EDNRB,CD81
GO:BP	granulocyte chemotaxis	GO:0071621	1.06737e-09	8.97168	105	370	19	17810	LGALS3,CCL2,CCL6,CCL3,C5AR1,CXCL13,CCL7,RAC2,TNFSF18,ITGB2,VAV1,FCER1G,C3AR1,CMKLR1,NCKAP1L,ANXA1,ITGAM,SYK,CSF1
GO:BP	adaptive immune response	GO:0002250	1.55918e-09	8.8071	382	499	40	17810	CLEC4D,LILRB4,GPR183,MYO1G,SLC11A1,TNFSF18,HLX,CFH,FCER1G,ADGRE1,CD4,BTK,WAS,PTPN6,FCGR2B,CTSC,C1QA,FCGR1A,C2,C1QB,SASH3,NLRP3,KLHL6,ANXA1,PYCARD,TCIRG1,TGFB1,SYK,CTSS,NFKB2,PARP3,IL6R,TAP1,CD48,INPP5D,MYD88,UNC13D,VSIR,DCLRE1C,LOXL3
GO:BP	regulation of response to stress	GO:0080134	1.60652e-09	8.79411	1012	1083	120	17810	MMP8,CCL2,FCNB,FABP4,MMP12,TLR8,PLAU,CLEC7A,CCL3,HSPB1,NCF1,FGR,MYO1F,CD200R1,TNFSF18,TYROBP,SOCS3,TREM2,VAV1,SLAMF8,FCER1G,TLR2,CNR2,CYBA,BTK,WAS,FCGR2B,CTSC,FCGR1A,TMEM173,GBP5,TLR4,IRGM,IGF1,NLRP3,TNFAIP8L2,CD44,SPI1,TLR3,FGL2,ANXA1,ITGAM,PYCARD,CEBPA,NR1H3,GRN,ANXA2,SLC7A11,GPX1,TNFRSF1A,LYN,IRAK3,PARP3,TRIM5,ZFP36,ACP5,PROS1,PARP14,GJA1,MYD88,APOE,TNFRSF19,NFE2L2,MLC1,IL16,CARD9,CD9,IL17RA,S…
GO:BP	regulation of developmental process	GO:0050793	1.76059e-09	8.75434	2066	820	164	17810	HMOX1,ITGAX,LILRB4,CCL2,GDF15,CLEC7A,CCL3,C5AR1,HSPB1,CCL7,FGR,RAC2,CELA1,TNFSF18,GFAP,HCLS1,CYBB,TYROBP,ITGB2,SOCS3,TREM2,HLX,SLAMF8,GLIPR2,TLR2,HCK,C3AR1,CD53,CD86,SPTA1,CD4,TIFAB,PTPN6,EVI2B,CTSC,FES,CMKLR1,RAB7B,C1QC,CAPN3,IGF1,SASH3,LGI4,NLRP3,TMEM176A,CSF1R,IKZF1,STAB1,NCKAP1L,CD44,MEGF10,SPI1,TLR3,S1PR3,TGIF1,FGL2,ANXA1,ITGAM,CEBPA,TCIRG1,MSN,TGFB1,GRN,CLIC1,S100A13,LGMN,CX3CR1,SYK,IRF1,AD…
GO:BP	cytokine-mediated signaling pathway	GO:0019221	1.80247e-09	8.74413	346	687	45	17810	LILRB4,CCL2,CCL6,MMP12,CCL3,CXCL13,CCL7,OSMR,TNFSF18,IL21R,TREM2,FCER1G,LAPTM5,CSF2RB,CD4,CARD14,IRGM,CSF1R,CD44,SPI1,PYCARD,CEBPA,IL10RA,NMI,IRF5,CX3CR1,TNIP2,SYK,IRF1,CSF1,TNFRSF1A,IRAK3,IL6R,AXL,PARP14,MYD88,CSF2RA,CIB1,IL17RA,TJP2,STAT4,IFNGR1,ADAM17,WNT5A,SH2B3
GO:BP	regulation of MAPK cascade	GO:0043408	2.38201e-09	8.62306	562	1028	77	17810	MMP8,LILRB4,CCL2,CCL6,GPNMB,GDF15,CLEC7A,CCL3,GPR183,C5AR1,CCL7,NCF1,ATF3,TREM2,CD84,GLIPR2,TLR2,PSCA,LAPTM5,CD4,PTPN6,FCGR2B,TLR4,TMEM106A,IGF1,CSF1R,CD44,FGD2,SPI1,TLR3,MLKL,PYCARD,SYK,LYN,CAV2,FN1,IRAK3,TRIM5,SHC1,PIK3CG,MYD88,APOE,TNFRSF19,MDFIC,CARD9,EMILIN1,CIB1,NOTCH2,LTBR,SFRP1,NOTCH1,WNT5A,FOXM1,CD81,SH2B3,SORBS3,PDGFRB,AKAP13,ERN1,GAB1,GSTP1,FGFR1,LRP1,STK40,DAG1,IRAK1,YWHAZ,MAPK3,RNF41…
GO:BP	neutrophil migration	GO:1990266	2.78263e-09	8.55555	102	140	13	17810	LGALS3,CCL2,CCL6,CCL3,C5AR1,CXCL13,CCL7,RAC2,ITGB2,VAV1,SLAMF8,FCER1G,C3AR1
GO:BP	granulocyte migration	GO:0097530	2.80773e-09	8.55164	127	140	14	17810	LGALS3,CCL2,CCL6,CCL3,C5AR1,CXCL13,CCL7,RAC2,TNFSF18,ITGB2,VAV1,SLAMF8,FCER1G,C3AR1
GO:BP	regulation of signal transduction	GO:0009966	2.87507e-09	8.54135	2357	1058	220	17810	MMP8,HMOX1,LGALS3,LILRB4,CCL2,CCL6,GPNMB,MMP12,TLR5,GDF15,PLAU,CLEC7A,CCL3,GPR183,C5AR1,HSPB1,SIGLEC1,SOST,CCL7,NCF1,S100A4,BCL2L14,ATF3,BCL3,HCST,FGR,PTPRC,HCLS1,CD22,ITGAL,SOCS3,CD14,TREM2,CD84,TIMP1,KCNN4,ABCA1,GLIPR2,TLR2,PSCA,CD86,LAPTM5,CD4,CYBA,PTPN6,BMF,FCGR2B,CTSC,CMKLR1,RASAL3,CYTH4,RAB7B,TLR4,CAPN3,CD180,IRGM,TMEM106A,IGF1,NLRP3,SLC15A3,CSF1R,TLR7,CD44,FGD2,SPI1,TLR3,TGIF1,MLKL,PYCARD,…
GO:BP	immune response-regulating signaling pathway	GO:0002764	2.93337e-09	8.53263	287	289	26	17810	CLEC4D,LILRB4,FCNB,C5AR1,MYO1G,FCGR3A,PTPRC,TYROBP,CD22,KCNN4,FCER1G,TLR2,C3AR1,LAT2,LAPTM5,BTK,PTPN6,LCP2,FCGR2B,FCGR1A,THEMIS2,CD33,NCKAP1L,BLNK,KLHL6,PRAM1
GO:BP	integrin-mediated signaling pathway	GO:0007229	3.01296e-09	8.52101	101	791	25	17810	FGR,ITGAL,ITGB2,VAV1,TIMP1,FCER1G,FERMT3,FYB1,PRAM1,ITGAM,ITGB1BP2,SYK,ADAMTS1,ITGA5,ITGB4,FN1,CD63,LOXL3,LIMS2,ADAM17,LAMA5,ITGA6,TLN1,ITGB1,ADAM15
GO:BP	positive regulation of cellular process	GO:0048522	3.64197e-09	8.43866	4782	786	299	17810	MMP8,HMOX1,LGALS3,CLEC4D,ITGAX,SPP1,LILRB4,CCL2,CCL6,GPNMB,MMP12,TLR5,GDF15,RUNX3,PLAU,CLEC7A,CCL3,GPR183,C5AR1,HSPB1,APOBEC1,SIGLEC1,SOST,CXCL13,TFEC,CCL7,SLC11A1,NCF1,PLA2G7,S100A4,ATF3,BCL3,HCST,FGR,RAC2,CELA1,MYO1F,OSMR,PTPRC,TNFSF18,GFAP,CTSZ,HCLS1,FOLR2,TYROBP,ITGAL,ITGB2,SOCS3,CD14,TREM2,CD84,VAV1,TIMP1,KCNN4,HLX,ABCA1,GLIPR2,RIPK3,TSPO,FCER1G,TLR2,HCK,C3AR1,LCP1,F2RL3,FERMT3,CD53,OSGIN1,C…
GO:BP	endocytosis	GO:0006897	3.86948e-09	8.41235	520	861	65	17810	LGALS3,LILRB4,FCNB,CLEC7A,SIGLEC1,MSR1,RAC2,CD22,ITGB2,CD14,TREM2,ABCA1,FCRL2,FCER1G,BIN2,NEWGENE_2134,MRC1,FCGR2B,FCGR1A,SSC5D,AIF1,NCKAP1L,MEGF10,ITGAM,PYCARD,CXCL16,IL10RA,GSN,NR1H3,APOBR,ANXA2,SYK,DAB2,ARHGAP25,CAV2,CD63,AXL,APOE,LOXL3,MLC1,MAPKAPK3,TPCN2,CD9,ANO6,MYO1E,EHD4,SCAMP2,WNT5A,CD81,CLU,SNX5,MYO6,ITGB1,LRP1,NECAP2,LRP10,MAPKAPK2,RAB31,ANKRD13A,SDCBP,GPR107,DNM2,SH3KBP1,TSG101,NECAP1
GO:BP	I-kappaB kinase/NF-kappaB signaling	GO:0007249	4.09893e-09	8.38733	184	712	32	17810	LILRB4,TLR8,HSPB1,S100A4,BCL3,TLR2,CD4,BTK,TIFAB,TLR4,CAPN3,TMEM106A,TLR7,TLR3,PYCARD,S100A13,TIFA,CX3CR1,TNIP2,TRIM25,TNFRSF1A,TRIM5,ALPK1,MYD88,TNFRSF19,CARD9,LTBR,OTUD7B,STAT4,S100B,WNT5A,AKAP13
GO:BP	cellular response to lipid	GO:0071396	4.10022e-09	8.38719	471	815	59	17810	SPP1,CCL2,TLR5,CCL3,CD68,CXCL13,FCGR3A,CD14,CD84,ABCA1,CFH,MGST1,CD86,MRC1,IRF8,VIM,FCGR2B,FES,TLR4,CD180,IRGM,NLRP3,SPI1,ANXA1,PYCARD,CXCL16,GBP2,NR1H3,MSN,CX3CR1,TNIP2,DAB2,LYN,AQP4,AXL,TRIM5,ZFP36,LITAF,RXRA,MYD88,APOE,ZFP36L1,MLC1,CYP7B1,SBNO2,SFRP1,STAT4,ABCB1A,WNT5A,CLU,AKAP13,ATP1A2,ATM,CPT1A,PAQR7,ADAM15,ADAM9,DAG1,IRAK1
GO:BP	chemotaxis	GO:0006935	5.18785e-09	8.28501	487	370	38	17810	LGALS3,CCL2,CCL6,CCL4,CCL3,GPR183,C5AR1,HSPB1,CXCL13,CCL7,PLA2G7,LSP1,RAC2,TNFSF18,ITGB2,TREM2,VAV1,SLAMF8,FCER1G,PF4,C3AR1,BIN2,CNR2,FES,CMKLR1,PTAFR,CSF1R,AIF1,NCKAP1L,SPI1,ANXA1,ITGAM,CXCL16,LGMN,CX3CR1,SYK,RAB13,CSF1
GO:BP	neutrophil chemotaxis	GO:0030593	5.23028e-09	8.28147	84	140	12	17810	LGALS3,CCL2,CCL6,CCL3,C5AR1,CXCL13,CCL7,RAC2,ITGB2,VAV1,FCER1G,C3AR1
GO:BP	regulation of phagocytosis	GO:0050764	5.30859e-09	8.27502	79	292	15	17810	CCL2,CLEC7A,SLC11A1,FGR,PTPRC,TREM2,FCER1G,TLR2,HCK,CYBA,FCGR2B,FCGR1A,C2,NCKAP1L,PYCARD
GO:BP	taxis	GO:0042330	6.25199e-09	8.20398	490	370	38	17810	LGALS3,CCL2,CCL6,CCL4,CCL3,GPR183,C5AR1,HSPB1,CXCL13,CCL7,PLA2G7,LSP1,RAC2,TNFSF18,ITGB2,TREM2,VAV1,SLAMF8,FCER1G,PF4,C3AR1,BIN2,CNR2,FES,CMKLR1,PTAFR,CSF1R,AIF1,NCKAP1L,SPI1,ANXA1,ITGAM,CXCL16,LGMN,CX3CR1,SYK,RAB13,CSF1
GO:BP	toll-like receptor signaling pathway	GO:0002224	6.38198e-09	8.19504	96	512	20	17810	TLR5,TLR8,AABR07039446.2,CD14,TLR2,CD86,CYBA,UNC93B1,RAB7B,TLR4,CD180,TLR7,TLR3,NR1H3,TNIP2,IRF1,LYN,IRAK3,MYD88,MAPKAPK3
GO:BP	regulation of molecular function	GO:0065009	7.9532e-09	8.09946	2424	1022	217	17810	MMP8,LILRB4,CCL2,FABP4,CCL6,GDF15,TSSK4,PLAU,CLEC7A,CCL3,C5AR1,HSPB1,CXCL13,CCL7,SLC11A1,NCF1,FXYD2,BCL3,FGR,RAC2,PTPRC,TNFSF18,CTSZ,HCLS1,ITGB2,TREM2,CD84,VAV1,TIMP1,SLAMF8,ARHGAP30,RIPK3,TLR2,HCK,CNR2,PSCA,NAIP2,CD86,SPTA1,ARHGAP45,LAPTM5,P2RX1,NEWGENE_2134,AABR07029272.1,CD4,CYBA,CARD14,PTPN6,LCP2,FCGR2B,CMKLR1,RASAL3,FCGR1A,PM20D1,CYTH4,RAB7B,CD33,TMEM173,ACR,DOCK8,TLR4,ARHGAP9,CAPN3,IRGM,IGF…
GO:BP	osteoclast differentiation	GO:0030316	8.23682e-09	8.08424	92	684	22	17810	LILRB4,CCL3,GPR183,TYROBP,TREM2,FCER1G,CSF1R,TCIRG1,TGFB1,ANXA2,CSF1,MITF,INPP5D,LRRK1,NFATC1,NOTCH2,SBNO2,TJP2,SFRP1,MAFB,FBN1,CD81
GO:BP	regulation of signaling	GO:0023051	1.08973e-08	7.96268	2670	1058	240	17810	MMP8,HMOX1,LGALS3,SPP1,LILRB4,CCL2,CCL6,GPNMB,MMP12,TLR5,GDF15,PLAU,CLEC7A,CCL3,GPR183,C5AR1,HSPB1,SIGLEC1,SOST,CCL7,NCF1,S100A4,BCL2L14,ATF3,BCL3,HCST,FGR,PTPRC,GFAP,HCLS1,CD22,ITGAL,SOCS3,CD14,TREM2,CD84,TIMP1,KCNN4,ABCA1,GLIPR2,TLR2,CNR2,PSCA,CD86,LAPTM5,CD4,CYBA,PTPN6,BMF,FCGR2B,CTSC,CMKLR1,RASAL3,CYTH4,RAB7B,TLR4,CAPN3,CD180,IRGM,TMEM106A,IGF1,NLRP3,SLC15A3,CSF1R,TLR7,CD44,FGD2,SPI1,TLR3,TGI…
GO:BP	vesicle-mediated transport	GO:0016192	1.10716e-08	7.95579	1302	323	61	17810	LGALS3,LILRB4,CCL2,FCNB,CLEC7A,CCL3,MYO1G,SIGLEC1,SLC11A1,MSR1,RAB32,FGR,RAC2,MYO1F,PTPRC,ARL11,NCF4,CD22,ITGB2,CD14,TREM2,CD84,VAV1,ABCA1,RAB20,FCRL2,FCER1G,TLR2,HCK,BIN2,TNFAIP2,LAPTM5,P2RX1,NEWGENE_2134,CYBA,BTK,WAS,MRC1,IRF8,FCGR2B,FES,FCGR1A,RAB7B,SSC5D,C2,TLR4,PLD4,AIF1,NCKAP1L,MEGF10,SPI1,ANXA1,PRAM1,ITGAM,PYCARD,CXCL16,IL10RA,GSN,NR1H3,MSN,APOBR
GO:BP	cellular response to lipoprotein particle stimulus	GO:0071402	1.18568e-08	7.92603	25	771	13	17810	CCL2,CD68,ITGB2,FCER1G,TLR4,SYK,MYD88,APOE,CD9,ABCG1,ADAM17,CD81,ITGB1
GO:BP	regulation of cell communication	GO:0010646	2.06485e-08	7.68511	2658	1058	238	17810	MMP8,HMOX1,LGALS3,SPP1,LILRB4,CCL2,CCL6,GPNMB,MMP12,TLR5,GDF15,PLAU,CLEC7A,CCL3,GPR183,C5AR1,HSPB1,SIGLEC1,SOST,CCL7,NCF1,S100A4,BCL2L14,ATF3,BCL3,HCST,FGR,PTPRC,GFAP,HCLS1,CD22,ITGAL,SOCS3,CD14,TREM2,CD84,TIMP1,KCNN4,ABCA1,GLIPR2,TLR2,CNR2,PSCA,CD86,LAPTM5,CD4,CYBA,PTPN6,BMF,FCGR2B,CTSC,CMKLR1,RASAL3,CYTH4,RAB7B,TLR4,CAPN3,CD180,IRGM,TMEM106A,IGF1,NLRP3,SLC15A3,CSF1R,TLR7,CD44,FGD2,SPI1,TLR3,TGI…
GO:BP	positive regulation of MAPK cascade	GO:0043410	2.86529e-08	7.54283	409	777	51	17810	MMP8,CCL2,CCL6,GPNMB,GDF15,CLEC7A,CCL3,GPR183,C5AR1,CCL7,NCF1,TREM2,CD84,GLIPR2,TLR2,LAPTM5,CD4,FCGR2B,TLR4,TMEM106A,IGF1,CSF1R,CD44,FGD2,SPI1,TLR3,MLKL,PYCARD,SYK,CAV2,TRIM5,SHC1,PIK3CG,MYD88,APOE,TNFRSF19,MDFIC,CARD9,CIB1,NOTCH2,LTBR,NOTCH1,WNT5A,CD81,SORBS3,PDGFRB,AKAP13,ERN1,GAB1,FGFR1,LRP1
GO:BP	leukocyte degranulation	GO:0043299	3.19448e-08	7.4956	64	496	16	17810	CCL3,FGR,RAC2,MYO1F,ITGB2,CD84,FCER1G,BTK,FES,SPI1,PRAM1,ITGAM,SYK,LYN,UNC13D,AABR07053516.1
GO:BP	myeloid leukocyte mediated immunity	GO:0002444	3.4998e-08	7.45596	85	496	18	17810	CCL3,FGR,RAC2,MYO1F,ITGB2,CD84,FCER1G,BTK,FES,FCGR1A,SPI1,PRAM1,ITGAM,SYK,LYN,MYD88,UNC13D,AABR07053516.1
GO:BP	positive regulation of immune effector process	GO:0002699	4.23929e-08	7.37271	203	291	21	17810	CCL2,CLEC7A,FGR,RAC2,PTPRC,ITGB2,CD84,VAV1,HLX,FCER1G,TLR2,LAPTM5,BTK,FES,FCGR1A,TLR4,SASH3,NLRP3,SPI1,ANXA1,ITGAM
GO:BP	positive regulation of cell-cell adhesion	GO:0022409	4.28942e-08	7.3676	227	318	23	17810	LILRB4,CCL2,CXCL13,ITGAL,ITGB2,HLX,CD86,SPTA1,CD4,RASAL3,CD1D1,DOCK8,IGF1,SASH3,NLRP3,IKZF1,AIF1,NCKAP1L,CD44,MEGF10,ANXA1,PYCARD,TGFB1
GO:BP	positive regulation of leukocyte differentiation	GO:1902107	4.98408e-08	7.30242	146	554	24	17810	LILRB4,CCL3,HCLS1,TREM2,HLX,CD4,EVI2B,FES,SASH3,NLRP3,IKZF1,NCKAP1L,ANXA1,ITGAM,TGFB1,SYK,CSF1,AXL,INPP5D,MMP14,VSIR,ZFP36L1,NOTCH2,TGFBR2
GO:BP	positive regulation of hemopoiesis	GO:1903708	4.98408e-08	7.30242	146	554	24	17810	LILRB4,CCL3,HCLS1,TREM2,HLX,CD4,EVI2B,FES,SASH3,NLRP3,IKZF1,NCKAP1L,ANXA1,ITGAM,TGFB1,SYK,CSF1,AXL,INPP5D,MMP14,VSIR,ZFP36L1,NOTCH2,TGFBR2
GO:BP	regulation of myeloid leukocyte differentiation	GO:0002761	6.2595e-08	7.20346	102	678	22	17810	LILRB4,CCL3,HCLS1,TREM2,CD4,EVI2B,FES,C1QC,IKZF1,ITGAM,TGFB1,CSF1,TAL1,LYN,MITF,INPP5D,ZFP36L1,NOTCH2,TJP2,SFRP1,MAFB,FBN1
GO:BP	positive regulation of molecular function	GO:0044093	6.48789e-08	7.1879	1324	966	129	17810	MMP8,CCL2,CCL6,GDF15,TSSK4,CLEC7A,CCL3,CXCL13,CCL7,SLC11A1,NCF1,FGR,TNFSF18,HCLS1,ITGB2,TREM2,CD84,VAV1,ARHGAP30,RIPK3,TLR2,CD86,SPTA1,ARHGAP45,LAPTM5,P2RX1,CD4,CYBA,CARD14,LCP2,FCGR2B,FCGR1A,RAB7B,CD33,TMEM173,DOCK8,TLR4,ARHGAP9,CAPN3,IRGM,IGF1,NLRP3,CSF1R,NCKAP1L,FGD2,TLR3,MLKL,ITGAM,PYCARD,GSN,NR1H3,GRN,LGMN,ANXA2,CX3CR1,SYK,CTSS,TRIM25,CSF1,LYN,ARHGAP25,CAV2,RASA4,FN1,IRAK3,TRIM5,SHC1,NFAM1,P…
GO:BP	positive regulation of leukocyte cell-cell adhesion	GO:1903039	7.75343e-08	7.11051	192	318	21	17810	LILRB4,CCL2,ITGAL,ITGB2,HLX,CD86,SPTA1,CD4,RASAL3,CD1D1,DOCK8,IGF1,SASH3,NLRP3,IKZF1,AIF1,NCKAP1L,CD44,ANXA1,PYCARD,TGFB1
GO:BP	cell adhesion mediated by integrin	GO:0033627	8.4202e-08	7.07468	58	801	18	17810	PLAU,CXCL13,ITGB2,FERMT3,PTPN6,NCKAP1L,SYK,ITGA5,COL16A1,LYN,PIEZO1,CIB1,ADAM17,ITGA6,SWAP70,FBN1,ITGB1,ADAM9
GO:BP	immune response-regulating cell surface receptor signaling pathway	GO:0002768	8.93381e-08	7.04896	283	289	24	17810	CLEC4D,LILRB4,FCNB,C5AR1,MYO1G,FCGR3A,PTPRC,TYROBP,CD22,KCNN4,FCER1G,TLR2,C3AR1,LAPTM5,BTK,PTPN6,LCP2,FCGR2B,FCGR1A,THEMIS2,NCKAP1L,BLNK,KLHL6,PRAM1
GO:BP	lymphocyte differentiation	GO:0030098	9.99507e-08	7.00021	330	604	38	17810	CLEC4D,LILRB4,GPR183,TNFSF18,VAV1,HLX,SLAMF8,FCER1G,CD4,BTK,PTPN6,IRF8,SASH3,NLRP3,IKZF1,NCKAP1L,SPI1,FGL2,ANXA1,TCIRG1,LYL1,TGFB1,SYK,IRF1,IL6R,AXL,INPP5D,NFAM1,MMP14,VSIR,DCLRE1C,LOXL3,ZFP36L1,NFATC1,NOTCH2,TGFBR2,SFRP1,POLM
GO:BP	positive regulation of cell population proliferation	GO:0008284	1.08502e-07	6.96456	806	409	51	17810	HMOX1,ITGAX,CCL2,MMP12,CLEC7A,GPR183,C5AR1,ATF3,RAC2,OSMR,PTPRC,GFAP,CTSZ,HCLS1,FOLR2,ITGAL,TIMP1,HLX,HCK,CD86,SPTA1,CD4,CYBA,PTPN6,RASAL3,CD1D1,TLR4,IGF1,SASH3,CSF1R,AIF1,NCKAP1L,MEGF10,TGIF1,ANXA1,PYCARD,STAT5A,TGFB1,GRN,S100A13,LGMN,ANXA2,CX3CR1,SYK,ADAMTS1,CSF1,B4GALT1,LYN,CAV2,FN1,IL6R
GO:BP	antigen processing and presentation	GO:0019882	1.58392e-07	6.80027	107	425	18	17810	CD68,SLC11A1,RAB32,TREM2,FCER1G,CTSE,WDFY4,UNC93B1,WAS,FCGR2B,CD1D1,FCGR1A,FGL2,PYCARD,IFI30,CTSS,TAPBPL,TAP1
GO:BP	regulation of myeloid leukocyte mediated immunity	GO:0002886	2.02532e-07	6.69351	54	475	14	17810	FGR,RAC2,ITGB2,CD84,FCER1G,BTK,FES,FCGR1A,SPI1,PRAM1,ITGAM,SYK,LYN,UNC13D
GO:BP	anatomical structure development	GO:0048856	2.25082e-07	6.64766	4825	823	305	17810	MMP8,HMOX1,LGALS3,CLEC4D,ITGAX,LILRB4,CCL2,MMP12,TLR5,GDF15,TSSK4,CLEC7A,LST1,CCL3,GPR183,C5AR1,HSPB1,CXCL13,CCL7,PCARE,ATF3,FGR,BCL2A1,RAC2,CELA1,CCDC103,ST14,PTPRC,ARL11,TNFSF18,GFAP,CTSZ,HCLS1,CYBB,TYROBP,ITGB2,SOCS3,TREM2,VAV1,TIMP1,HLX,MT2A,CFH,SLAMF8,GLIPR2,FCER1G,TLR2,HCK,PARVG,C3AR1,LCP1,CYP2D1,FERMT3,CD53,CD86,SPTA1,CAPG,TENT5C,CD4,BTK,UNC93B1,TIFAB,PTPN6,DNASE2,IRF8,VIM,EVI2B,FCGR2B,CTS…
GO:BP	positive regulation of leukocyte proliferation	GO:0070665	2.60862e-07	6.58359	126	471	20	17810	GPR183,PTPRC,ITGAL,CD86,SPTA1,CD4,RASAL3,CD1D1,TLR4,IGF1,SASH3,AIF1,NCKAP1L,ANXA1,PYCARD,SYK,CSF1,LYN,CCDC88B,MYD88
GO:BP	monocyte chemotaxis	GO:0002548	2.65606e-07	6.57576	44	392	12	17810	LGALS3,CCL2,CCL6,CCL3,CCL7,PLA2G7,TNFSF18,SLAMF8,AIF1,ANXA1,LGMN,LYN
GO:BP	regulation of vesicle-mediated transport	GO:0060627	2.84282e-07	6.54625	428	416	35	17810	LGALS3,CCL2,CLEC7A,SLC11A1,FGR,RAC2,PTPRC,CD22,ITGB2,CD14,TREM2,CD84,FCER1G,TLR2,HCK,NEWGENE_2134,CYBA,FCGR2B,FES,FCGR1A,C2,NCKAP1L,SPI1,ANXA1,PRAM1,ITGAM,PYCARD,NR1H3,MSN,ANXA2,SYK,DAB2,LYN,CD63,AXL
GO:BP	regulation of leukocyte chemotaxis	GO:0002688	2.87731e-07	6.54101	105	392	17	17810	CCL2,CCL3,C5AR1,CXCL13,CCL7,PLA2G7,RAC2,TNFSF18,SLAMF8,C3AR1,CMKLR1,AIF1,NCKAP1L,SPI1,LGMN,CSF1,LYN
GO:BP	protein phosphorylation	GO:0006468	3.05566e-07	6.5149	1460	1028	143	17810	LILRB4,FABP4,GPNMB,TLR8,GDF15,TSSK4,RUNX3,CLEC7A,CCL3,C5AR1,HSPB1,SLC11A1,NCF1,HCST,FGR,RAC2,PTPRC,TNFSF18,HCLS1,ITGB2,SOCS3,TREM2,RIPK3,TLR2,HCK,CD86,MAPK13,CD4,BTK,CARD14,PTPN6,LCP2,FES,FCGR1A,TLR4,IRGM,IGF1,CCNO,ALPK3,CSF1R,AIF1,TLR7,NCKAP1L,CD44,FGD2,TLR3,MLKL,PYCARD,STK10,TGFB1,NPR1,ANXA2,CX3CR1,SYK,ITGA5,MVP,CSF1,TNFRSF1A,DAB2,LYN,FN1,IRAK3,IL6R,AXL,SHC1,PIK3CG,PARP14,PRR5L,ALPK1,APOE,LRRK1…
GO:BP	regulation of protein phosphorylation	GO:0001932	3.69208e-07	6.43273	1003	1028	108	17810	LILRB4,FABP4,GPNMB,TLR8,GDF15,CLEC7A,C5AR1,HSPB1,SLC11A1,NCF1,FGR,RAC2,PTPRC,TNFSF18,HCLS1,ITGB2,SOCS3,TREM2,RIPK3,CD86,CD4,CARD14,PTPN6,LCP2,FCGR1A,TLR4,IRGM,IGF1,CCNO,CSF1R,AIF1,TLR7,NCKAP1L,CD44,FGD2,MLKL,PYCARD,ANXA2,CX3CR1,SYK,ITGA5,MVP,CSF1,TNFRSF1A,DAB2,LYN,FN1,IRAK3,IL6R,SHC1,PIK3CG,PARP14,PRR5L,APOE,LRRK1,MDFIC,EMILIN1,CKS2,CIB1,TGFBR2,SFRP1,LRP4,EHD4,ADAM17,BMPR1A,WNT5A,CD81,SH2B3,CTDSP…
GO:BP	positive regulation of leukocyte chemotaxis	GO:0002690	3.83094e-07	6.41669	84	370	15	17810	CCL2,CCL3,C5AR1,CXCL13,CCL7,PLA2G7,RAC2,TNFSF18,C3AR1,CMKLR1,AIF1,NCKAP1L,SPI1,LGMN,CSF1
GO:BP	response to endogenous stimulus	GO:0009719	4.00409e-07	6.3975	1283	806	108	17810	CCL2,GDF15,RUNX3,APOBEC1,SOST,CD68,CXCL13,HCLS1,FOLR2,CYBB,ITGB2,SOCS3,TREM2,FCER1G,TLR2,NAIP2,MAPK13,CYBA,VIM,FCGR2B,ACR,TLR4,IGF1,MMP19,NLRP3,AIF1,CD44,SPI1,ANXA1,STAT5A,NR1H3,TGFB1,LGMN,ANXA2,CX3CR1,SYK,CTSS,TRIM25,DAB2,COL16A1,LYN,CAV2,AQP4,SREBF1,NRROS,POSTN,ZFP36,ARPC1B,RXRA,PIK3CG,PRDM16,GJA1,MYD88,APOE,VSIR,NFE2L2,ZFP36L1,TGFBR1,CRB2,EMILIN1,CD9,CIB1,CYP7B1,NOTCH2,TGFBR2,TBC1D4,MAOB,CTSB,…
GO:BP	animal organ development	GO:0048513	4.08802e-07	6.38849	3023	806	206	17810	CLEC4D,LILRB4,CCL2,MMP12,TLR5,CCL3,GPR183,C5AR1,CXCL13,ATF3,FGR,BCL2A1,CELA1,CCDC103,ST14,PTPRC,ARL11,TNFSF18,CTSZ,HCLS1,TYROBP,SOCS3,TREM2,VAV1,HLX,CFH,SLAMF8,GLIPR2,FCER1G,TLR2,LCP1,CYP2D1,CD86,SPTA1,CD4,BTK,TIFAB,PTPN6,DNASE2,IRF8,VIM,EVI2B,FCGR2B,FES,RAB7B,C1QC,IGF1,C1QB,SASH3,MMP19,NLRP3,PLD4,TMEM176A,CSF1R,IKZF1,AIF1,NCKAP1L,CD44,MEGF10,SPI1,TLR3,TGIF1,FGL2,ANXA1,ITGAM,CEBPA,TCIRG1,LYL1,MSN…
GO:BP	tube morphogenesis	GO:0035239	4.11885e-07	6.38522	764	806	75	17810	HMOX1,ITGAX,CCL2,C5AR1,HSPB1,CELA1,CCDC103,ST14,CTSZ,CYBB,ITGB2,HLX,CFH,C3AR1,STAB1,SPI1,TLR3,TGIF1,ANXA1,TGFB1,ANXA2,CX3CR1,SYK,GPX1,ADAMTS1,ITGA5,CSF1,B4GALT1,TAL1,SAT1,CELSR1,ANGPTL4,SHC1,MMP14,HK2,GJA1,APOE,NFE2L2,DDR1,ZFP36L1,NFATC1,FKBP10,EMILIN1,CIB1,NOTCH2,TGFBR2,RIN2,SDC4,SFRP1,GLUL,STAT4,PRCP,MYO1E,COL4A1,PLCD3,NOTCH1,LAMA5,BMPR1A,WNT5A,SULF1,ZEB1,EDNRA,SALL1,NTRK2,CHD7,GAB1,SMAD3,PKD1,…
GO:BP	positive regulation of developmental process	GO:0051094	4.14062e-07	6.38293	1102	820	98	17810	HMOX1,ITGAX,LILRB4,GDF15,CLEC7A,CCL3,C5AR1,HSPB1,CELA1,GFAP,HCLS1,CYBB,TYROBP,ITGB2,SOCS3,TREM2,HLX,GLIPR2,TLR2,C3AR1,CD53,CD4,EVI2B,FES,CMKLR1,RAB7B,CAPN3,IGF1,SASH3,NLRP3,IKZF1,NCKAP1L,TLR3,TGIF1,ANXA1,ITGAM,CEBPA,TGFB1,CLIC1,CX3CR1,SYK,ITGA5,CSF1,TNFRSF1A,DAB2,TAL1,FN1,AXL,ZFP36,PIEZO1,INPP5D,MMP14,AAMDC,HK2,PRDM16,GJA1,UNC13D,APOE,VSIR,NFE2L2,ZFP36L1,ACACB,LIMS2,CRB2,CIB1,NOTCH2,TGFBR2,RIN2,A…
GO:BP	regulation of cell differentiation	GO:0045595	5.23586e-07	6.28101	1307	999	128	17810	LILRB4,CLEC7A,CCL3,CELA1,TNFSF18,GFAP,HCLS1,SOCS3,TREM2,HLX,SLAMF8,GLIPR2,TLR2,CD4,PTPN6,EVI2B,FES,CMKLR1,RAB7B,C1QC,CAPN3,IGF1,SASH3,NLRP3,TMEM176A,IKZF1,NCKAP1L,MEGF10,SPI1,S1PR3,TGIF1,FGL2,ANXA1,ITGAM,CEBPA,TCIRG1,TGFB1,GRN,CLIC1,CX3CR1,SYK,IRF1,CSF1,TNFRSF1A,DAB2,TAL1,LYN,FN1,AXL,POSTN,ZFP36,MITF,PIEZO1,INPP5D,NFAM1,MMP14,AAMDC,PRDM16,GJA1,TP53INP1,UNC13D,APOE,VSIR,NFE2L2,LOXL3,ZFP36L1,TGFBR1…
GO:BP	receptor-mediated endocytosis	GO:0006898	5.55449e-07	6.25536	189	1092	37	17810	LILRB4,SIGLEC1,MSR1,ITGB2,CD14,FCER1G,NEWGENE_2134,MRC1,FCGR2B,FCGR1A,ITGAM,CXCL16,ANXA2,SYK,DAB2,CAV2,CD63,APOE,TPCN2,CD9,CD81,CLU,ITGB1,LRP1,RAB31,ANKRD13A,SDCBP,GPR107,DNM2,WASF1,CLTA,GRB2,SNAP91,ARF1,CLTB,RABGEF1,AP2M1
GO:BP	regulation of chemokine production	GO:0032642	5.57115e-07	6.25406	74	777	19	17810	LILRB4,CLEC7A,TREM2,CD84,TLR2,TLR4,AIF1,TLR7,TLR3,PYCARD,SYK,IL6R,POSTN,MYD88,IL17RA,ADAM17,WNT5A,GSTP1,LRP1
GO:BP	interleukin-10 production	GO:0032613	5.61105e-07	6.25096	51	355	12	17810	MMP8,LILRB4,CLEC7A,TREM2,CD84,FCER1G,TLR2,FCGR2B,TLR4,SASH3,PYCARD,SYK
GO:BP	regulation of interleukin-10 production	GO:0032653	5.61105e-07	6.25096	51	355	12	17810	MMP8,LILRB4,CLEC7A,TREM2,CD84,FCER1G,TLR2,FCGR2B,TLR4,SASH3,PYCARD,SYK
GO:BP	regulation of myeloid cell differentiation	GO:0045637	6.30265e-07	6.20048	182	678	28	17810	LILRB4,CCL3,HCLS1,TREM2,CD4,EVI2B,FES,RAB7B,C1QC,IKZF1,NCKAP1L,SPI1,ITGAM,TGFB1,CSF1,TAL1,LYN,ZFP36,MITF,INPP5D,ZFP36L1,CIB1,NOTCH2,TJP2,SFRP1,STAT4,MAFB,FBN1
GO:BP	positive regulation of mononuclear cell proliferation	GO:0032946	6.87379e-07	6.1628	119	471	19	17810	GPR183,PTPRC,ITGAL,CD86,SPTA1,CD4,RASAL3,CD1D1,TLR4,IGF1,SASH3,AIF1,NCKAP1L,ANXA1,PYCARD,SYK,CSF1,CCDC88B,MYD88
GO:BP	chemokine production	GO:0032602	7.16043e-07	6.14506	75	777	19	17810	LILRB4,CLEC7A,TREM2,CD84,TLR2,TLR4,AIF1,TLR7,TLR3,PYCARD,SYK,IL6R,POSTN,MYD88,IL17RA,ADAM17,WNT5A,GSTP1,LRP1
GO:BP	regulation of interleukin-12 production	GO:0032655	7.2681e-07	6.13858	55	513	14	17810	TLR8,CLEC7A,TLR2,LAPTM5,UNC93B1,IRF8,CMKLR1,TLR4,TLR3,SYK,IRF1,IRAK3,ACP5,IL16
GO:BP	interleukin-12 production	GO:0032615	7.2681e-07	6.13858	55	513	14	17810	TLR8,CLEC7A,TLR2,LAPTM5,UNC93B1,IRF8,CMKLR1,TLR4,TLR3,SYK,IRF1,IRAK3,ACP5,IL16
GO:BP	regulation of macrophage migration	GO:1905521	7.4927e-07	6.12536	36	540	12	17810	CCL2,C5AR1,TNFSF18,TREM2,SLAMF8,C3AR1,CMKLR1,CX3CR1,CSF1,MMP14,EMILIN1,CD9
GO:BP	positive regulation of T cell activation	GO:0050870	8.06214e-07	6.09355	176	355	20	17810	LILRB4,CCL2,ITGAL,HLX,CD86,SPTA1,CD4,RASAL3,CD1D1,DOCK8,IGF1,SASH3,NLRP3,IKZF1,AIF1,NCKAP1L,ANXA1,PYCARD,TGFB1,SYK
GO:BP	positive regulation of type I interferon production	GO:0032481	1.08765e-06	5.96351	51	471	13	17810	MMP12,TLR8,CD14,TLR2,TMEM173,TLR4,TLR7,TLR3,IRF5,SYK,IRF1,IFIH1,MYD88
GO:BP	system development	GO:0048731	1.21281e-06	5.91621	4039	807	257	17810	HMOX1,CLEC4D,ITGAX,LILRB4,CCL2,MMP12,TLR5,LST1,CCL3,GPR183,C5AR1,HSPB1,CXCL13,PCARE,ATF3,FGR,BCL2A1,RAC2,CELA1,CCDC103,ST14,PTPRC,ARL11,TNFSF18,GFAP,CTSZ,HCLS1,CYBB,TYROBP,ITGB2,SOCS3,TREM2,VAV1,HLX,MT2A,CFH,SLAMF8,GLIPR2,FCER1G,TLR2,C3AR1,LCP1,CYP2D1,CD86,SPTA1,CAPG,CD4,BTK,TIFAB,PTPN6,DNASE2,IRF8,VIM,EVI2B,FCGR2B,CTSC,FES,C1QA,RAB7B,C1QC,TLR4,IGF1,C1QB,SASH3,LGI4,MMP19,NLRP3,PLD4,TMEM176A,CSF1R…
GO:BP	positive regulation of interleukin-1 beta production	GO:0032731	1.28551e-06	5.89092	41	377	11	17810	TLR8,CLEC7A,CCL3,HSPB1,TLR2,GBP5,TLR4,TMEM106A,NLRP3,PYCARD,P2RX7
GO:BP	positive regulation of chemotaxis	GO:0050921	1.33064e-06	5.87594	122	370	17	17810	CCL2,CCL3,C5AR1,HSPB1,CXCL13,CCL7,PLA2G7,RAC2,TNFSF18,TREM2,C3AR1,CMKLR1,AIF1,NCKAP1L,SPI1,LGMN,CSF1
GO:BP	tube development	GO:0035295	1.35749e-06	5.86726	970	806	87	17810	HMOX1,ITGAX,CCL2,MMP12,C5AR1,HSPB1,CELA1,CCDC103,ST14,CTSZ,CYBB,ITGB2,HLX,CFH,C3AR1,PTPN6,STAB1,SPI1,TLR3,TGIF1,ANXA1,CEBPA,TGFB1,ANXA2,CX3CR1,SLC7A11,SYK,GPX1,ADAMTS1,ITGA5,CSF1,B4GALT1,TAL1,SAT1,CELSR1,ANGPTL4,SHC1,MMP14,HK2,GJA1,APOE,HPS1,NFE2L2,LOXL3,DDR1,ZFP36L1,NFATC1,FKBP10,EMILIN1,CIB1,NOTCH2,TGFBR2,RIN2,SDC4,EDNRB,SFRP1,GLUL,STAT4,PRCP,MYO1E,COL4A1,PLCD3,NOTCH1,LIPA,TNS3,LAMA5,BMPR1A,WNT…
GO:BP	blood vessel morphogenesis	GO:0048514	1.75374e-06	5.75603	514	823	57	17810	HMOX1,ITGAX,CCL2,C5AR1,HSPB1,CELA1,CYBB,ITGB2,CFH,C3AR1,STAB1,SPI1,TLR3,ANXA1,TGFB1,ANXA2,CX3CR1,SYK,GPX1,ADAMTS1,ITGA5,B4GALT1,TAL1,SAT1,ANGPTL4,SHC1,HK2,GJA1,APOE,NFE2L2,ZFP36L1,FKBP10,EMILIN1,CIB1,NOTCH2,TGFBR2,RIN2,GLUL,STAT4,PRCP,MYO1E,COL4A1,PLCD3,NOTCH1,BMPR1A,WNT5A,SULF1,EDNRA,NTRK2,CHD7,GAB1,ITGB1,COL4A2,LRP1,ADAM15,DAG1,ADGRG1
GO:BP	glial cell development	GO:0021782	1.78799e-06	5.74764	103	960	24	17810	C5AR1,GFAP,TREM2,MT2A,TLR2,VIM,C1QA,TLR4,LGI4,ITGAM,GSN,TGFB1,ITGB4,NRROS,MXRA8,CD9,LAMB2,IFNGR1,CLU,NTRK2,LRP1,DAG1,EIF2B5,CDK5
GO:BP	positive regulation of chemokine production	GO:0032722	1.93972e-06	5.71226	55	777	16	17810	CLEC7A,CD84,TLR2,TLR4,AIF1,TLR7,TLR3,PYCARD,SYK,IL6R,POSTN,MYD88,IL17RA,ADAM17,WNT5A,LRP1
GO:BP	positive regulation of lymphocyte proliferation	GO:0050671	2.00849e-06	5.69713	118	292	15	17810	GPR183,PTPRC,ITGAL,CD86,SPTA1,CD4,RASAL3,CD1D1,TLR4,IGF1,SASH3,AIF1,NCKAP1L,ANXA1,PYCARD
GO:BP	developmental process	GO:0032502	2.09101e-06	5.67964	5216	823	320	17810	MMP8,HMOX1,LGALS3,CLEC4D,ITGAX,LILRB4,CCL2,FABP4,MMP12,TLR5,GDF15,TSSK4,CLEC7A,LST1,CCL3,GPR183,C5AR1,HSPB1,CD68,CXCL13,CCL7,PCARE,ATF3,RAB32,FGR,BCL2A1,RAC2,CELA1,CCDC103,ST14,PTPRC,ARL11,TNFSF18,GFAP,CTSZ,HCLS1,CYBB,TYROBP,ITGB2,SOCS3,TREM2,VAV1,TIMP1,HLX,MT2A,CFH,SLAMF8,GLIPR2,FCER1G,TLR2,HCK,PARVG,C3AR1,LCP1,CYP2D1,FERMT3,CD53,CD86,SPTA1,CAPG,TENT5C,CD4,BTK,UNC93B1,TIFAB,PTPN6,DNASE2,IRF8,VIM…
GO:BP	response to tumor necrosis factor	GO:0034612	2.17272e-06	5.663	186	653	27	17810	CCL2,FABP4,CCL6,CCL3,CCL7,TNFSF18,CD14,LAPTM5,CYBA,CARD14,PYCARD,CXCL16,CEBPA,GBP2,SYK,TNFRSF1A,POSTN,ZFP36,APOE,NFE2L2,ZFP36L1,CIB1,TJP2,SFRP1,STAT4,ABCB1A,ADAM17
GO:BP	type I interferon production	GO:0032606	2.22409e-06	5.65285	76	393	14	17810	MMP12,TLR8,CD14,TLR2,IRF8,TMEM173,TLR4,TLR7,TLR3,PYCARD,IRF5,SYK,IRF1,IFIH1
GO:BP	regulation of type I interferon production	GO:0032479	2.22409e-06	5.65285	76	393	14	17810	MMP12,TLR8,CD14,TLR2,IRF8,TMEM173,TLR4,TLR7,TLR3,PYCARD,IRF5,SYK,IRF1,IFIH1
GO:BP	production of molecular mediator involved in inflammatory response	GO:0002532	2.25139e-06	5.64755	65	555	15	17810	LILRB4,CLEC7A,SLAMF8,FCER1G,P2RX1,BTK,GBP5,TLR4,PLD4,PYCARD,GRN,SYK,MYD88,AABR07053516.1,IL17RA
GO:BP	cellular developmental process	GO:0048869	2.42245e-06	5.61575	3430	823	228	17810	MMP8,LGALS3,CLEC4D,LILRB4,CCL2,FABP4,GDF15,TSSK4,CLEC7A,LST1,CCL3,GPR183,C5AR1,PCARE,ATF3,RAB32,FGR,RAC2,CELA1,ST14,PTPRC,ARL11,TNFSF18,GFAP,CTSZ,HCLS1,TYROBP,ITGB2,SOCS3,TREM2,VAV1,HLX,MT2A,CFH,SLAMF8,GLIPR2,FCER1G,TLR2,HCK,PARVG,FERMT3,CD53,CD86,CD4,BTK,PTPN6,DNASE2,IRF8,VIM,EVI2B,FCGR2B,FES,CMKLR1,C1QA,RAB7B,C1QC,TLR4,CAPN3,IGF1,CCNO,SASH3,LGI4,NLRP3,PLD4,TMEM176A,CSF1R,IKZF1,NCKAP1L,CD44,MEGF…
GO:BP	gliogenesis	GO:0042063	2.73421e-06	5.56317	278	1195	48	17810	CCL2,CCL3,GPR183,C5AR1,GFAP,TREM2,MT2A,TLR2,VIM,C1QA,TLR4,LGI4,CSF1R,ANXA1,ITGAM,GSN,TGFB1,CX3CR1,CSF1,TAL1,ITGB4,NRROS,APOE,MXRA8,CD9,LAMB2,METRN,IFNGR1,NOTCH1,HEXB,DBI,CLU,NTRK2,PTPRZ1,LRP1,DAG1,ADGRG1,MAPK3,PRKCI,EIF2B5,CDK5,DTX1,NDN,PRMT5,EIF2B2,GAP43,RTN4,BOK
GO:BP	regulation of phosphorylation	GO:0042325	2.89866e-06	5.5378	1118	1028	114	17810	LILRB4,FABP4,GPNMB,TLR8,GDF15,CLEC7A,C5AR1,HSPB1,SLC11A1,NCF1,FGR,RAC2,PTPRC,TNFSF18,HCLS1,ITGB2,SOCS3,TREM2,SLAMF8,RIPK3,CD86,CD4,CARD14,PTPN6,LCP2,FCGR1A,TLR4,IRGM,IGF1,CCNO,CSF1R,AIF1,TLR7,NCKAP1L,CD44,FGD2,MLKL,PYCARD,ANXA2,CX3CR1,SYK,ITGA5,MVP,CSF1,TNFRSF1A,DAB2,P2RX7,LYN,FN1,IRAK3,IL6R,SHC1,PIK3CG,PARP14,PRR5L,APOE,LRRK1,MDFIC,EMILIN1,CKS2,CIB1,TGFBR2,SFRP1,LRP4,EHD4,PFKFB3,ADAM17,BMPR1A,IT…
GO:BP	lymphocyte migration	GO:0072676	2.92428e-06	5.53398	95	317	14	17810	CCL2,CCL6,CCL3,GPR183,MYO1G,CXCL13,CCL7,ITGAL,DOCK8,AIF1,PYCARD,CXCL16,STK10,MSN
GO:BP	positive regulation of mononuclear cell migration	GO:0071677	2.94887e-06	5.53034	60	344	12	17810	LGALS3,CCL2,CCL3,CXCL13,CCL7,PLA2G7,TNFSF18,DOCK8,AIF1,SPI1,PYCARD,LGMN
GO:BP	response to peptidoglycan	GO:0032494	2.98198e-06	5.52549	14	815	9	17810	C5AR1,TREM2,TLR2,NLRP3,IRF5,IRAK3,MYD88,CARD9,IRAK1
GO:BP	cell differentiation	GO:0030154	3.0444e-06	5.5165	3363	823	224	17810	MMP8,LGALS3,CLEC4D,LILRB4,CCL2,FABP4,GDF15,TSSK4,CLEC7A,LST1,CCL3,GPR183,C5AR1,PCARE,ATF3,RAB32,FGR,RAC2,CELA1,ST14,PTPRC,ARL11,TNFSF18,GFAP,CTSZ,HCLS1,TYROBP,ITGB2,SOCS3,TREM2,VAV1,HLX,MT2A,CFH,SLAMF8,GLIPR2,FCER1G,TLR2,HCK,PARVG,FERMT3,CD53,CD86,CD4,BTK,PTPN6,DNASE2,IRF8,VIM,EVI2B,FCGR2B,FES,CMKLR1,C1QA,RAB7B,C1QC,TLR4,CAPN3,IGF1,CCNO,SASH3,LGI4,NLRP3,PLD4,TMEM176A,CSF1R,IKZF1,NCKAP1L,MEGF10,SP…
GO:BP	regulation of leukocyte degranulation	GO:0043300	3.1723e-06	5.49863	45	475	12	17810	FGR,RAC2,ITGB2,CD84,FCER1G,FES,SPI1,PRAM1,ITGAM,SYK,LYN,UNC13D
GO:BP	B cell activation	GO:0042113	3.33704e-06	5.47664	324	604	35	17810	GPR183,PTPRC,TYROBP,CD22,SLAMF8,CD86,LAT2,LAPTM5,BTK,PTPN6,IRF8,FCGR2B,THEMIS2,TLR4,CD180,SASH3,IKZF1,NCKAP1L,BLNK,SPI1,TCIRG1,LYL1,TNIP2,SYK,LYN,PARP3,INPP5D,NFAM1,MMP14,DCLRE1C,ZFP36L1,NFATC1,NOTCH2,SFRP1,POLM
GO:BP	positive regulation of cell differentiation	GO:0045597	3.37907e-06	5.4712	712	820	70	17810	LILRB4,CLEC7A,CCL3,GFAP,HCLS1,SOCS3,TREM2,HLX,GLIPR2,TLR2,CD4,EVI2B,FES,CMKLR1,RAB7B,IGF1,SASH3,NLRP3,IKZF1,NCKAP1L,TGIF1,ANXA1,ITGAM,CEBPA,TGFB1,CLIC1,CX3CR1,SYK,CSF1,DAB2,TAL1,FN1,AXL,ZFP36,PIEZO1,INPP5D,MMP14,AAMDC,PRDM16,GJA1,UNC13D,APOE,VSIR,ZFP36L1,LIMS2,CRB2,CIB1,NOTCH2,TGFBR2,RIN2,CD276,SFRP1,METRN,PLXNB1,STAT4,GDPD2,ABCB1A,NOTCH1,BMPR1A,LTBP3,ZEB1,SALL1,SMAD3,FGFR1,LRP1,PLXNB2,MEGF8,DAG1…
GO:BP	anatomical structure morphogenesis	GO:0009653	3.40215e-06	5.46825	2331	899	180	17810	MMP8,HMOX1,ITGAX,CCL2,MMP12,GDF15,LST1,CCL3,C5AR1,HSPB1,CCL7,FGR,RAC2,CELA1,CCDC103,ST14,CTSZ,CYBB,TYROBP,ITGB2,SOCS3,TREM2,HLX,CFH,TLR2,HCK,PARVG,C3AR1,FERMT3,CD53,SPTA1,UNC93B1,TIFAB,PTPN6,FES,CAPN3,CSF1R,IKZF1,STAB1,NCKAP1L,CD44,SPI1,TLR3,KLHL6,TGIF1,ANXA1,TCIRG1,MSN,TGFB1,S100A13,ANXA2,CX3CR1,SYK,GPX1,ADAMTS1,ITGA5,CSF1,B4GALT1,TNFRSF1A,DAB2,MYO7A,NES,TAL1,ITGB4,SAT1,NFKB2,TMBIM1,CELSR1,FN1,A…
GO:BP	adaptive immune response based on somatic recombination of immune receptors built from immunoglobulin superfamily domains	GO:0002460	3.5115e-06	5.45451	317	499	31	17810	LILRB4,MYO1G,SLC11A1,TNFSF18,HLX,CFH,FCER1G,CD4,BTK,WAS,PTPN6,FCGR2B,CTSC,C1QA,FCGR1A,C2,C1QB,SASH3,NLRP3,KLHL6,ANXA1,TCIRG1,TGFB1,NFKB2,PARP3,IL6R,INPP5D,MYD88,UNC13D,VSIR,LOXL3
GO:BP	defense response to bacterium	GO:0042742	3.54256e-06	5.45068	321	305	24	17810	CLEC4D,TLR5,C5AR1,CXCL13,SLC11A1,FGR,MYO1F,TREM2,SLAMF8,FCER1G,TLR2,HCK,NAIP2,CD4,CYBA,IRF8,FCGR1A,SSC5D,TLR4,IRGM,NLRP3,STAB1,PYCARD,GBP2
GO:BP	respiratory burst	GO:0045730	3.64439e-06	5.43838	22	184	7	17810	CLEC7A,SLC11A1,RAC2,NCF4,CYBB,SLAMF8,CYBA
GO:BP	blood vessel development	GO:0001568	3.75252e-06	5.42568	595	823	62	17810	HMOX1,ITGAX,CCL2,C5AR1,HSPB1,CELA1,CYBB,ITGB2,SOCS3,CFH,C3AR1,STAB1,SPI1,TLR3,ANXA1,LYL1,TGFB1,ANXA2,CX3CR1,SYK,GPX1,ADAMTS1,ITGA5,B4GALT1,TAL1,SAT1,IL6R,ANGPTL4,SHC1,HK2,GJA1,APOE,NFE2L2,ZFP36L1,FKBP10,EMILIN1,CIB1,NOTCH2,TGFBR2,RIN2,GLUL,STAT4,PRCP,MYO1E,COL4A1,PLCD3,NOTCH1,BMPR1A,WNT5A,SULF1,EDNRA,NTRK2,CHD7,GAB1,PKD1,ITGB1,COL4A2,LRP1,ADAM15,MEGF8,DAG1,ADGRG1
GO:BP	microglial cell activation	GO:0001774	3.81778e-06	5.41819	31	744	12	17810	MMP8,C5AR1,TREM2,TLR2,CTSC,C1QA,TLR3,ITGAM,CX3CR1,IFNGR1,CLU,ATM
GO:BP	Fc-gamma receptor signaling pathway	GO:0038094	4.13449e-06	5.38358	14	324	7	17810	CLEC4D,MYO1G,FCGR3A,FCER1G,FCGR2B,FCGR1A,FCGRT
GO:BP	regulation of innate immune response	GO:0045088	4.15528e-06	5.3814	159	480	21	17810	FCNB,MMP12,TLR8,FGR,MYO1F,TYROBP,TREM2,VAV1,SLAMF8,TLR2,TMEM173,GBP5,TLR4,IRGM,SPI1,PYCARD,GRN,IRAK3,TRIM5,PARP14,APOE
GO:BP	positive regulation of lymphocyte activation	GO:0051251	4.22843e-06	5.37382	344	490	32	17810	LILRB4,CCL2,CLEC7A,GPR183,PTPRC,ITGAL,HLX,CD86,SPTA1,CD4,RASAL3,CD1D1,DOCK8,TLR4,IGF1,SASH3,NLRP3,IKZF1,AIF1,NCKAP1L,ANXA1,PYCARD,TGFB1,TNIP2,SYK,AXL,CCDC88B,INPP5D,MMP14,MYD88,HPS1,VSIR
GO:BP	B cell differentiation	GO:0030183	4.33285e-06	5.36323	116	604	20	17810	GPR183,SLAMF8,BTK,PTPN6,IRF8,IKZF1,NCKAP1L,SPI1,TCIRG1,LYL1,SYK,INPP5D,NFAM1,MMP14,DCLRE1C,ZFP36L1,NFATC1,NOTCH2,SFRP1,POLM
GO:BP	mast cell activation	GO:0045576	4.40372e-06	5.35618	54	496	13	17810	FGR,RAC2,CD84,FCER1G,CNR2,BTK,LCP2,FES,SYK,LYN,CD48,UNC13D,AABR07053516.1
GO:BP	macrophage chemotaxis	GO:0048246	4.5325e-06	5.34366	36	370	10	17810	LGALS3,CCL2,CCL3,C5AR1,TNFSF18,SLAMF8,C3AR1,CMKLR1,CX3CR1,CSF1
GO:BP	regulation of lymphocyte differentiation	GO:0045619	4.70292e-06	5.32763	155	598	23	17810	LILRB4,TNFSF18,HLX,SLAMF8,PTPN6,SASH3,NLRP3,IKZF1,NCKAP1L,FGL2,ANXA1,TGFB1,SYK,IRF1,AXL,INPP5D,NFAM1,MMP14,VSIR,LOXL3,ZFP36L1,TGFBR2,SFRP1
GO:BP	positive regulation of phagocytosis	GO:0050766	4.76277e-06	5.32214	58	292	11	17810	CCL2,CLEC7A,SLC11A1,TREM2,FCER1G,CYBA,FCGR2B,FCGR1A,C2,NCKAP1L,PYCARD
GO:BP	macrophage differentiation	GO:0030225	5.04081e-06	5.2975	33	413	10	17810	HCLS1,TLR2,CD4,C1QC,SPI1,ITGAM,CEBPA,TGFB1,CSF1,NRROS
GO:BP	regulation of cellular localization	GO:0060341	5.06114e-06	5.29575	680	1164	86	17810	LGALS3,LILRB4,CCL2,FGR,RAC2,HCLS1,TYROBP,TREM2,CD84,FCER1G,LCP1,F2RL3,CD4,CYBA,PTPN6,FES,CAPN3,SPI1,ITGAM,GSN,MSN,TGFB1,BAG3,ANXA2,SLC7A11,SYK,DAB2,P2RX7,STOM,TMBIM1,LYN,SREBF1,ZFP36,MMP14,PRR5L,UNC13D,MDFIC,ZFP36L1,MLC1,CIB1,OTUD7B,LRP4,GLUL,ABCG1,EPB41L2,WNT5A,CD81,DBI,WAPL,CHD7,ITGB1,LRP1,RHOQ,DAG1,ANKRD13A,LAMP1,PPA1,PPP1CC,TSG101,CCT6A,RAB11B,CCT8,PRKCI,FEZ1,CCT7,DNAJA1,GSK3A,CDK5,ATP13A2,CA…
GO:BP	MyD88-dependent toll-like receptor signaling pathway	GO:0002755	5.23853e-06	5.28079	16	471	8	17810	TLR5,TLR8,TLR2,TLR4,TLR7,IRF1,IRAK3,MYD88
GO:BP	granulocyte activation	GO:0036230	5.40898e-06	5.26688	38	471	11	17810	CCL3,FCGR3A,MYO1F,ITGB2,FCER1G,SPI1,PRAM1,ITGAM,GRN,SYK,MYD88
GO:BP	regulation of chemotaxis	GO:0050920	5.66891e-06	5.2465	186	140	13	17810	CCL2,CCL3,GPR183,C5AR1,HSPB1,CXCL13,CCL7,PLA2G7,RAC2,TNFSF18,TREM2,SLAMF8,C3AR1
GO:BP	cell death	GO:0008219	5.8146e-06	5.23548	1582	554	92	17810	HMOX1,LGALS3,CCL2,CCL6,GPNMB,CLEC7A,CCL3,C5AR1,HSPB1,SIGLEC1,BCL2L14,ATF3,BCL3,BCL2A1,CTSZ,HCLS1,SOCS3,TREM2,RIPK3,FCER1G,HCK,FAS,NAIP2,OSGIN1,LAPTM5,CARD14,BMF,FCGR2B,CTSC,C1QA,PM20D1,DOCK8,TLR4,CAPN3,EMP3,IGF1,CSF1R,TNFAIP8L2,AIF1,NCKAP1L,CD44,MEGF10,SPI1,TLR3,MLKL,ANXA1,ITGAM,PYCARD,TCIRG1,GSN,GRN,IRF5,LGMN,BAG3,CX3CR1,TNIP2,SLC7A11,SYK,IRF1,GPX1,ITGA5,CSF1,B4GALT1,TNFRSF1A,DAB2,NES,TMBIM1,LYN…
GO:BP	regulation of transport	GO:0051049	5.95762e-06	5.22493	1346	1195	146	17810	LGALS3,SPP1,CCL2,CLEC7A,CCL3,SLC11A1,FXYD2,FGR,RAC2,PTPRC,GFAP,HCLS1,CD22,ITGB2,CD14,TREM2,CD84,KCNN4,ABCA1,FCER1G,TLR2,HCK,LCP1,F2RL3,P2RX1,NEWGENE_2134,CD4,CYBA,TIFAB,PTPN6,FCGR2B,FES,FCGR1A,PM20D1,CD33,C2,TLR4,CAPN3,IGF1,NCKAP1L,SPI1,ANXA1,PRAM1,ITGAM,PYCARD,TCIRG1,NR1H3,MSN,TGFB1,RHBDF2,CLIC1,BAG3,ANXA2,SLC7A11,SYK,CTSS,TNFRSF1A,DAB2,P2RX7,STOM,LYN,SREBF1,CD63,AXL,AHNAK,HK2,PIK3CG,PRR5L,GJA1,…
GO:BP	stress-activated protein kinase signaling cascade	GO:0031098	6.67698e-06	5.17542	200	1022	35	17810	MMP8,CLEC7A,NCF1,MAPK13,FCGR2B,TLR4,SPI1,TLR3,MLKL,PYCARD,SYK,LYN,ZFP36,MYD88,TNFRSF19,MDFIC,ZFP36L1,CARD9,LTBR,SFRP1,WNT5A,FOXM1,ERN1,GAB1,ZMPSTE24,GSTP1,MAPKAPK2,IRAK1,STRADB,MAPK3,DNAJA1,COPS5,STK25,HDAC3,TAOK3
GO:BP	regulation of peptidyl-tyrosine phosphorylation	GO:0050730	6.88838e-06	5.16188	212	687	29	17810	LILRB4,CLEC7A,NCF1,PTPRC,TNFSF18,HCLS1,ITGB2,SOCS3,TREM2,CD4,PTPN6,FCGR1A,IGF1,CSF1R,CD44,SYK,ITGA5,MVP,TNFRSF1A,LYN,IL6R,PARP14,LRRK1,SFRP1,LRP4,EHD4,ADAM17,CD81,SH2B3
GO:BP	immune response-activating cell surface receptor signaling pathway	GO:0002429	7.36681e-06	5.13272	270	289	21	17810	LILRB4,FCNB,C5AR1,MYO1G,PTPRC,TYROBP,CD22,KCNN4,FCER1G,TLR2,C3AR1,LAPTM5,BTK,PTPN6,LCP2,FCGR2B,THEMIS2,NCKAP1L,BLNK,KLHL6,PRAM1
GO:BP	immune response-activating signal transduction	GO:0002757	7.36681e-06	5.13272	270	289	21	17810	LILRB4,FCNB,C5AR1,MYO1G,PTPRC,TYROBP,CD22,KCNN4,FCER1G,TLR2,C3AR1,LAPTM5,BTK,PTPN6,LCP2,FCGR2B,THEMIS2,NCKAP1L,BLNK,KLHL6,PRAM1
GO:BP	positive regulation of macrophage migration	GO:1905523	7.71607e-06	5.1126	24	449	9	17810	CCL2,C5AR1,TNFSF18,TREM2,C3AR1,CMKLR1,CX3CR1,CSF1,MMP14
GO:BP	homeostatic process	GO:0042592	8.23744e-06	5.08421	1558	745	113	17810	HMOX1,CCL2,FABP4,HK3,CCL3,GPR183,C5AR1,CXCL13,SLC11A1,FCGR3A,RAC2,HCLS1,KCNN4,MT2A,ABCA1,RAB20,CFH,SLAMF8,FCER1G,C3AR1,F2RL3,SPTA1,CD4,CYBA,PTPN6,DNASE2,FCGR2B,CMKLR1,PM20D1,TLR4,CAPN3,SASH3,IKZF1,NCKAP1L,SPI1,AC128848.1,ANXA1,ITGAM,CEBPA,TCIRG1,NR1H3,TGFB1,GRN,UCP2,GNA15,BAG3,CX3CR1,SLC7A11,SYK,GPX1,CSF1,P2RX7,TAL1,LYN,PARP3,AQP4,ANGPTL4,AXL,TPP1,ZFP36,INPP5D,ACP5,HK2,PRDM16,NPC2,GJA1,APOE,HPS1,…
GO:BP	positive regulation of interleukin-8 production	GO:0032757	8.58292e-06	5.06636	51	355	11	17810	FCNB,TLR5,TLR8,CLEC7A,CD14,TLR2,TLR4,TLR7,TLR3,PYCARD,SYK
GO:BP	T cell migration	GO:0072678	9.24433e-06	5.03412	57	317	11	17810	CCL2,CCL3,GPR183,MYO1G,CXCL13,ITGAL,DOCK8,AIF1,PYCARD,CXCL16,MSN
GO:BP	negative regulation of immune effector process	GO:0002698	9.28613e-06	5.03217	91	499	16	17810	LILRB4,TNFSF18,CD22,CD84,HLX,SLAMF8,PTPN6,FCGR2B,SPI1,FGL2,ANXA1,GRN,IRAK3,PARP3,VSIR,LOXL3
GO:BP	response to chemical	GO:0042221	9.5132e-06	5.02167	4421	807	272	17810	HMOX1,LGALS3,SPP1,LILRB4,CCL2,FABP4,CCL6,CCL4,MMP12,TLR5,GDF15,RUNX3,CLEC7A,CCL3,GPR183,C5AR1,HSPB1,APOBEC1,SOST,CD68,CXCL13,CCL7,SLC11A1,NCF1,FXYD2,PLA2G7,DGCR2,ATF3,FCGR3A,LSP1,RAC2,OSMR,HVCN1,TNFSF18,HCLS1,IL21R,FOLR2,CYBB,ITGB2,SOCS3,CD14,TREM2,CD84,VAV1,MT2A,ABCA1,RAB20,CFH,SLAMF8,FCER1G,TLR2,PF4,C3AR1,BIN2,CNR2,MGST1,CYP2D1,NAIP2,AKR1B8,CD86,LAPTM5,CSF2RB,CAPG,P2RX1,MAPK13,ABCC3,CD4,CYBA,BT…
GO:BP	positive regulation of interleukin-1 production	GO:0032732	1.01853e-05	4.99202	49	377	11	17810	TLR8,CLEC7A,CCL3,HSPB1,TLR2,GBP5,TLR4,TMEM106A,NLRP3,PYCARD,P2RX7
GO:BP	regulation of catalytic activity	GO:0050790	1.04208e-05	4.9821	1824	815	136	17810	LILRB4,CCL2,FABP4,CCL6,GDF15,CLEC7A,CCL3,C5AR1,HSPB1,CXCL13,CCL7,SLC11A1,NCF1,FGR,RAC2,PTPRC,VAV1,TIMP1,SLAMF8,ARHGAP30,RIPK3,CNR2,NAIP2,CD86,ARHGAP45,LAPTM5,P2RX1,NEWGENE_2134,AABR07029272.1,CD4,CYBA,PTPN6,LCP2,RASAL3,FCGR1A,CYTH4,CD33,ACR,DOCK8,TLR4,ARHGAP9,CAPN3,IRGM,IGF1,CCNO,NLRP3,CSF1R,NCKAP1L,CD44,FGD2,MLKL,ANXA1,ITGAM,PYCARD,PSMB9,GSN,NR1H3,UGT1A7C,GRN,LGMN,BAG3,ANXA2,SYK,GPX1,MVP,CSF1,TM…
GO:BP	positive regulation of metabolic process	GO:0009893	1.1184e-05	4.9514	3176	788	204	17810	MMP8,HMOX1,ITGAX,SPP1,CCL2,FCNB,FABP4,GPNMB,MMP12,TLR5,TLR8,GDF15,RUNX3,CLEC7A,CCL3,C5AR1,HSPB1,APOBEC1,SOST,TFEC,SLC11A1,NCF1,ATF3,BCL3,FGR,CELA1,PTPRC,TNFSF18,HCLS1,CYBB,ITGB2,CD14,TREM2,CD84,RIPK3,TSPO,FCER1G,TLR2,C3AR1,CD86,LAPTM5,P2RX1,TENT5C,MAPK13,CD4,CYBA,UNC93B1,WAS,CARD14,LCP2,IRF8,VIM,CTSC,CMKLR1,FCGR1A,RAB7B,CD33,TMEM173,GBP5,TLR4,CAPN3,IRGM,TMEM106A,IGF1,SASH3,NLRP3,CSF1R,IKZF1,AIF1,…
GO:BP	positive regulation of myeloid cell differentiation	GO:0045639	1.13797e-05	4.94387	87	610	17	17810	CCL3,HCLS1,TREM2,CD4,EVI2B,FES,RAB7B,IKZF1,NCKAP1L,ITGAM,TGFB1,CSF1,TAL1,INPP5D,ZFP36L1,NOTCH2,STAT4
GO:BP	vasculature development	GO:0001944	1.15267e-05	4.9383	627	823	63	17810	HMOX1,ITGAX,CCL2,C5AR1,HSPB1,CELA1,CYBB,ITGB2,SOCS3,CFH,C3AR1,STAB1,SPI1,TLR3,ANXA1,LYL1,TGFB1,ANXA2,CX3CR1,SYK,GPX1,ADAMTS1,ITGA5,B4GALT1,TAL1,SAT1,IL6R,ANGPTL4,SHC1,HK2,GJA1,APOE,NFE2L2,ZFP36L1,NFATC1,FKBP10,EMILIN1,CIB1,NOTCH2,TGFBR2,RIN2,GLUL,STAT4,PRCP,MYO1E,COL4A1,PLCD3,NOTCH1,BMPR1A,WNT5A,SULF1,EDNRA,NTRK2,CHD7,GAB1,PKD1,ITGB1,COL4A2,LRP1,ADAM15,MEGF8,DAG1,ADGRG1
GO:BP	lymphocyte activation involved in immune response	GO:0002285	1.25067e-05	4.90286	158	287	16	17810	CLEC4D,GPR183,SLC11A1,TNFSF18,ITGAL,HLX,FCER1G,LCP1,CD86,IRF8,TLR4,CD180,NLRP3,SPI1,FGL2,ANXA1
GO:BP	regulation of cell death	GO:0010941	1.25152e-05	4.90256	1302	552	79	17810	HMOX1,LGALS3,CCL2,GPNMB,CLEC7A,CCL3,C5AR1,HSPB1,SIGLEC1,BCL2L14,ATF3,BCL3,BCL2A1,CTSZ,HCLS1,SOCS3,TREM2,RIPK3,FCER1G,HCK,NAIP2,OSGIN1,LAPTM5,CARD14,BMF,FCGR2B,CTSC,C1QA,PM20D1,DOCK8,TLR4,CAPN3,IGF1,CSF1R,TNFAIP8L2,AIF1,NCKAP1L,CD44,TLR3,ANXA1,ITGAM,PYCARD,GSN,GRN,IRF5,LGMN,BAG3,CX3CR1,TNIP2,SLC7A11,SYK,GPX1,ITGA5,CSF1,B4GALT1,TNFRSF1A,DAB2,NES,TMBIM1,LYN,ANGPTL4,AXL,ZFP36,MITF,INPP5D,SHC1,AAMDC,P…
GO:BP	ERK1 and ERK2 cascade	GO:0070371	1.27172e-05	4.89561	253	552	28	17810	CCL2,CCL6,GPNMB,CCL3,GPR183,C5AR1,CCL7,ATF3,TREM2,GLIPR2,TLR2,PSCA,CD4,PTPN6,TLR4,IGF1,CSF1R,CD44,PYCARD,SYK,LYN,FN1,SHC1,APOE,ZFP36L1,EMILIN1,CIB1,NOTCH2
GO:BP	lymphocyte chemotaxis	GO:0048247	1.35564e-05	4.86786	46	56	6	17810	CCL2,CCL6,CCL3,GPR183,CXCL13,CCL7
GO:BP	peptidyl-tyrosine phosphorylation	GO:0018108	1.39052e-05	4.85682	296	700	35	17810	LILRB4,CLEC7A,NCF1,FGR,PTPRC,TNFSF18,HCLS1,ITGB2,SOCS3,TREM2,HCK,CD4,BTK,PTPN6,FES,FCGR1A,IGF1,CSF1R,CD44,SYK,ITGA5,MVP,TNFRSF1A,LYN,IL6R,PARP14,LRRK1,DDR1,SFRP1,LRP4,EHD4,ADAM17,CD81,SH2B3,PDGFRB
GO:BP	multicellular organism development	GO:0007275	1.47601e-05	4.83091	4380	807	269	17810	MMP8,HMOX1,CLEC4D,ITGAX,LILRB4,CCL2,MMP12,TLR5,LST1,CCL3,GPR183,C5AR1,HSPB1,CXCL13,PCARE,ATF3,FGR,BCL2A1,RAC2,CELA1,CCDC103,ST14,PTPRC,ARL11,TNFSF18,GFAP,CTSZ,HCLS1,CYBB,TYROBP,ITGB2,SOCS3,TREM2,VAV1,TIMP1,HLX,MT2A,CFH,SLAMF8,GLIPR2,FCER1G,TLR2,C3AR1,LCP1,CYP2D1,CD86,SPTA1,CAPG,TENT5C,CD4,BTK,TIFAB,PTPN6,DNASE2,IRF8,VIM,EVI2B,FCGR2B,CTSC,FES,C1QA,RAB7B,C1QC,TLR4,CAPN3,IGF1,C1QB,SASH3,LGI4,MMP19,N…
GO:BP	positive regulation of catalytic activity	GO:0043085	1.5448e-05	4.81113	1000	848	89	17810	CCL2,CCL6,GDF15,CLEC7A,CCL3,CXCL13,CCL7,SLC11A1,NCF1,FGR,VAV1,ARHGAP30,RIPK3,CD86,ARHGAP45,LAPTM5,P2RX1,CD4,CYBA,LCP2,FCGR1A,CD33,DOCK8,TLR4,ARHGAP9,IRGM,IGF1,NLRP3,CSF1R,NCKAP1L,FGD2,MLKL,ITGAM,PYCARD,GSN,NR1H3,GRN,LGMN,SYK,CSF1,LYN,ARHGAP25,CAV2,RASA4,FN1,SHC1,PIK3CG,DAP,APOE,VSIR,MDFIC,CARD9,CKS2,CIB1,TGFBR2,RIN2,TBC1D4,RASGRP3,DHFR,CTSH,PLXNB1,STAT4,CHTF18,ADAM17,SEC23B,ITGA6,WNT5A,MYO9B,CD81…
GO:BP	phosphorus metabolic process	GO:0006793	1.64295e-05	4.78438	2544	1028	212	17810	LILRB4,FABP4,GPNMB,HK3,TLR8,GDF15,TSSK4,RUNX3,PLAU,CLEC7A,CCL3,C5AR1,HSPB1,SLC11A1,NCF1,PLA2G7,HCST,FGR,RAC2,PTPRC,TNFSF18,HCLS1,AADAT,ITGB2,SOCS3,TREM2,SLAMF8,RIPK3,TLR2,HCK,CD86,DUSP27,NEWGENE_2134,MAPK13,CD4,BTK,CARD14,PTPN6,LCP2,FES,SMPDL3A,FCGR1A,CD33,TLR4,IRGM,PTAFR,IGF1,CCNO,ALPK3,CSF1R,AIF1,TLR7,NCKAP1L,CD44,FGD2,TLR3,MLKL,PLCB2,PYCARD,NR1H3,STK10,TGFB1,NPR1,ANXA2,CX3CR1,SYK,ITGA5,MVP,PTP…
GO:BP	blood coagulation	GO:0007596	1.65792e-05	4.78044	141	706	23	17810	PLAU,CFH,FCER1G,PF4,F2RL3,FERMT3,P2RX1,PTPN6,TLR4,ANXA2,SLC7A11,SYK,ENTPD2,LYN,AXL,PROS1,APOE,HPS1,NFE2L2,CD9,ANO6,SH2B3,ENPP4
GO:BP	neutrophil activation	GO:0042119	1.77411e-05	4.75102	33	471	10	17810	FCGR3A,MYO1F,ITGB2,FCER1G,SPI1,PRAM1,ITGAM,GRN,SYK,MYD88
GO:BP	peptidyl-tyrosine modification	GO:0018212	1.80924e-05	4.7425	299	700	35	17810	LILRB4,CLEC7A,NCF1,FGR,PTPRC,TNFSF18,HCLS1,ITGB2,SOCS3,TREM2,HCK,CD4,BTK,PTPN6,FES,FCGR1A,IGF1,CSF1R,CD44,SYK,ITGA5,MVP,TNFRSF1A,LYN,IL6R,PARP14,LRRK1,DDR1,SFRP1,LRP4,EHD4,ADAM17,CD81,SH2B3,PDGFRB
GO:BP	regulation of response to biotic stimulus	GO:0002831	1.81881e-05	4.74021	255	292	20	17810	FCNB,MMP12,TLR8,FGR,MYO1F,TYROBP,TREM2,CD84,VAV1,SLAMF8,TLR2,CYBA,TMEM173,GBP5,TLR4,CD180,IRGM,SPI1,FGL2,PYCARD
GO:BP	regulation of NIK/NF-kappaB signaling	GO:1901222	1.85758e-05	4.73105	85	280	12	17810	MMP8,BCL3,CD14,TREM2,TLR2,CD86,LAPTM5,TLR4,NLRP3,TLR7,SPI1,TLR3
GO:BP	response to lipoprotein particle	GO:0055094	1.91075e-05	4.7188	22	771	10	17810	CD68,ITGB2,FCER1G,TLR4,SYK,MYD88,APOE,CD9,CD81,ITGB1
GO:BP	extracellular matrix organization	GO:0030198	1.91727e-05	4.71732	249	806	34	17810	GFAP,LCP1,COL17A1,MMP19,TGFB1,ANXA2,CTSS,B4GALT1,TNFRSF1A,NFKB2,CAV2,SCARA3,AEBP1,POSTN,LOXL3,DDR1,OLFML2A,FKBP10,ADAMTSL4,EMILIN1,LAMB2,COL5A2,COL11A1,MYO1E,COL27A1,COL4A1,NOTCH1,SULF1,LTBP3,COL4A5,NID1,SMAD3,ITGB1,DAG1
GO:BP	regulation of programmed cell death	GO:0043067	1.99535e-05	4.69998	1199	552	74	17810	HMOX1,LGALS3,CCL2,CLEC7A,CCL3,C5AR1,HSPB1,SIGLEC1,BCL2L14,ATF3,BCL3,BCL2A1,CTSZ,HCLS1,SOCS3,TREM2,RIPK3,FCER1G,HCK,NAIP2,OSGIN1,LAPTM5,CARD14,BMF,FCGR2B,CTSC,DOCK8,CAPN3,IGF1,CSF1R,TNFAIP8L2,AIF1,NCKAP1L,CD44,TLR3,ANXA1,ITGAM,PYCARD,GSN,GRN,IRF5,LGMN,BAG3,CX3CR1,TNIP2,SLC7A11,SYK,GPX1,ITGA5,B4GALT1,TNFRSF1A,DAB2,NES,TMBIM1,LYN,ANGPTL4,AXL,ZFP36,MITF,INPP5D,SHC1,AAMDC,PIK3CG,GJA1,TP53INP1,APOE,NFE…
GO:BP	extracellular structure organization	GO:0043062	2.12533e-05	4.67257	250	806	34	17810	GFAP,LCP1,COL17A1,MMP19,TGFB1,ANXA2,CTSS,B4GALT1,TNFRSF1A,NFKB2,CAV2,SCARA3,AEBP1,POSTN,LOXL3,DDR1,OLFML2A,FKBP10,ADAMTSL4,EMILIN1,LAMB2,COL5A2,COL11A1,MYO1E,COL27A1,COL4A1,NOTCH1,SULF1,LTBP3,COL4A5,NID1,SMAD3,ITGB1,DAG1
GO:BP	external encapsulating structure organization	GO:0045229	2.12533e-05	4.67257	250	806	34	17810	GFAP,LCP1,COL17A1,MMP19,TGFB1,ANXA2,CTSS,B4GALT1,TNFRSF1A,NFKB2,CAV2,SCARA3,AEBP1,POSTN,LOXL3,DDR1,OLFML2A,FKBP10,ADAMTSL4,EMILIN1,LAMB2,COL5A2,COL11A1,MYO1E,COL27A1,COL4A1,NOTCH1,SULF1,LTBP3,COL4A5,NID1,SMAD3,ITGB1,DAG1
GO:BP	cellular macromolecule localization	GO:0070727	2.18279e-05	4.66099	1434	1164	148	17810	LGALS3,LILRB4,CCL2,FCNB,MMP12,TSPAN10,HSPB1,CD68,PCARE,NCF1,RAB32,ARL11,GFAP,HCLS1,TYROBP,ITGAL,ITGB2,TREM2,RAB20,TSPO,FCER1G,TNFAIP2,LCP1,LAPTM5,CD4,UNC93B1,FYB1,GBP5,CAPN3,SPI1,PRAM1,ITGAM,TCIRG1,IL10RA,GBP2,GSN,MSN,TGFB1,BAG3,ANXA2,SLC7A11,SYK,RAB13,TNFRSF1A,DAB2,STOM,MYO7A,TMBIM1,CELSR1,PARP3,SREBF1,CD63,TPP1,ZFP36,MMP14,HK2,PRR5L,GJA1,APOE,CENPT,MDFIC,ZFP36L1,CIB1,TBC1D4,OTUD7B,TTC7A,LAMP2,L…
GO:BP	antigen processing and presentation of peptide antigen via MHC class II	GO:0002495	2.25033e-05	4.64775	23	363	8	17810	TREM2,FCER1G,CTSE,UNC93B1,FCGR2B,PYCARD,IFI30,CTSS
GO:BP	regulation of cell shape	GO:0008360	2.25094e-05	4.64764	118	867	23	17810	CCL2,CCL3,CCL7,FGR,RAC2,HCK,SPTA1,FES,CSF1R,ANXA1,MSN,S100A13,FN1,PLXNB1,HEXB,ZMPSTE24,RHOC,RHOQ,PLXNB2,MYO10,CDC42SE1,SH3KBP1,TPM1
GO:BP	cellular response to tumor necrosis factor	GO:0071356	2.26566e-05	4.64481	167	653	24	17810	CCL2,FABP4,CCL6,CCL3,CCL7,TNFSF18,LAPTM5,CYBA,CARD14,PYCARD,CEBPA,GBP2,SYK,TNFRSF1A,POSTN,ZFP36,NFE2L2,ZFP36L1,CIB1,TJP2,SFRP1,STAT4,ABCB1A,ADAM17
GO:BP	stress-activated MAPK cascade	GO:0051403	2.27961e-05	4.64214	190	1022	33	17810	MMP8,CLEC7A,NCF1,MAPK13,FCGR2B,TLR4,SPI1,TLR3,MLKL,PYCARD,SYK,ZFP36,MYD88,TNFRSF19,MDFIC,ZFP36L1,CARD9,LTBR,SFRP1,WNT5A,FOXM1,ERN1,GAB1,GSTP1,MAPKAPK2,IRAK1,STRADB,MAPK3,DNAJA1,COPS5,STK25,HDAC3,TAOK3
GO:BP	regulation of phosphate metabolic process	GO:0019220	2.31516e-05	4.63542	1281	1028	123	17810	LILRB4,FABP4,GPNMB,TLR8,GDF15,CLEC7A,C5AR1,HSPB1,SLC11A1,NCF1,FGR,RAC2,PTPRC,TNFSF18,HCLS1,ITGB2,SOCS3,TREM2,SLAMF8,RIPK3,CD86,NEWGENE_2134,CD4,CARD14,PTPN6,LCP2,FCGR1A,CD33,TLR4,IRGM,IGF1,CCNO,CSF1R,AIF1,TLR7,NCKAP1L,CD44,FGD2,MLKL,PYCARD,ANXA2,CX3CR1,SYK,ITGA5,MVP,CSF1,TNFRSF1A,DAB2,P2RX7,LYN,FN1,IRAK3,IL6R,SHC1,PIK3CG,PARP14,PRR5L,APOE,LRRK1,MDFIC,EMILIN1,CKS2,CIB1,TGFBR2,SFRP1,LRP4,EHD4,PFKFB…
GO:BP	negative regulation of lymphocyte proliferation	GO:0050672	2.38494e-05	4.62252	72	591	15	17810	LILRB4,GPNMB,LST1,TYROBP,CD86,LAPTM5,BTK,PTPN6,FCGR2B,TGFB1,LYN,INPP5D,VSIR,SDC4,CD276
GO:BP	positive regulation of inflammatory response	GO:0050729	2.39847e-05	4.62007	99	299	13	17810	MMP8,FABP4,CCL3,TNFSF18,TREM2,FCER1G,TLR2,BTK,CTSC,FCGR1A,TLR4,TLR3,CEBPA
GO:BP	regulation of phosphorus metabolic process	GO:0051174	2.42318e-05	4.61561	1282	1028	123	17810	LILRB4,FABP4,GPNMB,TLR8,GDF15,CLEC7A,C5AR1,HSPB1,SLC11A1,NCF1,FGR,RAC2,PTPRC,TNFSF18,HCLS1,ITGB2,SOCS3,TREM2,SLAMF8,RIPK3,CD86,NEWGENE_2134,CD4,CARD14,PTPN6,LCP2,FCGR1A,CD33,TLR4,IRGM,IGF1,CCNO,CSF1R,AIF1,TLR7,NCKAP1L,CD44,FGD2,MLKL,PYCARD,ANXA2,CX3CR1,SYK,ITGA5,MVP,CSF1,TNFRSF1A,DAB2,P2RX7,LYN,FN1,IRAK3,IL6R,SHC1,PIK3CG,PARP14,PRR5L,APOE,LRRK1,MDFIC,EMILIN1,CKS2,CIB1,TGFBR2,SFRP1,LRP4,EHD4,PFKFB…
GO:BP	hemostasis	GO:0007599	2.50811e-05	4.60065	144	706	23	17810	PLAU,CFH,FCER1G,PF4,F2RL3,FERMT3,P2RX1,PTPN6,TLR4,ANXA2,SLC7A11,SYK,ENTPD2,LYN,AXL,PROS1,APOE,HPS1,NFE2L2,CD9,ANO6,SH2B3,ENPP4
GO:BP	response to stimulus	GO:0050896	2.52283e-05	4.59811	8724	612	368	17810	MMP8,HMOX1,LGALS3,CLEC4D,ITGAX,SPP1,LILRB4,CCL2,FCNB,FABP4,CCL6,GPNMB,CCL4,MMP12,TLR5,TLR8,GDF15,TSSK4,RUNX3,PLAU,CLEC7A,LST1,CCL3,GPR183,C5AR1,MYO1G,HSPB1,APOBEC1,SIGLEC1,SOST,SLC39A4,CD68,CXCL13,TFEC,CCL7,SLC11A1,NCF1,FXYD2,PLA2G7,S100A4,BCL2L14,DGCR2,ATF3,BCL3,FCGR3A,RAB32,HCST,LSP1,FGR,BCL2A1,RAC2,CELA1,AABR07039446.2,MYO1F,OSMR,HVCN1,PTPRC,CD200R1,TNFSF18,GFAP,HCLS1,IL21R,FOLR2,CYBB,TYROBP,C…
GO:BP	positive regulation of NF-kappaB transcription factor activity	GO:0051092	2.59219e-05	4.58633	117	471	17	17810	TNFSF18,ITGB2,CD84,RIPK3,TLR2,CARD14,RAB7B,TLR4,CAPN3,NLRP3,TLR3,PYCARD,CX3CR1,TRIM25,IRAK3,TRIM5,MYD88
GO:BP	positive regulation of T cell proliferation	GO:0042102	2.61109e-05	4.58318	85	423	14	17810	ITGAL,CD86,SPTA1,CD4,RASAL3,CD1D1,IGF1,SASH3,AIF1,NCKAP1L,ANXA1,PYCARD,SYK,CCDC88B
GO:BP	phosphate-containing compound metabolic process	GO:0006796	2.65616e-05	4.57575	2529	1028	210	17810	LILRB4,FABP4,GPNMB,HK3,TLR8,GDF15,TSSK4,RUNX3,PLAU,CLEC7A,CCL3,C5AR1,HSPB1,SLC11A1,NCF1,PLA2G7,HCST,FGR,RAC2,PTPRC,TNFSF18,HCLS1,AADAT,ITGB2,SOCS3,TREM2,SLAMF8,RIPK3,TLR2,HCK,CD86,DUSP27,NEWGENE_2134,MAPK13,CD4,BTK,CARD14,PTPN6,LCP2,FES,SMPDL3A,FCGR1A,CD33,TLR4,IRGM,PTAFR,IGF1,CCNO,ALPK3,CSF1R,AIF1,TLR7,NCKAP1L,CD44,FGD2,TLR3,MLKL,PLCB2,PYCARD,NR1H3,STK10,TGFB1,NPR1,ANXA2,CX3CR1,SYK,ITGA5,MVP,PTP…
GO:BP	negative regulation of mononuclear cell proliferation	GO:0032945	2.91108e-05	4.53595	73	591	15	17810	LILRB4,GPNMB,LST1,TYROBP,CD86,LAPTM5,BTK,PTPN6,FCGR2B,TGFB1,LYN,INPP5D,VSIR,SDC4,CD276
GO:BP	positive regulation of nitric oxide metabolic process	GO:1904407	3.0098e-05	4.52146	31	268	8	17810	MMP8,TLR5,CLEC7A,ITGB2,TLR2,TLR4,TMEM106A,AIF1
GO:BP	regulation of I-kappaB kinase/NF-kappaB signaling	GO:0043122	3.03782e-05	4.51744	156	712	24	17810	LILRB4,HSPB1,S100A4,CD4,TLR4,CAPN3,TMEM106A,TLR3,PYCARD,S100A13,TNIP2,TRIM25,TNFRSF1A,TRIM5,ALPK1,MYD88,TNFRSF19,CARD9,LTBR,OTUD7B,STAT4,S100B,WNT5A,AKAP13
GO:BP	positive regulation of protein phosphorylation	GO:0001934	3.18937e-05	4.49629	674	1028	76	17810	GPNMB,GDF15,CLEC7A,SLC11A1,NCF1,TNFSF18,HCLS1,TREM2,RIPK3,CD86,CD4,CARD14,LCP2,FCGR1A,TLR4,IRGM,IGF1,CSF1R,AIF1,NCKAP1L,CD44,FGD2,MLKL,ANXA2,CX3CR1,SYK,ITGA5,CSF1,TNFRSF1A,DAB2,LYN,IL6R,SHC1,PIK3CG,PARP14,PRR5L,LRRK1,MDFIC,CKS2,CIB1,TGFBR2,LRP4,EHD4,ADAM17,BMPR1A,WNT5A,CD81,CLU,AKAP13,NTRK2,ERN1,GAB1,ATM,PKD1,FGFR1,SLC27A1,ADAM9,INCENP,DAG1,DAZAP2,IRAK1,SDCBP,UBE2K,STRADB,MAPK3,AKTIP,GSK3A,COPS8,…
GO:BP	T cell activation involved in immune response	GO:0002286	3.20529e-05	4.49413	87	287	12	17810	CLEC4D,GPR183,SLC11A1,TNFSF18,ITGAL,HLX,FCER1G,LCP1,CD86,NLRP3,FGL2,ANXA1
GO:BP	programmed cell death	GO:0012501	3.29939e-05	4.48157	1469	554	85	17810	HMOX1,LGALS3,CCL2,CCL6,CLEC7A,CCL3,C5AR1,HSPB1,SIGLEC1,BCL2L14,ATF3,BCL3,BCL2A1,CTSZ,HCLS1,SOCS3,TREM2,RIPK3,FCER1G,HCK,FAS,NAIP2,OSGIN1,LAPTM5,CARD14,BMF,FCGR2B,CTSC,DOCK8,CAPN3,IGF1,CSF1R,TNFAIP8L2,AIF1,NCKAP1L,CD44,MEGF10,SPI1,TLR3,MLKL,ANXA1,ITGAM,PYCARD,TCIRG1,GSN,GRN,IRF5,LGMN,BAG3,CX3CR1,TNIP2,SLC7A11,SYK,IRF1,GPX1,ITGA5,B4GALT1,TNFRSF1A,DAB2,NES,TMBIM1,LYN,ANGPTL4,AXL,ZFP36,MITF,INPP5D,SH…
GO:BP	superoxide anion generation	GO:0042554	3.31714e-05	4.47924	28	443	9	17810	CLEC7A,NCF1,NCF4,CYBB,ITGB2,CYBA,ITGAM,SYK,ACP5
GO:BP	Fc receptor signaling pathway	GO:0038093	3.6008e-05	4.4436	18	324	7	17810	CLEC4D,MYO1G,FCGR3A,FCER1G,FCGR2B,FCGR1A,FCGRT
GO:BP	cellular protein localization	GO:0034613	3.90012e-05	4.40892	1422	1164	146	17810	LGALS3,LILRB4,CCL2,FCNB,MMP12,TSPAN10,HSPB1,CD68,PCARE,NCF1,RAB32,ARL11,GFAP,HCLS1,TYROBP,ITGAL,ITGB2,TREM2,RAB20,TSPO,FCER1G,TNFAIP2,LCP1,LAPTM5,CD4,UNC93B1,FYB1,GBP5,CAPN3,SPI1,PRAM1,ITGAM,TCIRG1,IL10RA,GBP2,GSN,MSN,TGFB1,BAG3,ANXA2,SLC7A11,SYK,RAB13,TNFRSF1A,DAB2,STOM,MYO7A,TMBIM1,CELSR1,PARP3,SREBF1,CD63,TPP1,MMP14,HK2,PRR5L,GJA1,APOE,CENPT,MDFIC,CIB1,TBC1D4,OTUD7B,TTC7A,LAMP2,LRP4,GLUL,EHD4,…
GO:BP	positive regulation of cellular protein metabolic process	GO:0032270	3.9813e-05	4.39998	1204	1162	128	17810	GPNMB,GDF15,CLEC7A,SLC11A1,NCF1,BCL3,TNFSF18,HCLS1,TREM2,RIPK3,CD86,LAPTM5,P2RX1,CD4,CARD14,LCP2,VIM,CTSC,FCGR1A,CD33,TLR4,CAPN3,IRGM,IGF1,NLRP3,CSF1R,AIF1,NCKAP1L,CD44,FGD2,MLKL,PYCARD,GSN,NR1H3,MSN,TGFB1,GRN,LGMN,ANXA2,CX3CR1,SYK,ITGA5,CSF1,TNFRSF1A,DAB2,LYN,FN1,SREBF1,IL6R,SHC1,PIK3CG,PARP14,PRR5L,DAP,APOE,LRRK1,VSIR,MDFIC,UHRF1,CARD9,CKS2,CIB1,TGFBR2,CTSH,RNFT1,LRP4,STAT4,EHD4,ADAM17,BMPR1A,W…
GO:BP	tissue development	GO:0009888	3.99488e-05	4.3985	1654	806	123	17810	MMP8,LGALS3,ITGAX,MMP12,CCL3,ATF3,FGR,CCDC103,ST14,PTPRC,CTSZ,ITGB2,SOCS3,HLX,CFH,GLIPR2,VIM,IGF1,CCNO,IKZF1,CD44,MEGF10,SPI1,S1PR3,TGIF1,ANXA1,ITGAM,TCIRG1,MSN,TGFB1,BGN,SLC7A11,GPX1,ITGA5,CSF1,B4GALT1,TNFRSF1A,DAB2,MYO7A,TAL1,ITGB4,CAV2,CELSR1,FN1,IL6R,CD63,POSTN,TPP1,ZFP36,MMP14,EVC,GJA1,MYD88,TNFRSF19,LOXL3,DDR1,ZFP36L1,TGFBR1,NFATC1,TAGLN2,CSRP1,CRB2,ADAMTSL4,CYP7B1,NOTCH2,TGFBR2,PLOD1,SBNO2…
GO:BP	positive regulation of phosphorylation	GO:0042327	4.39763e-05	4.35678	729	1028	80	17810	GPNMB,GDF15,CLEC7A,SLC11A1,NCF1,FGR,TNFSF18,HCLS1,TREM2,RIPK3,CD86,CD4,CARD14,LCP2,FCGR1A,TLR4,IRGM,IGF1,CSF1R,AIF1,NCKAP1L,CD44,FGD2,MLKL,ANXA2,CX3CR1,SYK,ITGA5,CSF1,TNFRSF1A,DAB2,P2RX7,LYN,IL6R,SHC1,PIK3CG,PARP14,PRR5L,LRRK1,MDFIC,CKS2,CIB1,TGFBR2,LRP4,EHD4,ADAM17,BMPR1A,ITGA6,WNT5A,CD81,CLU,PDGFRB,AKAP13,NTRK2,ERN1,GAB1,ATM,PKD1,FGFR1,SLC27A1,ADAM9,INCENP,DAG1,DAZAP2,IRAK1,SDCBP,UBE2K,STRADB,M…
GO:BP	negative regulation of cell population proliferation	GO:0008285	4.63426e-05	4.33402	573	745	54	17810	HMOX1,LILRB4,CCL2,GPNMB,LST1,FXYD2,TYROBP,TLR2,CD86,LAPTM5,BTK,PTPN6,FCGR2B,SLFN2,HPGDS,CSF1R,AIF1,TGIF1,CEBPA,IFI30,TGFB1,PARP10,NPR1,IRF1,B4GALT1,LYN,CAV2,SKAP2,INPP5D,GJA1,TP53INP1,APOE,VSIR,DDR1,NFATC1,LIMS2,CD9,CIB1,SDC4,CD276,SFRP1,PLXNB1,STAT4,FGFRL1,NOTCH1,WNT5A,SULF1,ZEB1,SH2B3,COMT,ETV3,IGFBP5,ATM,SMAD3
GO:BP	enzyme linked receptor protein signaling pathway	GO:0007167	4.63694e-05	4.33377	798	827	73	17810	CCL2,GDF15,HSPB1,SOST,NCF1,FGR,SOCS3,HCK,LCP2,VIM,FES,IGF1,CSF1R,BLNK,SPI1,TGIF1,STAT5A,TGFB1,NPR1,LGMN,SYK,MVP,CSF1,DAB2,LYN,CAV2,SREBF1,NRROS,CD63,AXL,SHC1,PRDM16,VSIR,DDR1,TGFBR1,DOK2,CRB2,EMILIN1,NOTCH2,TGFBR2,SFRP1,HEXA,MYO1E,COL4A1,FGFRL1,CPNE3,NOTCH1,ADAM17,BMPR1A,WNT5A,SULF1,FBN1,LTBP3,ZEB1,SH2B3,PDGFRB,COL4A5,NTRK2,SNX5,GAB1,EFS,IGFBP5,SMAD3,FGFR1,COL4A2,LRP1,RHOQ,MAPKAPK2,NPR2,MEGF8,ADA…
GO:BP	positive regulation of transport	GO:0051050	5.20355e-05	4.2837	702	511	48	17810	LGALS3,SPP1,CCL2,CLEC7A,CCL3,SLC11A1,FGR,HCLS1,ITGB2,CD14,TREM2,KCNN4,ABCA1,FCER1G,TLR2,F2RL3,P2RX1,CD4,CYBA,FCGR2B,FCGR1A,CD33,C2,TLR4,CAPN3,IGF1,NCKAP1L,ANXA1,ITGAM,PYCARD,NR1H3,MSN,BAG3,ANXA2,SYK,CTSS,DAB2,P2RX7,STOM,CD63,AXL,PRR5L,GJA1,UNC13D,PLTP,APOE,NFE2L2,MLC1
GO:BP	coagulation	GO:0050817	5.54359e-05	4.25621	150	706	23	17810	PLAU,CFH,FCER1G,PF4,F2RL3,FERMT3,P2RX1,PTPN6,TLR4,ANXA2,SLC7A11,SYK,ENTPD2,LYN,AXL,PROS1,APOE,HPS1,NFE2L2,CD9,ANO6,SH2B3,ENPP4
GO:BP	regulation of neutrophil activation	GO:1902563	5.5516e-05	4.25558	11	355	6	17810	ITGB2,SPI1,PRAM1,ITGAM,GRN,SYK
GO:BP	regulation of DNA-binding transcription factor activity	GO:0051090	5.56774e-05	4.25432	336	1044	47	17810	TSSK4,TNFSF18,HCLS1,ITGB2,CD84,RIPK3,TLR2,HCK,CARD14,FCGR2B,CMKLR1,RAB7B,TMEM173,TLR4,CAPN3,NLRP3,SPI1,TLR3,PYCARD,PARP10,CX3CR1,SYK,TRIM25,IRAK3,TRIM5,NFAM1,MYD88,DAP,ERBIN,CIB1,ANXA4,WNT5A,CLU,PKD1,IRAK1,CD200,MAPK3,PRKCI,RNF2,RNF41,ATP5F1C,SPOP,COPS5,TRIM32,PRDX2,KDM1A,CTNNBIP1
GO:BP	negative regulation of cell adhesion	GO:0007162	5.63543e-05	4.24907	227	791	31	17810	LILRB4,GPNMB,MMP12,MYO1F,PTPRC,TNFSF18,HLX,CD86,LAPTM5,PTPN6,TNFAIP8L2,SPI1,FGL2,ANXA1,TGFB1,IRF1,POSTN,VSIR,LOXL3,CD9,SDC4,CD276,PLXNB1,AKNA,NOTCH1,SWAP70,SH2B3,JAM2,LRP1,PLXNB2,ADAM15
GO:BP	phosphorylation	GO:0016310	5.91716e-05	4.22789	1750	1028	155	17810	LILRB4,FABP4,GPNMB,HK3,TLR8,GDF15,TSSK4,RUNX3,PLAU,CLEC7A,CCL3,C5AR1,HSPB1,SLC11A1,NCF1,HCST,FGR,RAC2,PTPRC,TNFSF18,HCLS1,ITGB2,SOCS3,TREM2,SLAMF8,RIPK3,TLR2,HCK,CD86,MAPK13,CD4,BTK,CARD14,PTPN6,LCP2,FES,FCGR1A,TLR4,IRGM,IGF1,CCNO,ALPK3,CSF1R,AIF1,TLR7,NCKAP1L,CD44,FGD2,TLR3,MLKL,PYCARD,STK10,TGFB1,NPR1,ANXA2,CX3CR1,SYK,ITGA5,MVP,CSF1,TNFRSF1A,DAB2,P2RX7,LYN,FN1,IRAK3,IL6R,AXL,SHC1,HK2,PIK3CG,PAR…
GO:BP	negative regulation of leukocyte proliferation	GO:0070664	6.2469e-05	4.20434	77	591	15	17810	LILRB4,GPNMB,LST1,TYROBP,CD86,LAPTM5,BTK,PTPN6,FCGR2B,TGFB1,LYN,INPP5D,VSIR,SDC4,CD276
GO:BP	cell-substrate adhesion	GO:0031589	6.28306e-05	4.20183	297	812	37	17810	MMP12,PLAU,MYO1G,RAC2,ITGAL,ITGB2,PARVG,FERMT3,TECTA,LOC680875,ITGA5,CSF1,COL16A1,ITGB4,FN1,CD63,AXL,POSTN,FREM1,SNED1,UNC13D,DDR1,LIMS2,EMILIN1,CIB1,RIN2,NOTCH1,LAMA5,ITGA6,SORBS3,NID1,ITGB1,LRP1,ADAM15,ADAM9,DAG1,P4HB
GO:BP	regulation of ERK1 and ERK2 cascade	GO:0070372	6.36309e-05	4.19633	239	552	26	17810	CCL2,CCL6,GPNMB,CCL3,GPR183,C5AR1,CCL7,ATF3,TREM2,GLIPR2,TLR2,PSCA,CD4,PTPN6,TLR4,CSF1R,CD44,PYCARD,SYK,LYN,FN1,SHC1,APOE,EMILIN1,CIB1,NOTCH2
GO:BP	positive regulation of response to biotic stimulus	GO:0002833	6.4357e-05	4.1914	130	292	14	17810	FCNB,MMP12,TLR8,TYROBP,VAV1,TLR2,CYBA,TMEM173,GBP5,TLR4,CD180,IRGM,SPI1,PYCARD
GO:BP	regulation of adaptive immune response	GO:0002819	6.74263e-05	4.17117	152	292	15	17810	LILRB4,SLC11A1,TNFSF18,HLX,FCER1G,CD4,BTK,WAS,PTPN6,FCGR2B,FCGR1A,SASH3,NLRP3,ANXA1,PYCARD
GO:BP	positive regulation of protein metabolic process	GO:0051247	6.75181e-05	4.17058	1276	1162	133	17810	GPNMB,GDF15,CLEC7A,SLC11A1,NCF1,BCL3,TNFSF18,HCLS1,TREM2,RIPK3,CD86,LAPTM5,P2RX1,CD4,CARD14,LCP2,VIM,CTSC,FCGR1A,CD33,TLR4,CAPN3,IRGM,IGF1,NLRP3,CSF1R,AIF1,NCKAP1L,CD44,FGD2,MLKL,PYCARD,GSN,NR1H3,MSN,TGFB1,GRN,LGMN,ANXA2,CX3CR1,SYK,ITGA5,CSF1,TNFRSF1A,DAB2,LYN,FN1,SREBF1,IL6R,SHC1,PIK3CG,PARP14,PRR5L,GJA1,DAP,APOE,LRRK1,VSIR,MDFIC,UHRF1,CARD9,TNFSF12,CKS2,CIB1,TGFBR2,CTSH,RNFT1,LRP4,STAT4,EHD4,IF…
GO:BP	negative regulation of interleukin-1 beta production	GO:0032691	7.04304e-05	4.15224	22	443	8	17810	LILRB4,TREM2,CD33,IGF1,NLRP3,CX3CR1,AQP4,ACP5
GO:BP	cellular response to stimulus	GO:0051716	7.25891e-05	4.13913	7396	409	224	17810	MMP8,HMOX1,LGALS3,CLEC4D,SPP1,LILRB4,CCL2,FCNB,FABP4,CCL6,GPNMB,CCL4,MMP12,TLR5,TLR8,GDF15,TSSK4,PLAU,CLEC7A,CCL3,GPR183,C5AR1,MYO1G,HSPB1,APOBEC1,SIGLEC1,SOST,SLC39A4,CD68,CXCL13,TFEC,CCL7,NCF1,FXYD2,PLA2G7,S100A4,BCL2L14,ATF3,BCL3,FCGR3A,RAB32,HCST,LSP1,FGR,BCL2A1,RAC2,CELA1,AABR07039446.2,OSMR,HVCN1,PTPRC,TNFSF18,GFAP,HCLS1,IL21R,FOLR2,CYBB,TYROBP,CD22,ITGAL,ITGB2,SOCS3,CD14,TREM2,CD84,VAV1,TI…
GO:BP	platelet activation	GO:0030168	7.28964e-05	4.13729	73	540	14	17810	CFH,FCER1G,PF4,FERMT3,P2RX1,PTPN6,TLR4,SLC7A11,SYK,ENTPD2,LYN,AXL,APOE,CD9
GO:BP	negative regulation of immune response	GO:0050777	7.32853e-05	4.13498	148	499	19	17810	LILRB4,MMP12,TNFSF18,CD84,HLX,SLAMF8,PTPN6,FCGR2B,SPI1,FGL2,ANXA1,GRN,GPX1,IRAK3,PARP3,INPP5D,PARP14,VSIR,LOXL3
GO:BP	neutrophil activation involved in immune response	GO:0002283	7.37077e-05	4.13249	21	471	8	17810	MYO1F,ITGB2,FCER1G,SPI1,PRAM1,ITGAM,SYK,MYD88
GO:BP	regulation of anatomical structure morphogenesis	GO:0022603	7.48192e-05	4.12599	756	816	69	17810	HMOX1,ITGAX,CCL2,CCL3,C5AR1,HSPB1,CCL7,FGR,RAC2,CELA1,CYBB,ITGB2,HCK,C3AR1,SPTA1,FES,CSF1R,STAB1,CD44,TLR3,TGIF1,ANXA1,MSN,TGFB1,S100A13,CX3CR1,ADAMTS1,ITGA5,CSF1,DAB2,TMBIM1,CELSR1,FN1,POSTN,HK2,GJA1,UNC13D,APOE,NFE2L2,LIMS2,CRB2,EMILIN1,CIB1,TGFBR2,SFRP1,METRN,LRP4,GLUL,PLXNB1,STAT4,NOTCH1,HEXB,BMPR1A,WNT5A,SULF1,SALL1,GAB1,ZMPSTE24,RHOC,ITGB1,COL4A2,LRP1,RHOQ,PLXNB2,MYO10,MEGF8,DAG1,P4HB,CDC42…
GO:BP	antigen processing and presentation of peptide antigen	GO:0048002	8.15236e-05	4.08872	65	425	12	17810	SLC11A1,TREM2,FCER1G,CTSE,UNC93B1,FCGR2B,FCGR1A,PYCARD,IFI30,CTSS,TAPBPL,TAP1
GO:BP	dendritic cell differentiation	GO:0097028	8.75952e-05	4.05752	41	566	11	17810	TREM2,CD86,IRF8,TMEM176A,SPI1,TGFB1,LYN,AXL,NOTCH2,TGFBR2,LTBR
GO:BP	protein localization	GO:0008104	9.3335e-05	4.02996	1950	1164	186	17810	LGALS3,LILRB4,CCL2,FCNB,MMP12,TSPAN10,HSPB1,APOBEC1,CD68,PCARE,NCF1,RAB32,ARL11,GFAP,HCLS1,TYROBP,ITGAL,ITGB2,TREM2,KCNN4,ABCA1,RAB20,TSPO,FCER1G,TLR2,TNFAIP2,LCP1,LAPTM5,CD4,UNC93B1,FYB1,CD33,GBP5,TLR4,CAPN3,IGF1,IKZF1,SPI1,ANXA1,PRAM1,ITGAM,TCIRG1,IL10RA,GBP2,GSN,NR1H3,MSN,TGFB1,RHBDF2,BAG3,ANXA2,SLC7A11,SYK,TRIM25,RAB13,TNFRSF1A,DAB2,STOM,MYO7A,TMBIM1,CELSR1,PARP3,SREBF1,NRROS,CD63,TRIM5,TPP1,…
GO:BP	macromolecule localization	GO:0033036	9.37048e-05	4.02824	2307	1188	217	17810	LGALS3,SPP1,LILRB4,CCL2,FCNB,FABP4,MMP12,TSPAN10,HSPB1,APOBEC1,CD68,PCARE,NCF1,RAB32,ARL11,GFAP,HCLS1,TYROBP,ITGAL,ITGB2,TREM2,KCNN4,ABCA1,RAB20,TSPO,FCER1G,TLR2,TNFAIP2,LCP1,PCTP,LAPTM5,NEWGENE_2134,CD4,UNC93B1,FYB1,CD33,GBP5,TLR4,CAPN3,IGF1,IKZF1,SPI1,ANXA1,PRAM1,ITGAM,TCIRG1,IL10RA,GBP2,GSN,NR1H3,MSN,TGFB1,APOBR,RHBDF2,IGF2BP3,BAG3,PLIN3,ANXA2,SLC7A11,SYK,TRIM25,RAB13,TNFRSF1A,DAB2,P2RX7,STOM,…
GO:BP	antigen processing and presentation of peptide or polysaccharide antigen via MHC class II	GO:0002504	9.48776e-05	4.02284	27	363	8	17810	TREM2,FCER1G,CTSE,UNC93B1,FCGR2B,PYCARD,IFI30,CTSS
GO:BP	regulation of protein kinase activity	GO:0045859	9.64641e-05	4.01563	605	1028	69	17810	LILRB4,FABP4,GDF15,C5AR1,HSPB1,SLC11A1,NCF1,FGR,RAC2,PTPRC,RIPK3,CD86,CD4,PTPN6,LCP2,FCGR1A,TLR4,IRGM,IGF1,CCNO,CSF1R,NCKAP1L,FGD2,MLKL,PYCARD,SYK,MVP,CSF1,LYN,IRAK3,SHC1,PIK3CG,APOE,MDFIC,CKS2,CIB1,TGFBR2,SFRP1,ADAM17,WNT5A,CD81,SH2B3,CLU,AKAP13,ERN1,GAB1,GSTP1,PKD1,FGFR1,SLC27A1,ADAM9,INCENP,DAG1,DAZAP2,IRAK1,STRADB,TSG101,YWHAB,DNAJA1,COPS8,FBXO7,CDK5,PAK1,CAMK1,CDC37,PRKAR1B,PRKAG2,TAOK3,PRDX2
GO:BP	skeletal system development	GO:0001501	9.71539e-05	4.01254	457	802	48	17810	FGR,PTPRC,CFH,TIFAB,PTPN6,IGF1,CD44,TGFB1,BGN,ANXA2,TAL1,FREM1,ACP5,MMP14,EVC,FLI1,GJA1,LRRK1,SLC39A1,NOTCH2,TGFBR2,TJP2,COL5A2,BMP1,ANO6,SFRP1,HEXA,PLXNB1,COL11A1,COL27A1,FGFRL1,HEXB,BMPR1A,WNT5A,MAF,SULF1,FBN1,LTBP3,ZEB1,SH2B3,AKAP13,CHD7,SMAD3,ZMPSTE24,PKD1,NPR2,MEGF8,ANKRD11
GO:BP	positive regulation of interleukin-12 production	GO:0032735	9.78691e-05	4.00935	38	356	9	17810	CLEC7A,TLR2,LAPTM5,UNC93B1,IRF8,TLR4,TLR3,SYK,IRF1
GO:BP	leukocyte homeostasis	GO:0001776	9.87947e-05	4.00527	81	416	13	17810	GPR183,CFH,FCER1G,SPTA1,FCGR2B,NCKAP1L,ANXA1,ITGAM,TCIRG1,TGFB1,SLC7A11,LYN,AXL
GO:BP	positive regulation of cellular component organization	GO:0051130	9.88235e-05	4.00514	954	1066	99	17810	LGALS3,GDF15,CLEC7A,CXCL13,RAC2,TYROBP,CD14,TREM2,ABCA1,HCK,LCP1,CD53,WAS,BMF,FES,FCGR1A,GBP5,TLR4,IRGM,IGF1,IKZF1,NCKAP1L,ANXA1,PYCARD,GSN,MSN,TGFB1,GRN,ANXA2,SYK,DAB2,P2RX7,COL16A1,TAL1,LYN,FN1,SREBF1,CD63,AXL,PIEZO1,GMFG,ARPC1B,APOE,NFE2L2,EMILIN1,FHOD1,SDC4,ADGRE5,ANO6,METRN,LRP4,PLXNB1,ABCB1A,ABCG1,ITGA6,WNT5A,SWAP70,SORBS3,CLU,NTRK2,ATM,SMAD3,RHOC,LRP1,RHOQ,PLXNB2,MEGF8,ADAM9,DAG1,SDCBP,TSG…
GO:BP	positive regulation of myeloid leukocyte differentiation	GO:0002763	0.000100998	3.99569	52	552	12	17810	CCL3,HCLS1,TREM2,CD4,EVI2B,FES,IKZF1,ITGAM,TGFB1,CSF1,ZFP36L1,NOTCH2
GO:BP	regulation of protein modification process	GO:0031399	0.000102829	3.98788	1370	1028	127	17810	LILRB4,FABP4,GPNMB,TLR8,GDF15,CLEC7A,C5AR1,HSPB1,SLC11A1,NCF1,FGR,RAC2,PTPRC,TNFSF18,HCLS1,ITGB2,SOCS3,TREM2,RIPK3,TSPO,CD86,LAPTM5,CD4,CARD14,PTPN6,LCP2,FCGR1A,CD33,TLR4,CAPN3,IRGM,IGF1,CCNO,CSF1R,AIF1,TLR7,NCKAP1L,CD44,FGD2,SPI1,MLKL,PYCARD,TGFB1,PARP10,ANXA2,CX3CR1,SYK,ITGA5,MVP,CSF1,TNFRSF1A,DAB2,LYN,FN1,IRAK3,SREBF1,IL6R,SHC1,PIK3CG,PARP14,PRR5L,APOE,LRRK1,MDFIC,EMILIN1,CKS2,CIB1,TGFBR2,SFRP…
GO:BP	positive regulation of macromolecule metabolic process	GO:0010604	0.00010437	3.98142	2950	788	188	17810	MMP8,ITGAX,SPP1,CCL2,FCNB,GPNMB,MMP12,TLR5,TLR8,GDF15,RUNX3,CLEC7A,CCL3,C5AR1,HSPB1,APOBEC1,SOST,TFEC,SLC11A1,NCF1,ATF3,BCL3,FGR,CELA1,PTPRC,TNFSF18,HCLS1,CYBB,CD14,TREM2,CD84,RIPK3,FCER1G,TLR2,C3AR1,CD86,LAPTM5,P2RX1,TENT5C,MAPK13,CD4,CYBA,UNC93B1,WAS,CARD14,LCP2,IRF8,VIM,CTSC,FCGR1A,RAB7B,CD33,TMEM173,GBP5,TLR4,CAPN3,IRGM,TMEM106A,IGF1,SASH3,NLRP3,CSF1R,IKZF1,AIF1,TLR7,NCKAP1L,BLNK,CD44,FGD2,SP…
GO:BP	positive regulation of DNA-binding transcription factor activity	GO:0051091	0.00010971	3.95975	212	471	22	17810	TSSK4,TNFSF18,HCLS1,ITGB2,CD84,RIPK3,TLR2,CARD14,FCGR2B,RAB7B,TMEM173,TLR4,CAPN3,NLRP3,TLR3,PYCARD,CX3CR1,TRIM25,IRAK3,TRIM5,NFAM1,MYD88
GO:BP	response to abiotic stimulus	GO:0009628	0.000114096	3.94273	920	875	83	17810	HMOX1,CCL2,TLR5,TLR8,PLAU,APOBEC1,SOST,TFEC,CCL7,FXYD2,BCL3,HVCN1,CYBB,CD14,TIMP1,TLR2,MAPK13,CYBA,TIFAB,BMF,TLR4,CAPN3,IGF1,AIF1,TLR7,TLR3,ANXA1,GSN,TGFB1,UCP2,S100A13,LGMN,BAG3,SLC7A11,IRF1,GPX1,CTSS,TNFRSF1A,AQP4,ANGPTL4,POSTN,GJA1,MYD88,TP53INP1,TICRR,ACADL,NFE2L2,DCLRE1C,ZFP36L1,MLC1,CD9,PLOD1,LTBR,ADGRV1,SFRP1,STAT4,COL11A1,ABCB1A,NOTCH1,ADAM17,MT-CYB,MKI67,EDNRA,AGTRAP,SLC1A3,ATP1A2,ATM,SM…
GO:BP	negative regulation of gene expression	GO:0010629	0.00012301	3.91006	816	598	58	17810	MMP8,LILRB4,GPNMB,TLR8,CCL3,APOBEC1,SLC11A1,BCL3,CTSZ,CD22,TREM2,CD84,TLR2,LAPTM5,TENT5C,BTK,PTPN6,VIM,FCGR2B,CMKLR1,SSC5D,CD33,TLR4,IGF1,NLRP3,AIF1,NCKAP1L,SPI1,TGIF1,ANXA1,PYCARD,TGFB1,PARP10,LGMN,CX3CR1,FN1,IRAK3,PARP3,AQP4,AXL,ZFP36,INPP5D,ACP5,PARP14,PRR5L,GJA1,MYD88,TP53INP1,APOE,VSIR,ZFP36L1,ACACB,EMILIN1,NOTCH2,ANXA4,OTUD7B,CD276,SFRP1
GO:BP	synapse pruning	GO:0098883	0.000131603	3.88073	8	291	5	17810	TREM2,C1QA,C1QC,C1QB,ITGAM
GO:BP	regulation of adaptive immune response based on somatic recombination of immune receptors built from immunoglobulin superfamily domains	GO:0002822	0.000133619	3.87413	140	287	14	17810	LILRB4,SLC11A1,TNFSF18,HLX,FCER1G,CD4,BTK,WAS,PTPN6,FCGR2B,FCGR1A,SASH3,NLRP3,ANXA1
GO:BP	regulation of cellular component organization	GO:0051128	0.000133836	3.87343	2005	1265	203	17810	LGALS3,GDF15,CLEC7A,APOBEC1,SOST,CXCL13,RAC2,MYO1F,TNFSF18,GFAP,CTSZ,HCLS1,TYROBP,CD22,CD14,TREM2,ABCA1,TSPO,TLR2,HCK,LCP1,CD53,OSGIN1,SPTA1,CAPG,NEWGENE_2134,CYBA,WAS,BMF,VIM,FCGR2B,FES,FCGR1A,GBP5,TLR4,IRGM,IGF1,CSF1R,IKZF1,NCKAP1L,CD44,SPI1,ANXA1,PYCARD,CXCL16,IL10RA,GSN,NR1H3,MSN,TGFB1,PARP10,GRN,ANXA2,SLC7A11,SYK,GPX1,LOC680875,TNFRSF1A,DAB2,P2RX7,COL16A1,TAL1,LYN,CAV2,CELSR1,FN1,IRAK3,AEBP1…
GO:BP	positive regulation of innate immune response	GO:0045089	0.000134874	3.87007	97	292	12	17810	FCNB,MMP12,TLR8,TYROBP,VAV1,TLR2,TMEM173,GBP5,TLR4,IRGM,SPI1,PYCARD
GO:BP	negative regulation of cell-cell adhesion	GO:0022408	0.000137982	3.86018	149	687	22	17810	LILRB4,GPNMB,TNFSF18,HLX,CD86,LAPTM5,PTPN6,TNFAIP8L2,SPI1,FGL2,ANXA1,TGFB1,IRF1,VSIR,LOXL3,CD9,SDC4,CD276,AKNA,NOTCH1,SWAP70,SH2B3
GO:BP	negative regulation of leukocyte differentiation	GO:1902106	0.000142395	3.8465	82	678	16	17810	LILRB4,CCL3,TNFSF18,HLX,C1QC,TMEM176A,FGL2,ANXA1,IRF1,LYN,INPP5D,LOXL3,TJP2,SFRP1,MAFB,FBN1
GO:BP	positive regulation of ERK1 and ERK2 cascade	GO:0070374	0.000145914	3.8359	161	292	15	17810	CCL2,CCL6,GPNMB,CCL3,GPR183,C5AR1,CCL7,TREM2,GLIPR2,TLR2,CD4,TLR4,CSF1R,CD44,PYCARD
GO:BP	anatomical structure formation involved in morphogenesis	GO:0048646	0.000161372	3.79217	1007	806	83	17810	MMP8,HMOX1,ITGAX,CCL2,GDF15,C5AR1,HSPB1,CELA1,ST14,CYBB,TYROBP,ITGB2,TREM2,CFH,TLR2,C3AR1,CD53,TIFAB,PTPN6,CAPN3,STAB1,TLR3,KLHL6,TGIF1,ANXA1,TCIRG1,TGFB1,ANXA2,CX3CR1,GPX1,ADAMTS1,ITGA5,B4GALT1,TAL1,ITGB4,SAT1,NFKB2,CELSR1,FN1,ANGPTL4,SHC1,MMP14,HK2,GJA1,UNC13D,NFE2L2,NFATC1,CSRP1,CRB2,EMILIN1,CD9,CIB1,NOTCH2,TGFBR2,SBNO2,SDC4,COL5A2,SFRP1,GLUL,STAT4,COL11A1,PRCP,COL4A1,COL12A1,PLCD3,NOTCH1,MAFB…
GO:BP	response to molecule of fungal origin	GO:0002238	0.000161657	3.7914	6	471	5	17810	CLEC7A,TLR2,BTK,SYK,MYD88
GO:BP	regulation of apoptotic process	GO:0042981	0.000162302	3.78968	1167	552	70	17810	HMOX1,LGALS3,CCL2,CCL3,C5AR1,HSPB1,SIGLEC1,BCL2L14,ATF3,BCL3,BCL2A1,CTSZ,HCLS1,SOCS3,TREM2,FCER1G,HCK,NAIP2,OSGIN1,CARD14,BMF,FCGR2B,CTSC,DOCK8,CAPN3,IGF1,CSF1R,TNFAIP8L2,AIF1,NCKAP1L,CD44,TLR3,ANXA1,ITGAM,PYCARD,GSN,GRN,IRF5,LGMN,BAG3,CX3CR1,TNIP2,SLC7A11,GPX1,ITGA5,B4GALT1,TNFRSF1A,DAB2,NES,TMBIM1,LYN,ANGPTL4,AXL,ZFP36,MITF,INPP5D,SHC1,AAMDC,PIK3CG,GJA1,TP53INP1,APOE,NFE2L2,ZFP36L1,LIMS2,CARD9,…
GO:BP	regulation of antigen processing and presentation	GO:0002577	0.000164313	3.78433	19	379	7	17810	CD68,SLC11A1,TREM2,WAS,FGL2,PYCARD,TAPBPL
GO:BP	cellular response to external stimulus	GO:0071496	0.000164907	3.78276	259	724	31	17810	TLR5,TLR8,SLC39A4,CD68,ATF3,FOLR2,CYBA,BMF,FES,TLR4,AIF1,TLR7,TLR3,BAG3,IRF1,TNFRSF1A,SREBF1,AXL,POSTN,GJA1,MYD88,DAP,NFE2L2,LTBR,SFRP1,GLUL,ABCB1A,ITGA6,DBI,COMT,ATP1A2
GO:BP	NIK/NF-kappaB signaling	GO:0038061	0.00016795	3.77482	103	280	12	17810	MMP8,BCL3,CD14,TREM2,TLR2,CD86,LAPTM5,TLR4,NLRP3,TLR7,SPI1,TLR3
GO:BP	eosinophil chemotaxis	GO:0048245	0.000186308	3.72977	14	56	4	17810	LGALS3,CCL2,CCL3,CCL7
GO:BP	regulation of catabolic process	GO:0009894	0.000187869	3.72614	759	1162	88	17810	HMOX1,APOBEC1,SLC11A1,GFAP,TREM2,TIMP1,TSPO,TLR2,LAPTM5,TENT5C,NEWGENE_2134,BMF,VIM,CTSC,TMEM173,IRGM,IGF1,PYCARD,IL10RA,MSN,BAG3,ANXA2,GPX1,DAB2,P2RX7,IRAK3,SREBF1,TRIM5,ZFP36,PRR5L,GJA1,MYD88,TP53INP1,DAP,APOE,VSIR,ZFP36L1,ACACB,TPCN2,TNFSF12,CTSA,RNFT1,HSPB8,PFKFB3,WNT5A,CD81,DBI,CLU,PTTG1IP,ATM,ZMPSTE24,CPT1A,PKD1,ITGB1,NNT,LRP1,MAPKAPK2,ADAM9,SDCBP,THRAP3,UBE2K,PSMC3,MAPK3,RNF41,GPSM1,DDA1,F…
GO:BP	negative regulation of hemopoiesis	GO:1903707	0.000203002	3.6925	84	678	16	17810	LILRB4,CCL3,TNFSF18,HLX,C1QC,TMEM176A,FGL2,ANXA1,IRF1,LYN,INPP5D,LOXL3,TJP2,SFRP1,MAFB,FBN1
GO:BP	positive regulation of protein-containing complex assembly	GO:0031334	0.000206444	3.6852	194	446	20	17810	LGALS3,CLEC7A,CXCL13,ABCA1,LCP1,WAS,BMF,FES,GBP5,TLR4,IKZF1,NCKAP1L,PYCARD,GSN,MSN,SYK,TAL1,PIEZO1,GMFG,ARPC1B
GO:BP	regulation of biological quality	GO:0065008	0.000210181	3.67741	3147	886	217	17810	HMOX1,SPP1,CCL2,FABP4,HK3,PLAU,CCL3,GPR183,C5AR1,APOBEC1,CXCL13,CCL7,SLC11A1,FCGR3A,FGR,RAC2,GFAP,HCLS1,TYROBP,TREM2,VAV1,KCNN4,MT2A,ABCA1,RAB20,CFH,SLAMF8,FCER1G,TLR2,PF4,HCK,C3AR1,CNR2,F2RL3,FERMT3,AKR1B8,SPTA1,LAPTM5,CAPG,P2RX1,TENT5C,CD4,CYBA,BTK,WAS,TIFAB,PTPN6,DNASE2,VIM,FCGR2B,FES,CMKLR1,PM20D1,TLR4,CAPN3,IRGM,IGF1,SASH3,CSF1R,IKZF1,NCKAP1L,SPI1,AC128848.1,ANXA1,ITGAM,PYCARD,CEBPA,TCIRG1,I…
GO:BP	regulation of interferon-gamma production	GO:0032649	0.000212767	3.67209	101	292	12	17810	LILRB4,TLR8,CLEC7A,SLC11A1,CD14,LAPTM5,IRF8,TLR4,SASH3,TLR7,TLR3,PYCARD
GO:BP	response to organonitrogen compound	GO:0010243	0.000213178	3.67126	833	1061	88	17810	CCL2,GDF15,C5AR1,APOBEC1,CD68,FOLR2,CYBB,ITGB2,SOCS3,TREM2,FCER1G,TLR2,CNR2,P2RX1,MAPK13,CYBA,VIM,FCGR2B,FCGR1A,TLR4,IGF1,MMP19,NLRP3,AIF1,ANXA1,STAT5A,GSN,IRF5,LGMN,SYK,TRIM25,P2RX7,COL16A1,CAV2,IRAK3,SREBF1,PIK3CG,GJA1,MYD88,APOE,NFE2L2,ZFP36L1,CARD9,CD9,TBC1D4,COL5A2,DHFR,RNFT1,SFRP1,STAT4,COL4A1,ABCB1A,NOTCH1,MT-CYB,FBN1,CD81,ZEB1,AGTRAP,SLC1A3,NTRK2,SNX5,IGFBP5,CPT1A,ITGB1,LRP1,RHOQ,SLC27A1,…
GO:BP	regulation of B cell proliferation	GO:0030888	0.000214754	3.66806	56	439	11	17810	GPR183,PTPRC,TYROBP,CD22,BTK,FCGR2B,TLR4,SASH3,NCKAP1L,LYN,INPP5D
GO:BP	superoxide metabolic process	GO:0006801	0.000216161	3.66522	50	618	12	17810	CLEC7A,NCF1,NCF4,CYBB,ITGB2,CYBA,ITGAM,SYK,ACP5,NFE2L2,DHFR,AABR07012795.1
GO:BP	negative regulation of T cell activation	GO:0050868	0.000217163	3.66321	96	591	16	17810	LILRB4,GPNMB,TNFSF18,HLX,CD86,LAPTM5,PTPN6,TNFAIP8L2,FGL2,ANXA1,TGFB1,IRF1,VSIR,LOXL3,SDC4,CD276
GO:BP	mast cell degranulation	GO:0043303	0.000223059	3.65158	40	496	10	17810	FGR,RAC2,CD84,FCER1G,BTK,FES,SYK,LYN,UNC13D,AABR07053516.1
GO:BP	response to nitrogen compound	GO:1901698	0.000229662	3.63891	898	1061	93	17810	CCL2,GDF15,C5AR1,APOBEC1,CD68,FOLR2,CYBB,ITGB2,SOCS3,TREM2,FCER1G,TLR2,CNR2,P2RX1,MAPK13,CYBA,VIM,FCGR2B,FCGR1A,TMEM173,TLR4,IGF1,MMP19,NLRP3,AIF1,TLR3,ANXA1,STAT5A,GSN,IRF5,LGMN,SYK,TRIM25,P2RX7,COL16A1,IFIH1,CAV2,IRAK3,SREBF1,PIK3CG,GJA1,MYD88,APOE,NFE2L2,ZFP36L1,CARD9,CD9,TBC1D4,COL5A2,DHFR,RNFT1,SFRP1,STAT4,COL4A1,ABCB1A,NOTCH1,MT-CYB,FBN1,CD81,ZEB1,AGTRAP,SLC1A3,NTRK2,SNX5,IGFBP5,CPT1A,ITGB1…
GO:BP	regulation of protein localization	GO:0032880	0.000232919	3.63279	690	1188	83	17810	LGALS3,LILRB4,CCL2,HCLS1,TYROBP,TREM2,KCNN4,FCER1G,TLR2,LCP1,CD33,TLR4,IGF1,SPI1,ANXA1,ITGAM,TCIRG1,GSN,NR1H3,MSN,TGFB1,RHBDF2,BAG3,SLC7A11,TRIM25,DAB2,STOM,TMBIM1,SREBF1,TRIM5,MMP14,PRR5L,GJA1,APOE,MDFIC,CIB1,OTUD7B,SFRP1,LRP4,GLUL,ABCG1,EPB41L2,WNT5A,SWAP70,CD81,WAPL,CPT1A,ITGB1,LRP1,RHOQ,ADAM9,DAG1,ANKRD13A,CD200,TSG101,CCT6A,RAB11B,CCT8,PRKCI,CCT7,DNAJA1,GSK3A,CDK5,ATP13A2,CAMK1,NDFIP1,ARF1,H…
GO:BP	positive regulation of phosphorus metabolic process	GO:0010562	0.000240303	3.61924	784	1028	82	17810	GPNMB,GDF15,CLEC7A,SLC11A1,NCF1,FGR,TNFSF18,HCLS1,TREM2,RIPK3,CD86,CD4,CARD14,LCP2,FCGR1A,CD33,TLR4,IRGM,IGF1,CSF1R,AIF1,NCKAP1L,CD44,FGD2,MLKL,ANXA2,CX3CR1,SYK,ITGA5,CSF1,TNFRSF1A,DAB2,P2RX7,LYN,IL6R,SHC1,PIK3CG,PARP14,PRR5L,LRRK1,MDFIC,CKS2,CIB1,TGFBR2,LRP4,EHD4,ADAM17,BMPR1A,ITGA6,WNT5A,CD81,CLU,PDGFRB,AKAP13,NTRK2,ERN1,GAB1,ATM,PKD1,FGFR1,SLC27A1,ADAM9,INCENP,DAG1,DAZAP2,IRAK1,SDCBP,UBE2K,STR…
GO:BP	positive regulation of phosphate metabolic process	GO:0045937	0.000240303	3.61924	784	1028	82	17810	GPNMB,GDF15,CLEC7A,SLC11A1,NCF1,FGR,TNFSF18,HCLS1,TREM2,RIPK3,CD86,CD4,CARD14,LCP2,FCGR1A,CD33,TLR4,IRGM,IGF1,CSF1R,AIF1,NCKAP1L,CD44,FGD2,MLKL,ANXA2,CX3CR1,SYK,ITGA5,CSF1,TNFRSF1A,DAB2,P2RX7,LYN,IL6R,SHC1,PIK3CG,PARP14,PRR5L,LRRK1,MDFIC,CKS2,CIB1,TGFBR2,LRP4,EHD4,ADAM17,BMPR1A,ITGA6,WNT5A,CD81,CLU,PDGFRB,AKAP13,NTRK2,ERN1,GAB1,ATM,PKD1,FGFR1,SLC27A1,ADAM9,INCENP,DAG1,DAZAP2,IRAK1,SDCBP,UBE2K,STR…
GO:BP	regulation of cellular protein localization	GO:1903827	0.00025416	3.59489	435	1268	62	17810	LGALS3,LILRB4,CCL2,HCLS1,TYROBP,TREM2,FCER1G,LCP1,SPI1,ITGAM,GSN,MSN,TGFB1,BAG3,SLC7A11,DAB2,STOM,TMBIM1,SREBF1,MMP14,PRR5L,MDFIC,CIB1,OTUD7B,LRP4,GLUL,EPB41L2,WNT5A,CD81,WAPL,ITGB1,LRP1,RHOQ,DAG1,ANKRD13A,TSG101,CCT6A,RAB11B,CCT8,PRKCI,CCT7,DNAJA1,GSK3A,CDK5,ATP13A2,CAMK1,HDAC3,KDM1A,TOR1A,VPS35,TRIM28,TMEM35A,TCP1,MAGED1,AP2M1,LYPD1,ZPR1,NECAB2,RTN4,GNAI1,CCT2,JUP
GO:BP	regulation of nitric oxide metabolic process	GO:0080164	0.000260642	3.58396	45	443	10	17810	MMP8,TLR5,CLEC7A,ITGB2,TLR2,TLR4,TMEM106A,AIF1,CX3CR1,ACP5
GO:BP	regulation of protein-containing complex assembly	GO:0043254	0.000272831	3.56411	360	446	28	17810	LGALS3,CLEC7A,SOST,CXCL13,TNFSF18,HCLS1,ABCA1,TLR2,HCK,LCP1,SPTA1,CAPG,WAS,BMF,FES,GBP5,TLR4,IRGM,IKZF1,NCKAP1L,PYCARD,GSN,MSN,SYK,TAL1,PIEZO1,GMFG,ARPC1B
GO:BP	apoptotic process	GO:0006915	0.00028207	3.54964	1419	554	80	17810	HMOX1,LGALS3,CCL2,CCL6,CCL3,C5AR1,HSPB1,SIGLEC1,BCL2L14,ATF3,BCL3,BCL2A1,CTSZ,HCLS1,SOCS3,TREM2,FCER1G,HCK,FAS,NAIP2,OSGIN1,CARD14,BMF,FCGR2B,CTSC,DOCK8,CAPN3,IGF1,CSF1R,TNFAIP8L2,AIF1,NCKAP1L,CD44,MEGF10,SPI1,TLR3,ANXA1,ITGAM,PYCARD,TCIRG1,GSN,GRN,IRF5,LGMN,BAG3,CX3CR1,TNIP2,SLC7A11,IRF1,GPX1,ITGA5,B4GALT1,TNFRSF1A,DAB2,NES,TMBIM1,LYN,ANGPTL4,AXL,ZFP36,MITF,INPP5D,SHC1,AAMDC,HK2,PIK3CG,GJA1,MYD8…
GO:BP	apoptotic cell clearance	GO:0043277	0.000287552	3.54128	37	416	9	17810	CCL2,FCNB,RAC2,TREM2,C2,MEGF10,ANXA1,NR1H3,AXL
GO:BP	mast cell mediated immunity	GO:0002448	0.000287729	3.54102	41	496	10	17810	FGR,RAC2,CD84,FCER1G,BTK,FES,SYK,LYN,UNC13D,AABR07053516.1
GO:BP	bone development	GO:0060348	0.000293086	3.53301	204	799	28	17810	PTPRC,CFH,TIFAB,PTPN6,IGF1,BGN,ANXA2,TAL1,FREM1,ACP5,MMP14,FLI1,GJA1,LRRK1,NOTCH2,TGFBR2,TJP2,ANO6,PLXNB1,COL27A1,SULF1,FBN1,LTBP3,SH2B3,AKAP13,ZMPSTE24,NPR2,MEGF8
GO:BP	cellular response to mechanical stimulus	GO:0071260	0.000304739	3.51607	59	892	15	17810	TLR5,TLR8,CYBA,TLR4,TLR7,TLR3,BAG3,IRF1,TNFRSF1A,GJA1,MYD88,LTBR,ATP1A2,DAG1,MAPK3
GO:BP	positive regulation of response to cytokine stimulus	GO:0060760	0.000310248	3.50829	48	963	14	17810	MMP12,TREM2,TLR2,LAPTM5,TLR4,IRGM,CSF1,IFIH1,AXL,PARP14,ADAM17,WNT5A,UBE2K,TRIM32
GO:BP	negative regulation of interleukin-1 production	GO:0032692	0.000315263	3.50133	26	443	8	17810	LILRB4,TREM2,CD33,IGF1,NLRP3,CX3CR1,AQP4,ACP5
GO:BP	establishment of localization	GO:0051234	0.000322699	3.4912	3967	1188	338	17810	LGALS3,SPP1,LILRB4,CCL2,FCNB,FABP4,MMP12,TSPAN10,CLEC7A,CCL3,SLC39A2,MYO1G,HSPB1,APOBEC1,SIGLEC1,SLC39A4,CD68,SLC11A1,NCF1,FXYD2,MSR1,RAB32,FGR,RAC2,CCDC103,MYO1F,HVCN1,PTPRC,ARL11,GFAP,HCLS1,FOLR2,NCF4,CD22,ITGB2,CD14,TREM2,CD84,VAV1,KCNN4,SLC37A2,ABCA1,RAB20,FCRL2,TSPO,FCER1G,TLR2,HCK,BIN2,SLC49A3,TNFAIP2,LCP1,MGST1,F2RL3,TMEM37,PCTP,LAPTM5,P2RX1,NEWGENE_2134,ABCC3,CD4,CP,CYBA,BTK,UNC93B1,WAS,T…
GO:BP	negative regulation of cellular process	GO:0048523	0.000352092	3.45334	4146	1166	345	17810	HMOX1,LGALS3,LILRB4,CCL2,FABP4,GPNMB,MMP12,GDF15,LST1,CCL3,C5AR1,HSPB1,APOBEC1,SOST,CXCL13,TFEC,SLC11A1,FXYD2,ATF3,BCL3,FGR,BCL2A1,CELA1,MYO1F,PTPRC,TNFSF18,GFAP,CTSZ,HCLS1,TYROBP,CD22,SOCS3,TREM2,CD84,TIMP1,HLX,SLAMF8,TSPO,FCER1G,TLR2,HCK,CNR2,PSCA,F2RL3,NAIP2,OSGIN1,CD86,SPTA1,LAPTM5,CAPG,TENT5C,NEWGENE_2134,CYBA,BTK,WAS,CARD14,PTPN6,BMF,IRF8,VIM,FCGR2B,CTSC,SLFN2,RASAL3,PM20D1,RAB7B,C1QC,DOCK8…
GO:BP	negative regulation of biological process	GO:0048519	0.000357991	3.44613	4500	1166	370	17810	MMP8,HMOX1,LGALS3,LILRB4,CCL2,FCNB,FABP4,GPNMB,MMP12,TLR8,GDF15,PLAU,LST1,CCL3,C5AR1,HSPB1,APOBEC1,SOST,CD68,CXCL13,TFEC,SLC11A1,FXYD2,ATF3,BCL3,FGR,BCL2A1,CELA1,MYO1F,PTPRC,TNFSF18,GFAP,CTSZ,HCLS1,TYROBP,CD22,SOCS3,TREM2,CD84,TIMP1,HLX,SLAMF8,TSPO,FCER1G,TLR2,HCK,CNR2,PSCA,F2RL3,NAIP2,OSGIN1,CD86,SPTA1,LAPTM5,CAPG,TENT5C,NEWGENE_2134,CYBA,BTK,WAS,TIFAB,CARD14,PTPN6,BMF,IRF8,VIM,FCGR2B,CTSC,SLFN2…
GO:BP	interferon-gamma production	GO:0032609	0.000365218	3.43745	106	292	12	17810	LILRB4,TLR8,CLEC7A,SLC11A1,CD14,LAPTM5,IRF8,TLR4,SASH3,TLR7,TLR3,PYCARD
GO:BP	detection of external biotic stimulus	GO:0098581	0.000366473	3.43596	20	236	6	17810	CLEC7A,TREM2,TLR2,NAIP2,SSC5D,TLR4
GO:BP	mast cell activation involved in immune response	GO:0002279	0.000368321	3.43377	42	496	10	17810	FGR,RAC2,CD84,FCER1G,BTK,FES,SYK,LYN,UNC13D,AABR07053516.1
GO:BP	myeloid cell homeostasis	GO:0002262	0.00039091	3.40792	150	439	17	17810	HMOX1,HCLS1,CFH,FCER1G,DNASE2,FCGR2B,IKZF1,NCKAP1L,SPI1,ANXA1,ITGAM,SLC7A11,TAL1,LYN,AXL,ZFP36,INPP5D
GO:BP	macrophage fusion	GO:0034238	0.000395273	3.4031	5	801	5	17810	TYROBP,TREM2,STAT4,CD81,ADAM9
GO:BP	regulation of cellular catabolic process	GO:0031329	0.00041324	3.3838	635	1141	75	17810	HMOX1,APOBEC1,SLC11A1,GFAP,TREM2,TIMP1,TSPO,TLR2,LAPTM5,TENT5C,NEWGENE_2134,BMF,VIM,CTSC,TMEM173,IRGM,IGF1,PYCARD,IL10RA,MSN,BAG3,ANXA2,GPX1,DAB2,P2RX7,SREBF1,TRIM5,ZFP36,PRR5L,MYD88,TP53INP1,DAP,APOE,ZFP36L1,ACACB,TPCN2,CTSA,RNFT1,HSPB8,CD81,DBI,CLU,PTTG1IP,ATM,ZMPSTE24,CPT1A,PKD1,NNT,LRP1,MAPKAPK2,ADAM9,SDCBP,THRAP3,UBE2K,PSMC3,MAPK3,RNF41,GPSM1,DDA1,FEZ1,KLHL22,SGTA,GSK3A,FBXO7,ATP13A2,RYBP,FX…
GO:BP	regulation of B cell differentiation	GO:0045577	0.000433132	3.36338	28	598	9	17810	SLAMF8,PTPN6,NCKAP1L,SYK,INPP5D,NFAM1,MMP14,ZFP36L1,SFRP1
GO:BP	cell-matrix adhesion	GO:0007160	0.00043444	3.36207	182	806	26	17810	MMP12,PLAU,ITGAL,ITGB2,FERMT3,TECTA,LOC680875,CSF1,COL16A1,ITGB4,FN1,CD63,POSTN,FREM1,SNED1,DDR1,EMILIN1,CIB1,RIN2,ITGA6,NID1,ITGB1,LRP1,ADAM15,ADAM9,DAG1
GO:BP	antigen processing and presentation of exogenous peptide antigen	GO:0002478	0.000437586	3.35894	28	425	8	17810	FCER1G,CTSE,UNC93B1,FCGR2B,FCGR1A,IFI30,CTSS,TAP1
GO:BP	eosinophil migration	GO:0072677	0.000439874	3.35667	17	56	4	17810	LGALS3,CCL2,CCL3,CCL7
GO:BP	homeostasis of number of cells	GO:0048872	0.000467359	3.33035	267	439	23	17810	HMOX1,GPR183,HCLS1,CFH,FCER1G,SPTA1,DNASE2,FCGR2B,SASH3,IKZF1,NCKAP1L,SPI1,ANXA1,ITGAM,TCIRG1,TGFB1,SLC7A11,CSF1,TAL1,LYN,AXL,ZFP36,INPP5D
GO:BP	regulation of protein metabolic process	GO:0051246	0.000495778	3.30471	2205	1028	182	17810	LILRB4,FABP4,GPNMB,TLR8,GDF15,CLEC7A,C5AR1,HSPB1,SLC11A1,NCF1,BCL3,FGR,RAC2,PTPRC,TNFSF18,GFAP,CTSZ,HCLS1,ITGB2,SOCS3,TREM2,CD84,TIMP1,RIPK3,TSPO,NAIP2,CD86,LAPTM5,P2RX1,CD4,CARD14,PTPN6,LCP2,VIM,CTSC,FCGR1A,CD33,TLR4,CAPN3,IRGM,IGF1,CCNO,NLRP3,CSF1R,AIF1,TLR7,CNDP1,NCKAP1L,CD44,FGD2,SPI1,MLKL,PYCARD,PSMB9,GSN,NR1H3,MSN,TGFB1,PARP10,GRN,LGMN,ANXA2,CX3CR1,SYK,GPX1,ITGA5,MVP,CSF1,TNFRSF1A,DAB2,LYN,…
GO:BP	activated T cell proliferation	GO:0050798	0.000502983	3.29845	40	292	8	17810	LILRB4,ITGAL,ITGB2,CD86,LAPTM5,IGF1,ITGAM,PYCARD
GO:BP	lipopolysaccharide-mediated signaling pathway	GO:0031663	0.000515974	3.28737	47	1028	14	17810	CCL2,CCL3,CD14,CD84,TLR4,CD180,SPI1,LYN,TRIM5,MYD88,STAT4,IRAK1,MAPK3,PRDX2
GO:BP	transport	GO:0006810	0.000517572	3.28603	3820	1188	326	17810	LGALS3,SPP1,LILRB4,CCL2,FCNB,FABP4,MMP12,CLEC7A,CCL3,SLC39A2,MYO1G,HSPB1,APOBEC1,SIGLEC1,SLC39A4,SLC11A1,NCF1,FXYD2,MSR1,RAB32,FGR,RAC2,CCDC103,MYO1F,HVCN1,PTPRC,ARL11,GFAP,HCLS1,FOLR2,NCF4,CD22,ITGB2,CD14,TREM2,CD84,VAV1,KCNN4,SLC37A2,ABCA1,RAB20,FCRL2,FCER1G,TLR2,HCK,BIN2,SLC49A3,TNFAIP2,LCP1,MGST1,F2RL3,TMEM37,PCTP,LAPTM5,P2RX1,NEWGENE_2134,ABCC3,CD4,CP,CYBA,BTK,UNC93B1,WAS,TIFAB,PTPN6,MRC1,IR…
GO:BP	T cell differentiation	GO:0030217	0.000520065	3.28394	234	505	23	17810	CLEC4D,LILRB4,GPR183,TNFSF18,VAV1,HLX,FCER1G,CD4,SASH3,NLRP3,IKZF1,NCKAP1L,SPI1,FGL2,ANXA1,TCIRG1,TGFB1,SYK,IRF1,IL6R,VSIR,LOXL3,ZFP36L1
GO:BP	positive regulation of nitric oxide biosynthetic process	GO:0045429	0.000531791	3.27426	30	268	7	17810	MMP8,TLR5,CLEC7A,ITGB2,TLR2,TLR4,AIF1
GO:BP	positive regulation of interferon-beta production	GO:0032728	0.000575652	3.23984	31	393	8	17810	TLR8,TLR2,TMEM173,TLR4,TLR7,TLR3,IRF1,IFIH1
GO:BP	catabolic process	GO:0009056	0.000618007	3.20901	2019	1162	187	17810	HMOX1,SPP1,MMP12,HK3,AABR07028989.1,APOBEC1,SLC11A1,PLA2G7,CELA1,GFAP,CTSZ,AADAT,TREM2,TIMP1,TSPO,TLR2,CYP2D1,AKR1B8,LAPTM5,TENT5C,NEWGENE_2134,BMF,DNASE2,VIM,CTSC,SMPDL3A,PM20D1,RNASET2,TMEM173,ACR,CAPN3,IRGM,SLFN13,UBA7,CYP2J10,IGF1,MMP19,CD44,PLCB2,PYCARD,PSMB9,TCIRG1,IL10RA,MSN,LGMN,BAG3,ANXA2,GPX1,CTSS,TRIM25,DAB2,P2RX7,ENTPD2,ITGB4,SAT1,IRAK3,SREBF1,TRIM5,TPP1,ZFP36,PNPLA7,MMP14,HK2,PRR5L,G…
GO:BP	circulatory system development	GO:0072359	0.000646799	3.18923	957	806	78	17810	HMOX1,ITGAX,CCL2,C5AR1,HSPB1,CELA1,CCDC103,CYBB,ITGB2,SOCS3,CFH,C3AR1,IGF1,STAB1,SPI1,TLR3,ANXA1,LYL1,TGFB1,ANXA2,CX3CR1,SYK,GPX1,ADAMTS1,ITGA5,B4GALT1,TNFRSF1A,TAL1,SAT1,IL6R,ANGPTL4,SHC1,HK2,GJA1,APOE,NFE2L2,ZFP36L1,TGFBR1,NFATC1,ACACB,CRB2,FKBP10,EMILIN1,CIB1,NOTCH2,TGFBR2,RIN2,GLUL,STAT4,COL11A1,PRCP,MYO1E,COL4A1,FGFRL1,PLCD3,NOTCH1,BMPR1A,WNT5A,PSKH1,SULF1,FBN1,EDNRA,AKAP13,SALL1,NTRK2,CHD7,…
GO:BP	positive regulation of interferon-gamma production	GO:0032729	0.000653433	3.1848	73	292	10	17810	TLR8,CLEC7A,SLC11A1,CD14,IRF8,TLR4,SASH3,TLR7,TLR3,PYCARD
GO:BP	protein catabolic process in the vacuole	GO:0007039	0.000674644	3.17093	14	1050	8	17810	TCIRG1,TPP1,LAMP2,CD81,DPP7,LRP1,ATP13A2,VPS35
GO:BP	positive regulation of NIK/NF-kappaB signaling	GO:1901224	0.000708696	3.14954	59	280	9	17810	MMP8,CD14,TREM2,TLR2,CD86,LAPTM5,TLR4,TLR7,TLR3
GO:BP	positive regulation of interleukin-10 production	GO:0032733	0.000736538	3.13281	35	355	8	17810	CLEC7A,TREM2,FCER1G,TLR2,TLR4,SASH3,PYCARD,SYK
GO:BP	alpha-beta T cell activation	GO:0046631	0.000773908	3.11131	140	554	18	17810	LILRB4,GPR183,TNFSF18,HLX,WDFY4,RASAL3,SASH3,NLRP3,IKZF1,NCKAP1L,ANXA1,TCIRG1,SYK,IRF1,IL6R,VSIR,LOXL3,TGFBR2
GO:BP	regulation of alpha-beta T cell activation	GO:0046634	0.000848778	3.07121	86	554	14	17810	LILRB4,TNFSF18,HLX,RASAL3,SASH3,NLRP3,IKZF1,NCKAP1L,ANXA1,SYK,IRF1,VSIR,LOXL3,TGFBR2
GO:BP	regulation of transferase activity	GO:0051338	0.000862384	3.0643	769	1028	79	17810	LILRB4,FABP4,GDF15,C5AR1,HSPB1,SLC11A1,NCF1,FGR,RAC2,PTPRC,SLAMF8,RIPK3,CD86,CD4,PTPN6,LCP2,FCGR1A,TLR4,IRGM,IGF1,CCNO,CSF1R,NCKAP1L,FGD2,MLKL,PYCARD,SYK,MVP,CSF1,LYN,IRAK3,PARP3,ZFP36,SHC1,PIK3CG,APOE,MDFIC,CKS2,CIB1,TGFBR2,SFRP1,CHTF18,ADAM17,WNT5A,CD81,SH2B3,DBI,CLU,PDGFRB,AKAP13,ERN1,GAB1,GSTP1,PKD1,FGFR1,PIK3IP1,SLC27A1,ADAM9,INCENP,DAG1,DAZAP2,IRAK1,CD200,STRADB,TSG101,MAPK3,YWHAB,DNAJA1,GS…
GO:BP	glial cell differentiation	GO:0010001	0.00087186	3.05955	217	1195	36	17810	C5AR1,GFAP,TREM2,MT2A,TLR2,VIM,C1QA,TLR4,LGI4,ITGAM,GSN,TGFB1,TAL1,ITGB4,NRROS,APOE,MXRA8,CD9,LAMB2,METRN,IFNGR1,NOTCH1,CLU,NTRK2,PTPRZ1,LRP1,DAG1,MAPK3,EIF2B5,CDK5,DTX1,PRMT5,EIF2B2,GAP43,RTN4,BOK
GO:BP	regulation of interferon-beta production	GO:0032648	0.000881044	3.055	44	393	9	17810	TLR8,TLR2,TMEM173,TLR4,TLR7,TLR3,PYCARD,IRF1,IFIH1
GO:BP	interferon-beta production	GO:0032608	0.000881044	3.055	44	393	9	17810	TLR8,TLR2,TMEM173,TLR4,TLR7,TLR3,PYCARD,IRF1,IFIH1
GO:BP	neutrophil degranulation	GO:0043312	0.000884273	3.05341	16	355	6	17810	MYO1F,ITGB2,SPI1,PRAM1,ITGAM,SYK
GO:BP	negative regulation of leukocyte cell-cell adhesion	GO:1903038	0.000889624	3.05079	106	591	16	17810	LILRB4,GPNMB,TNFSF18,HLX,CD86,LAPTM5,PTPN6,TNFAIP8L2,FGL2,ANXA1,TGFB1,IRF1,VSIR,LOXL3,SDC4,CD276
GO:BP	regulation of kinase activity	GO:0043549	0.000924748	3.03398	680	1028	72	17810	LILRB4,FABP4,GDF15,C5AR1,HSPB1,SLC11A1,NCF1,FGR,RAC2,PTPRC,SLAMF8,RIPK3,CD86,CD4,PTPN6,LCP2,FCGR1A,TLR4,IRGM,IGF1,CCNO,CSF1R,NCKAP1L,FGD2,MLKL,PYCARD,SYK,MVP,CSF1,LYN,IRAK3,SHC1,PIK3CG,APOE,MDFIC,CKS2,CIB1,TGFBR2,SFRP1,ADAM17,WNT5A,CD81,SH2B3,CLU,PDGFRB,AKAP13,ERN1,GAB1,GSTP1,PKD1,FGFR1,PIK3IP1,SLC27A1,ADAM9,INCENP,DAG1,DAZAP2,IRAK1,STRADB,TSG101,YWHAB,DNAJA1,COPS8,FBXO7,CDK5,PAK1,CAMK1,CDC37,PRK…
GO:BP	regulation of monocyte chemotaxis	GO:0090025	0.000932556	3.03033	23	392	7	17810	CCL2,PLA2G7,TNFSF18,SLAMF8,AIF1,LGMN,LYN
GO:BP	regulation of superoxide metabolic process	GO:0090322	0.000937446	3.02805	23	589	8	17810	CLEC7A,ITGB2,CYBA,ITGAM,SYK,ACP5,NFE2L2,DHFR
GO:BP	B cell proliferation	GO:0042100	0.000952125	3.02131	81	273	10	17810	GPR183,PTPRC,TYROBP,CD22,BTK,FCGR2B,TLR4,CD180,SASH3,NCKAP1L
GO:BP	angiogenesis	GO:0001525	0.000956327	3.01939	423	823	44	17810	HMOX1,ITGAX,CCL2,C5AR1,HSPB1,CELA1,CYBB,ITGB2,CFH,C3AR1,STAB1,TLR3,ANXA1,ANXA2,CX3CR1,GPX1,ADAMTS1,ITGA5,B4GALT1,TAL1,SAT1,ANGPTL4,SHC1,HK2,NFE2L2,EMILIN1,CIB1,NOTCH2,TGFBR2,GLUL,STAT4,PRCP,COL4A1,PLCD3,NOTCH1,WNT5A,SULF1,EDNRA,GAB1,ITGB1,COL4A2,ADAM15,DAG1,ADGRG1
GO:BP	regulation of B cell activation	GO:0050864	0.00097735	3.00995	212	449	20	17810	GPR183,PTPRC,TYROBP,CD22,SLAMF8,LAPTM5,BTK,PTPN6,FCGR2B,THEMIS2,TLR4,SASH3,NCKAP1L,TNIP2,SYK,LYN,PARP3,INPP5D,NFAM1,MMP14
GO:BP	response to virus	GO:0009615	0.00101403	2.99395	258	475	23	17810	ITGAX,MMP12,TLR8,HSPB1,APOBEC1,BCL3,TLR2,WDFY4,CD86,TMEM173,IRGM,NLRP3,TLR7,TLR3,MLKL,FGL2,PYCARD,IRF5,IRF1,IFIH1,NPC2,MYD88,UNC13D
GO:BP	antigen processing and presentation of exogenous antigen	GO:0019884	0.00104302	2.98171	31	425	8	17810	FCER1G,CTSE,UNC93B1,FCGR2B,FCGR1A,IFI30,CTSS,TAP1
GO:BP	astrocyte development	GO:0014002	0.00104701	2.98005	37	236	7	17810	C5AR1,GFAP,TREM2,MT2A,VIM,C1QA,TLR4
GO:BP	astrocyte cell migration	GO:0043615	0.00106307	2.97344	7	44	3	17810	CCL2,CCL3,GPR183
GO:BP	regulation of lymphocyte chemotaxis	GO:1901623	0.00109586	2.96024	21	56	4	17810	CCL2,CCL3,CXCL13,CCL7
GO:BP	regulation of body fluid levels	GO:0050878	0.00111114	2.95423	289	706	31	17810	PLAU,KCNN4,CFH,FCER1G,PF4,F2RL3,FERMT3,P2RX1,CYBA,TIFAB,PTPN6,TLR4,NR1H3,ANXA2,SLC7A11,SYK,ENTPD2,LYN,AQP4,AXL,PROS1,GJA1,APOE,HPS1,NFE2L2,CD9,ANO6,ABCB1A,SH2B3,DBI,ENPP4
GO:BP	positive regulation of peptidyl-tyrosine phosphorylation	GO:0050731	0.00112005	2.95076	155	684	21	17810	CLEC7A,NCF1,TNFSF18,HCLS1,TREM2,CD4,FCGR1A,IGF1,CSF1R,CD44,SYK,ITGA5,TNFRSF1A,LYN,IL6R,PARP14,LRRK1,LRP4,EHD4,ADAM17,CD81
GO:BP	response to interleukin-1	GO:0070555	0.00115465	2.93755	101	480	14	17810	CCL2,CCL6,CCL3,CCL7,MAPK13,CYBA,ANXA1,PYCARD,GBP2,TNIP2,IRAK3,AQP4,MYD88,APOE
GO:BP	regulation of cellular protein metabolic process	GO:0032268	0.00125681	2.90073	2057	1028	170	17810	LILRB4,FABP4,GPNMB,TLR8,GDF15,CLEC7A,C5AR1,HSPB1,SLC11A1,NCF1,BCL3,FGR,RAC2,PTPRC,TNFSF18,CTSZ,HCLS1,ITGB2,SOCS3,TREM2,TIMP1,RIPK3,TSPO,NAIP2,CD86,LAPTM5,P2RX1,CD4,CARD14,PTPN6,LCP2,VIM,CTSC,FCGR1A,CD33,TLR4,CAPN3,IRGM,IGF1,CCNO,NLRP3,CSF1R,AIF1,TLR7,CNDP1,NCKAP1L,CD44,FGD2,SPI1,MLKL,PYCARD,GSN,NR1H3,MSN,TGFB1,PARP10,GRN,LGMN,ANXA2,CX3CR1,SYK,GPX1,ITGA5,MVP,CSF1,TNFRSF1A,DAB2,LYN,FN1,IRAK3,SREBF1…
GO:BP	regulation of natural killer cell chemotaxis	GO:2000501	0.00127171	2.89561	6	56	3	17810	CCL2,CCL3,CCL7
GO:BP	natural killer cell chemotaxis	GO:0035747	0.00127171	2.89561	6	56	3	17810	CCL2,CCL3,CCL7
GO:BP	regulation of macrophage chemotaxis	GO:0010758	0.00142286	2.84684	27	213	6	17810	CCL2,C5AR1,TNFSF18,SLAMF8,C3AR1,CMKLR1
GO:BP	regulation of lymphocyte migration	GO:2000401	0.0014781	2.8303	57	317	9	17810	CCL2,CCL3,CXCL13,CCL7,DOCK8,AIF1,PYCARD,STK10,MSN
GO:BP	regulation of neutrophil degranulation	GO:0043313	0.00154379	2.81141	10	355	5	17810	ITGB2,SPI1,PRAM1,ITGAM,SYK
GO:BP	negative regulation of response to external stimulus	GO:0032102	0.00158049	2.80121	302	480	25	17810	CCL2,MMP12,PLAU,CXCL13,SOCS3,SLAMF8,CNR2,FCGR2B,IGF1,NLRP3,TNFAIP8L2,AIF1,FGL2,NR1H3,GRN,ANXA2,GPX1,TNFRSF1A,IRAK3,ZFP36,ACP5,PROS1,PARP14,GJA1,APOE
GO:BP	positive regulation of hydrolase activity	GO:0051345	0.00158763	2.79925	506	771	47	17810	CCL2,CCL6,CLEC7A,CCL3,CXCL13,CCL7,VAV1,ARHGAP30,RIPK3,CD86,ARHGAP45,LAPTM5,P2RX1,CD33,DOCK8,ARHGAP9,NLRP3,NCKAP1L,PYCARD,GSN,NR1H3,GRN,LGMN,SYK,LYN,ARHGAP25,CAV2,RASA4,FN1,DAP,VSIR,CARD9,RIN2,TBC1D4,RASGRP3,CTSH,PLXNB1,STAT4,SEC23B,ITGA6,WNT5A,MYO9B,PDGFRB,SMAD3,RHOC,FGFR1,ITGB1
GO:BP	positive regulation of myeloid leukocyte mediated immunity	GO:0002888	0.00173428	2.76088	21	291	6	17810	ITGB2,FCER1G,BTK,FCGR1A,SPI1,ITGAM
GO:BP	regulation of mast cell activation	GO:0033003	0.00180354	2.74387	40	475	9	17810	FGR,RAC2,CD84,FCER1G,CNR2,FES,SYK,LYN,UNC13D
GO:BP	regulation of mast cell degranulation	GO:0043304	0.00183223	2.73702	30	475	8	17810	FGR,RAC2,CD84,FCER1G,FES,SYK,LYN,UNC13D
GO:BP	cellular response to macrophage colony-stimulating factor stimulus	GO:0036006	0.00189412	2.72259	10	370	5	17810	CCL2,TLR2,TLR4,CSF1R,CSF1
GO:BP	response to macrophage colony-stimulating factor	GO:0036005	0.00189412	2.72259	10	370	5	17810	CCL2,TLR2,TLR4,CSF1R,CSF1
GO:BP	nitric oxide metabolic process	GO:0046209	0.00191336	2.7182	55	443	10	17810	MMP8,TLR5,CLEC7A,ITGB2,TLR2,TLR4,TMEM106A,AIF1,CX3CR1,ACP5
GO:BP	regulation of nitric oxide biosynthetic process	GO:0045428	0.00194479	2.71113	43	443	9	17810	MMP8,TLR5,CLEC7A,ITGB2,TLR2,TLR4,AIF1,CX3CR1,ACP5
GO:BP	cell-cell adhesion mediated by integrin	GO:0033631	0.00205057	2.68813	14	801	7	17810	CXCL13,FERMT3,ITGA5,PIEZO1,SWAP70,ITGB1,ADAM9
GO:BP	response to organic cyclic compound	GO:0014070	0.00212695	2.67224	752	1112	81	17810	SPP1,CCL2,CCL3,FOLR2,CYBB,TLR2,P2RX1,CD4,CYBA,FCGR2B,FES,FCGR1A,TMEM173,ACR,MMP19,AIF1,TLR3,ANXA1,CEBPA,GSN,NR1H3,MSN,SLC7A11,DAB2,P2RX7,IFIH1,CAV2,IRAK3,AQP4,POSTN,ZFP36,ARPC1B,RXRA,PIK3CG,GJA1,APOE,PLIN2,ZFP36L1,MLC1,ACACB,TPCN2,CARD9,CYP7B1,TGFBR2,MAOB,DHFR,SFRP1,STAT4,ABCB1A,MT-CYB,ITGA6,MKI67,CLU,SLC1A3,COMT,AKAP13,ATP1A2,IGFBP5,CPT1A,PAQR7,GLB1,ADAM9,DAG1,EIF4E,ADSS,PPP5C,MAPK3,APLP1,GSK3A,…
GO:BP	regulation of cell adhesion mediated by integrin	GO:0033628	0.00215801	2.66595	40	801	11	17810	PLAU,CXCL13,FERMT3,PTPN6,NCKAP1L,SYK,LYN,PIEZO1,CIB1,SWAP70,ADAM9
GO:BP	biological process involved in symbiotic interaction	GO:0044403	0.00216358	2.66483	193	520	20	17810	FCNB,CCL3,SIGLEC1,CD4,IRGM,CSF1R,GBP2,GSN,ANXA2,GPX1,TRIM25,STOM,CAV2,FN1,AXL,TRIM5,RXRA,MYD88,APOE,TPCN2
GO:BP	regulation of alpha-beta T cell differentiation	GO:0046637	0.00217311	2.66292	56	554	11	17810	LILRB4,TNFSF18,HLX,SASH3,NLRP3,IKZF1,NCKAP1L,ANXA1,SYK,LOXL3,TGFBR2
GO:BP	antigen processing and presentation of exogenous peptide antigen via MHC class II	GO:0019886	0.00225688	2.64649	18	363	6	17810	FCER1G,CTSE,UNC93B1,FCGR2B,IFI30,CTSS
GO:BP	reactive nitrogen species metabolic process	GO:2001057	0.00227815	2.64242	56	443	10	17810	MMP8,TLR5,CLEC7A,ITGB2,TLR2,TLR4,TMEM106A,AIF1,CX3CR1,ACP5
GO:BP	phagocytosis, engulfment	GO:0006911	0.0022966	2.63892	142	306	13	17810	RAC2,ITGB2,TREM2,ABCA1,FCER1G,BIN2,FCGR2B,FCGR1A,AIF1,NCKAP1L,MEGF10,ITGAM,GSN
GO:BP	positive regulation of smooth muscle cell proliferation	GO:0048661	0.00231848	2.6348	56	815	13	17810	HMOX1,CYBA,IGF1,AIF1,ADAMTS1,IL6R,GJA1,STAT4,BMPR1A,PDGFRB,ERN1,IGFBP5,IRAK1
GO:BP	negative regulation of amyloid-beta formation	GO:1902430	0.00255014	2.59344	14	1249	8	17810	IGF1,APOE,CLU,NTRK2,RTN3,RTN2,RTN4,RTN1
GO:BP	detection of biotic stimulus	GO:0009595	0.00258954	2.58678	27	236	6	17810	CLEC7A,TREM2,TLR2,NAIP2,SSC5D,TLR4
GO:BP	cellular response to metal ion	GO:0071248	0.00262525	2.58083	139	1024	24	17810	HMOX1,FABP4,NCF1,HVCN1,CYBB,MT2A,CD86,CAPN3,AC128848.1,CEBPA,GSN,A3GALT2,LGMN,RASA4,NFE2L2,ADGRV1,CPNE3,WNT5A,ADCY7,ADD1,MAPK3,GSK3A,ATP13A2,CPNE5
GO:BP	cellular response to endogenous stimulus	GO:0071495	0.00266629	2.57409	1104	988	99	17810	CCL2,GDF15,APOBEC1,SOST,CXCL13,FOLR2,CYBB,SOCS3,TREM2,TLR2,NAIP2,MAPK13,CYBA,VIM,FCGR2B,TLR4,IGF1,NLRP3,AIF1,CD44,SPI1,ANXA1,STAT5A,TGFB1,LGMN,CX3CR1,CTSS,DAB2,COL16A1,CAV2,SREBF1,NRROS,POSTN,ZFP36,RXRA,PIK3CG,PRDM16,GJA1,VSIR,NFE2L2,ZFP36L1,TGFBR1,CRB2,EMILIN1,CIB1,CYP7B1,NOTCH2,TGFBR2,TBC1D4,CTSB,COL5A2,CTSH,SFRP1,STAT4,PRCP,COL4A1,ABCB1A,FGFRL1,NOTCH1,ADAM17,BMPR1A,WNT5A,SULF1,FBN1,LTBP3,ZEB1,…
GO:BP	positive regulation of I-kappaB kinase/NF-kappaB signaling	GO:0043123	0.00267852	2.5721	108	630	16	17810	S100A4,CD4,TLR4,TMEM106A,TLR3,S100A13,TNIP2,TRIM25,TNFRSF1A,TRIM5,ALPK1,MYD88,TNFRSF19,CARD9,LTBR,S100B
GO:BP	actin cytoskeleton organization	GO:0030036	0.00270164	2.56837	600	1001	63	17810	MYO1G,RAC2,MYO1F,HCLS1,TLR2,HCK,PARVG,LCP1,SPTA1,CAPG,AABR07029272.1,WAS,FES,PDLIM4,CAPN3,CSF1R,AIF1,NCKAP1L,ANXA1,PYCARD,GSN,TGFB1,MYO7A,ARHGAP25,CELSR1,SHC1,GMFG,ARPC1B,CSRP1,NOTCH2,PLEKHH2,FHOD1,GDPD2,LIMA1,GAS2L3,EPB41L2,SWAP70,WIPF1,SORBS3,AKAP13,TLN1,GAB1,EFS,RHOC,ITGB1,LRP1,RHOQ,CNN3,SDCBP,SH3KBP1,DSTN,TPM1,SPTAN1,ARPC2,WASF1,PRKCI,EHBP1,CDK5,TRIM32,PAK1,GRB2,ARF1,ARPC1A
GO:BP	amyloid-beta clearance	GO:0097242	0.00271641	2.566	31	868	10	17810	C5AR1,ITGB2,TREM2,ITGAM,APOE,LRP4,IFNGR1,CLU,LRP1,RAB11B
GO:BP	negative regulation of response to stimulus	GO:0048585	0.00273278	2.5634	1334	777	95	17810	HMOX1,LGALS3,LILRB4,CCL2,MMP12,GDF15,PLAU,HSPB1,SOST,CXCL13,ATF3,BCL3,TNFSF18,CD22,SOCS3,CD84,HLX,SLAMF8,CNR2,PSCA,LAPTM5,PTPN6,BMF,FCGR2B,RASAL3,RAB7B,TLR4,IGF1,NLRP3,TNFAIP8L2,AIF1,CD44,SPI1,TGIF1,FGL2,ANXA1,PYCARD,NR1H3,GRN,LGMN,ANXA2,CX3CR1,GPX1,MVP,TNFRSF1A,DAB2,TMBIM1,LYN,ARHGAP25,CAV2,RASA4,IRAK3,PARP3,NRROS,ZFP36,INPP5D,ACP5,PROS1,MMP14,LITAF,PARP14,PRDM16,GJA1,APOE,VSIR,NFE2L2,LOXL3,EMIL…
GO:BP	negative regulation of autophagic cell death	GO:1904093	0.00281007	2.55128	3	195	3	17810	TREM2,LAPTM5,BMF
GO:BP	receptor metabolic process	GO:0043112	0.0028903	2.53906	141	1164	26	17810	LILRB4,ITGB2,FCER1G,LAPTM5,LGMN,ANXA2,SYK,CD63,APOE,CD9,CD81,ITGB1,ECE1,RAB31,ANKRD13A,SDCBP,DNM2,RAB11B,CDK5,SNX25,GRB2,ARF1,AP2M1,NSG1,AP1AR,NECAB2
GO:BP	positive regulation of reactive oxygen species metabolic process	GO:2000379	0.00297212	2.52693	48	988	13	17810	MMP8,CLEC7A,ITGB2,TSPO,CYBA,TLR4,ITGAM,SYK,NFE2L2,TGFBR2,NNT,RNF41,GRB2
GO:BP	cytokine production involved in immune response	GO:0002367	0.00301439	2.5208	77	693	14	17810	LILRB4,CLEC7A,FCER1G,TLR2,LAPTM5,TLR4,SASH3,NLRP3,TLR3,IRAK3,VSIR,WNT5A,CD81,TRIL
GO:BP	regulation of cytokine production involved in immune response	GO:0002718	0.00301439	2.5208	77	693	14	17810	LILRB4,CLEC7A,FCER1G,TLR2,LAPTM5,TLR4,SASH3,NLRP3,TLR3,IRAK3,VSIR,WNT5A,CD81,TRIL
GO:BP	regulation of mast cell activation involved in immune response	GO:0033006	0.00314182	2.50282	32	475	8	17810	FGR,RAC2,CD84,FCER1G,FES,SYK,LYN,UNC13D
GO:BP	negative regulation of tumor necrosis factor production	GO:0032720	0.00332421	2.47831	53	490	10	17810	GPNMB,TREM2,PTPN6,CD33,TLR4,IGF1,IRAK3,AXL,ACP5,VSIR
GO:BP	myeloid cell development	GO:0061515	0.00359962	2.44374	68	687	13	17810	TLR2,PTPN6,NCKAP1L,ITGAM,ANXA2,TAL1,NRROS,FLI1,LRRK1,NOTCH2,TJP2,FBN1,SH2B3
GO:BP	positive regulation of macrophage chemotaxis	GO:0010759	0.00362247	2.441	19	370	6	17810	CCL2,C5AR1,TNFSF18,C3AR1,CMKLR1,CSF1
GO:BP	cellular localization	GO:0051641	0.00367221	2.43507	2328	1188	210	17810	LGALS3,LILRB4,CCL2,FCNB,MMP12,TSPAN10,CCL3,MYO1G,HSPB1,CD68,PCARE,NCF1,RAB32,FGR,RAC2,MYO1F,ARL11,GFAP,HCLS1,TYROBP,ITGAL,ITGB2,TREM2,CD84,ABCA1,RAB20,CFH,TSPO,FCER1G,TNFAIP2,LCP1,F2RL3,LAPTM5,P2RX1,CD4,CYBA,BTK,UNC93B1,WAS,PTPN6,FCGR2B,FES,FYB1,RAB7B,GBP5,CAPN3,SPI1,PRAM1,ITGAM,TCIRG1,IL10RA,GBP2,GSN,MSN,TGFB1,BAG3,ANXA2,SLC7A11,SYK,RAB13,TNFRSF1A,DAB2,P2RX7,STOM,MYO7A,TMBIM1,LYN,CAV2,CELSR1,PAR…
GO:BP	positive regulation of lymphocyte differentiation	GO:0045621	0.00382219	2.41769	97	554	14	17810	LILRB4,HLX,SASH3,NLRP3,IKZF1,NCKAP1L,ANXA1,TGFB1,SYK,AXL,INPP5D,MMP14,VSIR,TGFBR2
GO:BP	positive regulation of alpha-beta T cell differentiation	GO:0046638	0.00394885	2.40353	43	355	8	17810	LILRB4,HLX,SASH3,NLRP3,IKZF1,NCKAP1L,ANXA1,SYK
GO:BP	negative regulation of tumor necrosis factor superfamily cytokine production	GO:1903556	0.00398045	2.40007	54	490	10	17810	GPNMB,TREM2,PTPN6,CD33,TLR4,IGF1,IRAK3,AXL,ACP5,VSIR
GO:BP	negative regulation of defense response	GO:0031348	0.00406982	2.39042	180	480	18	17810	MMP12,SOCS3,SLAMF8,CNR2,FCGR2B,IGF1,NLRP3,TNFAIP8L2,FGL2,NR1H3,GRN,GPX1,TNFRSF1A,IRAK3,ZFP36,ACP5,PARP14,APOE
GO:BP	JNK cascade	GO:0007254	0.00428218	2.36833	143	1022	24	17810	MMP8,NCF1,FCGR2B,TLR4,TLR3,MLKL,PYCARD,SYK,MYD88,TNFRSF19,MDFIC,CARD9,LTBR,SFRP1,WNT5A,ERN1,GAB1,GSTP1,IRAK1,STRADB,DNAJA1,COPS5,HDAC3,TAOK3
GO:BP	protein autophosphorylation	GO:0046777	0.00456743	2.34033	184	1142	30	17810	GPNMB,TSSK4,FGR,RIPK3,HCK,BTK,FES,CSF1R,STK10,SYK,MVP,LYN,IRAK3,DDR1,NEK6,PDGFRB,ERN1,ATM,FGFR1,MAPKAPK2,IRAK1,MAPK3,CDK5,ATP13A2,PAK1,STK25,TAOK3,TRIM28,PDGFA,STK39
GO:BP	negative regulation of inflammatory response	GO:0050728	0.00459674	2.33755	113	480	14	17810	SOCS3,SLAMF8,CNR2,FCGR2B,IGF1,NLRP3,TNFAIP8L2,NR1H3,GRN,GPX1,TNFRSF1A,ZFP36,ACP5,APOE
GO:BP	plasma membrane invagination	GO:0099024	0.00460491	2.33678	151	306	13	17810	RAC2,ITGB2,TREM2,ABCA1,FCER1G,BIN2,FCGR2B,FCGR1A,AIF1,NCKAP1L,MEGF10,ITGAM,GSN
GO:BP	positive regulation of endocytosis	GO:0045807	0.00472619	2.32549	83	1092	18	17810	CD14,TREM2,FCGR1A,NCKAP1L,ANXA2,SYK,DAB2,CD63,AXL,APOE,ANO6,WNT5A,CLU,LRP1,TSG101,ARF1,TOR1A,AP2M1
GO:BP	extrinsic apoptotic signaling pathway	GO:0097191	0.00473213	2.32494	191	1281	33	17810	HMOX1,LGALS3,SIGLEC1,BCL2L14,ATF3,BCL2A1,IGF1,SPI1,TLR3,PYCARD,BAG3,CX3CR1,GPX1,TMBIM1,TNFSF12,LTBR,SFRP1,ITGA6,SMAD3,GSTP1,STRADB,RNF41,PPP1CA,PPP2R1A,GSK3A,PRDX2,NDUFA13,BOK,MLLT11,SIAH2,DAPK3,KITLG,ZC3HC1
GO:BP	production of molecular mediator of immune response	GO:0002440	0.00475906	2.32248	167	693	21	17810	LILRB4,CLEC7A,PTPRC,CD22,FCER1G,TLR2,LAPTM5,BTK,FCGR2B,TLR4,SASH3,NLRP3,TLR3,IRAK3,PARP3,VSIR,POLM,WNT5A,SWAP70,CD81,TRIL
GO:BP	tissue remodeling	GO:0048771	0.00478015	2.32056	157	739	21	17810	GPNMB,FCGR3A,RAC2,CELA1,TIMP1,TCIRG1,SYK,TMBIM1,AXL,TPP1,MITF,INPP5D,ACP5,GJA1,LRRK1,NOTCH2,SFRP1,LIPA,LTBP3,CHD7,IGFBP5
GO:BP	neutrophil homeostasis	GO:0001780	0.00498249	2.30255	18	416	6	17810	CFH,FCGR2B,ANXA1,ITGAM,SLC7A11,AXL
GO:BP	chemokine-mediated signaling pathway	GO:0070098	0.00498983	2.30191	68	56	5	17810	CCL2,CCL6,CCL3,CXCL13,CCL7
GO:BP	organonitrogen compound catabolic process	GO:1901565	0.00500857	2.30029	1063	1162	108	17810	HMOX1,MMP12,AABR07028989.1,APOBEC1,PLA2G7,CELA1,GFAP,CTSZ,AADAT,TREM2,TIMP1,LAPTM5,NEWGENE_2134,CTSC,SMPDL3A,ACR,CAPN3,UBA7,CD44,PSMB9,TCIRG1,MSN,LGMN,BAG3,ANXA2,GPX1,CTSS,TRIM25,DAB2,SAT1,IRAK3,TPP1,PNPLA7,GJA1,APOE,ACADL,NFE2L2,UHRF1,GALC,TNFSF12,UBE2C,CTSA,OTUD7B,CTSB,LAMP2,CTSH,RNFT1,HEXA,GLDC,HEXB,WNT5A,CD81,CLU,ENPP4,COMT,PTTG1IP,DPP7,ATM,ZMPSTE24,BLVRB,PKD1,ECE1,LRP1,ADAM9,SDCBP,UBE2K,NPEP…
GO:BP	positive regulation of protein modification process	GO:0031401	0.00503477	2.29802	888	1040	86	17810	GPNMB,GDF15,CLEC7A,SLC11A1,NCF1,TNFSF18,HCLS1,TREM2,RIPK3,CD86,LAPTM5,CD4,CARD14,LCP2,FCGR1A,CD33,TLR4,IRGM,IGF1,CSF1R,AIF1,NCKAP1L,CD44,FGD2,MLKL,TGFB1,ANXA2,CX3CR1,SYK,ITGA5,CSF1,TNFRSF1A,DAB2,LYN,SREBF1,IL6R,SHC1,PIK3CG,PARP14,PRR5L,LRRK1,MDFIC,CKS2,CIB1,TGFBR2,LRP4,EHD4,ADAM17,BMPR1A,WNT5A,CD81,CLU,PDGFRB,AKAP13,PTTG1IP,NTRK2,ERN1,GAB1,ATM,PKD1,FGFR1,SLC27A1,ADAM9,INCENP,DAG1,DAZAP2,IRAK1,SDC…
GO:BP	immune complex clearance	GO:0002434	0.00508645	2.29358	4	698	4	17810	CCL2,CFH,FCGR2B,CLU
GO:BP	negative regulation of B cell activation	GO:0050869	0.00520757	2.28337	30	744	9	17810	TYROBP,LAPTM5,BTK,FCGR2B,LYN,PARP3,INPP5D,SFRP1,ATM
GO:BP	ameboidal-type cell migration	GO:0001667	0.0053481	2.2718	360	671	33	17810	HMOX1,AABR07028989.1,HSPB1,CXCL13,ITGB2,TIMP1,GLIPR2,ANXA1,STAT5A,TGFB1,LGMN,GPX1,RAB13,ITGB4,FN1,CD63,PIK3CG,PRR5L,GJA1,APOE,NFE2L2,CRB2,CIB1,TGFBR2,RIN2,SDC4,EDNRB,GLUL,PRCP,NOTCH1,ADAM17,LAMA5,WNT5A
GO:BP	cellular response to interleukin-1	GO:0071347	0.00541103	2.26672	84	480	12	17810	CCL2,CCL6,CCL3,CCL7,MAPK13,PYCARD,GBP2,TNIP2,IRAK3,AQP4,MYD88,APOE
GO:BP	regulation of macrophage activation	GO:0043030	0.0054368	2.26466	45	353	8	17810	MMP8,TREM2,CD84,CTSC,TLR4,CEBPA,NR1H3,TNIP2
GO:BP	response to mechanical stimulus	GO:0009612	0.00547393	2.2617	182	806	24	17810	CCL2,TLR5,TLR8,SOST,CYBA,TIFAB,TLR4,TLR7,TLR3,GSN,BAG3,IRF1,TNFRSF1A,POSTN,GJA1,MYD88,LTBR,ADGRV1,STAT4,COL11A1,SLC1A3,ATP1A2,PKD1,DAG1
GO:BP	regulation of production of molecular mediator of immune response	GO:0002700	0.00555056	2.25566	142	280	12	17810	LILRB4,CLEC7A,PTPRC,CD22,FCER1G,TLR2,LAPTM5,FCGR2B,TLR4,SASH3,NLRP3,TLR3
GO:BP	granulocyte differentiation	GO:0030851	0.00572867	2.24195	37	439	8	17810	HCLS1,EVI2B,C1QC,IKZF1,SPI1,CEBPA,TAL1,INPP5D
GO:BP	positive regulation of alpha-beta T cell activation	GO:0046635	0.00588894	2.22996	60	355	9	17810	LILRB4,HLX,RASAL3,SASH3,NLRP3,IKZF1,NCKAP1L,ANXA1,SYK
GO:BP	regulation of neuroinflammatory response	GO:0150077	0.00613663	2.21207	17	250	5	17810	MMP8,CD200R1,TREM2,CTSC,IGF1
GO:BP	regulation of pattern recognition receptor signaling pathway	GO:0062207	0.00622605	2.20579	84	402	11	17810	TLR5,TLR2,CYBA,RAB7B,TLR4,SLC15A3,TLR3,NR1H3,IRF1,LYN,IRAK3
GO:BP	regulation of cell morphogenesis	GO:0022604	0.00638005	2.19518	252	883	31	17810	CCL2,CCL3,CCL7,FGR,RAC2,HCK,SPTA1,FES,CSF1R,CD44,ANXA1,MSN,S100A13,FN1,POSTN,UNC13D,LIMS2,CIB1,PLXNB1,HEXB,WNT5A,ZMPSTE24,RHOC,RHOQ,PLXNB2,MYO10,P4HB,CDC42SE1,SH3KBP1,TPM1,ARPC2
GO:BP	cell junction disassembly	GO:0150146	0.00642317	2.19225	15	291	5	17810	TREM2,C1QA,C1QC,C1QB,ITGAM
GO:BP	bone cell development	GO:0098751	0.00654536	2.18407	33	687	9	17810	PTPN6,ANXA2,TAL1,FLI1,LRRK1,NOTCH2,TJP2,FBN1,SH2B3
GO:BP	membrane invagination	GO:0010324	0.00662952	2.17852	156	306	13	17810	RAC2,ITGB2,TREM2,ABCA1,FCER1G,BIN2,FCGR2B,FCGR1A,AIF1,NCKAP1L,MEGF10,ITGAM,GSN
GO:BP	alpha-beta T cell differentiation	GO:0046632	0.00704762	2.15196	102	554	14	17810	LILRB4,GPR183,TNFSF18,HLX,SASH3,NLRP3,IKZF1,NCKAP1L,ANXA1,SYK,IRF1,IL6R,LOXL3,TGFBR2
GO:BP	lymphocyte aggregation	GO:0071593	0.00707891	2.15003	4	758	4	17810	RAC2,STK10,MSN,JAM2
GO:BP	positive regulation of leukocyte mediated immunity	GO:0002705	0.00746021	2.12725	117	291	11	17810	CCL2,CLEC7A,ITGB2,VAV1,FCER1G,BTK,FCGR1A,SASH3,NLRP3,SPI1,ITGAM
GO:BP	regulation of endocytosis	GO:0030100	0.00749113	2.12545	167	1092	27	17810	LGALS3,CD22,CD14,TREM2,NEWGENE_2134,FCGR1A,NCKAP1L,NR1H3,ANXA2,SYK,DAB2,CD63,AXL,APOE,ANO6,EHD4,WNT5A,CLU,LRP1,ANKRD13A,SDCBP,TSG101,SNAP91,ARF1,TOR1A,RABGEF1,AP2M1
GO:BP	positive regulation of protein kinase activity	GO:0045860	0.00759553	2.11944	391	1028	46	17810	GDF15,SLC11A1,NCF1,RIPK3,CD86,CD4,LCP2,FCGR1A,TLR4,IRGM,IGF1,CSF1R,NCKAP1L,FGD2,MLKL,SYK,CSF1,SHC1,PIK3CG,MDFIC,CKS2,CIB1,TGFBR2,ADAM17,WNT5A,CD81,CLU,AKAP13,ERN1,GAB1,PKD1,FGFR1,SLC27A1,ADAM9,INCENP,DAG1,DAZAP2,IRAK1,STRADB,COPS8,CDK5,PAK1,CAMK1,PRKAG2,TAOK3,PRDX2
GO:BP	regulation of granulocyte chemotaxis	GO:0071622	0.00770171	2.11341	45	370	8	17810	CCL2,C5AR1,RAC2,TNFSF18,C3AR1,CMKLR1,NCKAP1L,CSF1
GO:BP	export from cell	GO:0140352	0.00774768	2.11083	688	881	62	17810	SPP1,CCL3,MYO1G,FGR,RAC2,MYO1F,ITGB2,TREM2,CD84,KCNN4,ABCA1,FCER1G,TLR2,HCK,TNFAIP2,P2RX1,BTK,FES,CD33,TLR4,IGF1,SPI1,ANXA1,PRAM1,ITGAM,TCIRG1,NR1H3,RHBDF2,SYK,TNFRSF1A,LYN,SREBF1,AXL,SLC1A5,GJA1,UNC13D,APOE,HPS1,AABR07053516.1,MAOB,SDC4,ANO6,SFRP1,ABCB1A,ABCG1,NOTCH1,ATP1A2,NTRK2,CHD7,CPT1A,LRP1,SLC27A1,ADAM9,RAB31,LAMP1,SDCBP,CD200,HMCES,TSG101,RAB11B,YWHAZ,RAB3D
GO:BP	glial cell migration	GO:0008347	0.00780068	2.10787	44	1188	13	17810	CCL2,CCL3,GPR183,TREM2,CX3CR1,CSF1,CD9,HEXB,LRP1,ADGRG1,CDK5,NDN,RTN4
GO:BP	response to chemokine	GO:1990868	0.00812488	2.09018	75	56	5	17810	CCL2,CCL6,CCL3,CXCL13,CCL7
GO:BP	cellular response to chemokine	GO:1990869	0.00812488	2.09018	75	56	5	17810	CCL2,CCL6,CCL3,CXCL13,CCL7
GO:BP	regulation of macrophage fusion	GO:0034239	0.0088309	2.054	4	801	4	17810	TYROBP,TREM2,STAT4,ADAM9
GO:BP	positive regulation of interferon-alpha production	GO:0032727	0.00888248	2.05147	21	610	7	17810	MMP12,TLR8,TLR4,TLR7,TLR3,IFIH1,STAT4
GO:BP	myeloid dendritic cell activation	GO:0001773	0.00889861	2.05068	31	566	8	17810	CLEC4D,CD86,SPI1,PYCARD,TGFB1,NOTCH2,TGFBR2,LTBR
GO:BP	endoderm development	GO:0007492	0.00902195	2.0447	76	772	14	17810	MMP8,ITGB2,TGFB1,ITGA5,FN1,MMP14,ZFP36L1,COL5A2,COL11A1,COL12A1,NOTCH1,BMPR1A,SMAD3,COL4A2
GO:BP	negative regulation of interleukin-8 production	GO:0032717	0.00917509	2.03739	15	573	6	17810	BCL3,SSC5D,CD33,ANXA1,ANXA4,OTUD7B
GO:BP	response to metal ion	GO:0010038	0.00945602	2.02429	271	671	27	17810	HMOX1,FABP4,APOBEC1,NCF1,HVCN1,CYBB,CD14,MT2A,CD86,C1QA,CAPN3,AC128848.1,CEBPA,TCIRG1,GSN,A3GALT2,S100A13,LGMN,RASA4,APOE,NFE2L2,MAOB,ADGRV1,ABCB1A,CPNE3,MT-CYB,WNT5A
GO:BP	positive regulation of macrophage activation	GO:0043032	0.00958842	2.01825	23	353	6	17810	MMP8,TREM2,CTSC,TLR4,CEBPA,TNIP2
GO:BP	transmembrane receptor protein tyrosine kinase signaling pathway	GO:0007169	0.00963652	2.01608	497	788	45	17810	CCL2,GDF15,HSPB1,NCF1,FGR,SOCS3,HCK,LCP2,FES,IGF1,CSF1R,BLNK,STAT5A,LGMN,SYK,MVP,CSF1,LYN,CAV2,SREBF1,CD63,SHC1,DDR1,DOK2,EMILIN1,MYO1E,COL4A1,FGFRL1,CPNE3,ADAM17,WNT5A,SULF1,SH2B3,PDGFRB,COL4A5,NTRK2,SNX5,GAB1,EFS,IGFBP5,FGFR1,COL4A2,LRP1,RHOQ,MAPKAPK2
GO:BP	regulation of superoxide anion generation	GO:0032928	0.0102568	1.98899	19	443	6	17810	CLEC7A,ITGB2,CYBA,ITGAM,SYK,ACP5
GO:BP	nitric oxide biosynthetic process	GO:0006809	0.0104066	1.98269	52	443	9	17810	MMP8,TLR5,CLEC7A,ITGB2,TLR2,TLR4,AIF1,CX3CR1,ACP5
GO:BP	muscle cell migration	GO:0014812	0.0104228	1.98201	69	867	14	17810	PLAU,IGF1,AIF1,MEGF10,ANXA1,ADAMTS1,POSTN,NFE2L2,DDR1,BMPR1A,PDGFRB,IGFBP5,LRP1,TPM1
GO:BP	activation of innate immune response	GO:0002218	0.010514	1.97823	30	419	7	17810	FCNB,TYROBP,TLR2,TMEM173,TLR4,PYCARD,TRIM5
GO:BP	organic substance catabolic process	GO:1901575	0.0109087	1.96223	1684	1162	155	17810	HMOX1,SPP1,MMP12,HK3,AABR07028989.1,APOBEC1,SLC11A1,PLA2G7,CELA1,GFAP,CTSZ,AADAT,TREM2,TIMP1,AKR1B8,LAPTM5,TENT5C,NEWGENE_2134,DNASE2,VIM,CTSC,SMPDL3A,RNASET2,ACR,CAPN3,SLFN13,UBA7,IGF1,CD44,PLCB2,PSMB9,TCIRG1,MSN,LGMN,BAG3,ANXA2,GPX1,CTSS,TRIM25,DAB2,P2RX7,ENTPD2,SAT1,IRAK3,TPP1,ZFP36,PNPLA7,HK2,PRR5L,GJA1,MYD88,APOE,ACADL,NFE2L2,ZFP36L1,ACACB,PLCD1,UHRF1,GALC,TNFSF12,UBE2C,CTSA,OTUD7B,CTSB,LAMP…
GO:BP	lysosome organization	GO:0007040	0.0111489	1.95277	66	1050	15	17810	ABCA1,RAB20,LAPTM5,RAB7B,GRN,MYO7A,TPP1,HPS1,TPCN2,HEXA,HEXB,NAGLU,AKTIP,ARF1,VPS35
GO:BP	lytic vacuole organization	GO:0080171	0.0111489	1.95277	66	1050	15	17810	ABCA1,RAB20,LAPTM5,RAB7B,GRN,MYO7A,TPP1,HPS1,TPCN2,HEXA,HEXB,NAGLU,AKTIP,ARF1,VPS35
GO:BP	phagosome maturation	GO:0090382	0.0111825	1.95146	22	381	6	17810	RAB32,RAB20,SLAMF8,RAB7B,TCIRG1,MYO7A
GO:BP	secretion	GO:0046903	0.0116648	1.93312	771	1188	84	17810	SPP1,CCL3,MYO1G,FGR,RAC2,MYO1F,ITGB2,TREM2,CD84,KCNN4,ABCA1,FCER1G,TLR2,HCK,TNFAIP2,P2RX1,CYBA,BTK,TIFAB,FES,CD33,TLR4,IGF1,SPI1,ANXA1,PRAM1,ITGAM,TCIRG1,NR1H3,RHBDF2,ANXA2,SYK,TNFRSF1A,LYN,AQP4,SREBF1,AXL,SLC1A5,GJA1,UNC13D,APOE,HPS1,AABR07053516.1,MAOB,SDC4,SFRP1,ABCB1A,ABCG1,NOTCH1,DBI,COMT,NTRK2,CHD7,CPT1A,MYO6,LRP1,ADAM9,RAB31,LAMP1,SDCBP,CD200,HMCES,TSG101,RAB11B,YWHAZ,RAB3D,COPS5,CDK5,ATP1…
GO:BP	positive regulation of pattern recognition receptor signaling pathway	GO:0062208	0.0116818	1.93249	40	312	7	17810	TLR5,TLR2,CYBA,TLR4,SLC15A3,TLR3,NR1H3
GO:BP	response to drug	GO:0042493	0.0121188	1.91654	292	287	17	17810	CCL2,CCL4,CCL3,APOBEC1,DGCR2,CYBB,SLAMF8,CYP2D1,CD86,ABCC3,CYBA,CYP2J10,CCNO,NCKAP1L,TLR3,TGIF1,ANXA1
GO:BP	positive regulation of transferase activity	GO:0051347	0.0124926	1.90335	509	1160	60	17810	GDF15,SLC11A1,NCF1,FGR,RIPK3,CD86,CD4,LCP2,FCGR1A,TLR4,IRGM,IGF1,CSF1R,NCKAP1L,FGD2,MLKL,SYK,CSF1,LYN,SHC1,PIK3CG,MDFIC,CKS2,CIB1,TGFBR2,CHTF18,ADAM17,WNT5A,CD81,DBI,CLU,PDGFRB,AKAP13,ERN1,GAB1,PKD1,FGFR1,SLC27A1,ADAM9,INCENP,DAG1,DAZAP2,IRAK1,CD200,STRADB,MAPK3,GSK3A,COPS8,CDK5,PAK1,CAMK1,PRKAG2,TAOK3,PRDX2,TCP1,MAGED1,PDGFA,FZR1,STK39,FGF13
GO:BP	regulation of type I hypersensitivity	GO:0001810	0.0127694	1.89383	4	204	3	17810	FCER1G,BTK,FCGR2B
GO:BP	type I hypersensitivity	GO:0016068	0.0127694	1.89383	4	204	3	17810	FCER1G,BTK,FCGR2B
GO:BP	cellular catabolic process	GO:0044248	0.0128622	1.89068	1711	1156	156	17810	HMOX1,MMP12,AABR07028989.1,APOBEC1,SLC11A1,PLA2G7,CELA1,GFAP,CTSZ,AADAT,TREM2,TIMP1,TSPO,TLR2,CYP2D1,AKR1B8,LAPTM5,TENT5C,NEWGENE_2134,BMF,DNASE2,VIM,CTSC,SMPDL3A,PM20D1,RNASET2,TMEM173,ACR,IRGM,SLFN13,UBA7,CYP2J10,IGF1,PYCARD,PSMB9,TCIRG1,IL10RA,MSN,LGMN,BAG3,ANXA2,GPX1,CTSS,TRIM25,DAB2,P2RX7,ENTPD2,ITGB4,SREBF1,TRIM5,TPP1,ZFP36,PNPLA7,HK2,PRR5L,MYD88,TP53INP1,DAP,APOE,ACADL,NFE2L2,ZFP36L1,ACACB…
GO:BP	response to lipoteichoic acid	GO:0070391	0.0128892	1.88977	10	236	4	17810	CD14,TREM2,TLR2,TLR4
GO:BP	cellular response to lipoteichoic acid	GO:0071223	0.0128892	1.88977	10	236	4	17810	CD14,TREM2,TLR2,TLR4
GO:BP	detection of molecule of bacterial origin	GO:0032490	0.0128892	1.88977	10	236	4	17810	TREM2,TLR2,SSC5D,TLR4
GO:BP	regulation of stress-activated protein kinase signaling cascade	GO:0070302	0.0129168	1.88884	142	1022	23	17810	MMP8,CLEC7A,NCF1,FCGR2B,TLR4,SPI1,TLR3,PYCARD,LYN,MYD88,TNFRSF19,CARD9,LTBR,SFRP1,WNT5A,FOXM1,ZMPSTE24,GSTP1,DNAJA1,COPS5,STK25,HDAC3,TAOK3
GO:BP	gastrulation	GO:0007369	0.012979	1.88676	172	899	24	17810	MMP8,ITGB2,TGIF1,ITGA5,TAL1,ITGB4,FN1,MMP14,GJA1,CRB2,TGFBR2,COL5A2,SFRP1,COL11A1,COL12A1,BMPR1A,WNT5A,SMAD3,ITGB1,COL4A2,MEGF8,DAG1,RIC8A,RNF2
GO:BP	negative regulation of interleukin-6 production	GO:0032715	0.0130043	1.88591	41	439	8	17810	LILRB4,CD84,PTPN6,TLR4,NCKAP1L,IRAK3,AQP4,INPP5D
GO:BP	negative regulation of cell death	GO:0060548	0.0130918	1.883	835	460	44	17810	HMOX1,LGALS3,CCL2,GPNMB,C5AR1,HSPB1,BCL3,BCL2A1,HCLS1,SOCS3,TREM2,FCER1G,HCK,NAIP2,LAPTM5,CARD14,BMF,FCGR2B,PM20D1,DOCK8,CAPN3,IGF1,CSF1R,AIF1,NCKAP1L,CD44,GRN,LGMN,BAG3,CX3CR1,TNIP2,SLC7A11,GPX1,ITGA5,CSF1,DAB2,NES,TMBIM1,ANGPTL4,AXL,MITF,SHC1,AAMDC,PIK3CG
GO:BP	secretion by cell	GO:0032940	0.0131485	1.88112	650	496	39	17810	SPP1,CCL3,MYO1G,FGR,RAC2,MYO1F,ITGB2,TREM2,CD84,KCNN4,ABCA1,FCER1G,TLR2,HCK,TNFAIP2,P2RX1,BTK,FES,CD33,TLR4,IGF1,SPI1,ANXA1,PRAM1,ITGAM,TCIRG1,NR1H3,RHBDF2,SYK,TNFRSF1A,LYN,SREBF1,AXL,SLC1A5,GJA1,UNC13D,APOE,HPS1,AABR07053516.1
GO:BP	exocytosis	GO:0006887	0.0132921	1.87641	290	291	17	17810	CCL3,MYO1G,FGR,RAC2,MYO1F,ITGB2,CD84,FCER1G,HCK,TNFAIP2,P2RX1,BTK,FES,SPI1,ANXA1,PRAM1,ITGAM
GO:BP	epithelium development	GO:0060429	0.0134901	1.86999	1036	806	78	17810	LGALS3,ITGAX,MMP12,CCDC103,ST14,CTSZ,SOCS3,CFH,VIM,CCNO,CD44,S1PR3,TGIF1,ANXA1,MSN,TGFB1,SLC7A11,GPX1,ITGA5,CSF1,B4GALT1,TNFRSF1A,DAB2,MYO7A,CELSR1,CD63,TPP1,ZFP36,MMP14,GJA1,MYD88,TNFRSF19,LOXL3,DDR1,ZFP36L1,NFATC1,TAGLN2,CRB2,ADAMTSL4,CYP7B1,NOTCH2,TGFBR2,LAMB2,ANXA4,SDC4,TJP2,CTSB,SFRP1,LRP4,STAT4,MYO1E,COL4A1,ABCB1A,NOTCH1,ADAM17,LAMA5,BMPR1A,WNT5A,MAF,SULF1,ZEB1,DBI,EDNRA,SALL1,CHD7,IGFBP5,A…
GO:BP	regulation of amyloid-beta formation	GO:1902003	0.0137064	1.86308	32	1249	11	17810	IGF1,APOE,IFNGR1,ABCG1,CLU,NTRK2,RTN3,GSK3A,RTN2,RTN4,RTN1
GO:BP	response to growth factor	GO:0070848	0.0138733	1.85782	577	820	51	17810	CCL2,RUNX3,HSPB1,SOST,CXCL13,CD44,SPI1,TGIF1,ANXA1,TGFB1,LGMN,CX3CR1,DAB2,CAV2,NRROS,CD63,POSTN,ZFP36,SHC1,PRDM16,APOE,VSIR,ZFP36L1,TGFBR1,CRB2,EMILIN1,CIB1,NOTCH2,TGFBR2,SFRP1,EHD4,FGFRL1,CPNE3,NOTCH1,ADAM17,BMPR1A,WNT5A,SULF1,FBN1,LTBP3,ZEB1,PDGFRB,ERN1,GAB1,SMAD3,FGFR1,COL4A2,MAPKAPK2,MEGF8,ADAM9,SDCBP
GO:BP	regulation of leukocyte apoptotic process	GO:2000106	0.0138935	1.85719	72	416	10	17810	LGALS3,SIGLEC1,HCLS1,FCER1G,FCGR2B,DOCK8,ANXA1,SLC7A11,LYN,AXL
GO:BP	podosome assembly	GO:0071800	0.0139907	1.85416	16	317	5	17810	HCK,BIN2,LCP1,GSN,MSN
GO:BP	regulation of toll-like receptor signaling pathway	GO:0034121	0.0140012	1.85383	59	402	9	17810	TLR5,TLR2,CYBA,RAB7B,TLR3,NR1H3,IRF1,LYN,IRAK3
GO:BP	reactive oxygen species metabolic process	GO:0072593	0.0140571	1.85211	184	618	20	17810	MMP8,CLEC7A,NCF1,NCF4,CYBB,ITGB2,VAV1,TSPO,CYBA,TLR4,ITGAM,SYK,GPX1,ACP5,HK2,NFE2L2,TGFBR2,DHFR,PRCP,AABR07012795.1
GO:BP	T cell differentiation involved in immune response	GO:0002292	0.0142611	1.84585	62	287	8	17810	CLEC4D,GPR183,TNFSF18,HLX,FCER1G,NLRP3,FGL2,ANXA1
GO:BP	regulation of amyloid precursor protein catabolic process	GO:1902991	0.0142628	1.84579	38	1249	12	17810	IGF1,LYN,APOE,IFNGR1,ABCG1,CLU,NTRK2,RTN3,GSK3A,RTN2,RTN4,RTN1
GO:BP	cellular response to growth factor stimulus	GO:0071363	0.0142832	1.84518	562	820	50	17810	CCL2,HSPB1,SOST,CXCL13,CD44,SPI1,TGIF1,ANXA1,TGFB1,LGMN,CX3CR1,DAB2,CAV2,NRROS,CD63,POSTN,ZFP36,SHC1,PRDM16,APOE,VSIR,ZFP36L1,TGFBR1,CRB2,EMILIN1,CIB1,NOTCH2,TGFBR2,SFRP1,EHD4,FGFRL1,CPNE3,NOTCH1,ADAM17,BMPR1A,WNT5A,SULF1,FBN1,LTBP3,ZEB1,PDGFRB,ERN1,GAB1,SMAD3,FGFR1,COL4A2,MAPKAPK2,MEGF8,ADAM9,SDCBP
GO:BP	defense response to symbiont	GO:0140546	0.014468	1.83959	194	393	16	17810	ITGAX,MMP12,TLR8,APOBEC1,TLR2,CD86,TMEM173,NLRP3,TLR7,TLR3,MLKL,FGL2,PYCARD,IRF5,IRF1,IFIH1
GO:BP	defense response to virus	GO:0051607	0.014468	1.83959	194	393	16	17810	ITGAX,MMP12,TLR8,APOBEC1,TLR2,CD86,TMEM173,NLRP3,TLR7,TLR3,MLKL,FGL2,PYCARD,IRF5,IRF1,IFIH1
GO:BP	regulation of hypersensitivity	GO:0002883	0.0146459	1.83428	11	218	4	17810	FCER1G,BTK,FCGR2B,FCGR1A
GO:BP	positive regulation of myeloid leukocyte cytokine production involved in immune response	GO:0061081	0.0150733	1.82179	13	1188	7	17810	FCER1G,TLR2,LAPTM5,TLR4,WNT5A,DDX1,RTN4
GO:BP	response to fungus	GO:0009620	0.0151147	1.8206	44	555	9	17810	CLEC7A,TLR2,CD86,BTK,SPI1,SYK,MYD88,CARD9,IL17RA
GO:BP	signal transduction	GO:0007165	0.0154098	1.8122	6124	308	143	17810	MMP8,HMOX1,LGALS3,CLEC4D,LILRB4,CCL2,FCNB,CCL6,GPNMB,CCL4,MMP12,TLR5,TLR8,GDF15,TSSK4,PLAU,CLEC7A,CCL3,GPR183,C5AR1,MYO1G,HSPB1,SIGLEC1,SOST,CXCL13,CCL7,NCF1,S100A4,BCL2L14,ATF3,BCL3,FCGR3A,HCST,LSP1,FGR,BCL2A1,RAC2,CELA1,AABR07039446.2,OSMR,PTPRC,TNFSF18,HCLS1,IL21R,CYBB,TYROBP,CD22,ITGAL,ITGB2,SOCS3,CD14,TREM2,CD84,VAV1,TIMP1,KCNN4,MT2A,ABCA1,FCRL2,GLIPR2,ARHGAP30,RIPK3,FCER1G,TLR2,HCK,GNGT2,FA…
GO:BP	type III hypersensitivity	GO:0001802	0.0155884	1.8072	4	218	3	17810	FCER1G,BTK,FCGR1A
GO:BP	positive regulation of type III hypersensitivity	GO:0001805	0.0155884	1.8072	4	218	3	17810	FCER1G,BTK,FCGR1A
GO:BP	regulation of type III hypersensitivity	GO:0001803	0.0155884	1.8072	4	218	3	17810	FCER1G,BTK,FCGR1A
GO:BP	regulation of T cell differentiation	GO:0045580	0.0156082	1.80665	124	554	15	17810	LILRB4,TNFSF18,HLX,SASH3,NLRP3,IKZF1,NCKAP1L,FGL2,ANXA1,TGFB1,SYK,IRF1,VSIR,LOXL3,TGFBR2
GO:BP	positive regulation of kinase activity	GO:0033674	0.0160857	1.79356	439	1028	49	17810	GDF15,SLC11A1,NCF1,FGR,RIPK3,CD86,CD4,LCP2,FCGR1A,TLR4,IRGM,IGF1,CSF1R,NCKAP1L,FGD2,MLKL,SYK,CSF1,LYN,SHC1,PIK3CG,MDFIC,CKS2,CIB1,TGFBR2,ADAM17,WNT5A,CD81,CLU,PDGFRB,AKAP13,ERN1,GAB1,PKD1,FGFR1,SLC27A1,ADAM9,INCENP,DAG1,DAZAP2,IRAK1,STRADB,COPS8,CDK5,PAK1,CAMK1,PRKAG2,TAOK3,PRDX2
GO:BP	T cell proliferation involved in immune response	GO:0002309	0.0161428	1.79202	5	163	3	17810	SLC11A1,TNFSF18,CD86
GO:BP	lysosome localization	GO:0032418	0.016215	1.79008	66	1083	15	17810	FGR,RAC2,CD84,FCER1G,BTK,FES,SYK,LYN,UNC13D,AABR07053516.1,YWHAZ,RGD1311164,PIP4P1,KLC2,RABGEF1
GO:BP	positive regulation of cell adhesion mediated by integrin	GO:0033630	0.0162293	1.7897	18	801	7	17810	CXCL13,PTPN6,NCKAP1L,SYK,PIEZO1,CIB1,ADAM9
GO:BP	establishment of protein localization	GO:0045184	0.016421	1.7846	1212	1302	129	17810	CCL2,MMP12,TSPAN10,HSPB1,APOBEC1,CD68,NCF1,RAB32,ARL11,GFAP,HCLS1,TREM2,KCNN4,ABCA1,RAB20,TSPO,TLR2,LCP1,LAPTM5,UNC93B1,CD33,TLR4,IGF1,IKZF1,ANXA1,ITGAM,TCIRG1,IL10RA,NR1H3,TGFB1,RHBDF2,BAG3,SLC7A11,SYK,STOM,MYO7A,SREBF1,CD63,HK2,PRR5L,GJA1,APOE,HPS1,MDFIC,MLC1,CIB1,TBC1D4,ADGRV1,LAMP2,SFRP1,CENPF,CMTM6,ABCG1,SCAMP2,SEC23B,CD81,CLU,PTTG1IP,SNX5,FAM53B,CPT1A,PKD1,RRBP1,LRP1,ADAM9,RAB31,LAMP1,MVB12…
GO:BP	regulation of smooth muscle cell migration	GO:0014910	0.016439	1.78412	45	867	11	17810	PLAU,IGF1,AIF1,ADAMTS1,POSTN,NFE2L2,BMPR1A,PDGFRB,IGFBP5,LRP1,TPM1
GO:BP	amyloid precursor protein catabolic process	GO:0042987	0.0167245	1.77665	50	1285	14	17810	IGF1,LYN,APOE,IFNGR1,ABCG1,ADAM17,CLU,NTRK2,RTN3,GSK3A,RTN2,RTN4,RTN1,DHCR24
GO:BP	positive regulation of superoxide anion generation	GO:0032930	0.0169429	1.77101	15	355	5	17810	CLEC7A,ITGB2,CYBA,ITGAM,SYK
GO:BP	negative regulation of amyloid precursor protein catabolic process	GO:1902992	0.0170582	1.76807	17	1249	8	17810	IGF1,APOE,CLU,NTRK2,RTN3,RTN2,RTN4,RTN1
GO:BP	serotonin production involved in inflammatory response	GO:0002351	0.0170738	1.76767	3	355	3	17810	FCER1G,P2RX1,SYK
GO:BP	serotonin secretion involved in inflammatory response	GO:0002442	0.0170738	1.76767	3	355	3	17810	FCER1G,P2RX1,SYK
GO:BP	serotonin secretion by platelet	GO:0002554	0.0170738	1.76767	3	355	3	17810	FCER1G,P2RX1,SYK
GO:BP	regulation of interferon-alpha production	GO:0032647	0.0176407	1.75348	23	610	7	17810	MMP12,TLR8,TLR4,TLR7,TLR3,IFIH1,STAT4
GO:BP	interferon-alpha production	GO:0032607	0.0176407	1.75348	23	610	7	17810	MMP12,TLR8,TLR4,TLR7,TLR3,IFIH1,STAT4
GO:BP	formation of primary germ layer	GO:0001704	0.0177025	1.75196	114	772	17	17810	MMP8,ITGB2,ITGA5,TAL1,ITGB4,FN1,MMP14,GJA1,CRB2,COL5A2,COL11A1,COL12A1,BMPR1A,WNT5A,SMAD3,ITGB1,COL4A2
GO:BP	regulation of autophagy	GO:0010506	0.0177283	1.75133	206	975	28	17810	HMOX1,GFAP,TREM2,TSPO,TLR2,BMF,TMEM173,IRGM,PYCARD,IL10RA,BAG3,SREBF1,TRIM5,TP53INP1,DAP,TPCN2,CTSA,HSPB8,ATM,ZMPSTE24,MAPK3,RNF41,GPSM1,FEZ1,KLHL22,GSK3A,FBXO7,ATP13A2
GO:BP	response to hormone	GO:0009725	0.0180483	1.74356	657	806	55	17810	CCL2,GDF15,APOBEC1,SOST,HCLS1,CYBB,SOCS3,TLR2,NAIP2,CYBA,ACR,MMP19,AIF1,ANXA1,STAT5A,NR1H3,ANXA2,CTSS,TRIM25,DAB2,LYN,CAV2,AQP4,SREBF1,ZFP36,ARPC1B,RXRA,GJA1,APOE,NFE2L2,ZFP36L1,CYP7B1,TBC1D4,MAOB,CTSB,CTSH,SFRP1,STAT4,PRCP,ABCB1A,NOTCH1,MT-CYB,FBN1,AGTRAP,COMT,AKAP13,ATP1A2,SNX5,PAQR7,RHOQ,GLB1,SLC27A1,ADAM9,RAB31,DAG1
GO:BP	regulation of epithelial cell proliferation	GO:0050678	0.0183547	1.73625	295	676	28	17810	HMOX1,CCL2,MMP12,C5AR1,CYBA,TLR4,IGF1,STAT5A,GRN,GPX1,B4GALT1,CAV2,ZFP36,GJA1,APOE,ZFP36L1,TGFBR1,LIMS2,UHRF1,CYP7B1,NOTCH2,SFRP1,STAT4,NOTCH1,ADAM17,BMPR1A,WNT5A,SULF1
GO:BP	positive regulation of lymphocyte migration	GO:2000403	0.0190966	1.71904	34	758	9	17810	CCL3,CXCL13,CCL7,DOCK8,AIF1,PYCARD,ADAM17,WNT5A,JAM2
GO:BP	myeloid leukocyte cytokine production	GO:0061082	0.0199129	1.70087	18	1188	8	17810	FCER1G,TLR2,LAPTM5,TLR4,IRAK3,WNT5A,DDX1,RTN4
GO:BP	positive regulation of cellular protein localization	GO:1903829	0.0199507	1.70004	215	1268	34	17810	LGALS3,CCL2,HCLS1,TYROBP,TREM2,FCER1G,ITGAM,MSN,TGFB1,BAG3,STOM,CIB1,LRP4,EPB41L2,CD81,ITGB1,LRP1,TSG101,CCT6A,CCT8,PRKCI,CCT7,GSK3A,CDK5,HDAC3,TRIM28,TMEM35A,TCP1,ZPR1,NECAB2,RTN4,GNAI1,CCT2,JUP
GO:BP	actin filament-based process	GO:0030029	0.0202656	1.69324	665	1001	65	17810	MYO1G,RAC2,MYO1F,HCLS1,TLR2,HCK,PARVG,LCP1,SPTA1,CAPG,AABR07029272.1,WAS,FES,PDLIM4,CAPN3,CSF1R,AIF1,NCKAP1L,ANXA1,PYCARD,GSN,TGFB1,MYO7A,ARHGAP25,CELSR1,SHC1,GMFG,ARPC1B,CSRP1,NOTCH2,PLEKHH2,FHOD1,GDPD2,LIMA1,GAS2L3,EPB41L2,SWAP70,WIPF1,MYO9B,SORBS3,AKAP13,TLN1,ATP1A2,GAB1,EFS,RHOC,ITGB1,LRP1,RHOQ,CNN3,SDCBP,SH3KBP1,DSTN,TPM1,SPTAN1,ARPC2,WASF1,PRKCI,EHBP1,CDK5,TRIM32,PAK1,GRB2,ARF1,ARPC1A
GO:BP	microglia differentiation	GO:0014004	0.0205176	1.68787	7	413	4	17810	TLR2,ITGAM,TGFB1,NRROS
GO:BP	cell communication	GO:0007154	0.0214229	1.66912	6542	308	150	17810	MMP8,HMOX1,LGALS3,CLEC4D,SPP1,LILRB4,CCL2,FCNB,CCL6,GPNMB,CCL4,MMP12,TLR5,TLR8,GDF15,TSSK4,PLAU,CLEC7A,CCL3,GPR183,C5AR1,MYO1G,HSPB1,SIGLEC1,SOST,SLC39A4,CD68,CXCL13,CCL7,NCF1,S100A4,BCL2L14,ATF3,BCL3,FCGR3A,HCST,LSP1,FGR,BCL2A1,RAC2,CELA1,AABR07039446.2,OSMR,PTPRC,TNFSF18,GFAP,HCLS1,IL21R,FOLR2,CYBB,TYROBP,CD22,ITGAL,ITGB2,SOCS3,CD14,TREM2,CD84,VAV1,TIMP1,KCNN4,MT2A,ABCA1,FCRL2,GLIPR2,ARHGAP30,R…
GO:BP	positive regulation of calcium-mediated signaling	GO:0050850	0.021477	1.66803	26	355	6	17810	CCL3,ITGAL,TREM2,CD4,IGF1,SYK
GO:BP	regulation of osteoclast differentiation	GO:0045670	0.02172	1.66314	58	678	11	17810	LILRB4,CCL3,TREM2,CSF1,MITF,INPP5D,NOTCH2,TJP2,SFRP1,MAFB,FBN1
GO:BP	lymphocyte mediated immunity	GO:0002449	0.0220375	1.65684	306	257	16	17810	LILRB4,MYO1G,VAV1,CFH,FCER1G,BTK,WAS,PTPN6,FCGR2B,CTSC,C1QA,FCGR1A,C2,C1QB,SASH3,NLRP3
GO:BP	pinocytosis	GO:0006907	0.0221927	1.65379	19	788	7	17810	PYCARD,NR1H3,AXL,MAPKAPK3,EHD4,SNX5,MAPKAPK2
GO:BP	smooth muscle cell migration	GO:0014909	0.0225732	1.64641	55	867	12	17810	PLAU,IGF1,AIF1,ADAMTS1,POSTN,NFE2L2,DDR1,BMPR1A,PDGFRB,IGFBP5,LRP1,TPM1
GO:BP	I-kappaB phosphorylation	GO:0007252	0.0232658	1.63328	16	352	5	17810	TLR2,TLR4,TLR7,TLR3,CX3CR1
GO:BP	regulation of response to cytokine stimulus	GO:0060759	0.02343	1.63023	111	1083	20	17810	MMP12,TREM2,TLR2,LAPTM5,TLR4,IRGM,PYCARD,SYK,CSF1,IFIH1,AXL,PARP14,ADAM17,WNT5A,SH2B3,IRAK1,UBE2K,TRIM32,CDC37,RABGEF1
GO:BP	icosanoid metabolic process	GO:0006690	0.0236805	1.62561	85	372	10	17810	TBXAS1,TLR2,CYP2D1,CYP2J10,HPGDS,ANXA1,SYK,GPX1,PTGS1,TNFRSF1A
GO:BP	regulated exocytosis	GO:0045055	0.0237393	1.62453	189	1083	28	17810	CCL3,FGR,RAC2,MYO1F,ITGB2,CD84,FCER1G,P2RX1,BTK,FES,SPI1,PRAM1,ITGAM,SYK,LYN,UNC13D,AABR07053516.1,NOTCH1,RAB31,LAMP1,RAB11B,YWHAZ,RAB3D,CDK5,ARF1,STXBP1,RGD1311164,RABGEF1
GO:BP	cellular response to ethanol	GO:0071361	0.0246239	1.60864	9	715	5	17810	CCL7,CYBB,TP53INP1,APOE,ADCY7
GO:BP	neuroinflammatory response	GO:0150076	0.0246578	1.60805	22	250	5	17810	MMP8,CD200R1,TREM2,CTSC,IGF1
GO:BP	positive regulation of vasculature development	GO:1904018	0.0248121	1.60534	135	140	8	17810	HMOX1,ITGAX,C5AR1,HSPB1,CELA1,CYBB,ITGB2,C3AR1
GO:BP	positive regulation of angiogenesis	GO:0045766	0.0248121	1.60534	135	140	8	17810	HMOX1,ITGAX,C5AR1,HSPB1,CELA1,CYBB,ITGB2,C3AR1
GO:BP	leukocyte aggregation	GO:0070486	0.0266511	1.57428	18	317	5	17810	RAC2,CFH,CD44,STK10,MSN
GO:BP	nitrogen compound transport	GO:0071705	0.026919	1.56994	1461	1298	149	17810	CCL2,MMP12,HSPB1,APOBEC1,SLC11A1,NCF1,RAB32,ARL11,GFAP,HCLS1,FOLR2,TREM2,KCNN4,ABCA1,RAB20,FCER1G,TLR2,LCP1,MGST1,LAPTM5,P2RX1,BTK,UNC93B1,SLC14A1,CD33,TLR4,IGF1,SLC15A3,ANXA1,ITGAM,SLC17A9,TCIRG1,IL10RA,NR1H3,TGFB1,RHBDF2,IGF2BP3,BAG3,SLC7A11,SYK,STOM,MYO7A,SREBF1,CD63,TAP1,SLC1A5,SLC29A3,ZFP36,PRR5L,GJA1,PLTP,APOE,HPS1,AABR07053516.1,MDFIC,ZFP36L1,MLC1,CIB1,TGFBR2,TBC1D4,TCN2,MAOB,LAMP2,SFRP1,C…
GO:BP	positive regulation of cytokine-mediated signaling pathway	GO:0001961	0.0276168	1.55883	43	963	11	17810	MMP12,TREM2,LAPTM5,IRGM,CSF1,AXL,PARP14,ADAM17,WNT5A,UBE2K,TRIM32
GO:BP	regulation of autophagic cell death	GO:1904092	0.0276482	1.55833	5	195	3	17810	TREM2,LAPTM5,BMF
GO:BP	response to inorganic substance	GO:0010035	0.0287809	1.5409	425	671	35	17810	HMOX1,FABP4,APOBEC1,NCF1,HVCN1,CYBB,CD14,MT2A,CFH,CD86,MAPK13,C1QA,CAPN3,AC128848.1,ANXA1,CEBPA,TCIRG1,GSN,A3GALT2,S100A13,LGMN,GPX1,RASA4,APOE,NFE2L2,CD9,MAOB,ADGRV1,DHFR,STAT4,AABR07012795.1,ABCB1A,CPNE3,MT-CYB,WNT5A
GO:BP	cellular response to inorganic substance	GO:0071241	0.0288679	1.53958	159	344	13	17810	HMOX1,FABP4,NCF1,HVCN1,CYBB,MT2A,CD86,CAPN3,AC128848.1,CEBPA,GSN,A3GALT2,LGMN
GO:BP	leukocyte apoptotic process	GO:0071887	0.0288776	1.53944	95	416	11	17810	LGALS3,SIGLEC1,HCLS1,FCER1G,FCGR2B,DOCK8,ANXA1,ITGAM,SLC7A11,LYN,AXL
GO:BP	positive regulation of stress-activated protein kinase signaling cascade	GO:0070304	0.0289553	1.53827	98	566	13	17810	MMP8,CLEC7A,NCF1,FCGR2B,TLR4,SPI1,TLR3,PYCARD,LYN,MYD88,TNFRSF19,CARD9,LTBR
GO:BP	positive regulation of cytokine production involved in immune response	GO:0002720	0.0293364	1.53259	55	257	7	17810	CLEC7A,FCER1G,TLR2,LAPTM5,TLR4,SASH3,NLRP3
GO:BP	CD4-positive, alpha-beta T cell activation	GO:0035710	0.0297594	1.52638	86	554	12	17810	GPR183,TNFSF18,HLX,SASH3,NLRP3,NCKAP1L,ANXA1,TCIRG1,IL6R,VSIR,LOXL3,TGFBR2
GO:BP	regeneration	GO:0031099	0.0299078	1.52422	162	806	21	17810	CCL2,C5AR1,GFAP,LCP1,CAPN3,IGF1,ANXA1,GSN,GPX1,POSTN,GJA1,APOE,CD9,LAMB2,MT-CYB,MKI67,CD81,CPT1A,LRP1,ADAM15,DAG1
GO:BP	regulation of calcium-mediated signaling	GO:0050848	0.0312018	1.50582	57	250	7	17810	CCL3,CD22,ITGAL,TREM2,CD4,CMKLR1,IGF1
GO:BP	cellular response to low-density lipoprotein particle stimulus	GO:0071404	0.0312619	1.50499	14	771	6	17810	ITGB2,FCER1G,SYK,CD9,CD81,ITGB1
GO:BP	negative regulation of myeloid leukocyte differentiation	GO:0002762	0.0328048	1.48406	40	678	9	17810	LILRB4,CCL3,C1QC,LYN,INPP5D,TJP2,SFRP1,MAFB,FBN1
GO:BP	epithelial cell proliferation	GO:0050673	0.033452	1.47558	359	768	34	17810	HMOX1,CCL2,MMP12,C5AR1,CYBA,TLR4,IGF1,STAT5A,GRN,GPX1,B4GALT1,CAV2,ZFP36,GJA1,APOE,ZFP36L1,TGFBR1,LIMS2,UHRF1,CYP7B1,NOTCH2,SFRP1,STAT4,FABP7,NOTCH1,ADAM17,BMPR1A,WNT5A,SULF1,MKI67,ERN1,IGFBP5,SMAD3,FGFR1
GO:BP	cellular response to environmental stimulus	GO:0104004	0.0343975	1.46347	258	892	30	17810	TLR5,TLR8,FXYD2,HVCN1,TIMP1,MAPK13,CYBA,BMF,TLR4,CAPN3,TLR7,TLR3,TGFB1,BAG3,IRF1,TNFRSF1A,GJA1,MYD88,TP53INP1,ZFP36L1,LTBR,SFRP1,ABCB1A,ATP1A2,ATM,ZMPSTE24,DAG1,RAB11B,ADSS,MAPK3
GO:BP	cellular response to abiotic stimulus	GO:0071214	0.0343975	1.46347	258	892	30	17810	TLR5,TLR8,FXYD2,HVCN1,TIMP1,MAPK13,CYBA,BMF,TLR4,CAPN3,TLR7,TLR3,TGFB1,BAG3,IRF1,TNFRSF1A,GJA1,MYD88,TP53INP1,ZFP36L1,LTBR,SFRP1,ABCB1A,ATP1A2,ATM,ZMPSTE24,DAG1,RAB11B,ADSS,MAPK3
GO:BP	positive regulation of lymphocyte chemotaxis	GO:0140131	0.0348215	1.45815	16	56	3	17810	CCL3,CXCL13,CCL7
GO:BP	regulation of tyrosine phosphorylation of STAT protein	GO:0042509	0.0362293	1.44094	58	461	9	17810	TNFSF18,HCLS1,SOCS3,IGF1,CSF1R,TNFRSF1A,LYN,IL6R,PARP14
GO:BP	bone remodeling	GO:0046849	0.0365764	1.4368	84	680	13	17810	FCGR3A,RAC2,TCIRG1,SYK,TPP1,MITF,INPP5D,ACP5,GJA1,LRRK1,NOTCH2,SFRP1,LTBP3
GO:BP	signaling	GO:0023052	0.0368334	1.43376	6490	308	148	17810	MMP8,HMOX1,LGALS3,CLEC4D,SPP1,LILRB4,CCL2,FCNB,CCL6,GPNMB,CCL4,MMP12,TLR5,TLR8,GDF15,TSSK4,PLAU,CLEC7A,CCL3,GPR183,C5AR1,MYO1G,HSPB1,SIGLEC1,SOST,CD68,CXCL13,CCL7,NCF1,S100A4,BCL2L14,ATF3,BCL3,FCGR3A,HCST,LSP1,FGR,BCL2A1,RAC2,CELA1,AABR07039446.2,OSMR,PTPRC,TNFSF18,GFAP,HCLS1,IL21R,CYBB,TYROBP,CD22,ITGAL,ITGB2,SOCS3,CD14,TREM2,CD84,VAV1,TIMP1,KCNN4,MT2A,ABCA1,FCRL2,GLIPR2,ARHGAP30,RIPK3,FCER1G,TL…
GO:BP	complement-mediated synapse pruning	GO:0150062	0.0370913	1.43073	4	291	3	17810	TREM2,C1QA,ITGAM
GO:BP	positive regulation of cellular metabolic process	GO:0031325	0.0377445	1.42315	2747	993	201	17810	MMP8,HMOX1,SPP1,GPNMB,MMP12,TLR5,GDF15,RUNX3,CLEC7A,CCL3,APOBEC1,SOST,TFEC,SLC11A1,NCF1,ATF3,BCL3,FGR,CELA1,TNFSF18,HCLS1,ITGB2,TREM2,RIPK3,TSPO,TLR2,CD86,LAPTM5,P2RX1,CD4,CYBA,WAS,CARD14,LCP2,IRF8,VIM,CTSC,FCGR1A,CD33,TMEM173,TLR4,CAPN3,IRGM,IGF1,NLRP3,CSF1R,IKZF1,AIF1,NCKAP1L,CD44,FGD2,SPI1,TLR3,MLKL,ANXA1,ITGAM,PYCARD,CEBPA,GSN,NR1H3,LYL1,MSN,TGFB1,GRN,IRF5,LGMN,BAG3,ANXA2,CX3CR1,TNIP2,SYK,IRF…
GO:BP	regulation of protein serine/threonine kinase activity	GO:0071900	0.0382982	1.41682	383	1152	47	17810	GDF15,PTPN6,TLR4,IRGM,IGF1,CCNO,CSF1R,FGD2,MLKL,PYCARD,SYK,LYN,IRAK3,SHC1,PIK3CG,APOE,MDFIC,CKS2,CIB1,SFRP1,ADAM17,WNT5A,CD81,SH2B3,AKAP13,ERN1,GAB1,GSTP1,PKD1,FGFR1,SLC27A1,INCENP,DAZAP2,IRAK1,TSG101,DNAJA1,FBXO7,PAK1,CAMK1,PRKAR1B,PRKAG2,TAOK3,PRDX2,MAGED1,PDGFA,STK39,UCHL1
GO:BP	regulation of receptor clustering	GO:1903909	0.0384135	1.41552	10	684	5	17810	GSN,TGFB1,SLC7A11,LRP4,CD81
GO:BP	positive regulation of monocyte chemotaxis	GO:0090026	0.0388129	1.41102	18	595	6	17810	CCL2,PLA2G7,TNFSF18,AIF1,LGMN,ANO6
GO:BP	positive regulation of exocytosis	GO:0045921	0.0391434	1.40734	75	1016	15	17810	FGR,ITGB2,FCER1G,ITGAM,SYK,UNC13D,SDC4,LAMP1,SDCBP,TSG101,RAB3D,CDK5,ATP13A2,ARF1,STXBP1
GO:BP	dendritic cell cytokine production	GO:0002371	0.0393238	1.40534	11	280	4	17810	CLEC7A,TLR2,TLR4,TLR3
GO:BP	regulation of dendritic cell cytokine production	GO:0002730	0.0393238	1.40534	11	280	4	17810	CLEC7A,TLR2,TLR4,TLR3
GO:BP	multicellular organismal homeostasis	GO:0048871	0.0400587	1.3973	426	680	35	17810	FABP4,SLC11A1,FCGR3A,RAC2,CMKLR1,PM20D1,TLR4,SASH3,TCIRG1,NR1H3,TGFB1,UCP2,SYK,GPX1,CSF1,AQP4,TPP1,INPP5D,ACP5,PRDM16,GJA1,LRRK1,ACADL,ACACB,CRB2,ADGRV1,TJP2,CTSH,DECR1,PRCP,ABCB1A,NOTCH1,ADAM17,LIPA,LTBP3
GO:BP	regulation of establishment of protein localization	GO:0070201	0.0402399	1.39534	407	1182	50	17810	CCL2,HCLS1,TREM2,KCNN4,TLR2,LCP1,CD33,TLR4,IGF1,ANXA1,ITGAM,TCIRG1,NR1H3,TGFB1,RHBDF2,BAG3,SLC7A11,STOM,SREBF1,PRR5L,GJA1,APOE,MDFIC,CIB1,SFRP1,ABCG1,CD81,CPT1A,LRP1,ADAM9,CD200,TSG101,CCT6A,CCT8,CCT7,DNAJA1,GSK3A,CDK5,ATP13A2,CAMK1,NDFIP1,ARF1,HDAC3,VPS35,TRIM28,TCP1,APBB1,CYP51,ZPR1,PFKL
GO:BP	response to granulocyte macrophage colony-stimulating factor	GO:0097012	0.0407606	1.38976	9	793	5	17810	CD4,ZFP36,CSF2RA,ETV3,NPR2
GO:BP	cellular response to granulocyte macrophage colony-stimulating factor stimulus	GO:0097011	0.0407606	1.38976	9	793	5	17810	CD4,ZFP36,CSF2RA,ETV3,NPR2
GO:BP	negative regulation of programmed cell death	GO:0043069	0.0421576	1.37512	765	460	40	17810	HMOX1,LGALS3,CCL2,C5AR1,HSPB1,BCL3,BCL2A1,HCLS1,SOCS3,TREM2,FCER1G,HCK,NAIP2,LAPTM5,CARD14,BMF,FCGR2B,DOCK8,CAPN3,IGF1,CSF1R,AIF1,NCKAP1L,CD44,GRN,LGMN,BAG3,CX3CR1,TNIP2,GPX1,ITGA5,DAB2,NES,TMBIM1,ANGPTL4,AXL,MITF,SHC1,AAMDC,PIK3CG
GO:BP	organic substance transport	GO:0071702	0.0430749	1.36578	1806	1188	164	17810	SPP1,CCL2,FABP4,MMP12,HSPB1,APOBEC1,SLC11A1,NCF1,RAB32,ARL11,GFAP,HCLS1,FOLR2,TREM2,KCNN4,SLC37A2,ABCA1,RAB20,FCER1G,TLR2,LCP1,MGST1,PCTP,LAPTM5,P2RX1,NEWGENE_2134,ABCC3,BTK,UNC93B1,SLC14A1,CD33,TLR4,IGF1,SLC15A3,ANXA1,ITGAM,SLC17A9,TCIRG1,IL10RA,NR1H3,TGFB1,SLC2A5,APOBR,RHBDF2,IGF2BP3,BAG3,ANXA2,SLC7A11,SYK,P2RX7,STOM,MYO7A,AQP4,SREBF1,CD63,TAP1,SLC1A5,SLC29A3,ZFP36,HK2,PRR5L,NPC2,GJA1,PLTP,APOE…
GO:BP	regulation of acute inflammatory response to antigenic stimulus	GO:0002864	0.0431604	1.36491	14	218	4	17810	FCER1G,BTK,FCGR2B,FCGR1A
GO:BP	hypersensitivity	GO:0002524	0.0431604	1.36491	14	218	4	17810	FCER1G,BTK,FCGR2B,FCGR1A
GO:BP	regulation of CD4-positive, alpha-beta T cell activation	GO:2000514	0.0436179	1.36034	51	684	10	17810	TNFSF18,HLX,SASH3,NLRP3,NCKAP1L,ANXA1,VSIR,LOXL3,TGFBR2,CD81
GO:BP	positive regulation of apoptotic cell clearance	GO:2000427	0.0441697	1.35488	5	228	3	17810	CCL2,TREM2,C2
GO:BP	amyloid precursor protein metabolic process	GO:0042982	0.044796	1.34876	61	1285	15	17810	IGF1,LYN,APOE,IFNGR1,ABCG1,ADAM17,CLU,NTRK2,RTN3,GSK3A,RTN2,NSG1,RTN4,RTN1,DHCR24
GO:BP	positive regulation of establishment of protein localization	GO:1904951	0.0450634	1.34618	235	1150	33	17810	CCL2,HCLS1,TREM2,KCNN4,TLR2,CD33,TLR4,IGF1,ITGAM,BAG3,STOM,PRR5L,GJA1,CIB1,ABCG1,CD81,LRP1,ADAM9,TSG101,CCT6A,CCT8,CCT7,GSK3A,CDK5,ATP13A2,CAMK1,ARF1,HDAC3,VPS35,TRIM28,TCP1,APBB1,ZPR1
GO:BP	antigen processing and presentation of exogenous peptide antigen via MHC class I	GO:0042590	0.0450924	1.3459	8	425	4	17810	FCER1G,FCGR1A,IFI30,TAP1
GO:BP	positive regulation of tyrosine phosphorylation of STAT protein	GO:0042531	0.0453357	1.34356	46	461	8	17810	TNFSF18,HCLS1,IGF1,CSF1R,TNFRSF1A,LYN,IL6R,PARP14
GO:BP	cell morphogenesis	GO:0000902	0.0458723	1.33845	870	1291	96	17810	CCL2,LST1,CCL3,CCL7,FGR,RAC2,ST14,HCK,PARVG,FERMT3,SPTA1,UNC93B1,PTPN6,FES,CSF1R,NCKAP1L,CD44,SPI1,ANXA1,MSN,TGFB1,S100A13,MYO7A,NES,TAL1,FN1,AXL,POSTN,GJA1,UNC13D,APOE,HPS1,DDR1,LIMS2,CIB1,LAMB2,METRN,LRP4,HEXA,PLXNB1,NOTCH1,HEXB,LIPA,LAMA5,WNT5A,CLU,SLC1A3,PTPRZ1,ZMPSTE24,RHOC,ITGB1,LRP1,RHOQ,PLXNB2,MYO10,MEGF8,DAG1,P4HB,CDC42SE1,SH3KBP1,STRADB,DPYSL4,TPM1,ADD1,ARPC2,WASF1,PARP6,MAP2K2,CDK5,SHT…
GO:BP	negative regulation of antigen receptor-mediated signaling pathway	GO:0050858	0.046066	1.33662	30	204	5	17810	LILRB4,CD22,LAPTM5,PTPN6,FCGR2B
GO:BP	positive regulation of epithelial cell proliferation	GO:0050679	0.0461647	1.33569	169	671	19	17810	HMOX1,CCL2,MMP12,C5AR1,CYBA,TLR4,IGF1,STAT5A,GRN,B4GALT1,CAV2,TGFBR1,CYP7B1,NOTCH2,SFRP1,NOTCH1,ADAM17,BMPR1A,WNT5A
GO:BP	endothelial cell migration	GO:0043542	0.0463415	1.33403	174	771	21	17810	HMOX1,HSPB1,CXCL13,ITGB2,ANXA1,STAT5A,LGMN,GPX1,RAB13,PIK3CG,APOE,NFE2L2,CIB1,RIN2,GLUL,PRCP,NOTCH1,ADAM17,WNT5A,FGFR1,ITGB1
GO:BP	regulation of secretion	GO:0051046	0.0464087	1.3334	485	1188	57	17810	SPP1,FGR,RAC2,ITGB2,TREM2,CD84,KCNN4,FCER1G,TLR2,CYBA,TIFAB,FES,CD33,TLR4,IGF1,SPI1,ANXA1,PRAM1,ITGAM,TCIRG1,NR1H3,RHBDF2,SYK,TNFRSF1A,LYN,SREBF1,GJA1,UNC13D,APOE,MAOB,SDC4,SFRP1,ABCG1,NOTCH1,COMT,CHD7,CPT1A,MYO6,LRP1,ADAM9,LAMP1,SDCBP,CD200,TSG101,RAB3D,CDK5,ATP13A2,ARF1,STXBP1,RGD1311164,VPS35,RABGEF1,APBB1,CYP51,STK39,PFKL,RTN4
GO:BP	response to toxic substance	GO:0009636	0.0464527	1.33299	161	1040	24	17810	CCL3,MT2A,TLR2,MGST1,AKR1B8,AC128848.1,SLC7A11,GPX1,PTGS1,TP53INP1,APOE,NFE2L2,MAOB,DHFR,AABR07012795.1,ABCB1A,MT-CYB,WAPL,GSTP1,NNT,BLMH,ADH5,PRDX2,KDM1A
GO:BP	innate immune response activating cell surface receptor signaling pathway	GO:0002220	0.0493214	1.30696	8	134	3	17810	FCNB,TYROBP,TLR2
GO:BP	innate immune response-activating signal transduction	GO:0002758	0.0493214	1.30696	8	134	3	17810	FCNB,TYROBP,TLR2
GO:CC	lysosome	GO:0005764	5.43012e-14	13.2652	367	723	54	17782	CD68,SLC11A1,GFAP,CTSZ,HCK,AC111885.1,LAPTM5,UNC93B1,CTSC,CD1D1,TMEM63A,RAB7B,RNASET2,IRGM,SLC15A3,TLR7,ANXA1,TCIRG1,IFI30,CTSD,GRN,LGMN,ANXA2,CTSS,GUSB,MYO7A,TMBIM1,CD63,SLC29A3,TPP1,ACP5,NAAA,LITAF,NPC2,GJA1,UNC13D,APOE,AABR07053516.1,MLC1,TPCN2,GALC,CTSA,CTSB,LAMP2,CTSH,HEXA,PRCP,MAN2B1,HEXB,AGA,MFSD1,GALNS,ARSG,DPP7
GO:CC	lytic vacuole	GO:0000323	5.43012e-14	13.2652	367	723	54	17782	CD68,SLC11A1,GFAP,CTSZ,HCK,AC111885.1,LAPTM5,UNC93B1,CTSC,CD1D1,TMEM63A,RAB7B,RNASET2,IRGM,SLC15A3,TLR7,ANXA1,TCIRG1,IFI30,CTSD,GRN,LGMN,ANXA2,CTSS,GUSB,MYO7A,TMBIM1,CD63,SLC29A3,TPP1,ACP5,NAAA,LITAF,NPC2,GJA1,UNC13D,APOE,AABR07053516.1,MLC1,TPCN2,GALC,CTSA,CTSB,LAMP2,CTSH,HEXA,PRCP,MAN2B1,HEXB,AGA,MFSD1,GALNS,ARSG,DPP7
GO:CC	vesicle	GO:0031982	2.68926e-13	12.5704	1424	1092	164	17782	CCL2,GPNMB,SLC39A2,C5AR1,MYO1G,SIGLEC1,SLC39A4,CD68,SLC11A1,RAB32,RAC2,MYO1F,CTSZ,NCF4,CYBB,CD22,KCNN4,ABCA1,RAB20,TLR2,HCK,CTSE,CD86,LAPTM5,CAPG,CYBA,BTK,UNC93B1,WAS,BMF,MRC1,VIM,FCGR2B,FES,RAB7B,TMEM173,ACR,GBP5,IRGM,PLD4,SLC15A3,TLR7,FGD2,ANXA1,SLC17A9,TCIRG1,GBP2,GSN,A3GALT2,FCGRT,BGN,GGTA1,GRN,CLIC1,LGMN,ANXA2,SYK,ADAMTS1,CTSS,ITGA5,RAB13,DAB2,MYO7A,SSPN,TMBIM1,CAV2,FN1,AQP4,CD63,TPP1,CFP,AH…
GO:CC	cell surface	GO:0009986	5.58747e-13	12.2528	797	818	90	17782	ITGAX,LILRB4,FCNB,TLR8,PLAU,CLEC7A,C5AR1,FCGR3A,HCST,PTPRC,TNFSF18,CTSZ,FOLR2,TYROBP,CD22,ITGAL,ITGB2,CD14,ABCA1,CFH,FCRL2,FCER1G,TLR2,ADGRE1,CD53,CD86,P2RX1,CD4,MRC1,FCGR2B,CD1D1,FCGR1A,CD33,TLR4,CSF1R,CD44,TLR3,ANXA1,ITGAM,MSN,FCGRT,BGN,ANXA2,CX3CR1,SLC7A11,ITGA5,B4GALT1,TNFRSF1A,ITGB4,AQP4,NRROS,CD63,AXL,CD48,NFAM1,APOE,MXRA8,VSIR,CSF2RA,CD9,NOTCH2,TGFBR2,ANXA4,SDC4,ADGRV1,CTSB,ADGRE5,CD276,SF…
GO:CC	vacuole	GO:0005773	2.92889e-12	11.5333	455	723	58	17782	CD68,SLC11A1,GFAP,CTSZ,HCK,AC111885.1,LAPTM5,UNC93B1,CTSC,CD1D1,TMEM63A,RAB7B,RNASET2,TMEM173,ACR,IRGM,SLC15A3,TLR7,ANXA1,TCIRG1,IFI30,CTSD,GRN,LGMN,ANXA2,CTSS,GUSB,MYO7A,TMBIM1,CD63,SLC29A3,TPP1,ACP5,NAAA,LITAF,NPC2,GJA1,TP53INP1,UNC13D,APOE,AABR07053516.1,MLC1,TPCN2,GALC,CTSA,CTSB,LAMP2,CTSH,HEXA,PRCP,GLB1L,MAN2B1,HEXB,AGA,MFSD1,GALNS,ARSG,DPP7
GO:CC	phagocytic vesicle	GO:0045335	1.13171e-11	10.9463	81	363	18	17782	SLC11A1,RAB32,CYBB,ABCA1,RAB20,TLR2,CAPG,UNC93B1,WAS,VIM,RAB7B,IRGM,PLD4,TLR7,TCIRG1,GSN,SYK,CTSS
GO:CC	cytoplasmic vesicle	GO:0031410	4.82713e-10	9.31631	1314	1092	145	17782	CCL2,GPNMB,SLC39A2,C5AR1,SIGLEC1,SLC39A4,CD68,SLC11A1,RAB32,RAC2,CTSZ,NCF4,CYBB,CD22,ABCA1,RAB20,TLR2,HCK,CTSE,LAPTM5,CAPG,CYBA,BTK,UNC93B1,WAS,BMF,MRC1,VIM,FCGR2B,FES,RAB7B,TMEM173,ACR,GBP5,IRGM,PLD4,SLC15A3,TLR7,FGD2,ANXA1,SLC17A9,TCIRG1,GBP2,GSN,FCGRT,BGN,GRN,LGMN,ANXA2,SYK,ADAMTS1,CTSS,ITGA5,RAB13,DAB2,MYO7A,SSPN,TMBIM1,CAV2,AQP4,CD63,TPP1,CFP,MMP14,LITAF,GJA1,UNC13D,APOE,HPS1,AABR07053516.1,…
GO:CC	intracellular vesicle	GO:0097708	6.45973e-10	9.18979	1319	1092	145	17782	CCL2,GPNMB,SLC39A2,C5AR1,SIGLEC1,SLC39A4,CD68,SLC11A1,RAB32,RAC2,CTSZ,NCF4,CYBB,CD22,ABCA1,RAB20,TLR2,HCK,CTSE,LAPTM5,CAPG,CYBA,BTK,UNC93B1,WAS,BMF,MRC1,VIM,FCGR2B,FES,RAB7B,TMEM173,ACR,GBP5,IRGM,PLD4,SLC15A3,TLR7,FGD2,ANXA1,SLC17A9,TCIRG1,GBP2,GSN,FCGRT,BGN,GRN,LGMN,ANXA2,SYK,ADAMTS1,CTSS,ITGA5,RAB13,DAB2,MYO7A,SSPN,TMBIM1,CAV2,AQP4,CD63,TPP1,CFP,MMP14,LITAF,GJA1,UNC13D,APOE,HPS1,AABR07053516.1,…
GO:CC	endocytic vesicle	GO:0030139	6.62723e-09	8.17867	145	368	20	17782	CCL2,SLC11A1,RAB32,CYBB,ABCA1,RAB20,TLR2,CAPG,UNC93B1,WAS,VIM,RAB7B,IRGM,PLD4,TLR7,TCIRG1,GSN,SYK,CTSS,RAB13
GO:CC	phagocytic cup	GO:0001891	7.83091e-09	8.10619	17	394	9	17782	MYO1G,BIN2,LCP1,TLR4,IRGM,AIF1,MEGF10,ANXA1,ARHGAP25
GO:CC	side of membrane	GO:0098552	1.48668e-08	7.82778	583	236	31	17782	ITGAX,FCNB,TLR8,FCGR3A,FGR,PTPRC,GFAP,FOLR2,S100A6,CD22,ITGAL,ITGB2,CD14,ABCA1,CFH,FCER1G,TLR2,HCK,GNGT2,CNR2,ADGRE1,CD86,SPTA1,P2RX1,CD4,FCGR2B,FES,RASAL3,FCGR1A,CD33,TLR4
GO:CC	extracellular matrix	GO:0031012	1.75125e-08	7.75665	321	807	44	17782	MMP8,FCNB,MMP12,TIMP1,COL17A1,SSC5D,CD180,MMP19,FGL2,TECTA,TGFB1,BGN,ANXA2,ADAMTS1,ENTPD2,ITGB4,SCARA3,FN1,ANGPTL4,POSTN,FREM1,MMP14,APOE,OLFML2A,ADAMTSL4,EMILIN1,LAMB2,COL5A2,SFRP1,COL11A1,COL27A1,COL4A1,LAMA5,ITGA6,WNT5A,FBN1,LTBP3,COL4A5,NID1,PTPRZ1,LRIG1,COL4A2,DAG1,AGRN
GO:CC	external encapsulating structure	GO:0030312	2.1536e-08	7.66684	323	807	44	17782	MMP8,FCNB,MMP12,TIMP1,COL17A1,SSC5D,CD180,MMP19,FGL2,TECTA,TGFB1,BGN,ANXA2,ADAMTS1,ENTPD2,ITGB4,SCARA3,FN1,ANGPTL4,POSTN,FREM1,MMP14,APOE,OLFML2A,ADAMTSL4,EMILIN1,LAMB2,COL5A2,SFRP1,COL11A1,COL27A1,COL4A1,LAMA5,ITGA6,WNT5A,FBN1,LTBP3,COL4A5,NID1,PTPRZ1,LRIG1,COL4A2,DAG1,AGRN
GO:CC	cell-substrate junction	GO:0030055	6.69509e-08	7.17424	149	883	29	17782	ITGB2,HCK,PARVG,LCP1,FERMT3,COL17A1,CYBA,FES,GSN,MSN,ITGA5,ITGB4,CAV2,LIMS2,TRIP6,ABCB1A,CPNE3,LIMA1,ADAM17,TNS3,ITGA6,SORBS3,TLN1,EFS,PLEC,ITGB1,DAG1,SH3KBP1,ARPC2
GO:CC	collagen-containing extracellular matrix	GO:0062023	2.26817e-07	6.64432	192	807	31	17782	FCNB,TIMP1,SSC5D,FGL2,TECTA,ANXA2,ADAMTS1,ENTPD2,ITGB4,FN1,ANGPTL4,POSTN,FREM1,ADAMTSL4,EMILIN1,LAMB2,COL5A2,SFRP1,COL11A1,COL27A1,COL4A1,LAMA5,ITGA6,FBN1,LTBP3,COL4A5,NID1,PTPRZ1,COL4A2,DAG1,AGRN
GO:CC	membrane raft	GO:0045121	9.8537e-07	6.0064	234	823	34	17782	ITGB2,CD14,TREM2,ABCA1,TLR2,HCK,FAS,CD4,BTK,LCP2,FCGR2B,FCGR1A,ITGAM,ANXA2,TNFRSF1A,STOM,LYN,CAV2,TPP1,CD48,AHNAK,NFAM1,GJA1,MLC1,TGFBR2,ADAM17,BMPR1A,SULF1,ATP1A2,ITGB1,RHOQ,DAG1,SDCBP,ADGRG1
GO:CC	membrane microdomain	GO:0098857	1.10224e-06	5.95772	235	823	34	17782	ITGB2,CD14,TREM2,ABCA1,TLR2,HCK,FAS,CD4,BTK,LCP2,FCGR2B,FCGR1A,ITGAM,ANXA2,TNFRSF1A,STOM,LYN,CAV2,TPP1,CD48,AHNAK,NFAM1,GJA1,MLC1,TGFBR2,ADAM17,BMPR1A,SULF1,ATP1A2,ITGB1,RHOQ,DAG1,SDCBP,ADGRG1
GO:CC	endosome	GO:0005768	1.24602e-06	5.90448	626	1195	82	17782	SIGLEC1,CD68,SLC11A1,RAB32,NCF4,CD22,ABCA1,CTSE,CYBA,UNC93B1,MRC1,FCGR2B,RAB7B,TMEM173,IRGM,PLD4,SLC15A3,TLR7,FGD2,ANXA1,TCIRG1,FCGRT,GRN,LGMN,ANXA2,CTSS,TMBIM1,AQP4,CD63,TPP1,MMP14,LITAF,GJA1,APOE,MLC1,TPCN2,SLC9A9,LAMP2,CMTM6,EHD4,ABCG1,SCAMP2,ATP1A2,NTRK2,SNX5,ITGB1,ECE1,LRP1,RAB31,ANKRD13A,LAMP1,MVB12B,GPR107,CHMP7,TSG101,RAB11B,VPS8,ARPC2,VPS4A,LZTR1,VPS53,SNX25,ATP13A2,GRB2,ARF1,VPS26B,NSG2…
GO:CC	anchoring junction	GO:0070161	1.77883e-06	5.74986	503	909	58	17782	ITGAL,ITGB2,VAV1,HCK,PARVG,LCP1,FERMT3,CD53,COL17A1,CYBA,WAS,PTPN6,LCP2,FES,GSN,MSN,ITGA5,RAB13,B4GALT1,ITGB4,CAV2,AQP4,AHNAK,GJA1,AABR07053516.1,MLC1,LIMS2,IGSF11,FHOD1,TJP2,TRIP6,MYO1E,FABP7,ABCB1A,FGFRL1,CPNE3,LIMA1,NOTCH1,ADAM17,TNS3,ITGA6,SORBS3,TLN1,ATP1A2,GAB1,EFS,PLEC,JAM2,FRMD4B,ITGB1,ADAM15,DAG1,SH3KBP1,ADD1,CTNNA2,ARPC2,CYTH2,PPP1CA
GO:CC	cell leading edge	GO:0031252	2.57167e-06	5.58979	292	1161	47	17782	MYO1G,FGR,RAC2,S100A6,LCP1,CAPG,VIM,PDLIM4,DOCK8,AIF1,CD44,FGD2,GSN,PSD4,ANXA2,ITGA5,RAB13,ITGB4,CIB1,PLEKHH2,GDPD2,S100B,LIMA1,ADAM17,TLN1,SPATA13,FRMD4B,MYO6,ITGB1,DAG1,P4HB,TPM1,YWHAZ,ARPC2,WASF1,DCTN1,CDK5,SHTN1,PAK1,ARF1,FAM89B,ATP6V1B2,TUBB3,EPS8,STMN2,APBB1,MTM1
GO:CC	perinuclear region of cytoplasm	GO:0048471	2.64721e-06	5.57721	497	1003	61	17782	HMOX1,CCL2,S100A4,CYBB,S100A6,ABCA1,LCP1,LAPTM5,CYBA,BTK,PDLIM4,TMEM173,GBP5,TLR4,AIF1,GBP2,GSN,MSN,CLIC1,S100A13,LGMN,ANXA2,CX3CR1,MVP,CSF1,STOM,LYN,CAV2,MLC1,TNFSF12,CIB1,ANXA4,ADGRV1,RASGRP3,CTSB,STAT4,EHD4,S100B,SEC23B,CLU,AKAP13,SNX5,MYO6,ITGB1,ECE1,ANKRD13A,LAMP1,EIF4E,YWHAZ,VPS4A,YWHAB,RNF41,APLP1,GNB2,COPS8,VPS53,COPS5,SHTN1,NDFIP1,ARF1,ATXN10
GO:CC	focal adhesion	GO:0005925	6.2983e-06	5.20078	139	883	25	17782	ITGB2,HCK,PARVG,LCP1,CYBA,FES,GSN,MSN,ITGA5,CAV2,LIMS2,TRIP6,ABCB1A,CPNE3,LIMA1,ADAM17,TNS3,SORBS3,TLN1,EFS,PLEC,ITGB1,DAG1,SH3KBP1,ARPC2
GO:CC	external side of plasma membrane	GO:0009897	6.8065e-06	5.16708	437	818	48	17782	ITGAX,FCNB,TLR8,FCGR3A,PTPRC,FOLR2,CD22,ITGAL,ITGB2,CD14,ABCA1,CFH,FCER1G,TLR2,ADGRE1,CD86,P2RX1,CD4,FCGR2B,FCGR1A,CD33,TLR4,ANXA1,ITGAM,FCGRT,CX3CR1,ITGA5,B4GALT1,AQP4,CD48,APOE,VSIR,CSF2RA,CD9,TGFBR2,CTSB,ADGRE5,CD276,ABCG1,BMPR1A,ITGA6,ITGB1,ECE1,LRP1,ADAM9,DAG1,P4HB,LAMP1
GO:CC	cytoplasm	GO:0005737	7.38747e-06	5.1315	8997	1315	761	17782	HMOX1,LGALS3,SPP1,CCL2,FABP4,GPNMB,MMP12,GDF15,TSSK4,PLIN4,AABR07028989.1,RUNX3,CLEC7A,LST1,CCL3,SLC39A2,C5AR1,MYO1G,HSPB1,APOBEC1,SIGLEC1,SLC39A4,CD68,SLC11A1,NCF1,PLA2G7,S100A4,BCL2L14,BCL3,RAB32,FGR,BCL2A1,RAC2,CCDC103,TBXAS1,MYO1F,GFAP,CTSZ,HCLS1,AADAT,NCF4,CYBB,S100A3,S100A6,CD22,ITGB2,CD14,SLC37A2,ABCA1,RAB20,CFH,GLIPR2,RIPK3,TSPO,TLR2,HCK,GNGT2,PARVG,BIN2,CTSE,TNFAIP2,CNR2,AC111885.1,LCP1,…
GO:CC	filopodium	GO:0030175	8.30116e-06	5.08086	74	1264	21	17782	MYO1G,LCP1,MSN,CIB1,ITGA6,SPATA13,ITGB1,MYO10,DAG1,UBE2K,CDK5,SHTN1,MORN4,FXR2,TUBB3,APBB1,FGF13,MTM1,GAP43,FSCN1,KITLG
GO:CC	actin cytoskeleton	GO:0015629	9.12269e-06	5.03988	412	905	49	17782	MYO1G,FGR,RAC2,MYO1F,HCLS1,HCK,PARVG,BIN2,LCP1,FERMT3,SPTA1,CAPG,CYBA,WAS,BMF,PDLIM4,FYB1,AIF1,ANXA1,GSN,BAG3,LOC680875,MYO7A,AXL,AHNAK,ARPC1B,PLEKHH2,FHOD1,TRIP6,GDPD2,MYO1E,ABCB1A,LIMA1,ADAM17,GAS2L3,SWAP70,WIPF1,MYO9B,AKAP13,DENND2A,MYO6,RHOQ,MYO10,CNN3,LANCL2,DSTN,TPM1,ARPC2,EHBP1
GO:CC	receptor complex	GO:0043235	1.67002e-05	4.77728	315	781	37	17782	ITGAX,OSMR,ITGAL,ITGB2,CD14,TLR2,PTPN6,TLR4,TLR7,CD44,ITGAM,NR1H3,NPR1,SYK,ITGA5,TNFRSF1A,ITGB4,IL6R,RXRA,ITGA7,DDR1,EMILIN1,CSF2RA,NOTCH2,TGFBR2,ADGRV1,PLXNB1,NOTCH1,BMPR1A,ITGA6,TRIL,NTRK2,SMAD3,FGFR1,ITGB1,LRP1,PLXNB2
GO:CC	protein complex involved in cell adhesion	GO:0098636	1.70109e-05	4.76927	32	771	11	17782	ITGAX,ITGAL,ITGB2,ITGAM,ITGA5,ITGB4,ITGA7,EMILIN1,ITGA6,JAM2,ITGB1
GO:CC	integrin complex	GO:0008305	3.06157e-05	4.51406	27	771	10	17782	ITGAX,ITGAL,ITGB2,ITGAM,ITGA5,ITGB4,ITGA7,EMILIN1,ITGA6,ITGB1
GO:CC	extracellular space	GO:0005615	4.3944e-05	4.3571	1406	760	101	17782	MMP8,LOC299282,SPP1,CCL2,FCNB,CCL6,CCL4,MMP12,GDF15,PLAU,CCL3,PLBD1,SOST,CXCL13,CCL7,PLA2G7,ST14,CTSZ,CD14,TIMP1,CFH,CD86,COL17A1,CAPG,NEWGENE_2134,CP,CFD,CTSC,SMPDL3A,PM20D1,SSC5D,RNASET2,CD180,IGF1,LGI4,MMP19,FGL2,ANXA1,ITGAM,CXCL16,GSN,TGFB1,FCGRT,CTSD,GRN,CLIC1,S100A13,ANXA2,CTSS,ITGA5,CSF1,TNFRSF1A,GUSB,SCARA3,FN1,ANGPTL4,CD63,AXL,POSTN,CFP,AHNAK,PROS1,MMP14,NPC2,PLTP,APOE,LOXL3,CREG1,IL16,T…
GO:CC	basement membrane	GO:0005604	0.000194606	3.71084	91	807	17	17782	TIMP1,ANXA2,ADAMTS1,ENTPD2,ITGB4,FN1,FREM1,LAMB2,COL4A1,LAMA5,ITGA6,FBN1,COL4A5,NID1,COL4A2,DAG1,AGRN
GO:CC	cell periphery	GO:0071944	0.000201396	3.69595	5257	829	309	17782	MMP8,LGALS3,CLEC4D,ITGAX,FCNB,RGD1559482,GPNMB,MMP12,TLR5,TLR8,PLIN4,TSPAN10,SLC39A2,GPR183,C5AR1,MYO1G,HSPB1,SIGLEC1,SLC39A4,CD68,SLC11A1,NCF1,FXYD2,BCL3,FCGR3A,FGR,RAC2,MYO1F,OSMR,ST14,HVCN1,PTPRC,ARL11,CTSZ,HCLS1,FOLR2,NCF4,CYBB,S100A3,TYROBP,S100A6,CD22,ITGAL,ITGB2,CD14,TREM2,CD84,TIMP1,KCNN4,ABCA1,CFH,FCRL2,FCER1G,TLR2,HCK,GNGT2,FAS,PARVG,C3AR1,BIN2,TNFAIP2,CNR2,ADGRE1,PSCA,LCP1,F2RL3,CD53,C…
GO:CC	extracellular region	GO:0005576	0.000207909	3.68213	1948	760	127	17782	MMP8,LOC299282,LGALS3,SPP1,CCL2,FCNB,CCL6,CCL4,MMP12,GDF15,PLAU,CCL3,PLBD1,SOST,CXCL13,CCL7,PLA2G7,CCDC103,ST14,CTSZ,CD14,TIMP1,CFH,GLIPR2,PF4,CD86,COL17A1,CAPG,NEWGENE_2134,CP,PRRG4,CFD,CTSC,SMPDL3A,C1QA,PM20D1,CYTH4,SSC5D,RNASET2,C2,C1QC,CD180,IGF1,C1QB,LGI4,MMP19,FGL2,ANXA1,ITGAM,PYCARD,CXCL16,GBP2,GSN,IFI30,TGFB1,FCGRT,CTSD,GRN,CLIC1,S100A13,LGMN,ANXA2,ADAMTS1,CTSS,ITGA5,CSF1,TNFRSF1A,GUSB,SC…
GO:CC	chaperone complex	GO:0101031	0.000218843	3.65987	25	1335	11	17782	BAG3,HSPB8,CCT6A,PPP5C,CCT8,CCT7,CDC37,STIP1,TCP1,CCT2,PSMG1
GO:CC	NADPH oxidase complex	GO:0043020	0.000241026	3.61794	8	184	4	17782	NCF1,NCF4,CYBB,CYBA
GO:CC	cell body	GO:0044297	0.00024155	3.61699	407	1334	59	17782	CCL2,GFAP,CYBB,CD22,CFH,TLR2,CNR2,CYBA,FCGR2B,AIF1,PYCARD,CX3CR1,EFHC1,APOE,CIB1,GLUL,FABP7,S100B,BMPR1A,SLC1A3,COMT,ATP1A2,LRP1,MYO10,CNN3,CD200,CCT6A,CCT8,FEZ1,GNB2,CCT7,CDK5,SHTN1,TMEM50A,ATP13A2,KATNB1,FXR2,ATXN10,CPNE5,GOT2,VPS35,TCP1,TRPV2,GNG3,TUBB3,STMN2,APBB1,NDUFS7,ZPR1,UCHL1,RTN4,FKBP4,TUBB5,MAPK8IP2,FBXO31,CCT2,RAC3,ATP5MC1,ACOT7
GO:CC	extracellular exosome	GO:0070062	0.000250155	3.60179	69	858	15	17782	CD86,ANXA1,CLIC1,ANXA2,FN1,CD63,AHNAK,CD9,LAMP2,CD81,NAGLU,PKD1,ADAM15,SDCBP,TSG101
GO:CC	extracellular membrane-bounded organelle	GO:0065010	0.000355911	3.44866	80	858	16	17782	CD86,ANXA1,GBP2,CLIC1,ANXA2,FN1,CD63,AHNAK,CD9,LAMP2,CD81,NAGLU,PKD1,ADAM15,SDCBP,TSG101
GO:CC	extracellular organelle	GO:0043230	0.000355911	3.44866	80	858	16	17782	CD86,ANXA1,GBP2,CLIC1,ANXA2,FN1,CD63,AHNAK,CD9,LAMP2,CD81,NAGLU,PKD1,ADAM15,SDCBP,TSG101
GO:CC	extracellular vesicle	GO:1903561	0.000767677	3.11482	75	858	15	17782	CD86,ANXA1,CLIC1,ANXA2,FN1,CD63,AHNAK,CD9,LAMP2,CD81,NAGLU,PKD1,ADAM15,SDCBP,TSG101
GO:CC	intrinsic component of plasma membrane	GO:0031226	0.000908462	3.04169	1035	184	28	17782	ITGAX,GPNMB,TLR5,TSPAN10,NCF1,FXYD2,FCGR3A,OSMR,HVCN1,FOLR2,NCF4,CYBB,TYROBP,CD22,ITGAL,ITGB2,CD14,TREM2,ABCA1,FCRL2,FCER1G,TLR2,ADGRE1,CD53,LAPTM5,P2RX1,CD4,CYBA
GO:CC	actin-based cell projection	GO:0098858	0.000982665	3.00759	168	1278	30	17782	MYO1G,MYO1F,LCP1,CD44,MSN,MYO7A,CIB1,ADGRV1,ITGA6,SPATA13,RHOC,ITGB1,MYO10,DAG1,UBE2K,CDK5,SHTN1,MORN4,FXR2,ATP6V1B2,PDGFA,TUBB3,EPS8,APBB1,FGF13,MTM1,GAP43,FSCN1,KITLG,SLC27A4
GO:CC	ruffle	GO:0001726	0.00103496	2.98508	130	1161	24	17782	FGR,S100A6,LCP1,CAPG,AIF1,FGD2,GSN,PSD4,ANXA2,ITGA5,CIB1,S100B,LIMA1,ADAM17,TLN1,SPATA13,FRMD4B,MYO6,ITGB1,TPM1,PAK1,ATP6V1B2,EPS8,MTM1
GO:CC	endomembrane system	GO:0012505	0.00146715	2.83353	2984	1370	291	17782	HMOX1,SPP1,CCL2,GDF15,AABR07028989.1,SIGLEC1,CD68,SLC11A1,RAB32,RAC2,TBXAS1,CTSZ,NCF4,CYBB,S100A3,S100A6,CD22,CD14,SLC37A2,ABCA1,RAB20,GLIPR2,TLR2,HCK,CTSE,CNR2,CYP2D1,LAPTM5,CD4,CYBA,UNC93B1,FMO5,BMF,MRC1,FCGR2B,CTSC,CD1D1,RAB7B,RNASET2,CD33,TMEM173,ACR,GBP5,TLR4,IRGM,CYP2J10,NLRP3,PLD4,SLC15A3,TLR7,CD44,FGD2,ANXA1,PYCARD,SLC17A9,TCIRG1,GBP2,UGT1A7C,A3GALT2,PARP10,FCGRT,BGN,GGTA1,GRN,RHBDF2,CLIC…
GO:CC	late endosome	GO:0005770	0.00189039	2.72345	190	1161	30	17782	SIGLEC1,CD68,SLC11A1,RAB7B,IRGM,TCIRG1,GRN,LGMN,ANXA2,CTSS,CD63,LITAF,GJA1,APOE,LAMP2,ANKRD13A,LAMP1,MVB12B,CHMP7,TSG101,VPS4A,ATP13A2,ARF1,VPS26B,NSG2,PIP4P1,VPS35,ARL8A,NSG1,MTM1
GO:CC	supramolecular complex	GO:0099080	0.00226251	2.64541	921	1326	105	17782	SLC39A2,HSPB1,RAC2,MYO1F,GFAP,HCLS1,HCK,LCP1,WAS,VIM,PDLIM4,FLNC,AIF1,BLNK,CENPU,ANXA1,ITGB1BP2,BAG3,LOC680875,TRIM25,NES,TRIM5,ZFP36,GJA1,APOE,CENPT,PMF1,ZFP36L1,CSRP1,COL5A2,CTSH,CENPF,COL11A1,GDPD2,COL27A1,COL4A1,AKNA,SYNM,CEP162,FBN1,WIPF1,DBI,COL4A5,AKAP13,FAM83H,PLEC,MYO6,COL4A2,RHOQ,KIF20A,CNN3,INCENP,DAG1,REEP3,DNM2,EIF4E,BTBD1,CCT6A,CCT8,RAB3D,DCTN1,EHBP1,FEZ1,TDRD7,KLHL22,CCT7,AABR07046…
GO:CC	integral component of plasma membrane	GO:0005887	0.00248357	2.60492	969	184	26	17782	ITGAX,GPNMB,TLR5,TSPAN10,NCF1,FXYD2,FCGR3A,OSMR,HVCN1,NCF4,CYBB,TYROBP,CD22,ITGAL,ITGB2,TREM2,ABCA1,FCRL2,FCER1G,TLR2,ADGRE1,CD53,LAPTM5,P2RX1,CD4,CYBA
GO:CC	cell junction	GO:0030054	0.00304982	2.51573	1441	1413	159	17782	CCL2,ITGAL,ITGB2,VAV1,HCK,PARVG,BIN2,LCP1,FERMT3,CD53,COL17A1,P2RX1,CYBA,WAS,PTPN6,LCP2,FCGR2B,FES,C1QA,C1QC,C1QB,MLKL,ANXA1,GSN,IFI30,MSN,ITGA5,RAB13,B4GALT1,P2RX7,MYO7A,ITGB4,CAV2,AQP4,POSTN,AHNAK,GJA1,APOE,AABR07053516.1,MLC1,LIMS2,IGSF11,CRB2,LAMB2,FHOD1,ADGRV1,TJP2,LRP4,TRIP6,MYO1E,FABP7,ABCB1A,IFNGR1,FGFRL1,CPNE3,LIMA1,NOTCH1,ADAM17,TNS3,EPB41L2,LAMA5,ITGA6,WNT5A,DBI,SORBS3,CLU,SLC1A3,COL4A…
GO:CC	lamellipodium	GO:0030027	0.00369094	2.43286	139	1329	26	17782	MYO1G,RAC2,CAPG,PDLIM4,AIF1,CD44,GSN,RAB13,CIB1,PLEKHH2,GDPD2,SPATA13,ITGB1,DAG1,P4HB,ARPC2,WASF1,CDK5,SHTN1,FAM89B,TUBB3,STMN2,APBB1,FSCN1,KITLG,ABLIM3
GO:CC	cytosol	GO:0005829	0.00375282	2.42564	3141	1297	287	17782	PLIN4,RUNX3,CCL3,NCF1,BCL2L14,BCL3,FGR,RAC2,MYO1F,HCLS1,NCF4,S100A3,S100A6,RIPK3,TSPO,HCK,LCP1,NAIP2,AKR1B8,LAPTM5,BTK,FMO5,WAS,CARD14,LCP2,VIM,CYTH4,FLNC,TMEM173,CAPN3,IRGM,HPGDS,NLRP3,IKZF1,AIF1,CNDP1,NCKAP1L,BLNK,CD44,MLKL,ANXA1,PIK3R5,PYCARD,PSMB9,STAT5A,IL10RA,GBP2,GSN,AOX1,IFI30,NR1H3,PARP10,IGF2BP3,BAG3,PLIN3,TRIM47,ANXA2,TNIP2,TRIM25,MVP,PTPN7,MYO7A,SAT1,NFKB2,SKAP2,ACY3,TRIM5,ZFP36,AHNAK…
GO:CC	actin filament	GO:0005884	0.00444834	2.3518	94	984	17	17782	RAC2,MYO1F,HCLS1,HCK,LCP1,WAS,PDLIM4,AIF1,ANXA1,GDPD2,WIPF1,AKAP13,MYO6,RHOQ,CNN3,EHBP1,PAK1
GO:CC	hemidesmosome	GO:0030056	0.0049939	2.30156	5	755	4	17782	COL17A1,ITGB4,ITGA6,PLEC
GO:CC	vesicle membrane	GO:0012506	0.00593301	2.22672	494	1241	60	17782	CD68,SLC11A1,RAB32,NCF4,TLR2,WAS,MRC1,IRGM,SLC15A3,ANXA1,SLC17A9,TCIRG1,FCGRT,ANXA2,TMBIM1,CAV2,AQP4,CD63,LITAF,GJA1,TPCN2,AABR07062512.1,ANXA4,LAMP2,CMTM6,EHD4,FGFRL1,SCAMP2,SEC23B,AGTRAP,SNX5,NECAP2,LAMP1,MVB12B,PPA1,CHMP7,SH3KBP1,HMCES,TSG101,NECAP1,RAB11B,VPS4A,LZTR1,CLTA,VPS53,ATP13A2,GRB2,NSG2,PIP4P1,VPS35,ARL8A,CLTB,VPS29,AP2M1,SH3GL3,SNX10,BOK,RAB3B,VAC14,UBA1
GO:CC	astrocyte end-foot	GO:0097450	0.00703332	2.15284	5	823	4	17782	GFAP,AQP4,MLC1,ADGRG1
GO:CC	collagen trimer	GO:0005581	0.00864636	2.06317	47	772	10	17782	FCNB,COL17A1,C1QA,PLOD1,COL5A2,COL11A1,COL27A1,COL4A1,COL4A5,COL4A2
GO:CC	plasma membrane	GO:0005886	0.0109954	1.95879	4872	409	149	17782	LGALS3,CLEC4D,ITGAX,FCNB,RGD1559482,GPNMB,TLR5,TLR8,PLIN4,TSPAN10,SLC39A2,GPR183,C5AR1,MYO1G,HSPB1,SIGLEC1,SLC39A4,CD68,SLC11A1,NCF1,FXYD2,BCL3,FCGR3A,FGR,RAC2,MYO1F,OSMR,ST14,HVCN1,PTPRC,ARL11,HCLS1,FOLR2,NCF4,CYBB,S100A3,TYROBP,S100A6,CD22,ITGAL,ITGB2,CD14,TREM2,CD84,KCNN4,ABCA1,CFH,FCRL2,FCER1G,TLR2,HCK,GNGT2,FAS,PARVG,C3AR1,BIN2,CNR2,ADGRE1,PSCA,LCP1,F2RL3,CD53,CD86,SPTA1,LAPTM5,P2RX1,ABCC3,C…
GO:CC	complex of collagen trimers	GO:0098644	0.0115937	1.93578	16	772	6	17782	COL5A2,COL11A1,COL27A1,COL4A1,COL4A5,COL4A2
GO:CC	integrin alphaL-beta2 complex	GO:0034687	0.0123773	1.90738	2	111	2	17782	ITGAL,ITGB2
GO:CC	glial cell projection	GO:0097386	0.0128984	1.88946	19	972	7	17782	GFAP,SLC7A11,AQP4,MLC1,GLUL,ADGRG1,TMEM50A
GO:CC	endosome membrane	GO:0010008	0.0132189	1.87881	245	1241	35	17782	CD68,SLC11A1,NCF4,MRC1,SLC15A3,ANXA1,FCGRT,ANXA2,TMBIM1,AQP4,CD63,LITAF,TPCN2,LAMP2,CMTM6,EHD4,SCAMP2,SNX5,MVB12B,CHMP7,TSG101,RAB11B,VPS4A,LZTR1,VPS53,NSG2,PIP4P1,VPS35,ARL8A,VPS29,SH3GL3,SNX10,BOK,VAC14,UBA1
GO:CC	supramolecular polymer	GO:0099081	0.0135969	1.86656	661	1313	77	17782	HSPB1,RAC2,MYO1F,GFAP,HCLS1,HCK,LCP1,WAS,VIM,PDLIM4,FLNC,AIF1,ANXA1,ITGB1BP2,BAG3,LOC680875,NES,GJA1,APOE,CSRP1,COL5A2,COL11A1,GDPD2,COL27A1,COL4A1,AKNA,SYNM,CEP162,FBN1,WIPF1,DBI,COL4A5,AKAP13,FAM83H,PLEC,MYO6,COL4A2,RHOQ,KIF20A,CNN3,INCENP,DAG1,REEP3,DNM2,CCT6A,CCT8,RAB3D,DCTN1,EHBP1,FEZ1,KLHL22,CCT7,AABR07046707.1,CDK5,SHTN1,TRIM32,KATNB1,PAK1,ARF1,RTN2,KLC2,TCP1,TUBB3,FGF13,MTM1,TUBA1B,FKBP4,…
GO:CC	plasma membrane region	GO:0098590	0.0153174	1.81482	857	915	71	17782	C5AR1,SLC39A4,FXYD2,FGR,OSMR,ST14,ITGB2,TREM2,HCK,P2RX1,CYBA,LCP2,EVC2,AIF1,CD44,ANXA1,ITGAM,TCIRG1,PSD4,MSN,SLC2A5,ANXA2,SLC7A11,ITGA5,B4GALT1,DAB2,MYO7A,ITGB4,CAV2,FN1,AQP4,ACY3,IL6R,SLC1A5,EVC,GJA1,MLC1,CRB2,CD9,CIB1,TGFBR2,ADGRV1,CTSB,ABCB1A,LIMA1,NOTCH1,ADAM17,BMPR1A,ITGA6,CD81,COMT,ATP1A2,SPATA13,RHOC,PKD1,ITGB1,LRP1,SLC27A1,KIF20A,LRRC4,ADAM9,DAG1,SLC23A2,DNM2,PPP1CC,NECAP1,TPM1,ARPC2,PRKC…
GO:CC	phagocytic vesicle membrane	GO:0030670	0.0154476	1.81114	13	1043	6	17782	SLC11A1,TLR2,IRGM,TCIRG1,LAMP1,PIP4P1
GO:CC	cytoplasmic side of membrane	GO:0098562	0.0207841	1.68227	144	215	9	17782	FGR,GFAP,S100A6,HCK,GNGT2,CNR2,SPTA1,FES,RASAL3
GO:CC	sarcolemma	GO:0042383	0.0229689	1.63886	103	818	15	17782	FLNC,ANXA1,SLC2A5,BGN,ANXA2,SSPN,AQP4,AHNAK,CIB1,SYNM,ATP1A2,PLEC,ITGB1,DAG1,LAMP1
GO:CC	astrocyte projection	GO:0097449	0.0246004	1.60906	11	823	5	17782	GFAP,SLC7A11,AQP4,MLC1,ADGRG1
GO:CC	vacuolar membrane	GO:0005774	0.0297436	1.52661	197	639	19	17782	CD68,GFAP,AC111885.1,LAPTM5,TMEM63A,IRGM,SLC15A3,TCIRG1,GRN,ANXA2,MYO7A,TMBIM1,CD63,SLC29A3,LITAF,TPCN2,CTSA,LAMP2,MAN2B1
GO:CC	extrinsic component of plasma membrane	GO:0019897	0.0315929	1.50041	129	147	7	17782	FCNB,FGR,ST14,S100A6,HCK,GNGT2,CNR2
GO:CC	polymeric cytoskeletal fiber	GO:0099513	0.0344609	1.46267	486	1313	59	17782	RAC2,MYO1F,GFAP,HCLS1,HCK,LCP1,WAS,VIM,PDLIM4,AIF1,ANXA1,LOC680875,NES,GJA1,APOE,GDPD2,AKNA,SYNM,CEP162,WIPF1,AKAP13,FAM83H,MYO6,RHOQ,KIF20A,CNN3,INCENP,REEP3,DNM2,CCT6A,CCT8,RAB3D,DCTN1,EHBP1,FEZ1,KLHL22,CCT7,AABR07046707.1,CDK5,SHTN1,KATNB1,PAK1,RTN2,KLC2,TCP1,TUBB3,FGF13,TUBA1B,FKBP4,FSD1,TUBB5,DAPK3,CCT2,JUP,RAC3,TUBG2,TUBB2B,DYNC1LI1,INA
GO:CC	endocytic vesicle membrane	GO:0030666	0.0364781	1.43797	26	1092	8	17782	SLC11A1,TLR2,IRGM,TCIRG1,LAMP1,CLTA,PIP4P1,AP2M1
GO:CC	cell-cell junction	GO:0005911	0.0365026	1.43768	391	909	38	17782	ITGAL,VAV1,CD53,WAS,PTPN6,LCP2,ITGA5,RAB13,B4GALT1,AQP4,AHNAK,GJA1,AABR07053516.1,MLC1,LIMS2,IGSF11,FHOD1,TJP2,MYO1E,FABP7,ABCB1A,FGFRL1,NOTCH1,ADAM17,ITGA6,TLN1,ATP1A2,GAB1,JAM2,FRMD4B,ITGB1,ADAM15,DAG1,SH3KBP1,ADD1,CTNNA2,CYTH2,PPP1CA
GO:CC	lytic vacuole membrane	GO:0098852	0.0423351	1.3733	150	586	15	17782	CD68,GFAP,LAPTM5,TMEM63A,SLC15A3,GRN,ANXA2,MYO7A,TMBIM1,CD63,SLC29A3,LITAF,TPCN2,CTSA,LAMP2
GO:CC	lysosomal membrane	GO:0005765	0.0423351	1.3733	150	586	15	17782	CD68,GFAP,LAPTM5,TMEM63A,SLC15A3,GRN,ANXA2,MYO7A,TMBIM1,CD63,SLC29A3,LITAF,TPCN2,CTSA,LAMP2
GO:CC	supramolecular fiber	GO:0099512	0.0480835	1.318	654	1313	74	17782	HSPB1,RAC2,MYO1F,GFAP,HCLS1,HCK,LCP1,WAS,VIM,PDLIM4,FLNC,AIF1,ANXA1,ITGB1BP2,BAG3,LOC680875,NES,GJA1,APOE,CSRP1,COL5A2,COL11A1,GDPD2,COL27A1,AKNA,SYNM,CEP162,FBN1,WIPF1,DBI,AKAP13,FAM83H,PLEC,MYO6,RHOQ,KIF20A,CNN3,INCENP,DAG1,REEP3,DNM2,CCT6A,CCT8,RAB3D,DCTN1,EHBP1,FEZ1,KLHL22,CCT7,AABR07046707.1,CDK5,SHTN1,TRIM32,KATNB1,PAK1,ARF1,RTN2,KLC2,TCP1,TUBB3,FGF13,MTM1,TUBA1B,FKBP4,FSD1,TUBB5,DAPK3,CCT2…
GO:MF	integrin binding	GO:0005178	3.58733e-11	10.4452	109	812	28	17382	SPP1,GPNMB,GFAP,ITGB2,LCP1,FERMT3,IGF1,S1PR3,ITGB1BP2,SYK,ITGA5,COL16A1,FN1,EMILIN1,CD9,LAMB2,ADAM17,LAMA5,ITGA6,FBN1,CD81,TLN1,PTPRZ1,JAM2,ITGB1,ADAM15,ADAM9,P4HB
GO:MF	protein binding	GO:0005515	1.26228e-09	8.89884	7780	1260	682	17382	HMOX1,LGALS3,CLEC4D,ITGAX,SPP1,LILRB4,CCL2,FCNB,FABP4,CCL6,GPNMB,CCL4,TLR5,TLR8,GDF15,TSSK4,TSPAN10,CCL3,C5AR1,MYO1G,HSPB1,APOBEC1,SOST,CXCL13,TFEC,CCL7,SLC11A1,NCF1,ASPG,FXYD2,S100A4,BCL2L14,DGCR2,ATF3,BCL3,RAB32,HCST,LSP1,FGR,LRRC25,BCL2A1,RAC2,CCDC103,AABR07039446.2,MYO1F,OSMR,ST14,HVCN1,PTPRC,TNFSF18,GFAP,HCLS1,AADAT,IL21R,NCF4,CYBB,TYROBP,S100A6,CD22,ITGAL,ITGB2,SOCS3,CD14,TREM2,CD84,VAV1,TI…
GO:MF	protein-containing complex binding	GO:0044877	4.0979e-09	8.38744	1014	1197	128	17382	LGALS3,SPP1,GPNMB,MMP12,TSSK4,MYO1G,APOBEC1,RAB32,FGR,BCL2A1,MYO1F,PTPRC,GFAP,HCLS1,ITGAL,ITGB2,TREM2,RIPK3,FCER1G,TLR2,LCP1,FERMT3,CAPG,CD4,VIM,FCGR2B,FCGR1A,IGF1,AIF1,STAB1,NCKAP1L,MEGF10,S1PR3,MLKL,ITGAM,ITGB1BP2,GSN,FCGRT,GNA15,BAG3,ANXA2,SYK,CTSS,ITGA5,COL16A1,TAPBPL,MYO7A,NES,LYN,IFIH1,FN1,AEBP1,CD63,ZFP36,SHC1,GMFG,ARPC1B,PLTP,APOE,DDR1,MLC1,UHRF1,CRB2,EMILIN1,CD9,LAMB2,CTSB,CENPF,MYO1E,LI…
GO:MF	cell adhesion molecule binding	GO:0050839	5.63186e-08	7.24935	206	812	34	17382	SPP1,GPNMB,GFAP,ITGAL,ITGB2,LCP1,FERMT3,PTPN6,CD1D1,IGF1,S1PR3,ITGB1BP2,MSN,SYK,ITGA5,COL16A1,FN1,POSTN,EMILIN1,CD9,LAMB2,TJP2,ADAM17,LAMA5,ITGA6,FBN1,CD81,TLN1,PTPRZ1,JAM2,ITGB1,ADAM15,ADAM9,P4HB
[truncated: 323 more rows]

[truncated: 2 more sheets: Gprofiler Cont 72H vs 6H, Gprofiler GMH 72H vs Cont 6H]
