# Supplementary material for: Temporal brain transcriptome analysis reveals key pathological events after germinal matrix hemorrhage in neonatal rats
Source: J Cereb Blood Flow Metab. 2022 May 1;42(9):1632–49. doi: 10.1177/0271678X221098811 (PMC9441725; doi:10.1177/0271678X221098811)
Supplement: sj-xlsx-3-jcb-10.1177_0271678X221098811 - Supplemental material for Temporal brain transcriptome analysis reveals key pathological events after germinal matrix hemorrhage in neonatal rats [file sj-xlsx-3-jcb-10.1177_0271678X221098811.xlsx]

## Sheet: GOplot 6H GMH vs Cont
category	ID	term	zscore	adj_pval	count	genes	logFC
BP	GO:0046034	ATP metabolic process	5.09902	3.29864e-11	26	COX6B2	0.400322
BP	GO:0046034	ATP metabolic process	5.09902	3.29864e-11	26	HK2	0.382847
BP	GO:0046034	ATP metabolic process	5.09902	3.29864e-11	26	ATP5ME	0.246584
BP	GO:0046034	ATP metabolic process	5.09902	3.29864e-11	26	ATP5IF1	0.223111
BP	GO:0046034	ATP metabolic process	5.09902	3.29864e-11	26	FXN	0.202343
BP	GO:0046034	ATP metabolic process	5.09902	3.29864e-11	26	COX7B	0.185829
BP	GO:0046034	ATP metabolic process	5.09902	3.29864e-11	26	COX8A	0.178617
BP	GO:0046034	ATP metabolic process	5.09902	3.29864e-11	26	BPGM	0.168129
BP	GO:0046034	ATP metabolic process	5.09902	3.29864e-11	26	ATP5MF	0.151595
BP	GO:0046034	ATP metabolic process	5.09902	3.29864e-11	26	ATP5PF	0.145911
BP	GO:0046034	ATP metabolic process	5.09902	3.29864e-11	26	ATP5MG	0.143512
BP	GO:0046034	ATP metabolic process	5.09902	3.29864e-11	26	COX6A1	0.138986
BP	GO:0046034	ATP metabolic process	5.09902	3.29864e-11	26	COX7C	0.13641
BP	GO:0046034	ATP metabolic process	5.09902	3.29864e-11	26	PFKFB3	0.133778
BP	GO:0046034	ATP metabolic process	5.09902	3.29864e-11	26	FIS1	0.133423
BP	GO:0046034	ATP metabolic process	5.09902	3.29864e-11	26	DNAJC15	0.127206
BP	GO:0046034	ATP metabolic process	5.09902	3.29864e-11	26	GAPDH	0.126538
BP	GO:0046034	ATP metabolic process	5.09902	3.29864e-11	26	OLA1	0.125534
BP	GO:0046034	ATP metabolic process	5.09902	3.29864e-11	26	ATP5F1D	0.124632
BP	GO:0046034	ATP metabolic process	5.09902	3.29864e-11	26	ATP5PD	0.119333
BP	GO:0046034	ATP metabolic process	5.09902	3.29864e-11	26	AABR07070043.1	0.118716
BP	GO:0046034	ATP metabolic process	5.09902	3.29864e-11	26	ATP5MC3	0.112378
BP	GO:0046034	ATP metabolic process	5.09902	3.29864e-11	26	STOML2	0.111292
BP	GO:0046034	ATP metabolic process	5.09902	3.29864e-11	26	CYC1	0.105952
BP	GO:0046034	ATP metabolic process	5.09902	3.29864e-11	26	SDHC	0.0927375
BP	GO:0046034	ATP metabolic process	5.09902	3.29864e-11	26	ATP5F1C	0.0878103
BP	GO:0009060	aerobic respiration	4.47214	4.66214e-11	20	COX6B2	0.400322
BP	GO:0009060	aerobic respiration	4.47214	4.66214e-11	20	ATP5ME	0.246584
BP	GO:0009060	aerobic respiration	4.47214	4.66214e-11	20	FXN	0.202343
BP	GO:0009060	aerobic respiration	4.47214	4.66214e-11	20	COX7B	0.185829
BP	GO:0009060	aerobic respiration	4.47214	4.66214e-11	20	COX8A	0.178617
BP	GO:0009060	aerobic respiration	4.47214	4.66214e-11	20	ATP5MF	0.151595
BP	GO:0009060	aerobic respiration	4.47214	4.66214e-11	20	ATP5PF	0.145911
BP	GO:0009060	aerobic respiration	4.47214	4.66214e-11	20	ATP5MG	0.143512
BP	GO:0009060	aerobic respiration	4.47214	4.66214e-11	20	COX6A1	0.138986
BP	GO:0009060	aerobic respiration	4.47214	4.66214e-11	20	COX7C	0.13641
BP	GO:0009060	aerobic respiration	4.47214	4.66214e-11	20	DNAJC15	0.127206
BP	GO:0009060	aerobic respiration	4.47214	4.66214e-11	20	ATP5F1D	0.124632
BP	GO:0009060	aerobic respiration	4.47214	4.66214e-11	20	ATP5PD	0.119333
BP	GO:0009060	aerobic respiration	4.47214	4.66214e-11	20	BNIP3	0.112493
BP	GO:0009060	aerobic respiration	4.47214	4.66214e-11	20	STOML2	0.111292
BP	GO:0009060	aerobic respiration	4.47214	4.66214e-11	20	CAT	0.110199
BP	GO:0009060	aerobic respiration	4.47214	4.66214e-11	20	IDH3B	0.109653
BP	GO:0009060	aerobic respiration	4.47214	4.66214e-11	20	CYC1	0.105952
BP	GO:0009060	aerobic respiration	4.47214	4.66214e-11	20	SUCLG1	0.100265
BP	GO:0009060	aerobic respiration	4.47214	4.66214e-11	20	SDHC	0.0927375
BP	GO:0045333	cellular respiration	4.58258	2.31132e-10	21	COX6B2	0.400322
BP	GO:0045333	cellular respiration	4.58258	2.31132e-10	21	ATP5ME	0.246584
BP	GO:0045333	cellular respiration	4.58258	2.31132e-10	21	FXN	0.202343
BP	GO:0045333	cellular respiration	4.58258	2.31132e-10	21	COX7B	0.185829
BP	GO:0045333	cellular respiration	4.58258	2.31132e-10	21	COX8A	0.178617
BP	GO:0045333	cellular respiration	4.58258	2.31132e-10	21	ATP5MF	0.151595
BP	GO:0045333	cellular respiration	4.58258	2.31132e-10	21	ATP5PF	0.145911
BP	GO:0045333	cellular respiration	4.58258	2.31132e-10	21	ATP5MG	0.143512
BP	GO:0045333	cellular respiration	4.58258	2.31132e-10	21	COX6A1	0.138986
BP	GO:0045333	cellular respiration	4.58258	2.31132e-10	21	COX7C	0.13641
BP	GO:0045333	cellular respiration	4.58258	2.31132e-10	21	DNAJC15	0.127206
BP	GO:0045333	cellular respiration	4.58258	2.31132e-10	21	ATP5F1D	0.124632
BP	GO:0045333	cellular respiration	4.58258	2.31132e-10	21	ATP5PD	0.119333
BP	GO:0045333	cellular respiration	4.58258	2.31132e-10	21	BNIP3	0.112493
BP	GO:0045333	cellular respiration	4.58258	2.31132e-10	21	STOML2	0.111292
BP	GO:0045333	cellular respiration	4.58258	2.31132e-10	21	CAT	0.110199
BP	GO:0045333	cellular respiration	4.58258	2.31132e-10	21	IDH3B	0.109653
BP	GO:0045333	cellular respiration	4.58258	2.31132e-10	21	CYC1	0.105952
BP	GO:0045333	cellular respiration	4.58258	2.31132e-10	21	CISD1	0.103743
BP	GO:0045333	cellular respiration	4.58258	2.31132e-10	21	SUCLG1	0.100265
BP	GO:0045333	cellular respiration	4.58258	2.31132e-10	21	SDHC	0.0927375
BP	GO:0006839	mitochondrial transport	4.58258	6.79804e-10	21	UCP2	0.525535
BP	GO:0006839	mitochondrial transport	4.58258	6.79804e-10	21	HK2	0.382847
BP	GO:0006839	mitochondrial transport	4.58258	6.79804e-10	21	ATP5ME	0.246584
BP	GO:0006839	mitochondrial transport	4.58258	6.79804e-10	21	ATP5IF1	0.223111
BP	GO:0006839	mitochondrial transport	4.58258	6.79804e-10	21	SFXN4	0.179177
BP	GO:0006839	mitochondrial transport	4.58258	6.79804e-10	21	ALKBH7	0.170079
BP	GO:0006839	mitochondrial transport	4.58258	6.79804e-10	21	ATP5MF	0.151595
BP	GO:0006839	mitochondrial transport	4.58258	6.79804e-10	21	ATP5PF	0.145911
BP	GO:0006839	mitochondrial transport	4.58258	6.79804e-10	21	ATP5MG	0.143512
BP	GO:0006839	mitochondrial transport	4.58258	6.79804e-10	21	FIS1	0.133423
BP	GO:0006839	mitochondrial transport	4.58258	6.79804e-10	21	SLC25A4	0.130269
BP	GO:0006839	mitochondrial transport	4.58258	6.79804e-10	21	TOMM20	0.128904
BP	GO:0006839	mitochondrial transport	4.58258	6.79804e-10	21	DNAJC15	0.127206
BP	GO:0006839	mitochondrial transport	4.58258	6.79804e-10	21	LOC100362432	0.126438
BP	GO:0006839	mitochondrial transport	4.58258	6.79804e-10	21	ATP5F1D	0.124632
BP	GO:0006839	mitochondrial transport	4.58258	6.79804e-10	21	ATP5PD	0.119333
BP	GO:0006839	mitochondrial transport	4.58258	6.79804e-10	21	BOK	0.113326
BP	GO:0006839	mitochondrial transport	4.58258	6.79804e-10	21	BNIP3	0.112493
BP	GO:0006839	mitochondrial transport	4.58258	6.79804e-10	21	STOML2	0.111292
BP	GO:0006839	mitochondrial transport	4.58258	6.79804e-10	21	SLC25A5	0.0868539
BP	GO:0006839	mitochondrial transport	4.58258	6.79804e-10	21	BNIP3L	0.0823068
BP	GO:0006119	oxidative phosphorylation	4	9.45177e-09	16	COX6B2	0.400322
BP	GO:0006119	oxidative phosphorylation	4	9.45177e-09	16	ATP5ME	0.246584
BP	GO:0006119	oxidative phosphorylation	4	9.45177e-09	16	FXN	0.202343
BP	GO:0006119	oxidative phosphorylation	4	9.45177e-09	16	COX7B	0.185829
BP	GO:0006119	oxidative phosphorylation	4	9.45177e-09	16	COX8A	0.178617
BP	GO:0006119	oxidative phosphorylation	4	9.45177e-09	16	ATP5MF	0.151595
BP	GO:0006119	oxidative phosphorylation	4	9.45177e-09	16	ATP5PF	0.145911
BP	GO:0006119	oxidative phosphorylation	4	9.45177e-09	16	ATP5MG	0.143512
BP	GO:0006119	oxidative phosphorylation	4	9.45177e-09	16	COX6A1	0.138986
BP	GO:0006119	oxidative phosphorylation	4	9.45177e-09	16	COX7C	0.13641
BP	GO:0006119	oxidative phosphorylation	4	9.45177e-09	16	DNAJC15	0.127206
BP	GO:0006119	oxidative phosphorylation	4	9.45177e-09	16	ATP5F1D	0.124632
BP	GO:0006119	oxidative phosphorylation	4	9.45177e-09	16	ATP5PD	0.119333
BP	GO:0006119	oxidative phosphorylation	4	9.45177e-09	16	STOML2	0.111292
BP	GO:0006119	oxidative phosphorylation	4	9.45177e-09	16	CYC1	0.105952
BP	GO:0006119	oxidative phosphorylation	4	9.45177e-09	16	SDHC	0.0927375
BP	GO:0015980	energy derivation by oxidation of organic compounds	4.69042	9.85401e-09	22	COX6B2	0.400322
BP	GO:0015980	energy derivation by oxidation of organic compounds	4.69042	9.85401e-09	22	ATP5ME	0.246584
BP	GO:0015980	energy derivation by oxidation of organic compounds	4.69042	9.85401e-09	22	FXN	0.202343
BP	GO:0015980	energy derivation by oxidation of organic compounds	4.69042	9.85401e-09	22	COX7B	0.185829
BP	GO:0015980	energy derivation by oxidation of organic compounds	4.69042	9.85401e-09	22	COX8A	0.178617
BP	GO:0015980	energy derivation by oxidation of organic compounds	4.69042	9.85401e-09	22	ATP5MF	0.151595
BP	GO:0015980	energy derivation by oxidation of organic compounds	4.69042	9.85401e-09	22	ATP5PF	0.145911
BP	GO:0015980	energy derivation by oxidation of organic compounds	4.69042	9.85401e-09	22	ATP5MG	0.143512
BP	GO:0015980	energy derivation by oxidation of organic compounds	4.69042	9.85401e-09	22	COX6A1	0.138986
BP	GO:0015980	energy derivation by oxidation of organic compounds	4.69042	9.85401e-09	22	COX7C	0.13641
BP	GO:0015980	energy derivation by oxidation of organic compounds	4.69042	9.85401e-09	22	DNAJC15	0.127206
BP	GO:0015980	energy derivation by oxidation of organic compounds	4.69042	9.85401e-09	22	ATP5F1D	0.124632
BP	GO:0015980	energy derivation by oxidation of organic compounds	4.69042	9.85401e-09	22	ATP5PD	0.119333
BP	GO:0015980	energy derivation by oxidation of organic compounds	4.69042	9.85401e-09	22	PTGES3	0.118094
BP	GO:0015980	energy derivation by oxidation of organic compounds	4.69042	9.85401e-09	22	BNIP3	0.112493
BP	GO:0015980	energy derivation by oxidation of organic compounds	4.69042	9.85401e-09	22	STOML2	0.111292
BP	GO:0015980	energy derivation by oxidation of organic compounds	4.69042	9.85401e-09	22	CAT	0.110199
BP	GO:0015980	energy derivation by oxidation of organic compounds	4.69042	9.85401e-09	22	IDH3B	0.109653
BP	GO:0015980	energy derivation by oxidation of organic compounds	4.69042	9.85401e-09	22	CYC1	0.105952
BP	GO:0015980	energy derivation by oxidation of organic compounds	4.69042	9.85401e-09	22	CISD1	0.103743
BP	GO:0015980	energy derivation by oxidation of organic compounds	4.69042	9.85401e-09	22	SUCLG1	0.100265
BP	GO:0015980	energy derivation by oxidation of organic compounds	4.69042	9.85401e-09	22	SDHC	0.0927375
BP	GO:0006091	generation of precursor metabolites and energy	5.19615	1.616e-08	27	COX6B2	0.400322
BP	GO:0006091	generation of precursor metabolites and energy	5.19615	1.616e-08	27	HK2	0.382847
BP	GO:0006091	generation of precursor metabolites and energy	5.19615	1.616e-08	27	ATP5ME	0.246584
BP	GO:0006091	generation of precursor metabolites and energy	5.19615	1.616e-08	27	FXN	0.202343
BP	GO:0006091	generation of precursor metabolites and energy	5.19615	1.616e-08	27	COX7B	0.185829
BP	GO:0006091	generation of precursor metabolites and energy	5.19615	1.616e-08	27	COX8A	0.178617
BP	GO:0006091	generation of precursor metabolites and energy	5.19615	1.616e-08	27	BPGM	0.168129
BP	GO:0006091	generation of precursor metabolites and energy	5.19615	1.616e-08	27	ATP5MF	0.151595
BP	GO:0006091	generation of precursor metabolites and energy	5.19615	1.616e-08	27	ATP5PF	0.145911
BP	GO:0006091	generation of precursor metabolites and energy	5.19615	1.616e-08	27	ATP5MG	0.143512
BP	GO:0006091	generation of precursor metabolites and energy	5.19615	1.616e-08	27	COX6A1	0.138986
BP	GO:0006091	generation of precursor metabolites and energy	5.19615	1.616e-08	27	COX7C	0.13641
BP	GO:0006091	generation of precursor metabolites and energy	5.19615	1.616e-08	27	PFKFB3	0.133778
BP	GO:0006091	generation of precursor metabolites and energy	5.19615	1.616e-08	27	DNAJC15	0.127206
BP	GO:0006091	generation of precursor metabolites and energy	5.19615	1.616e-08	27	GAPDH	0.126538
BP	GO:0006091	generation of precursor metabolites and energy	5.19615	1.616e-08	27	ATP5F1D	0.124632
BP	GO:0006091	generation of precursor metabolites and energy	5.19615	1.616e-08	27	ATP5PD	0.119333
BP	GO:0006091	generation of precursor metabolites and energy	5.19615	1.616e-08	27	AABR07070043.1	0.118716
BP	GO:0006091	generation of precursor metabolites and energy	5.19615	1.616e-08	27	PTGES3	0.118094
BP	GO:0006091	generation of precursor metabolites and energy	5.19615	1.616e-08	27	BNIP3	0.112493
BP	GO:0006091	generation of precursor metabolites and energy	5.19615	1.616e-08	27	STOML2	0.111292
BP	GO:0006091	generation of precursor metabolites and energy	5.19615	1.616e-08	27	CAT	0.110199
BP	GO:0006091	generation of precursor metabolites and energy	5.19615	1.616e-08	27	IDH3B	0.109653
BP	GO:0006091	generation of precursor metabolites and energy	5.19615	1.616e-08	27	CYC1	0.105952
BP	GO:0006091	generation of precursor metabolites and energy	5.19615	1.616e-08	27	CISD1	0.103743
BP	GO:0006091	generation of precursor metabolites and energy	5.19615	1.616e-08	27	SUCLG1	0.100265
BP	GO:0006091	generation of precursor metabolites and energy	5.19615	1.616e-08	27	SDHC	0.0927375
BP	GO:0015986	ATP synthesis coupled proton transport	3	1.69987e-07	9	ATP5ME	0.246584
BP	GO:0015986	ATP synthesis coupled proton transport	3	1.69987e-07	9	ATP5MF	0.151595
BP	GO:0015986	ATP synthesis coupled proton transport	3	1.69987e-07	9	ATP5PF	0.145911
BP	GO:0015986	ATP synthesis coupled proton transport	3	1.69987e-07	9	ATP5MG	0.143512
BP	GO:0015986	ATP synthesis coupled proton transport	3	1.69987e-07	9	ATP5F1D	0.124632
BP	GO:0015986	ATP synthesis coupled proton transport	3	1.69987e-07	9	ATP5PD	0.119333
BP	GO:0015986	ATP synthesis coupled proton transport	3	1.69987e-07	9	ATP5MC3	0.112378
BP	GO:0015986	ATP synthesis coupled proton transport	3	1.69987e-07	9	STOML2	0.111292
BP	GO:0015986	ATP synthesis coupled proton transport	3	1.69987e-07	9	ATP5F1C	0.0878103
BP	GO:0015985	energy coupled proton transport, down electrochemical gradient	3	1.69987e-07	9	ATP5ME	0.246584
BP	GO:0015985	energy coupled proton transport, down electrochemical gradient	3	1.69987e-07	9	ATP5MF	0.151595
BP	GO:0015985	energy coupled proton transport, down electrochemical gradient	3	1.69987e-07	9	ATP5PF	0.145911
BP	GO:0015985	energy coupled proton transport, down electrochemical gradient	3	1.69987e-07	9	ATP5MG	0.143512
BP	GO:0015985	energy coupled proton transport, down electrochemical gradient	3	1.69987e-07	9	ATP5F1D	0.124632
BP	GO:0015985	energy coupled proton transport, down electrochemical gradient	3	1.69987e-07	9	ATP5PD	0.119333
BP	GO:0015985	energy coupled proton transport, down electrochemical gradient	3	1.69987e-07	9	ATP5MC3	0.112378
BP	GO:0015985	energy coupled proton transport, down electrochemical gradient	3	1.69987e-07	9	STOML2	0.111292
BP	GO:0015985	energy coupled proton transport, down electrochemical gradient	3	1.69987e-07	9	ATP5F1C	0.0878103
BP	GO:0042168	heme metabolic process	2.64575	3.35883e-07	7	ALAS2	5.09307
BP	GO:0042168	heme metabolic process	2.64575	3.35883e-07	7	HMOX1	1.62121
BP	GO:0042168	heme metabolic process	2.64575	3.35883e-07	7	FECH	0.259783
BP	GO:0042168	heme metabolic process	2.64575	3.35883e-07	7	ATP5IF1	0.223111
BP	GO:0042168	heme metabolic process	2.64575	3.35883e-07	7	ALAD	0.160506
BP	GO:0042168	heme metabolic process	2.64575	3.35883e-07	7	UROD	0.150167
BP	GO:0042168	heme metabolic process	2.64575	3.35883e-07	7	BLVRB	0.149486
BP	GO:1902600	proton transmembrane transport	4	3.45027e-07	16	ATP5ME	0.246584
BP	GO:1902600	proton transmembrane transport	4	3.45027e-07	16	COX7B	0.185829
BP	GO:1902600	proton transmembrane transport	4	3.45027e-07	16	COX8A	0.178617
BP	GO:1902600	proton transmembrane transport	4	3.45027e-07	16	ATP5MF	0.151595
BP	GO:1902600	proton transmembrane transport	4	3.45027e-07	16	ATP5PF	0.145911
BP	GO:1902600	proton transmembrane transport	4	3.45027e-07	16	ATP5MG	0.143512
BP	GO:1902600	proton transmembrane transport	4	3.45027e-07	16	COX6A1	0.138986
BP	GO:1902600	proton transmembrane transport	4	3.45027e-07	16	COX7C	0.13641
BP	GO:1902600	proton transmembrane transport	4	3.45027e-07	16	SLC25A4	0.130269
BP	GO:1902600	proton transmembrane transport	4	3.45027e-07	16	ATP5F1D	0.124632
BP	GO:1902600	proton transmembrane transport	4	3.45027e-07	16	ATP5PD	0.119333
BP	GO:1902600	proton transmembrane transport	4	3.45027e-07	16	ATP5MC3	0.112378
BP	GO:1902600	proton transmembrane transport	4	3.45027e-07	16	STOML2	0.111292
BP	GO:1902600	proton transmembrane transport	4	3.45027e-07	16	ATP6V1G1	0.103067
BP	GO:1902600	proton transmembrane transport	4	3.45027e-07	16	ATP5F1C	0.0878103
BP	GO:1902600	proton transmembrane transport	4	3.45027e-07	16	SLC25A5	0.0868539
BP	GO:0042776	mitochondrial ATP synthesis coupled proton transport	2.64575	1.12338e-06	7	ATP5ME	0.246584
BP	GO:0042776	mitochondrial ATP synthesis coupled proton transport	2.64575	1.12338e-06	7	ATP5MF	0.151595
BP	GO:0042776	mitochondrial ATP synthesis coupled proton transport	2.64575	1.12338e-06	7	ATP5PF	0.145911
BP	GO:0042776	mitochondrial ATP synthesis coupled proton transport	2.64575	1.12338e-06	7	ATP5MG	0.143512
BP	GO:0042776	mitochondrial ATP synthesis coupled proton transport	2.64575	1.12338e-06	7	ATP5F1D	0.124632
BP	GO:0042776	mitochondrial ATP synthesis coupled proton transport	2.64575	1.12338e-06	7	ATP5PD	0.119333
BP	GO:0042776	mitochondrial ATP synthesis coupled proton transport	2.64575	1.12338e-06	7	STOML2	0.111292
BP	GO:0006778	porphyrin-containing compound metabolic process	2.64575	2.67986e-06	7	ALAS2	5.09307
BP	GO:0006778	porphyrin-containing compound metabolic process	2.64575	2.67986e-06	7	HMOX1	1.62121
BP	GO:0006778	porphyrin-containing compound metabolic process	2.64575	2.67986e-06	7	FECH	0.259783
BP	GO:0006778	porphyrin-containing compound metabolic process	2.64575	2.67986e-06	7	ATP5IF1	0.223111
BP	GO:0006778	porphyrin-containing compound metabolic process	2.64575	2.67986e-06	7	ALAD	0.160506
BP	GO:0006778	porphyrin-containing compound metabolic process	2.64575	2.67986e-06	7	UROD	0.150167
BP	GO:0006778	porphyrin-containing compound metabolic process	2.64575	2.67986e-06	7	BLVRB	0.149486
BP	GO:0008637	apoptotic mitochondrial changes	3.60555	3.47779e-06	13	GPX1	0.392687
BP	GO:0008637	apoptotic mitochondrial changes	3.60555	3.47779e-06	13	HK2	0.382847
BP	GO:0008637	apoptotic mitochondrial changes	3.60555	3.47779e-06	13	ATP5IF1	0.223111
BP	GO:0008637	apoptotic mitochondrial changes	3.60555	3.47779e-06	13	FXN	0.202343
BP	GO:0008637	apoptotic mitochondrial changes	3.60555	3.47779e-06	13	CCK	0.192687
BP	GO:0008637	apoptotic mitochondrial changes	3.60555	3.47779e-06	13	GCLM	0.192089
BP	GO:0008637	apoptotic mitochondrial changes	3.60555	3.47779e-06	13	LMNA	0.136096
BP	GO:0008637	apoptotic mitochondrial changes	3.60555	3.47779e-06	13	FIS1	0.133423
BP	GO:0008637	apoptotic mitochondrial changes	3.60555	3.47779e-06	13	SLC25A4	0.130269
BP	GO:0008637	apoptotic mitochondrial changes	3.60555	3.47779e-06	13	BOK	0.113326
BP	GO:0008637	apoptotic mitochondrial changes	3.60555	3.47779e-06	13	BNIP3	0.112493
BP	GO:0008637	apoptotic mitochondrial changes	3.60555	3.47779e-06	13	SLC25A5	0.0868539
BP	GO:0008637	apoptotic mitochondrial changes	3.60555	3.47779e-06	13	BNIP3L	0.0823068
BP	GO:0061726	mitochondrion disassembly	0.83205	4.25794e-06	13	HK2	0.382847
BP	GO:0061726	mitochondrion disassembly	0.83205	4.25794e-06	13	ATP5IF1	0.223111
BP	GO:0061726	mitochondrion disassembly	0.83205	4.25794e-06	13	FIS1	0.133423
BP	GO:0061726	mitochondrion disassembly	0.83205	4.25794e-06	13	SLC25A4	0.130269
BP	GO:0061726	mitochondrion disassembly	0.83205	4.25794e-06	13	BNIP3	0.112493
BP	GO:0061726	mitochondrion disassembly	0.83205	4.25794e-06	13	GABARAPL2	0.104437
BP	GO:0061726	mitochondrion disassembly	0.83205	4.25794e-06	13	SLC25A5	0.0868539
BP	GO:0061726	mitochondrion disassembly	0.83205	4.25794e-06	13	BNIP3L	0.0823068
BP	GO:0061726	mitochondrion disassembly	0.83205	4.25794e-06	13	HTT	-0.11165
BP	GO:0061726	mitochondrion disassembly	0.83205	4.25794e-06	13	ATG13	-0.128313
BP	GO:0061726	mitochondrion disassembly	0.83205	4.25794e-06	13	HUWE1	-0.151257
BP	GO:0061726	mitochondrion disassembly	0.83205	4.25794e-06	13	CLEC16A	-0.195873
BP	GO:0061726	mitochondrion disassembly	0.83205	4.25794e-06	13	VPS13C	-0.21617
BP	GO:0000422	autophagy of mitochondrion	0.83205	4.25794e-06	13	HK2	0.382847
BP	GO:0000422	autophagy of mitochondrion	0.83205	4.25794e-06	13	ATP5IF1	0.223111
BP	GO:0000422	autophagy of mitochondrion	0.83205	4.25794e-06	13	FIS1	0.133423
BP	GO:0000422	autophagy of mitochondrion	0.83205	4.25794e-06	13	SLC25A4	0.130269
BP	GO:0000422	autophagy of mitochondrion	0.83205	4.25794e-06	13	BNIP3	0.112493
BP	GO:0000422	autophagy of mitochondrion	0.83205	4.25794e-06	13	GABARAPL2	0.104437
BP	GO:0000422	autophagy of mitochondrion	0.83205	4.25794e-06	13	SLC25A5	0.0868539
BP	GO:0000422	autophagy of mitochondrion	0.83205	4.25794e-06	13	BNIP3L	0.0823068
BP	GO:0000422	autophagy of mitochondrion	0.83205	4.25794e-06	13	HTT	-0.11165
BP	GO:0000422	autophagy of mitochondrion	0.83205	4.25794e-06	13	ATG13	-0.128313
BP	GO:0000422	autophagy of mitochondrion	0.83205	4.25794e-06	13	HUWE1	-0.151257
BP	GO:0000422	autophagy of mitochondrion	0.83205	4.25794e-06	13	CLEC16A	-0.195873
BP	GO:0000422	autophagy of mitochondrion	0.83205	4.25794e-06	13	VPS13C	-0.21617
BP	GO:0007005	mitochondrion organization	4.79583	5.77696e-06	23	GPX1	0.392687
BP	GO:0007005	mitochondrion organization	4.79583	5.77696e-06	23	HK2	0.382847
BP	GO:0007005	mitochondrion organization	4.79583	5.77696e-06	23	ATP5IF1	0.223111
BP	GO:0007005	mitochondrion organization	4.79583	5.77696e-06	23	FXN	0.202343
BP	GO:0007005	mitochondrion organization	4.79583	5.77696e-06	23	CCK	0.192687
BP	GO:0007005	mitochondrion organization	4.79583	5.77696e-06	23	GCLM	0.192089
BP	GO:0007005	mitochondrion organization	4.79583	5.77696e-06	23	ALKBH7	0.170079
BP	GO:0007005	mitochondrion organization	4.79583	5.77696e-06	23	APOO	0.161407
BP	GO:0007005	mitochondrion organization	4.79583	5.77696e-06	23	TMEM70	0.156318
BP	GO:0007005	mitochondrion organization	4.79583	5.77696e-06	23	LMNA	0.136096
BP	GO:0007005	mitochondrion organization	4.79583	5.77696e-06	23	FIS1	0.133423
BP	GO:0007005	mitochondrion organization	4.79583	5.77696e-06	23	SLC25A4	0.130269
BP	GO:0007005	mitochondrion organization	4.79583	5.77696e-06	23	NDUFA11	0.129053
BP	GO:0007005	mitochondrion organization	4.79583	5.77696e-06	23	TOMM20	0.128904
BP	GO:0007005	mitochondrion organization	4.79583	5.77696e-06	23	DNAJC15	0.127206
BP	GO:0007005	mitochondrion organization	4.79583	5.77696e-06	23	LOC100362432	0.126438
BP	GO:0007005	mitochondrion organization	4.79583	5.77696e-06	23	ATP5F1D	0.124632
BP	GO:0007005	mitochondrion organization	4.79583	5.77696e-06	23	MTX2	0.11845
BP	GO:0007005	mitochondrion organization	4.79583	5.77696e-06	23	BOK	0.113326
BP	GO:0007005	mitochondrion organization	4.79583	5.77696e-06	23	BNIP3	0.112493
BP	GO:0007005	mitochondrion organization	4.79583	5.77696e-06	23	STOML2	0.111292
BP	GO:0007005	mitochondrion organization	4.79583	5.77696e-06	23	FAM92A	0.108459
BP	GO:0007005	mitochondrion organization	4.79583	5.77696e-06	23	GABARAPL2	0.104437
BP	GO:1990542	mitochondrial transmembrane transport	3.4641	8.94723e-06	12	ATP5ME	0.246584
BP	GO:1990542	mitochondrial transmembrane transport	3.4641	8.94723e-06	12	SFXN4	0.179177
BP	GO:1990542	mitochondrial transmembrane transport	3.4641	8.94723e-06	12	ATP5MF	0.151595
BP	GO:1990542	mitochondrial transmembrane transport	3.4641	8.94723e-06	12	ATP5PF	0.145911
BP	GO:1990542	mitochondrial transmembrane transport	3.4641	8.94723e-06	12	ATP5MG	0.143512
BP	GO:1990542	mitochondrial transmembrane transport	3.4641	8.94723e-06	12	SLC25A4	0.130269
BP	GO:1990542	mitochondrial transmembrane transport	3.4641	8.94723e-06	12	DNAJC15	0.127206
BP	GO:1990542	mitochondrial transmembrane transport	3.4641	8.94723e-06	12	LOC100362432	0.126438
BP	GO:1990542	mitochondrial transmembrane transport	3.4641	8.94723e-06	12	ATP5F1D	0.124632
BP	GO:1990542	mitochondrial transmembrane transport	3.4641	8.94723e-06	12	ATP5PD	0.119333
BP	GO:1990542	mitochondrial transmembrane transport	3.4641	8.94723e-06	12	STOML2	0.111292
BP	GO:1990542	mitochondrial transmembrane transport	3.4641	8.94723e-06	12	SLC25A5	0.0868539
BP	GO:0033013	tetrapyrrole metabolic process	2.64575	1.06184e-05	7	ALAS2	5.09307
BP	GO:0033013	tetrapyrrole metabolic process	2.64575	1.06184e-05	7	HMOX1	1.62121
BP	GO:0033013	tetrapyrrole metabolic process	2.64575	1.06184e-05	7	FECH	0.259783
BP	GO:0033013	tetrapyrrole metabolic process	2.64575	1.06184e-05	7	ATP5IF1	0.223111
BP	GO:0033013	tetrapyrrole metabolic process	2.64575	1.06184e-05	7	ALAD	0.160506
BP	GO:0033013	tetrapyrrole metabolic process	2.64575	1.06184e-05	7	UROD	0.150167
BP	GO:0033013	tetrapyrrole metabolic process	2.64575	1.06184e-05	7	BLVRB	0.149486
BP	GO:0009206	purine ribonucleoside triphosphate biosynthetic process	3.16228	1.48567e-05	10	ATP5ME	0.246584
BP	GO:0009206	purine ribonucleoside triphosphate biosynthetic process	3.16228	1.48567e-05	10	ATP5MF	0.151595
BP	GO:0009206	purine ribonucleoside triphosphate biosynthetic process	3.16228	1.48567e-05	10	ATP5PF	0.145911
BP	GO:0009206	purine ribonucleoside triphosphate biosynthetic process	3.16228	1.48567e-05	10	ATP5MG	0.143512
BP	GO:0009206	purine ribonucleoside triphosphate biosynthetic process	3.16228	1.48567e-05	10	NME1	0.130097
BP	GO:0009206	purine ribonucleoside triphosphate biosynthetic process	3.16228	1.48567e-05	10	ATP5F1D	0.124632
BP	GO:0009206	purine ribonucleoside triphosphate biosynthetic process	3.16228	1.48567e-05	10	ATP5PD	0.119333
BP	GO:0009206	purine ribonucleoside triphosphate biosynthetic process	3.16228	1.48567e-05	10	ATP5MC3	0.112378
BP	GO:0009206	purine ribonucleoside triphosphate biosynthetic process	3.16228	1.48567e-05	10	STOML2	0.111292
BP	GO:0009206	purine ribonucleoside triphosphate biosynthetic process	3.16228	1.48567e-05	10	ATP5F1C	0.0878103
BP	GO:0009142	nucleoside triphosphate biosynthetic process	3.31662	1.50938e-05	11	ATP5ME	0.246584
BP	GO:0009142	nucleoside triphosphate biosynthetic process	3.31662	1.50938e-05	11	ATP5MF	0.151595
BP	GO:0009142	nucleoside triphosphate biosynthetic process	3.31662	1.50938e-05	11	ATP5PF	0.145911
BP	GO:0009142	nucleoside triphosphate biosynthetic process	3.31662	1.50938e-05	11	ATP5MG	0.143512
BP	GO:0009142	nucleoside triphosphate biosynthetic process	3.31662	1.50938e-05	11	NME1	0.130097
BP	GO:0009142	nucleoside triphosphate biosynthetic process	3.31662	1.50938e-05	11	ATP5F1D	0.124632
BP	GO:0009142	nucleoside triphosphate biosynthetic process	3.31662	1.50938e-05	11	ATP5PD	0.119333
BP	GO:0009142	nucleoside triphosphate biosynthetic process	3.31662	1.50938e-05	11	ATP5MC3	0.112378
BP	GO:0009142	nucleoside triphosphate biosynthetic process	3.31662	1.50938e-05	11	STOML2	0.111292
BP	GO:0009142	nucleoside triphosphate biosynthetic process	3.31662	1.50938e-05	11	ATP5F1C	0.0878103
BP	GO:0009142	nucleoside triphosphate biosynthetic process	3.31662	1.50938e-05	11	CMPK1	0.0845087
BP	GO:0009145	purine nucleoside triphosphate biosynthetic process	3.16228	1.77315e-05	10	ATP5ME	0.246584
BP	GO:0009145	purine nucleoside triphosphate biosynthetic process	3.16228	1.77315e-05	10	ATP5MF	0.151595
BP	GO:0009145	purine nucleoside triphosphate biosynthetic process	3.16228	1.77315e-05	10	ATP5PF	0.145911
BP	GO:0009145	purine nucleoside triphosphate biosynthetic process	3.16228	1.77315e-05	10	ATP5MG	0.143512
BP	GO:0009145	purine nucleoside triphosphate biosynthetic process	3.16228	1.77315e-05	10	NME1	0.130097
BP	GO:0009145	purine nucleoside triphosphate biosynthetic process	3.16228	1.77315e-05	10	ATP5F1D	0.124632
BP	GO:0009145	purine nucleoside triphosphate biosynthetic process	3.16228	1.77315e-05	10	ATP5PD	0.119333
BP	GO:0009145	purine nucleoside triphosphate biosynthetic process	3.16228	1.77315e-05	10	ATP5MC3	0.112378
BP	GO:0009145	purine nucleoside triphosphate biosynthetic process	3.16228	1.77315e-05	10	STOML2	0.111292
BP	GO:0009145	purine nucleoside triphosphate biosynthetic process	3.16228	1.77315e-05	10	ATP5F1C	0.0878103
BP	GO:0016236	macroautophagy	-1.2792	1.88318e-05	22	HMOX1	1.62121
BP	GO:0016236	macroautophagy	-1.2792	1.88318e-05	22	SLC25A4	0.130269
BP	GO:0016236	macroautophagy	-1.2792	1.88318e-05	22	BNIP3	0.112493
BP	GO:0016236	macroautophagy	-1.2792	1.88318e-05	22	GABARAPL2	0.104437
BP	GO:0016236	macroautophagy	-1.2792	1.88318e-05	22	SEC22B	0.0884675
BP	GO:0016236	macroautophagy	-1.2792	1.88318e-05	22	SLC25A5	0.0868539
BP	GO:0016236	macroautophagy	-1.2792	1.88318e-05	22	BNIP3L	0.0823068
BP	GO:0016236	macroautophagy	-1.2792	1.88318e-05	22	STX12	0.0638573
BP	GO:0016236	macroautophagy	-1.2792	1.88318e-05	22	WIPI2	-0.102957
BP	GO:0016236	macroautophagy	-1.2792	1.88318e-05	22	WDR81	-0.110865
BP	GO:0016236	macroautophagy	-1.2792	1.88318e-05	22	HTT	-0.11165
BP	GO:0016236	macroautophagy	-1.2792	1.88318e-05	22	ATG13	-0.128313
BP	GO:0016236	macroautophagy	-1.2792	1.88318e-05	22	SESN1	-0.134329
BP	GO:0016236	macroautophagy	-1.2792	1.88318e-05	22	PSEN1	-0.150599
BP	GO:0016236	macroautophagy	-1.2792	1.88318e-05	22	HUWE1	-0.151257
BP	GO:0016236	macroautophagy	-1.2792	1.88318e-05	22	TBC1D5	-0.1629
BP	GO:0016236	macroautophagy	-1.2792	1.88318e-05	22	5330417C22RIK	-0.178399
BP	GO:0016236	macroautophagy	-1.2792	1.88318e-05	22	WDFY3	-0.185267
BP	GO:0016236	macroautophagy	-1.2792	1.88318e-05	22	CLEC16A	-0.195873
BP	GO:0016236	macroautophagy	-1.2792	1.88318e-05	22	VPS13C	-0.21617
BP	GO:0016236	macroautophagy	-1.2792	1.88318e-05	22	SESN3	-0.220077
BP	GO:0016236	macroautophagy	-1.2792	1.88318e-05	22	SMCR8	-0.276891
BP	GO:0009201	ribonucleoside triphosphate biosynthetic process	3.16228	4.08301e-05	10	ATP5ME	0.246584
BP	GO:0009201	ribonucleoside triphosphate biosynthetic process	3.16228	4.08301e-05	10	ATP5MF	0.151595
BP	GO:0009201	ribonucleoside triphosphate biosynthetic process	3.16228	4.08301e-05	10	ATP5PF	0.145911
BP	GO:0009201	ribonucleoside triphosphate biosynthetic process	3.16228	4.08301e-05	10	ATP5MG	0.143512
BP	GO:0009201	ribonucleoside triphosphate biosynthetic process	3.16228	4.08301e-05	10	NME1	0.130097
BP	GO:0009201	ribonucleoside triphosphate biosynthetic process	3.16228	4.08301e-05	10	ATP5F1D	0.124632
BP	GO:0009201	ribonucleoside triphosphate biosynthetic process	3.16228	4.08301e-05	10	ATP5PD	0.119333
BP	GO:0009201	ribonucleoside triphosphate biosynthetic process	3.16228	4.08301e-05	10	ATP5MC3	0.112378
BP	GO:0009201	ribonucleoside triphosphate biosynthetic process	3.16228	4.08301e-05	10	STOML2	0.111292
BP	GO:0009201	ribonucleoside triphosphate biosynthetic process	3.16228	4.08301e-05	10	ATP5F1C	0.0878103
BP	GO:0006754	ATP biosynthetic process	3	5.68689e-05	9	ATP5ME	0.246584
BP	GO:0006754	ATP biosynthetic process	3	5.68689e-05	9	ATP5MF	0.151595
BP	GO:0006754	ATP biosynthetic process	3	5.68689e-05	9	ATP5PF	0.145911
BP	GO:0006754	ATP biosynthetic process	3	5.68689e-05	9	ATP5MG	0.143512
BP	GO:0006754	ATP biosynthetic process	3	5.68689e-05	9	ATP5F1D	0.124632
BP	GO:0006754	ATP biosynthetic process	3	5.68689e-05	9	ATP5PD	0.119333
BP	GO:0006754	ATP biosynthetic process	3	5.68689e-05	9	ATP5MC3	0.112378
BP	GO:0006754	ATP biosynthetic process	3	5.68689e-05	9	STOML2	0.111292
BP	GO:0006754	ATP biosynthetic process	3	5.68689e-05	9	ATP5F1C	0.0878103
BP	GO:1903008	organelle disassembly	0.534522	5.92854e-05	14	HK2	0.382847
BP	GO:1903008	organelle disassembly	0.534522	5.92854e-05	14	ATP5IF1	0.223111
BP	GO:1903008	organelle disassembly	0.534522	5.92854e-05	14	FIS1	0.133423
BP	GO:1903008	organelle disassembly	0.534522	5.92854e-05	14	SLC25A4	0.130269
BP	GO:1903008	organelle disassembly	0.534522	5.92854e-05	14	BNIP3	0.112493
BP	GO:1903008	organelle disassembly	0.534522	5.92854e-05	14	GABARAPL2	0.104437
BP	GO:1903008	organelle disassembly	0.534522	5.92854e-05	14	SLC25A5	0.0868539
BP	GO:1903008	organelle disassembly	0.534522	5.92854e-05	14	BNIP3L	0.0823068
BP	GO:1903008	organelle disassembly	0.534522	5.92854e-05	14	HTT	-0.11165
BP	GO:1903008	organelle disassembly	0.534522	5.92854e-05	14	ATG13	-0.128313
BP	GO:1903008	organelle disassembly	0.534522	5.92854e-05	14	HUWE1	-0.151257
BP	GO:1903008	organelle disassembly	0.534522	5.92854e-05	14	CLEC16A	-0.195873
BP	GO:1903008	organelle disassembly	0.534522	5.92854e-05	14	KIF19	-0.201307
BP	GO:1903008	organelle disassembly	0.534522	5.92854e-05	14	VPS13C	-0.21617
BP	GO:0009628	response to abiotic stimulus	3.60555	6.62059e-05	13	ALAS2	5.09307
BP	GO:0009628	response to abiotic stimulus	3.60555	6.62059e-05	13	HMOX1	1.62121
BP	GO:0009628	response to abiotic stimulus	3.60555	6.62059e-05	13	YBX3	0.756179
BP	GO:0009628	response to abiotic stimulus	3.60555	6.62059e-05	13	UCP2	0.525535
BP	GO:0009628	response to abiotic stimulus	3.60555	6.62059e-05	13	CAR2	0.521375
BP	GO:0009628	response to abiotic stimulus	3.60555	6.62059e-05	13	APOLD1	0.51748
BP	GO:0009628	response to abiotic stimulus	3.60555	6.62059e-05	13	CNN2	0.476911
BP	GO:0009628	response to abiotic stimulus	3.60555	6.62059e-05	13	EGR1	0.444552
BP	GO:0009628	response to abiotic stimulus	3.60555	6.62059e-05	13	ANGPTL4	0.442127
BP	GO:0009628	response to abiotic stimulus	3.60555	6.62059e-05	13	GPX1	0.392687
BP	GO:0009628	response to abiotic stimulus	3.60555	6.62059e-05	13	FECH	0.259783
BP	GO:0009628	response to abiotic stimulus	3.60555	6.62059e-05	13	BHLHE40	0.257123
BP	GO:0009628	response to abiotic stimulus	3.60555	6.62059e-05	13	XRCC4	0.250607
BP	GO:0061919	process utilizing autophagic mechanism	-0.377964	0.000115634	28	HMOX1	1.62121
BP	GO:0061919	process utilizing autophagic mechanism	-0.377964	0.000115634	28	HK2	0.382847
BP	GO:0061919	process utilizing autophagic mechanism	-0.377964	0.000115634	28	ATP5IF1	0.223111
BP	GO:0061919	process utilizing autophagic mechanism	-0.377964	0.000115634	28	CPTP	0.145297
BP	GO:0061919	process utilizing autophagic mechanism	-0.377964	0.000115634	28	FIS1	0.133423
BP	GO:0061919	process utilizing autophagic mechanism	-0.377964	0.000115634	28	SLC25A4	0.130269
BP	GO:0061919	process utilizing autophagic mechanism	-0.377964	0.000115634	28	BOK	0.113326
BP	GO:0061919	process utilizing autophagic mechanism	-0.377964	0.000115634	28	BNIP3	0.112493
BP	GO:0061919	process utilizing autophagic mechanism	-0.377964	0.000115634	28	GABARAPL2	0.104437
BP	GO:0061919	process utilizing autophagic mechanism	-0.377964	0.000115634	28	SEC22B	0.0884675
BP	GO:0061919	process utilizing autophagic mechanism	-0.377964	0.000115634	28	SLC25A5	0.0868539
BP	GO:0061919	process utilizing autophagic mechanism	-0.377964	0.000115634	28	BNIP3L	0.0823068
BP	GO:0061919	process utilizing autophagic mechanism	-0.377964	0.000115634	28	STX12	0.0638573
BP	GO:0061919	process utilizing autophagic mechanism	-0.377964	0.000115634	28	SEC16A	-0.0847825
BP	GO:0061919	process utilizing autophagic mechanism	-0.377964	0.000115634	28	WIPI2	-0.102957
BP	GO:0061919	process utilizing autophagic mechanism	-0.377964	0.000115634	28	WDR81	-0.110865
BP	GO:0061919	process utilizing autophagic mechanism	-0.377964	0.000115634	28	HTT	-0.11165
BP	GO:0061919	process utilizing autophagic mechanism	-0.377964	0.000115634	28	HERC1	-0.120181
BP	GO:0061919	process utilizing autophagic mechanism	-0.377964	0.000115634	28	ATG13	-0.128313
BP	GO:0061919	process utilizing autophagic mechanism	-0.377964	0.000115634	28	SESN1	-0.134329
BP	GO:0061919	process utilizing autophagic mechanism	-0.377964	0.000115634	28	PSEN1	-0.150599
BP	GO:0061919	process utilizing autophagic mechanism	-0.377964	0.000115634	28	HUWE1	-0.151257
BP	GO:0061919	process utilizing autophagic mechanism	-0.377964	0.000115634	28	TBC1D5	-0.1629
BP	GO:0061919	process utilizing autophagic mechanism	-0.377964	0.000115634	28	5330417C22RIK	-0.178399
BP	GO:0061919	process utilizing autophagic mechanism	-0.377964	0.000115634	28	WDFY3	-0.185267
BP	GO:0061919	process utilizing autophagic mechanism	-0.377964	0.000115634	28	CLEC16A	-0.195873
BP	GO:0061919	process utilizing autophagic mechanism	-0.377964	0.000115634	28	VPS13C	-0.21617
BP	GO:0061919	process utilizing autophagic mechanism	-0.377964	0.000115634	28	SESN3	-0.220077
BP	GO:0006914	autophagy	-0.377964	0.000115634	28	HMOX1	1.62121
BP	GO:0006914	autophagy	-0.377964	0.000115634	28	HK2	0.382847
BP	GO:0006914	autophagy	-0.377964	0.000115634	28	ATP5IF1	0.223111
BP	GO:0006914	autophagy	-0.377964	0.000115634	28	CPTP	0.145297
BP	GO:0006914	autophagy	-0.377964	0.000115634	28	FIS1	0.133423
BP	GO:0006914	autophagy	-0.377964	0.000115634	28	SLC25A4	0.130269
BP	GO:0006914	autophagy	-0.377964	0.000115634	28	BOK	0.113326
BP	GO:0006914	autophagy	-0.377964	0.000115634	28	BNIP3	0.112493
BP	GO:0006914	autophagy	-0.377964	0.000115634	28	GABARAPL2	0.104437
BP	GO:0006914	autophagy	-0.377964	0.000115634	28	SEC22B	0.0884675
BP	GO:0006914	autophagy	-0.377964	0.000115634	28	SLC25A5	0.0868539
BP	GO:0006914	autophagy	-0.377964	0.000115634	28	BNIP3L	0.0823068
BP	GO:0006914	autophagy	-0.377964	0.000115634	28	STX12	0.0638573
BP	GO:0006914	autophagy	-0.377964	0.000115634	28	SEC16A	-0.0847825
BP	GO:0006914	autophagy	-0.377964	0.000115634	28	WIPI2	-0.102957
BP	GO:0006914	autophagy	-0.377964	0.000115634	28	WDR81	-0.110865
BP	GO:0006914	autophagy	-0.377964	0.000115634	28	HTT	-0.11165
BP	GO:0006914	autophagy	-0.377964	0.000115634	28	HERC1	-0.120181
BP	GO:0006914	autophagy	-0.377964	0.000115634	28	ATG13	-0.128313
BP	GO:0006914	autophagy	-0.377964	0.000115634	28	SESN1	-0.134329
BP	GO:0006914	autophagy	-0.377964	0.000115634	28	PSEN1	-0.150599
BP	GO:0006914	autophagy	-0.377964	0.000115634	28	HUWE1	-0.151257
BP	GO:0006914	autophagy	-0.377964	0.000115634	28	TBC1D5	-0.1629
BP	GO:0006914	autophagy	-0.377964	0.000115634	28	5330417C22RIK	-0.178399
BP	GO:0006914	autophagy	-0.377964	0.000115634	28	WDFY3	-0.185267
BP	GO:0006914	autophagy	-0.377964	0.000115634	28	CLEC16A	-0.195873
BP	GO:0006914	autophagy	-0.377964	0.000115634	28	VPS13C	-0.21617
BP	GO:0006914	autophagy	-0.377964	0.000115634	28	SESN3	-0.220077
BP	GO:0009205	purine ribonucleoside triphosphate metabolic process	3.16228	0.000116244	10	ATP5ME	0.246584
BP	GO:0009205	purine ribonucleoside triphosphate metabolic process	3.16228	0.000116244	10	ATP5MF	0.151595
BP	GO:0009205	purine ribonucleoside triphosphate metabolic process	3.16228	0.000116244	10	ATP5PF	0.145911
BP	GO:0009205	purine ribonucleoside triphosphate metabolic process	3.16228	0.000116244	10	ATP5MG	0.143512
BP	GO:0009205	purine ribonucleoside triphosphate metabolic process	3.16228	0.000116244	10	NME1	0.130097
BP	GO:0009205	purine ribonucleoside triphosphate metabolic process	3.16228	0.000116244	10	ATP5F1D	0.124632
BP	GO:0009205	purine ribonucleoside triphosphate metabolic process	3.16228	0.000116244	10	ATP5PD	0.119333
BP	GO:0009205	purine ribonucleoside triphosphate metabolic process	3.16228	0.000116244	10	ATP5MC3	0.112378
BP	GO:0009205	purine ribonucleoside triphosphate metabolic process	3.16228	0.000116244	10	STOML2	0.111292
BP	GO:0009205	purine ribonucleoside triphosphate metabolic process	3.16228	0.000116244	10	ATP5F1C	0.0878103
BP	GO:0042440	pigment metabolic process	2.64575	0.000117295	7	ALAS2	5.09307
BP	GO:0042440	pigment metabolic process	2.64575	0.000117295	7	HMOX1	1.62121
BP	GO:0042440	pigment metabolic process	2.64575	0.000117295	7	FECH	0.259783
BP	GO:0042440	pigment metabolic process	2.64575	0.000117295	7	ATP5IF1	0.223111
BP	GO:0042440	pigment metabolic process	2.64575	0.000117295	7	ALAD	0.160506
BP	GO:0042440	pigment metabolic process	2.64575	0.000117295	7	UROD	0.150167
BP	GO:0042440	pigment metabolic process	2.64575	0.000117295	7	BLVRB	0.149486
BP	GO:0006783	heme biosynthetic process	2.23607	0.000130481	5	ALAS2	5.09307
BP	GO:0006783	heme biosynthetic process	2.23607	0.000130481	5	FECH	0.259783
BP	GO:0006783	heme biosynthetic process	2.23607	0.000130481	5	ATP5IF1	0.223111
BP	GO:0006783	heme biosynthetic process	2.23607	0.000130481	5	ALAD	0.160506
BP	GO:0006783	heme biosynthetic process	2.23607	0.000130481	5	UROD	0.150167
BP	GO:0010821	regulation of mitochondrion organization	1.29099	0.000132175	15	GPX1	0.392687
BP	GO:0010821	regulation of mitochondrion organization	1.29099	0.000132175	15	ATP5IF1	0.223111
BP	GO:0010821	regulation of mitochondrion organization	1.29099	0.000132175	15	FXN	0.202343
BP	GO:0010821	regulation of mitochondrion organization	1.29099	0.000132175	15	LMNA	0.136096
BP	GO:0010821	regulation of mitochondrion organization	1.29099	0.000132175	15	FIS1	0.133423
BP	GO:0010821	regulation of mitochondrion organization	1.29099	0.000132175	15	SLC25A4	0.130269
BP	GO:0010821	regulation of mitochondrion organization	1.29099	0.000132175	15	BOK	0.113326
BP	GO:0010821	regulation of mitochondrion organization	1.29099	0.000132175	15	BNIP3	0.112493
BP	GO:0010821	regulation of mitochondrion organization	1.29099	0.000132175	15	SLC25A5	0.0868539
BP	GO:0010821	regulation of mitochondrion organization	1.29099	0.000132175	15	BNIP3L	0.0823068
BP	GO:0010821	regulation of mitochondrion organization	1.29099	0.000132175	15	HTT	-0.11165
BP	GO:0010821	regulation of mitochondrion organization	1.29099	0.000132175	15	HUWE1	-0.151257
BP	GO:0010821	regulation of mitochondrion organization	1.29099	0.000132175	15	PPARGC1A	-0.195568
BP	GO:0010821	regulation of mitochondrion organization	1.29099	0.000132175	15	CLEC16A	-0.195873
BP	GO:0010821	regulation of mitochondrion organization	1.29099	0.000132175	15	VPS13C	-0.21617
BP	GO:0009144	purine nucleoside triphosphate metabolic process	3.16228	0.000294848	10	ATP5ME	0.246584
BP	GO:0009144	purine nucleoside triphosphate metabolic process	3.16228	0.000294848	10	ATP5MF	0.151595
BP	GO:0009144	purine nucleoside triphosphate metabolic process	3.16228	0.000294848	10	ATP5PF	0.145911
BP	GO:0009144	purine nucleoside triphosphate metabolic process	3.16228	0.000294848	10	ATP5MG	0.143512
BP	GO:0009144	purine nucleoside triphosphate metabolic process	3.16228	0.000294848	10	NME1	0.130097
BP	GO:0009144	purine nucleoside triphosphate metabolic process	3.16228	0.000294848	10	ATP5F1D	0.124632
BP	GO:0009144	purine nucleoside triphosphate metabolic process	3.16228	0.000294848	10	ATP5PD	0.119333
BP	GO:0009144	purine nucleoside triphosphate metabolic process	3.16228	0.000294848	10	ATP5MC3	0.112378
BP	GO:0009144	purine nucleoside triphosphate metabolic process	3.16228	0.000294848	10	STOML2	0.111292
BP	GO:0009144	purine nucleoside triphosphate metabolic process	3.16228	0.000294848	10	ATP5F1C	0.0878103
BP	GO:0009199	ribonucleoside triphosphate metabolic process	3.16228	0.000294848	10	ATP5ME	0.246584
BP	GO:0009199	ribonucleoside triphosphate metabolic process	3.16228	0.000294848	10	ATP5MF	0.151595
BP	GO:0009199	ribonucleoside triphosphate metabolic process	3.16228	0.000294848	10	ATP5PF	0.145911
BP	GO:0009199	ribonucleoside triphosphate metabolic process	3.16228	0.000294848	10	ATP5MG	0.143512
BP	GO:0009199	ribonucleoside triphosphate metabolic process	3.16228	0.000294848	10	NME1	0.130097
BP	GO:0009199	ribonucleoside triphosphate metabolic process	3.16228	0.000294848	10	ATP5F1D	0.124632
BP	GO:0009199	ribonucleoside triphosphate metabolic process	3.16228	0.000294848	10	ATP5PD	0.119333
BP	GO:0009199	ribonucleoside triphosphate metabolic process	3.16228	0.000294848	10	ATP5MC3	0.112378
BP	GO:0009199	ribonucleoside triphosphate metabolic process	3.16228	0.000294848	10	STOML2	0.111292
BP	GO:0009199	ribonucleoside triphosphate metabolic process	3.16228	0.000294848	10	ATP5F1C	0.0878103
BP	GO:0046907	intracellular transport	1.82036	0.000330312	51	ATP5ME	0.246584
BP	GO:0046907	intracellular transport	1.82036	0.000330312	51	ATP5IF1	0.223111
BP	GO:0046907	intracellular transport	1.82036	0.000330312	51	SEC61G	0.196784
BP	GO:0046907	intracellular transport	1.82036	0.000330312	51	BLOC1S5	0.164588
BP	GO:0046907	intracellular transport	1.82036	0.000330312	51	ATP5MF	0.151595
BP	GO:0046907	intracellular transport	1.82036	0.000330312	51	THOC7	0.15147
BP	GO:0046907	intracellular transport	1.82036	0.000330312	51	ALYREF	0.147545
BP	GO:0046907	intracellular transport	1.82036	0.000330312	51	ATP5PF	0.145911
BP	GO:0046907	intracellular transport	1.82036	0.000330312	51	ATP5MG	0.143512
BP	GO:0046907	intracellular transport	1.82036	0.000330312	51	LMNA	0.136096
BP	GO:0046907	intracellular transport	1.82036	0.000330312	51	EZR	0.135686
BP	GO:0046907	intracellular transport	1.82036	0.000330312	51	FIS1	0.133423
BP	GO:0046907	intracellular transport	1.82036	0.000330312	51	BLOC1S4	0.131279
BP	GO:0046907	intracellular transport	1.82036	0.000330312	51	TOMM20	0.128904
BP	GO:0046907	intracellular transport	1.82036	0.000330312	51	DNAJC15	0.127206
BP	GO:0046907	intracellular transport	1.82036	0.000330312	51	LOC100362432	0.126438
BP	GO:0046907	intracellular transport	1.82036	0.000330312	51	ATP5F1D	0.124632
BP	GO:0046907	intracellular transport	1.82036	0.000330312	51	RANBP1	0.122845
BP	GO:0046907	intracellular transport	1.82036	0.000330312	51	ATP5PD	0.119333
BP	GO:0046907	intracellular transport	1.82036	0.000330312	51	RHOB	0.117954
BP	GO:0046907	intracellular transport	1.82036	0.000330312	51	STOML2	0.111292
BP	GO:0046907	intracellular transport	1.82036	0.000330312	51	NPM1	0.111123
BP	GO:0046907	intracellular transport	1.82036	0.000330312	51	NUTF2	0.100627
BP	GO:0046907	intracellular transport	1.82036	0.000330312	51	ARF5	0.0975419
BP	GO:0046907	intracellular transport	1.82036	0.000330312	51	TRAPPC3	0.0954449
BP	GO:0046907	intracellular transport	1.82036	0.000330312	51	SPCS1	0.0940946
BP	GO:0046907	intracellular transport	1.82036	0.000330312	51	YWHAQ	0.0886883
BP	GO:0046907	intracellular transport	1.82036	0.000330312	51	BNIP3L	0.0823068
BP	GO:0046907	intracellular transport	1.82036	0.000330312	51	ACTR3	0.067657
BP	GO:0046907	intracellular transport	1.82036	0.000330312	51	CDC42	0.067137
BP	GO:0046907	intracellular transport	1.82036	0.000330312	51	RAB5C	0.0642736
BP	GO:0046907	intracellular transport	1.82036	0.000330312	51	STX12	0.0638573
BP	GO:0046907	intracellular transport	1.82036	0.000330312	51	RABGAP1	-0.081846
BP	GO:0046907	intracellular transport	1.82036	0.000330312	51	SEC16A	-0.0847825
BP	GO:0046907	intracellular transport	1.82036	0.000330312	51	GCC2	-0.0912475
BP	GO:0046907	intracellular transport	1.82036	0.000330312	51	RELCH	-0.0929089
BP	GO:0046907	intracellular transport	1.82036	0.000330312	51	MBTPS1	-0.0979187
BP	GO:0046907	intracellular transport	1.82036	0.000330312	51	WDR81	-0.110865
BP	GO:0046907	intracellular transport	1.82036	0.000330312	51	HTT	-0.11165
BP	GO:0046907	intracellular transport	1.82036	0.000330312	51	ANKRD50	-0.112482
BP	GO:0046907	intracellular transport	1.82036	0.000330312	51	KIF13A	-0.115315
BP	GO:0046907	intracellular transport	1.82036	0.000330312	51	TM9SF4	-0.117187
BP	GO:0046907	intracellular transport	1.82036	0.000330312	51	GNPTAB	-0.118307
BP	GO:0046907	intracellular transport	1.82036	0.000330312	51	ICE1	-0.128927
BP	GO:0046907	intracellular transport	1.82036	0.000330312	51	WDR19	-0.134853
BP	GO:0046907	intracellular transport	1.82036	0.000330312	51	RGD1307100	-0.139768
BP	GO:0046907	intracellular transport	1.82036	0.000330312	51	SPG11	-0.140328
BP	GO:0046907	intracellular transport	1.82036	0.000330312	51	MED1	-0.145454
BP	GO:0046907	intracellular transport	1.82036	0.000330312	51	PSEN1	-0.150599
BP	GO:0046907	intracellular transport	1.82036	0.000330312	51	TOM1L2	-0.160761
BP	GO:0046907	intracellular transport	1.82036	0.000330312	51	TBC1D5	-0.1629
BP	GO:0001666	response to hypoxia	2.44949	0.000337696	6	ALAS2	5.09307
BP	GO:0001666	response to hypoxia	2.44949	0.000337696	6	HMOX1	1.62121
BP	GO:0001666	response to hypoxia	2.44949	0.000337696	6	UCP2	0.525535
BP	GO:0001666	response to hypoxia	2.44949	0.000337696	6	APOLD1	0.51748
BP	GO:0001666	response to hypoxia	2.44949	0.000337696	6	EGR1	0.444552
BP	GO:0001666	response to hypoxia	2.44949	0.000337696	6	ANGPTL4	0.442127
BP	GO:0048856	anatomical structure development	5.47723	0.000351238	30	ALAS2	5.09307
BP	GO:0048856	anatomical structure development	5.47723	0.000351238	30	ALOX15	4.7416
BP	GO:0048856	anatomical structure development	5.47723	0.000351238	30	HMOX1	1.62121
BP	GO:0048856	anatomical structure development	5.47723	0.000351238	30	RBM38	0.928943
BP	GO:0048856	anatomical structure development	5.47723	0.000351238	30	MT2A	0.779767
BP	GO:0048856	anatomical structure development	5.47723	0.000351238	30	YBX3	0.756179
BP	GO:0048856	anatomical structure development	5.47723	0.000351238	30	TAGLN	0.649016
BP	GO:0048856	anatomical structure development	5.47723	0.000351238	30	GADD45G	0.554045
BP	GO:0048856	anatomical structure development	5.47723	0.000351238	30	APLN	0.530745
BP	GO:0048856	anatomical structure development	5.47723	0.000351238	30	CAR2	0.521375
BP	GO:0048856	anatomical structure development	5.47723	0.000351238	30	APOLD1	0.51748
BP	GO:0048856	anatomical structure development	5.47723	0.000351238	30	CDC25B	0.456828
BP	GO:0048856	anatomical structure development	5.47723	0.000351238	30	EGR1	0.444552
BP	GO:0048856	anatomical structure development	5.47723	0.000351238	30	ANGPTL4	0.442127
BP	GO:0048856	anatomical structure development	5.47723	0.000351238	30	F3	0.434462
BP	GO:0048856	anatomical structure development	5.47723	0.000351238	30	JUNB	0.425751
BP	GO:0048856	anatomical structure development	5.47723	0.000351238	30	GPX1	0.392687
BP	GO:0048856	anatomical structure development	5.47723	0.000351238	30	HK2	0.382847
BP	GO:0048856	anatomical structure development	5.47723	0.000351238	30	ARC	0.327448
BP	GO:0048856	anatomical structure development	5.47723	0.000351238	30	S1PR3	0.293096
BP	GO:0048856	anatomical structure development	5.47723	0.000351238	30	ID1	0.278168
BP	GO:0048856	anatomical structure development	5.47723	0.000351238	30	CSRP1	0.271409
BP	GO:0048856	anatomical structure development	5.47723	0.000351238	30	FECH	0.259783
BP	GO:0048856	anatomical structure development	5.47723	0.000351238	30	XRCC4	0.250607
BP	GO:0048856	anatomical structure development	5.47723	0.000351238	30	TFDP2	0.246953
BP	GO:0048856	anatomical structure development	5.47723	0.000351238	30	SDC4	0.237612
BP	GO:0048856	anatomical structure development	5.47723	0.000351238	30	HSPA2	0.237606
BP	GO:0048856	anatomical structure development	5.47723	0.000351238	30	ATP5IF1	0.223111
BP	GO:0048856	anatomical structure development	5.47723	0.000351238	30	GSTK1	0.222945
BP	GO:0048856	anatomical structure development	5.47723	0.000351238	30	AIMP1	0.221942
BP	GO:0036293	response to decreased oxygen levels	2.44949	0.000399366	6	ALAS2	5.09307
BP	GO:0036293	response to decreased oxygen levels	2.44949	0.000399366	6	HMOX1	1.62121
BP	GO:0036293	response to decreased oxygen levels	2.44949	0.000399366	6	UCP2	0.525535
BP	GO:0036293	response to decreased oxygen levels	2.44949	0.000399366	6	APOLD1	0.51748
BP	GO:0036293	response to decreased oxygen levels	2.44949	0.000399366	6	EGR1	0.444552
BP	GO:0036293	response to decreased oxygen levels	2.44949	0.000399366	6	ANGPTL4	0.442127
BP	GO:0006779	porphyrin-containing compound biosynthetic process	2.23607	0.000453172	5	ALAS2	5.09307
BP	GO:0006779	porphyrin-containing compound biosynthetic process	2.23607	0.000453172	5	FECH	0.259783
BP	GO:0006779	porphyrin-containing compound biosynthetic process	2.23607	0.000453172	5	ATP5IF1	0.223111
BP	GO:0006779	porphyrin-containing compound biosynthetic process	2.23607	0.000453172	5	ALAD	0.160506
BP	GO:0006779	porphyrin-containing compound biosynthetic process	2.23607	0.000453172	5	UROD	0.150167
BP	GO:0010035	response to inorganic substance	3	0.000484476	9	HBA-A3	5.568
BP	GO:0010035	response to inorganic substance	3	0.000484476	9	ALOX15	4.7416
BP	GO:0010035	response to inorganic substance	3	0.000484476	9	HMOX1	1.62121
BP	GO:0010035	response to inorganic substance	3	0.000484476	9	MT2A	0.779767
BP	GO:0010035	response to inorganic substance	3	0.000484476	9	CAR2	0.521375
BP	GO:0010035	response to inorganic substance	3	0.000484476	9	JUNB	0.425751
BP	GO:0010035	response to inorganic substance	3	0.000484476	9	GPX1	0.392687
BP	GO:0010035	response to inorganic substance	3	0.000484476	9	FECH	0.259783
BP	GO:0010035	response to inorganic substance	3	0.000484476	9	XRCC4	0.250607
BP	GO:0009141	nucleoside triphosphate metabolic process	3.31662	0.000495554	11	ATP5ME	0.246584
BP	GO:0009141	nucleoside triphosphate metabolic process	3.31662	0.000495554	11	ATP5MF	0.151595
BP	GO:0009141	nucleoside triphosphate metabolic process	3.31662	0.000495554	11	ATP5PF	0.145911
BP	GO:0009141	nucleoside triphosphate metabolic process	3.31662	0.000495554	11	ATP5MG	0.143512
BP	GO:0009141	nucleoside triphosphate metabolic process	3.31662	0.000495554	11	NME1	0.130097
BP	GO:0009141	nucleoside triphosphate metabolic process	3.31662	0.000495554	11	ATP5F1D	0.124632
BP	GO:0009141	nucleoside triphosphate metabolic process	3.31662	0.000495554	11	ATP5PD	0.119333
BP	GO:0009141	nucleoside triphosphate metabolic process	3.31662	0.000495554	11	ATP5MC3	0.112378
BP	GO:0009141	nucleoside triphosphate metabolic process	3.31662	0.000495554	11	STOML2	0.111292
BP	GO:0009141	nucleoside triphosphate metabolic process	3.31662	0.000495554	11	ATP5F1C	0.0878103
BP	GO:0009141	nucleoside triphosphate metabolic process	3.31662	0.000495554	11	CMPK1	0.0845087
BP	GO:0016239	positive regulation of macroautophagy	-0.301511	0.000507828	11	HMOX1	1.62121
BP	GO:0016239	positive regulation of macroautophagy	-0.301511	0.000507828	11	SLC25A4	0.130269
BP	GO:0016239	positive regulation of macroautophagy	-0.301511	0.000507828	11	BNIP3	0.112493
BP	GO:0016239	positive regulation of macroautophagy	-0.301511	0.000507828	11	SLC25A5	0.0868539
BP	GO:0016239	positive regulation of macroautophagy	-0.301511	0.000507828	11	BNIP3L	0.0823068
BP	GO:0016239	positive regulation of macroautophagy	-0.301511	0.000507828	11	HTT	-0.11165
BP	GO:0016239	positive regulation of macroautophagy	-0.301511	0.000507828	11	SESN1	-0.134329
BP	GO:0016239	positive regulation of macroautophagy	-0.301511	0.000507828	11	5330417C22RIK	-0.178399
BP	GO:0016239	positive regulation of macroautophagy	-0.301511	0.000507828	11	CLEC16A	-0.195873
BP	GO:0016239	positive regulation of macroautophagy	-0.301511	0.000507828	11	SESN3	-0.220077
BP	GO:0016239	positive regulation of macroautophagy	-0.301511	0.000507828	11	SMCR8	-0.276891
BP	GO:0070482	response to oxygen levels	2.44949	0.000615033	6	ALAS2	5.09307
BP	GO:0070482	response to oxygen levels	2.44949	0.000615033	6	HMOX1	1.62121
BP	GO:0070482	response to oxygen levels	2.44949	0.000615033	6	UCP2	0.525535
BP	GO:0070482	response to oxygen levels	2.44949	0.000615033	6	APOLD1	0.51748
BP	GO:0070482	response to oxygen levels	2.44949	0.000615033	6	EGR1	0.444552
BP	GO:0070482	response to oxygen levels	2.44949	0.000615033	6	ANGPTL4	0.442127
BP	GO:0048514	blood vessel morphogenesis	3	0.00064131	9	HMOX1	1.62121
BP	GO:0048514	blood vessel morphogenesis	3	0.00064131	9	APLN	0.530745
BP	GO:0048514	blood vessel morphogenesis	3	0.00064131	9	APOLD1	0.51748
BP	GO:0048514	blood vessel morphogenesis	3	0.00064131	9	ANGPTL4	0.442127
BP	GO:0048514	blood vessel morphogenesis	3	0.00064131	9	F3	0.434462
BP	GO:0048514	blood vessel morphogenesis	3	0.00064131	9	JUNB	0.425751
BP	GO:0048514	blood vessel morphogenesis	3	0.00064131	9	GPX1	0.392687
BP	GO:0048514	blood vessel morphogenesis	3	0.00064131	9	HK2	0.382847
BP	GO:0048514	blood vessel morphogenesis	3	0.00064131	9	ID1	0.278168
BP	GO:0033014	tetrapyrrole biosynthetic process	2.23607	0.000761405	5	ALAS2	5.09307
BP	GO:0033014	tetrapyrrole biosynthetic process	2.23607	0.000761405	5	FECH	0.259783
BP	GO:0033014	tetrapyrrole biosynthetic process	2.23607	0.000761405	5	ATP5IF1	0.223111
BP	GO:0033014	tetrapyrrole biosynthetic process	2.23607	0.000761405	5	ALAD	0.160506
BP	GO:0033014	tetrapyrrole biosynthetic process	2.23607	0.000761405	5	UROD	0.150167
BP	GO:0001659	temperature homeostasis	2.44949	0.000763092	6	GADD45G	0.554045
BP	GO:0001659	temperature homeostasis	2.44949	0.000763092	6	APLN	0.530745
BP	GO:0001659	temperature homeostasis	2.44949	0.000763092	6	UCP2	0.525535
BP	GO:0001659	temperature homeostasis	2.44949	0.000763092	6	EGR1	0.444552
BP	GO:0001659	temperature homeostasis	2.44949	0.000763092	6	GPX1	0.392687
BP	GO:0001659	temperature homeostasis	2.44949	0.000763092	6	ID1	0.278168
BP	GO:0051881	regulation of mitochondrial membrane potential	3	0.000767308	9	UCP2	0.525535
BP	GO:0051881	regulation of mitochondrial membrane potential	3	0.000767308	9	ATP5IF1	0.223111
BP	GO:0051881	regulation of mitochondrial membrane potential	3	0.000767308	9	CCK	0.192687
BP	GO:0051881	regulation of mitochondrial membrane potential	3	0.000767308	9	GCLM	0.192089
BP	GO:0051881	regulation of mitochondrial membrane potential	3	0.000767308	9	BOK	0.113326
BP	GO:0051881	regulation of mitochondrial membrane potential	3	0.000767308	9	BNIP3	0.112493
BP	GO:0051881	regulation of mitochondrial membrane potential	3	0.000767308	9	STOML2	0.111292
BP	GO:0051881	regulation of mitochondrial membrane potential	3	0.000767308	9	TUSC2	0.100144
BP	GO:0051881	regulation of mitochondrial membrane potential	3	0.000767308	9	BNIP3L	0.0823068
BP	GO:0016241	regulation of macroautophagy	-0.27735	0.000810403	13	HMOX1	1.62121
BP	GO:0016241	regulation of macroautophagy	-0.27735	0.000810403	13	SLC25A4	0.130269
BP	GO:0016241	regulation of macroautophagy	-0.27735	0.000810403	13	BNIP3	0.112493
BP	GO:0016241	regulation of macroautophagy	-0.27735	0.000810403	13	SEC22B	0.0884675
BP	GO:0016241	regulation of macroautophagy	-0.27735	0.000810403	13	SLC25A5	0.0868539
BP	GO:0016241	regulation of macroautophagy	-0.27735	0.000810403	13	BNIP3L	0.0823068
BP	GO:0016241	regulation of macroautophagy	-0.27735	0.000810403	13	HTT	-0.11165
BP	GO:0016241	regulation of macroautophagy	-0.27735	0.000810403	13	SESN1	-0.134329
BP	GO:0016241	regulation of macroautophagy	-0.27735	0.000810403	13	5330417C22RIK	-0.178399
BP	GO:0016241	regulation of macroautophagy	-0.27735	0.000810403	13	CLEC16A	-0.195873
BP	GO:0016241	regulation of macroautophagy	-0.27735	0.000810403	13	VPS13C	-0.21617
BP	GO:0016241	regulation of macroautophagy	-0.27735	0.000810403	13	SESN3	-0.220077
BP	GO:0016241	regulation of macroautophagy	-0.27735	0.000810403	13	SMCR8	-0.276891
BP	GO:1903146	regulation of autophagy of mitochondrion	0.377964	0.000828937	7	SLC25A4	0.130269
BP	GO:1903146	regulation of autophagy of mitochondrion	0.377964	0.000828937	7	BNIP3	0.112493
BP	GO:1903146	regulation of autophagy of mitochondrion	0.377964	0.000828937	7	SLC25A5	0.0868539
BP	GO:1903146	regulation of autophagy of mitochondrion	0.377964	0.000828937	7	BNIP3L	0.0823068
BP	GO:1903146	regulation of autophagy of mitochondrion	0.377964	0.000828937	7	HTT	-0.11165
BP	GO:1903146	regulation of autophagy of mitochondrion	0.377964	0.000828937	7	CLEC16A	-0.195873
BP	GO:1903146	regulation of autophagy of mitochondrion	0.377964	0.000828937	7	VPS13C	-0.21617
BP	GO:0015669	gas transport	1.73205	0.00110508	3	HBA-A3	5.568
BP	GO:0015669	gas transport	1.73205	0.00110508	3	HBB	5.52236
BP	GO:0015669	gas transport	1.73205	0.00110508	3	CAR2	0.521375
BP	GO:0046902	regulation of mitochondrial membrane permeability	2.82843	0.00122041	8	HK2	0.382847
BP	GO:0046902	regulation of mitochondrial membrane permeability	2.82843	0.00122041	8	ATP5IF1	0.223111
BP	GO:0046902	regulation of mitochondrial membrane permeability	2.82843	0.00122041	8	ALKBH7	0.170079
BP	GO:0046902	regulation of mitochondrial membrane permeability	2.82843	0.00122041	8	SLC25A4	0.130269
BP	GO:0046902	regulation of mitochondrial membrane permeability	2.82843	0.00122041	8	BOK	0.113326
BP	GO:0046902	regulation of mitochondrial membrane permeability	2.82843	0.00122041	8	BNIP3	0.112493
BP	GO:0046902	regulation of mitochondrial membrane permeability	2.82843	0.00122041	8	SLC25A5	0.0868539
BP	GO:0046902	regulation of mitochondrial membrane permeability	2.82843	0.00122041	8	BNIP3L	0.0823068
BP	GO:0015671	oxygen transport	1.41421	0.0018016	2	HBA-A3	5.568
BP	GO:0015671	oxygen transport	1.41421	0.0018016	2	HBB	5.52236
BP	GO:0001525	angiogenesis	2.82843	0.00186084	8	HMOX1	1.62121
BP	GO:0001525	angiogenesis	2.82843	0.00186084	8	APLN	0.530745
BP	GO:0001525	angiogenesis	2.82843	0.00186084	8	APOLD1	0.51748
BP	GO:0001525	angiogenesis	2.82843	0.00186084	8	ANGPTL4	0.442127
BP	GO:0001525	angiogenesis	2.82843	0.00186084	8	F3	0.434462
BP	GO:0001525	angiogenesis	2.82843	0.00186084	8	GPX1	0.392687
BP	GO:0001525	angiogenesis	2.82843	0.00186084	8	HK2	0.382847
BP	GO:0001525	angiogenesis	2.82843	0.00186084	8	ID1	0.278168
BP	GO:0001568	blood vessel development	3	0.00218588	9	HMOX1	1.62121
BP	GO:0001568	blood vessel development	3	0.00218588	9	APLN	0.530745
BP	GO:0001568	blood vessel development	3	0.00218588	9	APOLD1	0.51748
BP	GO:0001568	blood vessel development	3	0.00218588	9	ANGPTL4	0.442127
BP	GO:0001568	blood vessel development	3	0.00218588	9	F3	0.434462
BP	GO:0001568	blood vessel development	3	0.00218588	9	JUNB	0.425751
BP	GO:0001568	blood vessel development	3	0.00218588	9	GPX1	0.392687
BP	GO:0001568	blood vessel development	3	0.00218588	9	HK2	0.382847
BP	GO:0001568	blood vessel development	3	0.00218588	9	ID1	0.278168
BP	GO:0032502	developmental process	5.47723	0.00223916	30	ALAS2	5.09307
BP	GO:0032502	developmental process	5.47723	0.00223916	30	ALOX15	4.7416
BP	GO:0032502	developmental process	5.47723	0.00223916	30	HMOX1	1.62121
BP	GO:0032502	developmental process	5.47723	0.00223916	30	RBM38	0.928943
BP	GO:0032502	developmental process	5.47723	0.00223916	30	MT2A	0.779767
BP	GO:0032502	developmental process	5.47723	0.00223916	30	YBX3	0.756179
BP	GO:0032502	developmental process	5.47723	0.00223916	30	TAGLN	0.649016
BP	GO:0032502	developmental process	5.47723	0.00223916	30	GADD45G	0.554045
BP	GO:0032502	developmental process	5.47723	0.00223916	30	APLN	0.530745
BP	GO:0032502	developmental process	5.47723	0.00223916	30	CAR2	0.521375
BP	GO:0032502	developmental process	5.47723	0.00223916	30	APOLD1	0.51748
BP	GO:0032502	developmental process	5.47723	0.00223916	30	CDC25B	0.456828
BP	GO:0032502	developmental process	5.47723	0.00223916	30	EGR1	0.444552
BP	GO:0032502	developmental process	5.47723	0.00223916	30	ANGPTL4	0.442127
BP	GO:0032502	developmental process	5.47723	0.00223916	30	F3	0.434462
BP	GO:0032502	developmental process	5.47723	0.00223916	30	JUNB	0.425751
BP	GO:0032502	developmental process	5.47723	0.00223916	30	GPX1	0.392687
BP	GO:0032502	developmental process	5.47723	0.00223916	30	HK2	0.382847
BP	GO:0032502	developmental process	5.47723	0.00223916	30	ARC	0.327448
BP	GO:0032502	developmental process	5.47723	0.00223916	30	S1PR3	0.293096
BP	GO:0032502	developmental process	5.47723	0.00223916	30	ID1	0.278168
BP	GO:0032502	developmental process	5.47723	0.00223916	30	CSRP1	0.271409
BP	GO:0032502	developmental process	5.47723	0.00223916	30	FECH	0.259783
BP	GO:0032502	developmental process	5.47723	0.00223916	30	XRCC4	0.250607
BP	GO:0032502	developmental process	5.47723	0.00223916	30	TFDP2	0.246953
BP	GO:0032502	developmental process	5.47723	0.00223916	30	SDC4	0.237612
BP	GO:0032502	developmental process	5.47723	0.00223916	30	HSPA2	0.237606
BP	GO:0032502	developmental process	5.47723	0.00223916	30	ATP5IF1	0.223111
BP	GO:0032502	developmental process	5.47723	0.00223916	30	GSTK1	0.222945
BP	GO:0032502	developmental process	5.47723	0.00223916	30	AIMP1	0.221942
BP	GO:0007006	mitochondrial membrane organization	3.16228	0.00229876	10	HK2	0.382847
BP	GO:0007006	mitochondrial membrane organization	3.16228	0.00229876	10	ATP5IF1	0.223111
BP	GO:0007006	mitochondrial membrane organization	3.16228	0.00229876	10	ALKBH7	0.170079
BP	GO:0007006	mitochondrial membrane organization	3.16228	0.00229876	10	APOO	0.161407
BP	GO:0007006	mitochondrial membrane organization	3.16228	0.00229876	10	SLC25A4	0.130269
BP	GO:0007006	mitochondrial membrane organization	3.16228	0.00229876	10	BOK	0.113326
BP	GO:0007006	mitochondrial membrane organization	3.16228	0.00229876	10	BNIP3	0.112493
BP	GO:0007006	mitochondrial membrane organization	3.16228	0.00229876	10	FAM92A	0.108459
BP	GO:0007006	mitochondrial membrane organization	3.16228	0.00229876	10	SLC25A5	0.0868539
BP	GO:0007006	mitochondrial membrane organization	3.16228	0.00229876	10	BNIP3L	0.0823068
BP	GO:0051130	positive regulation of cellular component organization	-0.420084	0.00308361	51	ALOX15	4.7416
BP	GO:0051130	positive regulation of cellular component organization	-0.420084	0.00308361	51	APLN	0.530745
BP	GO:0051130	positive regulation of cellular component organization	-0.420084	0.00308361	51	ID1	0.278168
BP	GO:0051130	positive regulation of cellular component organization	-0.420084	0.00308361	51	SDC4	0.237612
BP	GO:0051130	positive regulation of cellular component organization	-0.420084	0.00308361	51	ATP5IF1	0.223111
BP	GO:0051130	positive regulation of cellular component organization	-0.420084	0.00308361	51	MAD2L1BP	0.207931
BP	GO:0051130	positive regulation of cellular component organization	-0.420084	0.00308361	51	CCK	0.192687
BP	GO:0051130	positive regulation of cellular component organization	-0.420084	0.00308361	51	PFDN2	0.144985
BP	GO:0051130	positive regulation of cellular component organization	-0.420084	0.00308361	51	LMNA	0.136096
BP	GO:0051130	positive regulation of cellular component organization	-0.420084	0.00308361	51	FIS1	0.133423
BP	GO:0051130	positive regulation of cellular component organization	-0.420084	0.00308361	51	SLC25A4	0.130269
BP	GO:0051130	positive regulation of cellular component organization	-0.420084	0.00308361	51	TMED9	0.126271
BP	GO:0051130	positive regulation of cellular component organization	-0.420084	0.00308361	51	AKIRIN1	0.126217
BP	GO:0051130	positive regulation of cellular component organization	-0.420084	0.00308361	51	RANBP1	0.122845
BP	GO:0051130	positive regulation of cellular component organization	-0.420084	0.00308361	51	BOK	0.113326
BP	GO:0051130	positive regulation of cellular component organization	-0.420084	0.00308361	51	BNIP3	0.112493
BP	GO:0051130	positive regulation of cellular component organization	-0.420084	0.00308361	51	PTN	0.103189
BP	GO:0051130	positive regulation of cellular component organization	-0.420084	0.00308361	51	HNRNPD	0.10198
BP	GO:0051130	positive regulation of cellular component organization	-0.420084	0.00308361	51	EIF5A	0.0967989
BP	GO:0051130	positive regulation of cellular component organization	-0.420084	0.00308361	51	DSTN	0.0893726
BP	GO:0051130	positive regulation of cellular component organization	-0.420084	0.00308361	51	SLC25A5	0.0868539
BP	GO:0051130	positive regulation of cellular component organization	-0.420084	0.00308361	51	CCT8	0.0825715
BP	GO:0051130	positive regulation of cellular component organization	-0.420084	0.00308361	51	ACTR3	0.067657
BP	GO:0051130	positive regulation of cellular component organization	-0.420084	0.00308361	51	CDC42	0.067137
BP	GO:0051130	positive regulation of cellular component organization	-0.420084	0.00308361	51	SLITRK5	-0.105598
BP	GO:0051130	positive regulation of cellular component organization	-0.420084	0.00308361	51	HTT	-0.11165
BP	GO:0051130	positive regulation of cellular component organization	-0.420084	0.00308361	51	ASAP1	-0.123657
BP	GO:0051130	positive regulation of cellular component organization	-0.420084	0.00308361	51	ICE1	-0.128927
BP	GO:0051130	positive regulation of cellular component organization	-0.420084	0.00308361	51	LRP1	-0.138441
BP	GO:0051130	positive regulation of cellular component organization	-0.420084	0.00308361	51	CNOT6L	-0.142587
BP	GO:0051130	positive regulation of cellular component organization	-0.420084	0.00308361	51	NSD3	-0.144505
BP	GO:0051130	positive regulation of cellular component organization	-0.420084	0.00308361	51	SMAD4	-0.146696
BP	GO:0051130	positive regulation of cellular component organization	-0.420084	0.00308361	51	PSEN1	-0.150599
BP	GO:0051130	positive regulation of cellular component organization	-0.420084	0.00308361	51	ATF7IP	-0.152388
BP	GO:0051130	positive regulation of cellular component organization	-0.420084	0.00308361	51	ARAP1	-0.15814
BP	GO:0051130	positive regulation of cellular component organization	-0.420084	0.00308361	51	TBC1D5	-0.1629
BP	GO:0051130	positive regulation of cellular component organization	-0.420084	0.00308361	51	5330417C22RIK	-0.178399
BP	GO:0051130	positive regulation of cellular component organization	-0.420084	0.00308361	51	FER	-0.183633
BP	GO:0051130	positive regulation of cellular component organization	-0.420084	0.00308361	51	PPARGC1A	-0.195568
BP	GO:0051130	positive regulation of cellular component organization	-0.420084	0.00308361	51	CLEC16A	-0.195873
BP	GO:0051130	positive regulation of cellular component organization	-0.420084	0.00308361	51	FLRT2	-0.204773
BP	GO:0051130	positive regulation of cellular component organization	-0.420084	0.00308361	51	CUX1	-0.212195
BP	GO:0051130	positive regulation of cellular component organization	-0.420084	0.00308361	51	TENM3	-0.219148
BP	GO:0051130	positive regulation of cellular component organization	-0.420084	0.00308361	51	KMT2A	-0.242926
BP	GO:0051130	positive regulation of cellular component organization	-0.420084	0.00308361	51	RICTOR	-0.24504
BP	GO:0051130	positive regulation of cellular component organization	-0.420084	0.00308361	51	SLITRK2	-0.260186
BP	GO:0051130	positive regulation of cellular component organization	-0.420084	0.00308361	51	DAB2	-0.270554
BP	GO:0051130	positive regulation of cellular component organization	-0.420084	0.00308361	51	HMBOX1	-0.270702
BP	GO:0051130	positive regulation of cellular component organization	-0.420084	0.00308361	51	ABCA1	-0.271292
BP	GO:0051130	positive regulation of cellular component organization	-0.420084	0.00308361	51	SMCR8	-0.276891
BP	GO:0051130	positive regulation of cellular component organization	-0.420084	0.00308361	51	CDKL5	-0.312989
BP	GO:0006950	response to stress	5.38516	0.00335193	29	HBA-A3	5.568
BP	GO:0006950	response to stress	5.38516	0.00335193	29	ALAS2	5.09307
BP	GO:0006950	response to stress	5.38516	0.00335193	29	ALOX15	4.7416
BP	GO:0006950	response to stress	5.38516	0.00335193	29	HMOX1	1.62121
BP	GO:0006950	response to stress	5.38516	0.00335193	29	MT2A	0.779767
BP	GO:0006950	response to stress	5.38516	0.00335193	29	YBX3	0.756179
BP	GO:0006950	response to stress	5.38516	0.00335193	29	GADD45G	0.554045
BP	GO:0006950	response to stress	5.38516	0.00335193	29	UCP2	0.525535
BP	GO:0006950	response to stress	5.38516	0.00335193	29	CAR2	0.521375
BP	GO:0006950	response to stress	5.38516	0.00335193	29	APOLD1	0.51748
BP	GO:0006950	response to stress	5.38516	0.00335193	29	EGR1	0.444552
BP	GO:0006950	response to stress	5.38516	0.00335193	29	ANGPTL4	0.442127
BP	GO:0006950	response to stress	5.38516	0.00335193	29	F3	0.434462
BP	GO:0006950	response to stress	5.38516	0.00335193	29	GPX1	0.392687
BP	GO:0006950	response to stress	5.38516	0.00335193	29	HK2	0.382847
BP	GO:0006950	response to stress	5.38516	0.00335193	29	S1PR3	0.293096
BP	GO:0006950	response to stress	5.38516	0.00335193	29	FECH	0.259783
BP	GO:0006950	response to stress	5.38516	0.00335193	29	XRCC4	0.250607
BP	GO:0006950	response to stress	5.38516	0.00335193	29	SDC4	0.237612
BP	GO:0006950	response to stress	5.38516	0.00335193	29	ATP5IF1	0.223111
BP	GO:0006950	response to stress	5.38516	0.00335193	29	AIMP1	0.221942
BP	GO:0006950	response to stress	5.38516	0.00335193	29	IER5	0.204129
BP	GO:0006950	response to stress	5.38516	0.00335193	29	HBEGF	0.204014
BP	GO:0006950	response to stress	5.38516	0.00335193	29	FXN	0.202343
BP	GO:0006950	response to stress	5.38516	0.00335193	29	SLC2A1	0.198018
BP	GO:0006950	response to stress	5.38516	0.00335193	29	CCK	0.192687
BP	GO:0006950	response to stress	5.38516	0.00335193	29	SBNO2	0.192386
BP	GO:0006950	response to stress	5.38516	0.00335193	29	GCLM	0.192089
BP	GO:0006950	response to stress	5.38516	0.00335193	29	DUSP1	0.190014
BP	GO:0001944	vasculature development	3	0.00337653	9	HMOX1	1.62121
BP	GO:0001944	vasculature development	3	0.00337653	9	APLN	0.530745
BP	GO:0001944	vasculature development	3	0.00337653	9	APOLD1	0.51748
BP	GO:0001944	vasculature development	3	0.00337653	9	ANGPTL4	0.442127
BP	GO:0001944	vasculature development	3	0.00337653	9	F3	0.434462
BP	GO:0001944	vasculature development	3	0.00337653	9	JUNB	0.425751
BP	GO:0001944	vasculature development	3	0.00337653	9	GPX1	0.392687
BP	GO:0001944	vasculature development	3	0.00337653	9	HK2	0.382847
BP	GO:0001944	vasculature development	3	0.00337653	9	ID1	0.278168
BP	GO:0010038	response to metal ion	2.64575	0.0035087	7	ALOX15	4.7416
BP	GO:0010038	response to metal ion	2.64575	0.0035087	7	HMOX1	1.62121
BP	GO:0010038	response to metal ion	2.64575	0.0035087	7	MT2A	0.779767
BP	GO:0010038	response to metal ion	2.64575	0.0035087	7	CAR2	0.521375
BP	GO:0010038	response to metal ion	2.64575	0.0035087	7	JUNB	0.425751
BP	GO:0010038	response to metal ion	2.64575	0.0035087	7	FECH	0.259783
BP	GO:0010038	response to metal ion	2.64575	0.0035087	7	XRCC4	0.250607
BP	GO:0061912	selective autophagy	-1.89737	0.00427165	10	SLC25A4	0.130269
BP	GO:0061912	selective autophagy	-1.89737	0.00427165	10	SLC25A5	0.0868539
BP	GO:0061912	selective autophagy	-1.89737	0.00427165	10	WIPI2	-0.102957
BP	GO:0061912	selective autophagy	-1.89737	0.00427165	10	WDR81	-0.110865
BP	GO:0061912	selective autophagy	-1.89737	0.00427165	10	HTT	-0.11165
BP	GO:0061912	selective autophagy	-1.89737	0.00427165	10	ATG13	-0.128313
BP	GO:0061912	selective autophagy	-1.89737	0.00427165	10	HUWE1	-0.151257
BP	GO:0061912	selective autophagy	-1.89737	0.00427165	10	WDFY3	-0.185267
BP	GO:0061912	selective autophagy	-1.89737	0.00427165	10	CLEC16A	-0.195873
BP	GO:0061912	selective autophagy	-1.89737	0.00427165	10	VPS13C	-0.21617
BP	GO:0042592	homeostatic process	3.74166	0.00446006	14	ALAS2	5.09307
BP	GO:0042592	homeostatic process	3.74166	0.00446006	14	HMOX1	1.62121
BP	GO:0042592	homeostatic process	3.74166	0.00446006	14	MT2A	0.779767
BP	GO:0042592	homeostatic process	3.74166	0.00446006	14	GADD45G	0.554045
BP	GO:0042592	homeostatic process	3.74166	0.00446006	14	APLN	0.530745
BP	GO:0042592	homeostatic process	3.74166	0.00446006	14	UCP2	0.525535
BP	GO:0042592	homeostatic process	3.74166	0.00446006	14	CAR2	0.521375
BP	GO:0042592	homeostatic process	3.74166	0.00446006	14	EGR1	0.444552
BP	GO:0042592	homeostatic process	3.74166	0.00446006	14	ANGPTL4	0.442127
BP	GO:0042592	homeostatic process	3.74166	0.00446006	14	GPX1	0.392687
BP	GO:0042592	homeostatic process	3.74166	0.00446006	14	HK2	0.382847
BP	GO:0042592	homeostatic process	3.74166	0.00446006	14	ID1	0.278168
BP	GO:0042592	homeostatic process	3.74166	0.00446006	14	FECH	0.259783
BP	GO:0042592	homeostatic process	3.74166	0.00446006	14	XRCC4	0.250607
BP	GO:0072522	purine-containing compound biosynthetic process	3.4641	0.00459044	12	ATP5ME	0.246584
BP	GO:0072522	purine-containing compound biosynthetic process	3.4641	0.00459044	12	MTAP	0.178676
BP	GO:0072522	purine-containing compound biosynthetic process	3.4641	0.00459044	12	ATP5MF	0.151595
BP	GO:0072522	purine-containing compound biosynthetic process	3.4641	0.00459044	12	ATP5PF	0.145911
BP	GO:0072522	purine-containing compound biosynthetic process	3.4641	0.00459044	12	ATP5MG	0.143512
BP	GO:0072522	purine-containing compound biosynthetic process	3.4641	0.00459044	12	NME1	0.130097
BP	GO:0072522	purine-containing compound biosynthetic process	3.4641	0.00459044	12	ATP5F1D	0.124632
BP	GO:0072522	purine-containing compound biosynthetic process	3.4641	0.00459044	12	ATP5PD	0.119333
BP	GO:0072522	purine-containing compound biosynthetic process	3.4641	0.00459044	12	ATP5MC3	0.112378
BP	GO:0072522	purine-containing compound biosynthetic process	3.4641	0.00459044	12	STOML2	0.111292
BP	GO:0072522	purine-containing compound biosynthetic process	3.4641	0.00459044	12	ELOVL4	0.099995
BP	GO:0072522	purine-containing compound biosynthetic process	3.4641	0.00459044	12	ATP5F1C	0.0878103
BP	GO:0001836	release of cytochrome c from mitochondria	2.64575	0.0048035	7	GPX1	0.392687
BP	GO:0001836	release of cytochrome c from mitochondria	2.64575	0.0048035	7	FXN	0.202343
BP	GO:0001836	release of cytochrome c from mitochondria	2.64575	0.0048035	7	CCK	0.192687
BP	GO:0001836	release of cytochrome c from mitochondria	2.64575	0.0048035	7	LMNA	0.136096
BP	GO:0001836	release of cytochrome c from mitochondria	2.64575	0.0048035	7	FIS1	0.133423
BP	GO:0001836	release of cytochrome c from mitochondria	2.64575	0.0048035	7	BOK	0.113326
BP	GO:0001836	release of cytochrome c from mitochondria	2.64575	0.0048035	7	BNIP3	0.112493
BP	GO:0090559	regulation of membrane permeability	2.82843	0.00602495	8	HK2	0.382847
BP	GO:0090559	regulation of membrane permeability	2.82843	0.00602495	8	ATP5IF1	0.223111
BP	GO:0090559	regulation of membrane permeability	2.82843	0.00602495	8	ALKBH7	0.170079
BP	GO:0090559	regulation of membrane permeability	2.82843	0.00602495	8	SLC25A4	0.130269
BP	GO:0090559	regulation of membrane permeability	2.82843	0.00602495	8	BOK	0.113326
BP	GO:0090559	regulation of membrane permeability	2.82843	0.00602495	8	BNIP3	0.112493
BP	GO:0090559	regulation of membrane permeability	2.82843	0.00602495	8	SLC25A5	0.0868539
BP	GO:0090559	regulation of membrane permeability	2.82843	0.00602495	8	BNIP3L	0.0823068
BP	GO:0051128	regulation of cellular component organization	0.321634	0.00678206	87	ALOX15	4.7416
BP	GO:0051128	regulation of cellular component organization	0.321634	0.00678206	87	APLN	0.530745
BP	GO:0051128	regulation of cellular component organization	0.321634	0.00678206	87	GPX1	0.392687
BP	GO:0051128	regulation of cellular component organization	0.321634	0.00678206	87	ARC	0.327448
BP	GO:0051128	regulation of cellular component organization	0.321634	0.00678206	87	ID1	0.278168
BP	GO:0051128	regulation of cellular component organization	0.321634	0.00678206	87	XRCC4	0.250607
BP	GO:0051128	regulation of cellular component organization	0.321634	0.00678206	87	SDC4	0.237612
BP	GO:0051128	regulation of cellular component organization	0.321634	0.00678206	87	HSPA2	0.237606
BP	GO:0051128	regulation of cellular component organization	0.321634	0.00678206	87	ATP5IF1	0.223111
BP	GO:0051128	regulation of cellular component organization	0.321634	0.00678206	87	MAD2L1BP	0.207931
BP	GO:0051128	regulation of cellular component organization	0.321634	0.00678206	87	FXN	0.202343
BP	GO:0051128	regulation of cellular component organization	0.321634	0.00678206	87	PFDN4	0.195246
BP	GO:0051128	regulation of cellular component organization	0.321634	0.00678206	87	CCK	0.192687
BP	GO:0051128	regulation of cellular component organization	0.321634	0.00678206	87	VCL	0.173207
BP	GO:0051128	regulation of cellular component organization	0.321634	0.00678206	87	PACSIN3	0.148825
BP	GO:0051128	regulation of cellular component organization	0.321634	0.00678206	87	CPTP	0.145297
BP	GO:0051128	regulation of cellular component organization	0.321634	0.00678206	87	PFDN2	0.144985
BP	GO:0051128	regulation of cellular component organization	0.321634	0.00678206	87	LMNA	0.136096
BP	GO:0051128	regulation of cellular component organization	0.321634	0.00678206	87	EZR	0.135686
BP	GO:0051128	regulation of cellular component organization	0.321634	0.00678206	87	FIS1	0.133423
BP	GO:0051128	regulation of cellular component organization	0.321634	0.00678206	87	SLC25A4	0.130269
BP	GO:0051128	regulation of cellular component organization	0.321634	0.00678206	87	SPRY2	0.127971
BP	GO:0051128	regulation of cellular component organization	0.321634	0.00678206	87	DNAJC15	0.127206
BP	GO:0051128	regulation of cellular component organization	0.321634	0.00678206	87	TMED9	0.126271
BP	GO:0051128	regulation of cellular component organization	0.321634	0.00678206	87	AKIRIN1	0.126217
BP	GO:0051128	regulation of cellular component organization	0.321634	0.00678206	87	RANBP1	0.122845
BP	GO:0051128	regulation of cellular component organization	0.321634	0.00678206	87	RIOK3	0.120491
BP	GO:0051128	regulation of cellular component organization	0.321634	0.00678206	87	DCUN1D5	0.119699
BP	GO:0051128	regulation of cellular component organization	0.321634	0.00678206	87	COTL1	0.118239
BP	GO:0051128	regulation of cellular component organization	0.321634	0.00678206	87	BOK	0.113326
BP	GO:0051128	regulation of cellular component organization	0.321634	0.00678206	87	BNIP3	0.112493
BP	GO:0051128	regulation of cellular component organization	0.321634	0.00678206	87	NPM1	0.111123
BP	GO:0051128	regulation of cellular component organization	0.321634	0.00678206	87	PTN	0.103189
BP	GO:0051128	regulation of cellular component organization	0.321634	0.00678206	87	HNRNPD	0.10198
BP	GO:0051128	regulation of cellular component organization	0.321634	0.00678206	87	RBBP7	0.100681
BP	GO:0051128	regulation of cellular component organization	0.321634	0.00678206	87	EIF5A	0.0967989
BP	GO:0051128	regulation of cellular component organization	0.321634	0.00678206	87	DSTN	0.0893726
BP	GO:0051128	regulation of cellular component organization	0.321634	0.00678206	87	SEC22B	0.0884675
BP	GO:0051128	regulation of cellular component organization	0.321634	0.00678206	87	SLC25A5	0.0868539
BP	GO:0051128	regulation of cellular component organization	0.321634	0.00678206	87	CCT8	0.0825715
BP	GO:0051128	regulation of cellular component organization	0.321634	0.00678206	87	BNIP3L	0.0823068
BP	GO:0051128	regulation of cellular component organization	0.321634	0.00678206	87	CAPZB	0.0816308
BP	GO:0051128	regulation of cellular component organization	0.321634	0.00678206	87	ACTR3	0.067657
BP	GO:0051128	regulation of cellular component organization	0.321634	0.00678206	87	CDC42	0.067137
BP	GO:0051128	regulation of cellular component organization	0.321634	0.00678206	87	RAB5C	0.0642736
BP	GO:0051128	regulation of cellular component organization	0.321634	0.00678206	87	SETD5	-0.1027
BP	GO:0051128	regulation of cellular component organization	0.321634	0.00678206	87	SLITRK5	-0.105598
BP	GO:0051128	regulation of cellular component organization	0.321634	0.00678206	87	HTT	-0.11165
BP	GO:0051128	regulation of cellular component organization	0.321634	0.00678206	87	ASAP1	-0.123657
BP	GO:0051128	regulation of cellular component organization	0.321634	0.00678206	87	ANAPC1	-0.125513
BP	GO:0051128	regulation of cellular component organization	0.321634	0.00678206	87	ICE1	-0.128927
BP	GO:0051128	regulation of cellular component organization	0.321634	0.00678206	87	SESN1	-0.134329
BP	GO:0051128	regulation of cellular component organization	0.321634	0.00678206	87	LRP1	-0.138441
BP	GO:0051128	regulation of cellular component organization	0.321634	0.00678206	87	CNOT6L	-0.142587
BP	GO:0051128	regulation of cellular component organization	0.321634	0.00678206	87	NSD3	-0.144505
BP	GO:0051128	regulation of cellular component organization	0.321634	0.00678206	87	DIP2B	-0.14496
BP	GO:0051128	regulation of cellular component organization	0.321634	0.00678206	87	SMAD4	-0.146696
BP	GO:0051128	regulation of cellular component organization	0.321634	0.00678206	87	PSEN1	-0.150599
BP	GO:0051128	regulation of cellular component organization	0.321634	0.00678206	87	HUWE1	-0.151257
BP	GO:0051128	regulation of cellular component organization	0.321634	0.00678206	87	ATF7IP	-0.152388
BP	GO:0051128	regulation of cellular component organization	0.321634	0.00678206	87	ARAP1	-0.15814
BP	GO:0051128	regulation of cellular component organization	0.321634	0.00678206	87	TOM1L2	-0.160761
BP	GO:0051128	regulation of cellular component organization	0.321634	0.00678206	87	TBC1D5	-0.1629
BP	GO:0051128	regulation of cellular component organization	0.321634	0.00678206	87	MTHFR	-0.163082
BP	GO:0051128	regulation of cellular component organization	0.321634	0.00678206	87	SSH2	-0.17084
BP	GO:0051128	regulation of cellular component organization	0.321634	0.00678206	87	5330417C22RIK	-0.178399
BP	GO:0051128	regulation of cellular component organization	0.321634	0.00678206	87	ZFP451	-0.182419
BP	GO:0051128	regulation of cellular component organization	0.321634	0.00678206	87	FER	-0.183633
BP	GO:0051128	regulation of cellular component organization	0.321634	0.00678206	87	LRIG2	-0.193957
BP	GO:0051128	regulation of cellular component organization	0.321634	0.00678206	87	PPARGC1A	-0.195568
BP	GO:0051128	regulation of cellular component organization	0.321634	0.00678206	87	CLEC16A	-0.195873
BP	GO:0051128	regulation of cellular component organization	0.321634	0.00678206	87	FLRT2	-0.204773
BP	GO:0051128	regulation of cellular component organization	0.321634	0.00678206	87	HECW2	-0.20538
BP	GO:0051128	regulation of cellular component organization	0.321634	0.00678206	87	CUX1	-0.212195
BP	GO:0051128	regulation of cellular component organization	0.321634	0.00678206	87	VPS13C	-0.21617
BP	GO:0051128	regulation of cellular component organization	0.321634	0.00678206	87	TENM3	-0.219148
BP	GO:0051128	regulation of cellular component organization	0.321634	0.00678206	87	KMT2A	-0.242926
BP	GO:0051128	regulation of cellular component organization	0.321634	0.00678206	87	RICTOR	-0.24504
BP	GO:0051128	regulation of cellular component organization	0.321634	0.00678206	87	SETD7	-0.253929
BP	GO:0051128	regulation of cellular component organization	0.321634	0.00678206	87	SLITRK2	-0.260186
BP	GO:0051128	regulation of cellular component organization	0.321634	0.00678206	87	COL14A1	-0.261181
BP	GO:0051128	regulation of cellular component organization	0.321634	0.00678206	87	DAB2	-0.270554
BP	GO:0051128	regulation of cellular component organization	0.321634	0.00678206	87	HMBOX1	-0.270702
BP	GO:0051128	regulation of cellular component organization	0.321634	0.00678206	87	ABCA1	-0.271292
BP	GO:0051128	regulation of cellular component organization	0.321634	0.00678206	87	SMCR8	-0.276891
BP	GO:0051128	regulation of cellular component organization	0.321634	0.00678206	87	CDKL5	-0.312989
BP	GO:0051128	regulation of cellular component organization	0.321634	0.00678206	87	FAT3	-0.346839
BP	GO:0010823	negative regulation of mitochondrion organization	1.41421	0.00691453	8	GPX1	0.392687
BP	GO:0010823	negative regulation of mitochondrion organization	1.41421	0.00691453	8	FXN	0.202343
BP	GO:0010823	negative regulation of mitochondrion organization	1.41421	0.00691453	8	LMNA	0.136096
BP	GO:0010823	negative regulation of mitochondrion organization	1.41421	0.00691453	8	BOK	0.113326
BP	GO:0010823	negative regulation of mitochondrion organization	1.41421	0.00691453	8	BNIP3	0.112493
BP	GO:0010823	negative regulation of mitochondrion organization	1.41421	0.00691453	8	SLC25A5	0.0868539
BP	GO:0010823	negative regulation of mitochondrion organization	1.41421	0.00691453	8	HUWE1	-0.151257
BP	GO:0010823	negative regulation of mitochondrion organization	1.41421	0.00691453	8	CLEC16A	-0.195873
BP	GO:0009152	purine ribonucleotide biosynthetic process	3.31662	0.0074463	11	ATP5ME	0.246584
BP	GO:0009152	purine ribonucleotide biosynthetic process	3.31662	0.0074463	11	ATP5MF	0.151595
BP	GO:0009152	purine ribonucleotide biosynthetic process	3.31662	0.0074463	11	ATP5PF	0.145911
BP	GO:0009152	purine ribonucleotide biosynthetic process	3.31662	0.0074463	11	ATP5MG	0.143512
BP	GO:0009152	purine ribonucleotide biosynthetic process	3.31662	0.0074463	11	NME1	0.130097
BP	GO:0009152	purine ribonucleotide biosynthetic process	3.31662	0.0074463	11	ATP5F1D	0.124632
BP	GO:0009152	purine ribonucleotide biosynthetic process	3.31662	0.0074463	11	ATP5PD	0.119333
BP	GO:0009152	purine ribonucleotide biosynthetic process	3.31662	0.0074463	11	ATP5MC3	0.112378
BP	GO:0009152	purine ribonucleotide biosynthetic process	3.31662	0.0074463	11	STOML2	0.111292
BP	GO:0009152	purine ribonucleotide biosynthetic process	3.31662	0.0074463	11	ELOVL4	0.099995
BP	GO:0009152	purine ribonucleotide biosynthetic process	3.31662	0.0074463	11	ATP5F1C	0.0878103
BP	GO:0006996	organelle organization	2.06049	0.00769301	114	ALOX15	4.7416
BP	GO:0006996	organelle organization	2.06049	0.00769301	114	CNN2	0.476911
BP	GO:0006996	organelle organization	2.06049	0.00769301	114	CDC25B	0.456828
BP	GO:0006996	organelle organization	2.06049	0.00769301	114	GPX1	0.392687
BP	GO:0006996	organelle organization	2.06049	0.00769301	114	HK2	0.382847
BP	GO:0006996	organelle organization	2.06049	0.00769301	114	ARC	0.327448
BP	GO:0006996	organelle organization	2.06049	0.00769301	114	ID1	0.278168
BP	GO:0006996	organelle organization	2.06049	0.00769301	114	CSRP1	0.271409
BP	GO:0006996	organelle organization	2.06049	0.00769301	114	XRCC4	0.250607
BP	GO:0006996	organelle organization	2.06049	0.00769301	114	SDC4	0.237612
BP	GO:0006996	organelle organization	2.06049	0.00769301	114	HSPA2	0.237606
BP	GO:0006996	organelle organization	2.06049	0.00769301	114	ATP5IF1	0.223111
BP	GO:0006996	organelle organization	2.06049	0.00769301	114	MAD2L1BP	0.207931
BP	GO:0006996	organelle organization	2.06049	0.00769301	114	TRIP10	0.206235
BP	GO:0006996	organelle organization	2.06049	0.00769301	114	FXN	0.202343
BP	GO:0006996	organelle organization	2.06049	0.00769301	114	CCK	0.192687
BP	GO:0006996	organelle organization	2.06049	0.00769301	114	GCLM	0.192089
BP	GO:0006996	organelle organization	2.06049	0.00769301	114	TAF10	0.187885
BP	GO:0006996	organelle organization	2.06049	0.00769301	114	LSM3	0.173719
BP	GO:0006996	organelle organization	2.06049	0.00769301	114	ALKBH7	0.170079
BP	GO:0006996	organelle organization	2.06049	0.00769301	114	RFC3	0.162602
BP	GO:0006996	organelle organization	2.06049	0.00769301	114	APOO	0.161407
BP	GO:0006996	organelle organization	2.06049	0.00769301	114	TMEM70	0.156318
BP	GO:0006996	organelle organization	2.06049	0.00769301	114	TRMT112	0.149945
BP	GO:0006996	organelle organization	2.06049	0.00769301	114	PACSIN3	0.148825
BP	GO:0006996	organelle organization	2.06049	0.00769301	114	MRPS11	0.148373
BP	GO:0006996	organelle organization	2.06049	0.00769301	114	PFDN2	0.144985
BP	GO:0006996	organelle organization	2.06049	0.00769301	114	LMNA	0.136096
BP	GO:0006996	organelle organization	2.06049	0.00769301	114	EZR	0.135686
BP	GO:0006996	organelle organization	2.06049	0.00769301	114	FIS1	0.133423
BP	GO:0006996	organelle organization	2.06049	0.00769301	114	MRPL20	0.131471
BP	GO:0006996	organelle organization	2.06049	0.00769301	114	BLOC1S4	0.131279
BP	GO:0006996	organelle organization	2.06049	0.00769301	114	SLC25A4	0.130269
BP	GO:0006996	organelle organization	2.06049	0.00769301	114	NDUFA11	0.129053
BP	GO:0006996	organelle organization	2.06049	0.00769301	114	TOMM20	0.128904
BP	GO:0006996	organelle organization	2.06049	0.00769301	114	SPRY2	0.127971
BP	GO:0006996	organelle organization	2.06049	0.00769301	114	DNAJC15	0.127206
BP	GO:0006996	organelle organization	2.06049	0.00769301	114	GAPDH	0.126538
BP	GO:0006996	organelle organization	2.06049	0.00769301	114	LOC100362432	0.126438
BP	GO:0006996	organelle organization	2.06049	0.00769301	114	TMED9	0.126271
BP	GO:0006996	organelle organization	2.06049	0.00769301	114	ATP5F1D	0.124632
BP	GO:0006996	organelle organization	2.06049	0.00769301	114	RANBP1	0.122845
BP	GO:0006996	organelle organization	2.06049	0.00769301	114	CNN3	0.122732
BP	GO:0006996	organelle organization	2.06049	0.00769301	114	MTX2	0.11845
BP	GO:0006996	organelle organization	2.06049	0.00769301	114	COTL1	0.118239
BP	GO:0006996	organelle organization	2.06049	0.00769301	114	PTGES3	0.118094
BP	GO:0006996	organelle organization	2.06049	0.00769301	114	C1QBP	0.11489
BP	GO:0006996	organelle organization	2.06049	0.00769301	114	BOK	0.113326
BP	GO:0006996	organelle organization	2.06049	0.00769301	114	TMEM165	0.113103
BP	GO:0006996	organelle organization	2.06049	0.00769301	114	BNIP3	0.112493
BP	GO:0006996	organelle organization	2.06049	0.00769301	114	STOML2	0.111292
BP	GO:0006996	organelle organization	2.06049	0.00769301	114	NPM1	0.111123
BP	GO:0006996	organelle organization	2.06049	0.00769301	114	UBE2A	0.108804
BP	GO:0006996	organelle organization	2.06049	0.00769301	114	FAM92A	0.108459
BP	GO:0006996	organelle organization	2.06049	0.00769301	114	GABARAPL2	0.104437
BP	GO:0006996	organelle organization	2.06049	0.00769301	114	HNRNPD	0.10198
BP	GO:0006996	organelle organization	2.06049	0.00769301	114	DSTN	0.0893726
BP	GO:0006996	organelle organization	2.06049	0.00769301	114	INA	0.0885156
BP	GO:0006996	organelle organization	2.06049	0.00769301	114	SEC22B	0.0884675
BP	GO:0006996	organelle organization	2.06049	0.00769301	114	SLC25A5	0.0868539
BP	GO:0006996	organelle organization	2.06049	0.00769301	114	SUB1	0.0863147
BP	GO:0006996	organelle organization	2.06049	0.00769301	114	CCT8	0.0825715
BP	GO:0006996	organelle organization	2.06049	0.00769301	114	BNIP3L	0.0823068
BP	GO:0006996	organelle organization	2.06049	0.00769301	114	CAPZB	0.0816308
BP	GO:0006996	organelle organization	2.06049	0.00769301	114	ACTR3	0.067657
BP	GO:0006996	organelle organization	2.06049	0.00769301	114	CDC42	0.067137
BP	GO:0006996	organelle organization	2.06049	0.00769301	114	RAB5C	0.0642736
BP	GO:0006996	organelle organization	2.06049	0.00769301	114	STX12	0.0638573
BP	GO:0006996	organelle organization	2.06049	0.00769301	114	SEC16A	-0.0847825
BP	GO:0006996	organelle organization	2.06049	0.00769301	114	GCC2	-0.0912475
BP	GO:0006996	organelle organization	2.06049	0.00769301	114	MBTPS1	-0.0979187
BP	GO:0006996	organelle organization	2.06049	0.00769301	114	DICER1	-0.102667
BP	GO:0006996	organelle organization	2.06049	0.00769301	114	SETD5	-0.1027
BP	GO:0006996	organelle organization	2.06049	0.00769301	114	WIPI2	-0.102957
BP	GO:0006996	organelle organization	2.06049	0.00769301	114	UBN1	-0.104917
BP	GO:0006996	organelle organization	2.06049	0.00769301	114	WDR81	-0.110865
BP	GO:0006996	organelle organization	2.06049	0.00769301	114	HTT	-0.11165
BP	GO:0006996	organelle organization	2.06049	0.00769301	114	KIF13A	-0.115315
BP	GO:0006996	organelle organization	2.06049	0.00769301	114	TTC17	-0.115948
BP	GO:0006996	organelle organization	2.06049	0.00769301	114	AHCTF1	-0.117169
BP	GO:0006996	organelle organization	2.06049	0.00769301	114	GNPTAB	-0.118307
BP	GO:0006996	organelle organization	2.06049	0.00769301	114	ASAP1	-0.123657
BP	GO:0006996	organelle organization	2.06049	0.00769301	114	ANAPC1	-0.125513
BP	GO:0006996	organelle organization	2.06049	0.00769301	114	ATG13	-0.128313
BP	GO:0006996	organelle organization	2.06049	0.00769301	114	DST	-0.129296
BP	GO:0006996	organelle organization	2.06049	0.00769301	114	PRDM2	-0.133645
BP	GO:0006996	organelle organization	2.06049	0.00769301	114	WDR19	-0.134853
BP	GO:0006996	organelle organization	2.06049	0.00769301	114	LRP1	-0.138441
BP	GO:0006996	organelle organization	2.06049	0.00769301	114	UBR2	-0.138575
BP	GO:0006996	organelle organization	2.06049	0.00769301	114	SPG11	-0.140328
BP	GO:0006996	organelle organization	2.06049	0.00769301	114	CNOT6L	-0.142587
BP	GO:0006996	organelle organization	2.06049	0.00769301	114	NSD3	-0.144505
BP	GO:0006996	organelle organization	2.06049	0.00769301	114	SMAD4	-0.146696
BP	GO:0006996	organelle organization	2.06049	0.00769301	114	PSEN1	-0.150599
BP	GO:0006996	organelle organization	2.06049	0.00769301	114	HUWE1	-0.151257
BP	GO:0006996	organelle organization	2.06049	0.00769301	114	ATF7IP	-0.152388
BP	GO:0006996	organelle organization	2.06049	0.00769301	114	ELK4	-0.15397
BP	GO:0006996	organelle organization	2.06049	0.00769301	114	AABR07007032.1	-0.154406
BP	GO:0006996	organelle organization	2.06049	0.00769301	114	ARAP1	-0.15814
BP	GO:0006996	organelle organization	2.06049	0.00769301	114	TOM1L2	-0.160761
BP	GO:0006996	organelle organization	2.06049	0.00769301	114	MTHFR	-0.163082
BP	GO:0006996	organelle organization	2.06049	0.00769301	114	SSH2	-0.17084
BP	GO:0006996	organelle organization	2.06049	0.00769301	114	FAT1	-0.17184
BP	GO:0006996	organelle organization	2.06049	0.00769301	114	5330417C22RIK	-0.178399
BP	GO:0006996	organelle organization	2.06049	0.00769301	114	ZFP451	-0.182419
BP	GO:0006996	organelle organization	2.06049	0.00769301	114	FER	-0.183633
BP	GO:0006996	organelle organization	2.06049	0.00769301	114	PPARGC1A	-0.195568
BP	GO:0006996	organelle organization	2.06049	0.00769301	114	CLEC16A	-0.195873
BP	GO:0006996	organelle organization	2.06049	0.00769301	114	KIF19	-0.201307
BP	GO:0006996	organelle organization	2.06049	0.00769301	114	HECW2	-0.20538
BP	GO:0006996	organelle organization	2.06049	0.00769301	114	KIF27	-0.206665
BP	GO:0006996	organelle organization	2.06049	0.00769301	114	KLHL24	-0.206889
BP	GO:0006996	organelle organization	2.06049	0.00769301	114	NCOA3	-0.208881
BP	GO:0006996	organelle organization	2.06049	0.00769301	114	HDAC9	-0.21178
BP	GO:0035239	tube morphogenesis	3.31662	0.00848689	11	HMOX1	1.62121
BP	GO:0035239	tube morphogenesis	3.31662	0.00848689	11	APLN	0.530745
BP	GO:0035239	tube morphogenesis	3.31662	0.00848689	11	APOLD1	0.51748
BP	GO:0035239	tube morphogenesis	3.31662	0.00848689	11	ANGPTL4	0.442127
BP	GO:0035239	tube morphogenesis	3.31662	0.00848689	11	F3	0.434462
BP	GO:0035239	tube morphogenesis	3.31662	0.00848689	11	JUNB	0.425751
BP	GO:0035239	tube morphogenesis	3.31662	0.00848689	11	GPX1	0.392687
BP	GO:0035239	tube morphogenesis	3.31662	0.00848689	11	HK2	0.382847
BP	GO:0035239	tube morphogenesis	3.31662	0.00848689	11	ID1	0.278168
BP	GO:0035239	tube morphogenesis	3.31662	0.00848689	11	SDC4	0.237612
BP	GO:0035239	tube morphogenesis	3.31662	0.00848689	11	AIMP1	0.221942
BP	GO:0072521	purine-containing compound metabolic process	4.24264	0.00897001	18	HK2	0.382847
BP	GO:0072521	purine-containing compound metabolic process	4.24264	0.00897001	18	ATP5ME	0.246584
BP	GO:0072521	purine-containing compound metabolic process	4.24264	0.00897001	18	MTAP	0.178676
BP	GO:0072521	purine-containing compound metabolic process	4.24264	0.00897001	18	DBI	0.175602
BP	GO:0072521	purine-containing compound metabolic process	4.24264	0.00897001	18	BPGM	0.168129
BP	GO:0072521	purine-containing compound metabolic process	4.24264	0.00897001	18	ATP5MF	0.151595
BP	GO:0072521	purine-containing compound metabolic process	4.24264	0.00897001	18	ATP5PF	0.145911
BP	GO:0072521	purine-containing compound metabolic process	4.24264	0.00897001	18	ATP5MG	0.143512
BP	GO:0072521	purine-containing compound metabolic process	4.24264	0.00897001	18	PFKFB3	0.133778
BP	GO:0072521	purine-containing compound metabolic process	4.24264	0.00897001	18	NME1	0.130097
BP	GO:0072521	purine-containing compound metabolic process	4.24264	0.00897001	18	GAPDH	0.126538
BP	GO:0072521	purine-containing compound metabolic process	4.24264	0.00897001	18	ATP5F1D	0.124632
BP	GO:0072521	purine-containing compound metabolic process	4.24264	0.00897001	18	ATP5PD	0.119333
BP	GO:0072521	purine-containing compound metabolic process	4.24264	0.00897001	18	AABR07070043.1	0.118716
BP	GO:0072521	purine-containing compound metabolic process	4.24264	0.00897001	18	ATP5MC3	0.112378
BP	GO:0072521	purine-containing compound metabolic process	4.24264	0.00897001	18	STOML2	0.111292
BP	GO:0072521	purine-containing compound metabolic process	4.24264	0.00897001	18	ELOVL4	0.099995
BP	GO:0072521	purine-containing compound metabolic process	4.24264	0.00897001	18	ATP5F1C	0.0878103
BP	GO:0009150	purine ribonucleotide metabolic process	4.12311	0.0100075	17	HK2	0.382847
BP	GO:0009150	purine ribonucleotide metabolic process	4.12311	0.0100075	17	ATP5ME	0.246584
BP	GO:0009150	purine ribonucleotide metabolic process	4.12311	0.0100075	17	DBI	0.175602
BP	GO:0009150	purine ribonucleotide metabolic process	4.12311	0.0100075	17	BPGM	0.168129
BP	GO:0009150	purine ribonucleotide metabolic process	4.12311	0.0100075	17	ATP5MF	0.151595
BP	GO:0009150	purine ribonucleotide metabolic process	4.12311	0.0100075	17	ATP5PF	0.145911
BP	GO:0009150	purine ribonucleotide metabolic process	4.12311	0.0100075	17	ATP5MG	0.143512
BP	GO:0009150	purine ribonucleotide metabolic process	4.12311	0.0100075	17	PFKFB3	0.133778
BP	GO:0009150	purine ribonucleotide metabolic process	4.12311	0.0100075	17	NME1	0.130097
BP	GO:0009150	purine ribonucleotide metabolic process	4.12311	0.0100075	17	GAPDH	0.126538
BP	GO:0009150	purine ribonucleotide metabolic process	4.12311	0.0100075	17	ATP5F1D	0.124632
BP	GO:0009150	purine ribonucleotide metabolic process	4.12311	0.0100075	17	ATP5PD	0.119333
BP	GO:0009150	purine ribonucleotide metabolic process	4.12311	0.0100075	17	AABR07070043.1	0.118716
BP	GO:0009150	purine ribonucleotide metabolic process	4.12311	0.0100075	17	ATP5MC3	0.112378
BP	GO:0009150	purine ribonucleotide metabolic process	4.12311	0.0100075	17	STOML2	0.111292
BP	GO:0009150	purine ribonucleotide metabolic process	4.12311	0.0100075	17	ELOVL4	0.099995
BP	GO:0009150	purine ribonucleotide metabolic process	4.12311	0.0100075	17	ATP5F1C	0.0878103
BP	GO:0009636	response to toxic substance	2.44949	0.0106107	6	HBA-A3	5.568
BP	GO:0009636	response to toxic substance	2.44949	0.0106107	6	MT2A	0.779767
BP	GO:0009636	response to toxic substance	2.44949	0.0106107	6	GPX1	0.392687
BP	GO:0009636	response to toxic substance	2.44949	0.0106107	6	FECH	0.259783
BP	GO:0009636	response to toxic substance	2.44949	0.0106107	6	GSTK1	0.222945
BP	GO:0009636	response to toxic substance	2.44949	0.0106107	6	TXNDC17	0.218937
BP	GO:1903599	positive regulation of autophagy of mitochondrion	1	0.0118235	4	SLC25A4	0.130269
BP	GO:1903599	positive regulation of autophagy of mitochondrion	1	0.0118235	4	BNIP3	0.112493
BP	GO:1903599	positive regulation of autophagy of mitochondrion	1	0.0118235	4	SLC25A5	0.0868539
BP	GO:1903599	positive regulation of autophagy of mitochondrion	1	0.0118235	4	HTT	-0.11165
BP	GO:0046916	cellular transition metal ion homeostasis	1.73205	0.0149474	3	ALAS2	5.09307
BP	GO:0046916	cellular transition metal ion homeostasis	1.73205	0.0149474	3	HMOX1	1.62121
BP	GO:0046916	cellular transition metal ion homeostasis	1.73205	0.0149474	3	MT2A	0.779767
BP	GO:0006164	purine nucleotide biosynthetic process	3.31662	0.0149667	11	ATP5ME	0.246584
BP	GO:0006164	purine nucleotide biosynthetic process	3.31662	0.0149667	11	ATP5MF	0.151595
BP	GO:0006164	purine nucleotide biosynthetic process	3.31662	0.0149667	11	ATP5PF	0.145911
BP	GO:0006164	purine nucleotide biosynthetic process	3.31662	0.0149667	11	ATP5MG	0.143512
BP	GO:0006164	purine nucleotide biosynthetic process	3.31662	0.0149667	11	NME1	0.130097
BP	GO:0006164	purine nucleotide biosynthetic process	3.31662	0.0149667	11	ATP5F1D	0.124632
BP	GO:0006164	purine nucleotide biosynthetic process	3.31662	0.0149667	11	ATP5PD	0.119333
BP	GO:0006164	purine nucleotide biosynthetic process	3.31662	0.0149667	11	ATP5MC3	0.112378
BP	GO:0006164	purine nucleotide biosynthetic process	3.31662	0.0149667	11	STOML2	0.111292
BP	GO:0006164	purine nucleotide biosynthetic process	3.31662	0.0149667	11	ELOVL4	0.099995
BP	GO:0006164	purine nucleotide biosynthetic process	3.31662	0.0149667	11	ATP5F1C	0.0878103
BP	GO:0009260	ribonucleotide biosynthetic process	3.31662	0.0159965	11	ATP5ME	0.246584
BP	GO:0009260	ribonucleotide biosynthetic process	3.31662	0.0159965	11	ATP5MF	0.151595
BP	GO:0009260	ribonucleotide biosynthetic process	3.31662	0.0159965	11	ATP5PF	0.145911
BP	GO:0009260	ribonucleotide biosynthetic process	3.31662	0.0159965	11	ATP5MG	0.143512
BP	GO:0009260	ribonucleotide biosynthetic process	3.31662	0.0159965	11	NME1	0.130097
BP	GO:0009260	ribonucleotide biosynthetic process	3.31662	0.0159965	11	ATP5F1D	0.124632
BP	GO:0009260	ribonucleotide biosynthetic process	3.31662	0.0159965	11	ATP5PD	0.119333
BP	GO:0009260	ribonucleotide biosynthetic process	3.31662	0.0159965	11	ATP5MC3	0.112378
BP	GO:0009260	ribonucleotide biosynthetic process	3.31662	0.0159965	11	STOML2	0.111292
BP	GO:0009260	ribonucleotide biosynthetic process	3.31662	0.0159965	11	ELOVL4	0.099995
BP	GO:0009260	ribonucleotide biosynthetic process	3.31662	0.0159965	11	ATP5F1C	0.0878103
BP	GO:1901293	nucleoside phosphate biosynthetic process	3.60555	0.0167025	13	ATP5ME	0.246584
BP	GO:1901293	nucleoside phosphate biosynthetic process	3.60555	0.0167025	13	TK1	0.167888
BP	GO:1901293	nucleoside phosphate biosynthetic process	3.60555	0.0167025	13	ATP5MF	0.151595
BP	GO:1901293	nucleoside phosphate biosynthetic process	3.60555	0.0167025	13	ATP5PF	0.145911
BP	GO:1901293	nucleoside phosphate biosynthetic process	3.60555	0.0167025	13	ATP5MG	0.143512
BP	GO:1901293	nucleoside phosphate biosynthetic process	3.60555	0.0167025	13	NME1	0.130097
BP	GO:1901293	nucleoside phosphate biosynthetic process	3.60555	0.0167025	13	ATP5F1D	0.124632
BP	GO:1901293	nucleoside phosphate biosynthetic process	3.60555	0.0167025	13	ATP5PD	0.119333
BP	GO:1901293	nucleoside phosphate biosynthetic process	3.60555	0.0167025	13	ATP5MC3	0.112378
BP	GO:1901293	nucleoside phosphate biosynthetic process	3.60555	0.0167025	13	STOML2	0.111292
BP	GO:1901293	nucleoside phosphate biosynthetic process	3.60555	0.0167025	13	ELOVL4	0.099995
BP	GO:1901293	nucleoside phosphate biosynthetic process	3.60555	0.0167025	13	ATP5F1C	0.0878103
BP	GO:1901293	nucleoside phosphate biosynthetic process	3.60555	0.0167025	13	CMPK1	0.0845087
BP	GO:0046148	pigment biosynthetic process	2.23607	0.0172541	5	ALAS2	5.09307
BP	GO:0046148	pigment biosynthetic process	2.23607	0.0172541	5	FECH	0.259783
BP	GO:0046148	pigment biosynthetic process	2.23607	0.0172541	5	ATP5IF1	0.223111
BP	GO:0046148	pigment biosynthetic process	2.23607	0.0172541	5	ALAD	0.160506
BP	GO:0046148	pigment biosynthetic process	2.23607	0.0172541	5	UROD	0.150167
BP	GO:0006163	purine nucleotide metabolic process	4.12311	0.0188265	17	HK2	0.382847
BP	GO:0006163	purine nucleotide metabolic process	4.12311	0.0188265	17	ATP5ME	0.246584
BP	GO:0006163	purine nucleotide metabolic process	4.12311	0.0188265	17	DBI	0.175602
BP	GO:0006163	purine nucleotide metabolic process	4.12311	0.0188265	17	BPGM	0.168129
BP	GO:0006163	purine nucleotide metabolic process	4.12311	0.0188265	17	ATP5MF	0.151595
BP	GO:0006163	purine nucleotide metabolic process	4.12311	0.0188265	17	ATP5PF	0.145911
BP	GO:0006163	purine nucleotide metabolic process	4.12311	0.0188265	17	ATP5MG	0.143512
BP	GO:0006163	purine nucleotide metabolic process	4.12311	0.0188265	17	PFKFB3	0.133778
BP	GO:0006163	purine nucleotide metabolic process	4.12311	0.0188265	17	NME1	0.130097
BP	GO:0006163	purine nucleotide metabolic process	4.12311	0.0188265	17	GAPDH	0.126538
BP	GO:0006163	purine nucleotide metabolic process	4.12311	0.0188265	17	ATP5F1D	0.124632
BP	GO:0006163	purine nucleotide metabolic process	4.12311	0.0188265	17	ATP5PD	0.119333
BP	GO:0006163	purine nucleotide metabolic process	4.12311	0.0188265	17	AABR07070043.1	0.118716
BP	GO:0006163	purine nucleotide metabolic process	4.12311	0.0188265	17	ATP5MC3	0.112378
BP	GO:0006163	purine nucleotide metabolic process	4.12311	0.0188265	17	STOML2	0.111292
BP	GO:0006163	purine nucleotide metabolic process	4.12311	0.0188265	17	ELOVL4	0.099995
BP	GO:0006163	purine nucleotide metabolic process	4.12311	0.0188265	17	ATP5F1C	0.0878103
BP	GO:0009259	ribonucleotide metabolic process	4.12311	0.0188265	17	HK2	0.382847
BP	GO:0009259	ribonucleotide metabolic process	4.12311	0.0188265	17	ATP5ME	0.246584
BP	GO:0009259	ribonucleotide metabolic process	4.12311	0.0188265	17	DBI	0.175602
BP	GO:0009259	ribonucleotide metabolic process	4.12311	0.0188265	17	BPGM	0.168129
BP	GO:0009259	ribonucleotide metabolic process	4.12311	0.0188265	17	ATP5MF	0.151595
BP	GO:0009259	ribonucleotide metabolic process	4.12311	0.0188265	17	ATP5PF	0.145911
BP	GO:0009259	ribonucleotide metabolic process	4.12311	0.0188265	17	ATP5MG	0.143512
BP	GO:0009259	ribonucleotide metabolic process	4.12311	0.0188265	17	PFKFB3	0.133778
BP	GO:0009259	ribonucleotide metabolic process	4.12311	0.0188265	17	NME1	0.130097
BP	GO:0009259	ribonucleotide metabolic process	4.12311	0.0188265	17	GAPDH	0.126538
BP	GO:0009259	ribonucleotide metabolic process	4.12311	0.0188265	17	ATP5F1D	0.124632
BP	GO:0009259	ribonucleotide metabolic process	4.12311	0.0188265	17	ATP5PD	0.119333
BP	GO:0009259	ribonucleotide metabolic process	4.12311	0.0188265	17	AABR07070043.1	0.118716
BP	GO:0009259	ribonucleotide metabolic process	4.12311	0.0188265	17	ATP5MC3	0.112378
BP	GO:0009259	ribonucleotide metabolic process	4.12311	0.0188265	17	STOML2	0.111292
BP	GO:0009259	ribonucleotide metabolic process	4.12311	0.0188265	17	ELOVL4	0.099995
BP	GO:0009259	ribonucleotide metabolic process	4.12311	0.0188265	17	ATP5F1C	0.0878103
BP	GO:0046390	ribose phosphate biosynthetic process	3.31662	0.0194654	11	ATP5ME	0.246584
BP	GO:0046390	ribose phosphate biosynthetic process	3.31662	0.0194654	11	ATP5MF	0.151595
BP	GO:0046390	ribose phosphate biosynthetic process	3.31662	0.0194654	11	ATP5PF	0.145911
BP	GO:0046390	ribose phosphate biosynthetic process	3.31662	0.0194654	11	ATP5MG	0.143512
BP	GO:0046390	ribose phosphate biosynthetic process	3.31662	0.0194654	11	NME1	0.130097
BP	GO:0046390	ribose phosphate biosynthetic process	3.31662	0.0194654	11	ATP5F1D	0.124632
BP	GO:0046390	ribose phosphate biosynthetic process	3.31662	0.0194654	11	ATP5PD	0.119333
BP	GO:0046390	ribose phosphate biosynthetic process	3.31662	0.0194654	11	ATP5MC3	0.112378
BP	GO:0046390	ribose phosphate biosynthetic process	3.31662	0.0194654	11	STOML2	0.111292
BP	GO:0046390	ribose phosphate biosynthetic process	3.31662	0.0194654	11	ELOVL4	0.099995
BP	GO:0046390	ribose phosphate biosynthetic process	3.31662	0.0194654	11	ATP5F1C	0.0878103
BP	GO:0048646	anatomical structure formation involved in morphogenesis	3.4641	0.0197284	12	HMOX1	1.62121
BP	GO:0048646	anatomical structure formation involved in morphogenesis	3.4641	0.0197284	12	APLN	0.530745
BP	GO:0048646	anatomical structure formation involved in morphogenesis	3.4641	0.0197284	12	APOLD1	0.51748
BP	GO:0048646	anatomical structure formation involved in morphogenesis	3.4641	0.0197284	12	ANGPTL4	0.442127
BP	GO:0048646	anatomical structure formation involved in morphogenesis	3.4641	0.0197284	12	F3	0.434462
BP	GO:0048646	anatomical structure formation involved in morphogenesis	3.4641	0.0197284	12	JUNB	0.425751
BP	GO:0048646	anatomical structure formation involved in morphogenesis	3.4641	0.0197284	12	GPX1	0.392687
BP	GO:0048646	anatomical structure formation involved in morphogenesis	3.4641	0.0197284	12	HK2	0.382847
BP	GO:0048646	anatomical structure formation involved in morphogenesis	3.4641	0.0197284	12	ID1	0.278168
BP	GO:0048646	anatomical structure formation involved in morphogenesis	3.4641	0.0197284	12	CSRP1	0.271409
BP	GO:0048646	anatomical structure formation involved in morphogenesis	3.4641	0.0197284	12	SDC4	0.237612
BP	GO:0048646	anatomical structure formation involved in morphogenesis	3.4641	0.0197284	12	AIMP1	0.221942
BP	GO:0051129	negative regulation of cellular component organization	1.76777	0.0197627	32	GPX1	0.392687
BP	GO:0051129	negative regulation of cellular component organization	1.76777	0.0197627	32	ID1	0.278168
BP	GO:0051129	negative regulation of cellular component organization	1.76777	0.0197627	32	XRCC4	0.250607
BP	GO:0051129	negative regulation of cellular component organization	1.76777	0.0197627	32	HSPA2	0.237606
BP	GO:0051129	negative regulation of cellular component organization	1.76777	0.0197627	32	MAD2L1BP	0.207931
BP	GO:0051129	negative regulation of cellular component organization	1.76777	0.0197627	32	FXN	0.202343
BP	GO:0051129	negative regulation of cellular component organization	1.76777	0.0197627	32	PFDN4	0.195246
BP	GO:0051129	negative regulation of cellular component organization	1.76777	0.0197627	32	PACSIN3	0.148825
BP	GO:0051129	negative regulation of cellular component organization	1.76777	0.0197627	32	CPTP	0.145297
BP	GO:0051129	negative regulation of cellular component organization	1.76777	0.0197627	32	PFDN2	0.144985
BP	GO:0051129	negative regulation of cellular component organization	1.76777	0.0197627	32	LMNA	0.136096
BP	GO:0051129	negative regulation of cellular component organization	1.76777	0.0197627	32	SPRY2	0.127971
BP	GO:0051129	negative regulation of cellular component organization	1.76777	0.0197627	32	DNAJC15	0.127206
BP	GO:0051129	negative regulation of cellular component organization	1.76777	0.0197627	32	RIOK3	0.120491
BP	GO:0051129	negative regulation of cellular component organization	1.76777	0.0197627	32	BOK	0.113326
BP	GO:0051129	negative regulation of cellular component organization	1.76777	0.0197627	32	BNIP3	0.112493
BP	GO:0051129	negative regulation of cellular component organization	1.76777	0.0197627	32	SEC22B	0.0884675
BP	GO:0051129	negative regulation of cellular component organization	1.76777	0.0197627	32	SLC25A5	0.0868539
BP	GO:0051129	negative regulation of cellular component organization	1.76777	0.0197627	32	CAPZB	0.0816308
BP	GO:0051129	negative regulation of cellular component organization	1.76777	0.0197627	32	ACTR3	0.067657
BP	GO:0051129	negative regulation of cellular component organization	1.76777	0.0197627	32	CDC42	0.067137
BP	GO:0051129	negative regulation of cellular component organization	1.76777	0.0197627	32	LRP1	-0.138441
BP	GO:0051129	negative regulation of cellular component organization	1.76777	0.0197627	32	DIP2B	-0.14496
BP	GO:0051129	negative regulation of cellular component organization	1.76777	0.0197627	32	SMAD4	-0.146696
BP	GO:0051129	negative regulation of cellular component organization	1.76777	0.0197627	32	PSEN1	-0.150599
BP	GO:0051129	negative regulation of cellular component organization	1.76777	0.0197627	32	HUWE1	-0.151257
BP	GO:0051129	negative regulation of cellular component organization	1.76777	0.0197627	32	ARAP1	-0.15814
BP	GO:0051129	negative regulation of cellular component organization	1.76777	0.0197627	32	TOM1L2	-0.160761
BP	GO:0051129	negative regulation of cellular component organization	1.76777	0.0197627	32	SSH2	-0.17084
BP	GO:0051129	negative regulation of cellular component organization	1.76777	0.0197627	32	ZFP451	-0.182419
BP	GO:0051129	negative regulation of cellular component organization	1.76777	0.0197627	32	LRIG2	-0.193957
BP	GO:0051129	negative regulation of cellular component organization	1.76777	0.0197627	32	CLEC16A	-0.195873
BP	GO:1901566	organonitrogen compound biosynthetic process	6.32456	0.0210003	40	ALAS2	5.09307
BP	GO:1901566	organonitrogen compound biosynthetic process	6.32456	0.0210003	40	AABR07067829.1	0.316635
BP	GO:1901566	organonitrogen compound biosynthetic process	6.32456	0.0210003	40	FECH	0.259783
BP	GO:1901566	organonitrogen compound biosynthetic process	6.32456	0.0210003	40	ATP5ME	0.246584
BP	GO:1901566	organonitrogen compound biosynthetic process	6.32456	0.0210003	40	ATP5IF1	0.223111
BP	GO:1901566	organonitrogen compound biosynthetic process	6.32456	0.0210003	40	GCLM	0.192089
BP	GO:1901566	organonitrogen compound biosynthetic process	6.32456	0.0210003	40	MRPL33	0.187305
BP	GO:1901566	organonitrogen compound biosynthetic process	6.32456	0.0210003	40	RPL41	0.185152
BP	GO:1901566	organonitrogen compound biosynthetic process	6.32456	0.0210003	40	MRPS18C	0.180432
BP	GO:1901566	organonitrogen compound biosynthetic process	6.32456	0.0210003	40	MTAP	0.178676
BP	GO:1901566	organonitrogen compound biosynthetic process	6.32456	0.0210003	40	DBI	0.175602
BP	GO:1901566	organonitrogen compound biosynthetic process	6.32456	0.0210003	40	RPL36	0.17442
BP	GO:1901566	organonitrogen compound biosynthetic process	6.32456	0.0210003	40	RPL37A	0.170741
BP	GO:1901566	organonitrogen compound biosynthetic process	6.32456	0.0210003	40	OST4	0.170284
BP	GO:1901566	organonitrogen compound biosynthetic process	6.32456	0.0210003	40	BTG2	0.165105
BP	GO:1901566	organonitrogen compound biosynthetic process	6.32456	0.0210003	40	METTL5	0.162917
BP	GO:1901566	organonitrogen compound biosynthetic process	6.32456	0.0210003	40	ALAD	0.160506
BP	GO:1901566	organonitrogen compound biosynthetic process	6.32456	0.0210003	40	MRPL43	0.160367
BP	GO:1901566	organonitrogen compound biosynthetic process	6.32456	0.0210003	40	ATP5MF	0.151595
BP	GO:1901566	organonitrogen compound biosynthetic process	6.32456	0.0210003	40	UROD	0.150167
BP	GO:1901566	organonitrogen compound biosynthetic process	6.32456	0.0210003	40	MRPS11	0.148373
BP	GO:1901566	organonitrogen compound biosynthetic process	6.32456	0.0210003	40	CHKA	0.146216
BP	GO:1901566	organonitrogen compound biosynthetic process	6.32456	0.0210003	40	ATP5PF	0.145911
BP	GO:1901566	organonitrogen compound biosynthetic process	6.32456	0.0210003	40	ATP5MG	0.143512
BP	GO:1901566	organonitrogen compound biosynthetic process	6.32456	0.0210003	40	RPL35	0.1383
BP	GO:1901566	organonitrogen compound biosynthetic process	6.32456	0.0210003	40	RPL22L1	0.131997
BP	GO:1901566	organonitrogen compound biosynthetic process	6.32456	0.0210003	40	MRPL20	0.131471
BP	GO:1901566	organonitrogen compound biosynthetic process	6.32456	0.0210003	40	NME1	0.130097
BP	GO:1901566	organonitrogen compound biosynthetic process	6.32456	0.0210003	40	ODC1	0.129838
BP	GO:1901566	organonitrogen compound biosynthetic process	6.32456	0.0210003	40	SERP2	0.128783
BP	GO:1901566	organonitrogen compound biosynthetic process	6.32456	0.0210003	40	GAPDH	0.126538
BP	GO:1901566	organonitrogen compound biosynthetic process	6.32456	0.0210003	40	ATP5F1D	0.124632
BP	GO:1901566	organonitrogen compound biosynthetic process	6.32456	0.0210003	40	RPL31	0.123675
BP	GO:1901566	organonitrogen compound biosynthetic process	6.32456	0.0210003	40	CNBP	0.12077
BP	GO:1901566	organonitrogen compound biosynthetic process	6.32456	0.0210003	40	ATP5PD	0.119333
BP	GO:1901566	organonitrogen compound biosynthetic process	6.32456	0.0210003	40	C1QBP	0.11489
BP	GO:1901566	organonitrogen compound biosynthetic process	6.32456	0.0210003	40	TMEM165	0.113103
BP	GO:1901566	organonitrogen compound biosynthetic process	6.32456	0.0210003	40	ATP5MC3	0.112378
BP	GO:1901566	organonitrogen compound biosynthetic process	6.32456	0.0210003	40	RXYLT1	0.11197
BP	GO:1901566	organonitrogen compound biosynthetic process	6.32456	0.0210003	40	STOML2	0.111292
BP	GO:0019693	ribose phosphate metabolic process	4.12311	0.022751	17	HK2	0.382847
BP	GO:0019693	ribose phosphate metabolic process	4.12311	0.022751	17	ATP5ME	0.246584
BP	GO:0019693	ribose phosphate metabolic process	4.12311	0.022751	17	DBI	0.175602
BP	GO:0019693	ribose phosphate metabolic process	4.12311	0.022751	17	BPGM	0.168129
BP	GO:0019693	ribose phosphate metabolic process	4.12311	0.022751	17	ATP5MF	0.151595
BP	GO:0019693	ribose phosphate metabolic process	4.12311	0.022751	17	ATP5PF	0.145911
BP	GO:0019693	ribose phosphate metabolic process	4.12311	0.022751	17	ATP5MG	0.143512
BP	GO:0019693	ribose phosphate metabolic process	4.12311	0.022751	17	PFKFB3	0.133778
BP	GO:0019693	ribose phosphate metabolic process	4.12311	0.022751	17	NME1	0.130097
BP	GO:0019693	ribose phosphate metabolic process	4.12311	0.022751	17	GAPDH	0.126538
BP	GO:0019693	ribose phosphate metabolic process	4.12311	0.022751	17	ATP5F1D	0.124632
BP	GO:0019693	ribose phosphate metabolic process	4.12311	0.022751	17	ATP5PD	0.119333
BP	GO:0019693	ribose phosphate metabolic process	4.12311	0.022751	17	AABR07070043.1	0.118716
BP	GO:0019693	ribose phosphate metabolic process	4.12311	0.022751	17	ATP5MC3	0.112378
BP	GO:0019693	ribose phosphate metabolic process	4.12311	0.022751	17	STOML2	0.111292
BP	GO:0019693	ribose phosphate metabolic process	4.12311	0.022751	17	ELOVL4	0.099995
BP	GO:0019693	ribose phosphate metabolic process	4.12311	0.022751	17	ATP5F1C	0.0878103
BP	GO:0055076	transition metal ion homeostasis	1.73205	0.023769	3	ALAS2	5.09307
BP	GO:0055076	transition metal ion homeostasis	1.73205	0.023769	3	HMOX1	1.62121
BP	GO:0055076	transition metal ion homeostasis	1.73205	0.023769	3	MT2A	0.779767
BP	GO:0001936	regulation of endothelial cell proliferation	2.23607	0.024363	5	HMOX1	1.62121
BP	GO:0001936	regulation of endothelial cell proliferation	2.23607	0.024363	5	APLN	0.530745
BP	GO:0001936	regulation of endothelial cell proliferation	2.23607	0.024363	5	F3	0.434462
BP	GO:0001936	regulation of endothelial cell proliferation	2.23607	0.024363	5	ATP5IF1	0.223111
BP	GO:0001936	regulation of endothelial cell proliferation	2.23607	0.024363	5	AIMP1	0.221942
BP	GO:0010638	positive regulation of organelle organization	0.898027	0.0245009	31	ALOX15	4.7416
BP	GO:0010638	positive regulation of organelle organization	0.898027	0.0245009	31	ID1	0.278168
BP	GO:0010638	positive regulation of organelle organization	0.898027	0.0245009	31	SDC4	0.237612
BP	GO:0010638	positive regulation of organelle organization	0.898027	0.0245009	31	ATP5IF1	0.223111
BP	GO:0010638	positive regulation of organelle organization	0.898027	0.0245009	31	MAD2L1BP	0.207931
BP	GO:0010638	positive regulation of organelle organization	0.898027	0.0245009	31	PFDN2	0.144985
BP	GO:0010638	positive regulation of organelle organization	0.898027	0.0245009	31	LMNA	0.136096
BP	GO:0010638	positive regulation of organelle organization	0.898027	0.0245009	31	FIS1	0.133423
BP	GO:0010638	positive regulation of organelle organization	0.898027	0.0245009	31	SLC25A4	0.130269
BP	GO:0010638	positive regulation of organelle organization	0.898027	0.0245009	31	TMED9	0.126271
BP	GO:0010638	positive regulation of organelle organization	0.898027	0.0245009	31	BOK	0.113326
BP	GO:0010638	positive regulation of organelle organization	0.898027	0.0245009	31	BNIP3	0.112493
BP	GO:0010638	positive regulation of organelle organization	0.898027	0.0245009	31	HNRNPD	0.10198
BP	GO:0010638	positive regulation of organelle organization	0.898027	0.0245009	31	DSTN	0.0893726
BP	GO:0010638	positive regulation of organelle organization	0.898027	0.0245009	31	SLC25A5	0.0868539
BP	GO:0010638	positive regulation of organelle organization	0.898027	0.0245009	31	CCT8	0.0825715
BP	GO:0010638	positive regulation of organelle organization	0.898027	0.0245009	31	ACTR3	0.067657
BP	GO:0010638	positive regulation of organelle organization	0.898027	0.0245009	31	CDC42	0.067137
BP	GO:0010638	positive regulation of organelle organization	0.898027	0.0245009	31	HTT	-0.11165
BP	GO:0010638	positive regulation of organelle organization	0.898027	0.0245009	31	CNOT6L	-0.142587
BP	GO:0010638	positive regulation of organelle organization	0.898027	0.0245009	31	NSD3	-0.144505
BP	GO:0010638	positive regulation of organelle organization	0.898027	0.0245009	31	SMAD4	-0.146696
BP	GO:0010638	positive regulation of organelle organization	0.898027	0.0245009	31	ATF7IP	-0.152388
BP	GO:0010638	positive regulation of organelle organization	0.898027	0.0245009	31	5330417C22RIK	-0.178399
BP	GO:0010638	positive regulation of organelle organization	0.898027	0.0245009	31	FER	-0.183633
BP	GO:0010638	positive regulation of organelle organization	0.898027	0.0245009	31	PPARGC1A	-0.195568
BP	GO:0010638	positive regulation of organelle organization	0.898027	0.0245009	31	CLEC16A	-0.195873
BP	GO:0010638	positive regulation of organelle organization	0.898027	0.0245009	31	KMT2A	-0.242926
BP	GO:0010638	positive regulation of organelle organization	0.898027	0.0245009	31	RICTOR	-0.24504
BP	GO:0010638	positive regulation of organelle organization	0.898027	0.0245009	31	HMBOX1	-0.270702
BP	GO:0010638	positive regulation of organelle organization	0.898027	0.0245009	31	SMCR8	-0.276891
BP	GO:0048871	multicellular organismal homeostasis	2.64575	0.0253228	7	GADD45G	0.554045
BP	GO:0048871	multicellular organismal homeostasis	2.64575	0.0253228	7	APLN	0.530745
BP	GO:0048871	multicellular organismal homeostasis	2.64575	0.0253228	7	UCP2	0.525535
BP	GO:0048871	multicellular organismal homeostasis	2.64575	0.0253228	7	CAR2	0.521375
BP	GO:0048871	multicellular organismal homeostasis	2.64575	0.0253228	7	EGR1	0.444552
BP	GO:0048871	multicellular organismal homeostasis	2.64575	0.0253228	7	GPX1	0.392687
BP	GO:0048871	multicellular organismal homeostasis	2.64575	0.0253228	7	ID1	0.278168
BP	GO:0071248	cellular response to metal ion	2.23607	0.0261725	5	ALOX15	4.7416
BP	GO:0071248	cellular response to metal ion	2.23607	0.0261725	5	HMOX1	1.62121
BP	GO:0071248	cellular response to metal ion	2.23607	0.0261725	5	MT2A	0.779767
BP	GO:0071248	cellular response to metal ion	2.23607	0.0261725	5	JUNB	0.425751
BP	GO:0071248	cellular response to metal ion	2.23607	0.0261725	5	XRCC4	0.250607
BP	GO:0050678	regulation of epithelial cell proliferation	2.64575	0.0270438	7	HMOX1	1.62121
BP	GO:0050678	regulation of epithelial cell proliferation	2.64575	0.0270438	7	APLN	0.530745
BP	GO:0050678	regulation of epithelial cell proliferation	2.64575	0.0270438	7	F3	0.434462
BP	GO:0050678	regulation of epithelial cell proliferation	2.64575	0.0270438	7	GPX1	0.392687
BP	GO:0050678	regulation of epithelial cell proliferation	2.64575	0.0270438	7	ID1	0.278168
BP	GO:0050678	regulation of epithelial cell proliferation	2.64575	0.0270438	7	ATP5IF1	0.223111
BP	GO:0050678	regulation of epithelial cell proliferation	2.64575	0.0270438	7	AIMP1	0.221942
BP	GO:0031329	regulation of cellular catabolic process	0.333333	0.0277163	36	HMOX1	1.62121
BP	GO:0031329	regulation of cellular catabolic process	0.333333	0.0277163	36	GPX1	0.392687
BP	GO:0031329	regulation of cellular catabolic process	0.333333	0.0277163	36	ATP5IF1	0.223111
BP	GO:0031329	regulation of cellular catabolic process	0.333333	0.0277163	36	DBI	0.175602
BP	GO:0031329	regulation of cellular catabolic process	0.333333	0.0277163	36	BTG2	0.165105
BP	GO:0031329	regulation of cellular catabolic process	0.333333	0.0277163	36	ALAD	0.160506
BP	GO:0031329	regulation of cellular catabolic process	0.333333	0.0277163	36	PACSIN3	0.148825
BP	GO:0031329	regulation of cellular catabolic process	0.333333	0.0277163	36	CPTP	0.145297
BP	GO:0031329	regulation of cellular catabolic process	0.333333	0.0277163	36	EZR	0.135686
BP	GO:0031329	regulation of cellular catabolic process	0.333333	0.0277163	36	SLC25A4	0.130269
BP	GO:0031329	regulation of cellular catabolic process	0.333333	0.0277163	36	RCHY1	0.11768
BP	GO:0031329	regulation of cellular catabolic process	0.333333	0.0277163	36	BOK	0.113326
BP	GO:0031329	regulation of cellular catabolic process	0.333333	0.0277163	36	BNIP3	0.112493
BP	GO:0031329	regulation of cellular catabolic process	0.333333	0.0277163	36	GABARAPL2	0.104437
BP	GO:0031329	regulation of cellular catabolic process	0.333333	0.0277163	36	HNRNPD	0.10198
BP	GO:0031329	regulation of cellular catabolic process	0.333333	0.0277163	36	RBX1	0.101648
BP	GO:0031329	regulation of cellular catabolic process	0.333333	0.0277163	36	SEC22B	0.0884675
BP	GO:0031329	regulation of cellular catabolic process	0.333333	0.0277163	36	SLC25A5	0.0868539
BP	GO:0031329	regulation of cellular catabolic process	0.333333	0.0277163	36	BNIP3L	0.0823068
BP	GO:0031329	regulation of cellular catabolic process	0.333333	0.0277163	36	DICER1	-0.102667
BP	GO:0031329	regulation of cellular catabolic process	0.333333	0.0277163	36	HTT	-0.11165
BP	GO:0031329	regulation of cellular catabolic process	0.333333	0.0277163	36	HERC1	-0.120181
BP	GO:0031329	regulation of cellular catabolic process	0.333333	0.0277163	36	SESN1	-0.134329
BP	GO:0031329	regulation of cellular catabolic process	0.333333	0.0277163	36	LRP1	-0.138441
BP	GO:0031329	regulation of cellular catabolic process	0.333333	0.0277163	36	CNOT6L	-0.142587
BP	GO:0031329	regulation of cellular catabolic process	0.333333	0.0277163	36	PSEN1	-0.150599
BP	GO:0031329	regulation of cellular catabolic process	0.333333	0.0277163	36	TNRC6B	-0.166294
BP	GO:0031329	regulation of cellular catabolic process	0.333333	0.0277163	36	5330417C22RIK	-0.178399
BP	GO:0031329	regulation of cellular catabolic process	0.333333	0.0277163	36	LRIG2	-0.193957
BP	GO:0031329	regulation of cellular catabolic process	0.333333	0.0277163	36	CLEC16A	-0.195873
BP	GO:0031329	regulation of cellular catabolic process	0.333333	0.0277163	36	VPS13C	-0.21617
BP	GO:0031329	regulation of cellular catabolic process	0.333333	0.0277163	36	SESN3	-0.220077
BP	GO:0031329	regulation of cellular catabolic process	0.333333	0.0277163	36	NRDE2	-0.230007
BP	GO:0031329	regulation of cellular catabolic process	0.333333	0.0277163	36	IRS1	-0.266088
BP	GO:0031329	regulation of cellular catabolic process	0.333333	0.0277163	36	DAB2	-0.270554
BP	GO:0031329	regulation of cellular catabolic process	0.333333	0.0277163	36	SMCR8	-0.276891
BP	GO:0006753	nucleoside phosphate metabolic process	4.3589	0.0370244	19	HK2	0.382847
BP	GO:0006753	nucleoside phosphate metabolic process	4.3589	0.0370244	19	ATP5ME	0.246584
BP	GO:0006753	nucleoside phosphate metabolic process	4.3589	0.0370244	19	DBI	0.175602
BP	GO:0006753	nucleoside phosphate metabolic process	4.3589	0.0370244	19	BPGM	0.168129
BP	GO:0006753	nucleoside phosphate metabolic process	4.3589	0.0370244	19	TK1	0.167888
BP	GO:0006753	nucleoside phosphate metabolic process	4.3589	0.0370244	19	ATP5MF	0.151595
BP	GO:0006753	nucleoside phosphate metabolic process	4.3589	0.0370244	19	ATP5PF	0.145911
BP	GO:0006753	nucleoside phosphate metabolic process	4.3589	0.0370244	19	ATP5MG	0.143512
BP	GO:0006753	nucleoside phosphate metabolic process	4.3589	0.0370244	19	PFKFB3	0.133778
BP	GO:0006753	nucleoside phosphate metabolic process	4.3589	0.0370244	19	NME1	0.130097
BP	GO:0006753	nucleoside phosphate metabolic process	4.3589	0.0370244	19	GAPDH	0.126538
BP	GO:0006753	nucleoside phosphate metabolic process	4.3589	0.0370244	19	ATP5F1D	0.124632
BP	GO:0006753	nucleoside phosphate metabolic process	4.3589	0.0370244	19	ATP5PD	0.119333
BP	GO:0006753	nucleoside phosphate metabolic process	4.3589	0.0370244	19	AABR07070043.1	0.118716
BP	GO:0006753	nucleoside phosphate metabolic process	4.3589	0.0370244	19	ATP5MC3	0.112378
BP	GO:0006753	nucleoside phosphate metabolic process	4.3589	0.0370244	19	STOML2	0.111292
BP	GO:0006753	nucleoside phosphate metabolic process	4.3589	0.0370244	19	ELOVL4	0.099995
BP	GO:0006753	nucleoside phosphate metabolic process	4.3589	0.0370244	19	ATP5F1C	0.0878103
BP	GO:0006753	nucleoside phosphate metabolic process	4.3589	0.0370244	19	CMPK1	0.0845087
BP	GO:0000423	mitophagy	-0.816497	0.0380986	6	SLC25A4	0.130269
BP	GO:0000423	mitophagy	-0.816497	0.0380986	6	SLC25A5	0.0868539
BP	GO:0000423	mitophagy	-0.816497	0.0380986	6	ATG13	-0.128313
BP	GO:0000423	mitophagy	-0.816497	0.0380986	6	HUWE1	-0.151257
BP	GO:0000423	mitophagy	-0.816497	0.0380986	6	CLEC16A	-0.195873
BP	GO:0000423	mitophagy	-0.816497	0.0380986	6	VPS13C	-0.21617
BP	GO:0045601	regulation of endothelial cell differentiation	2	0.0423563	4	APOLD1	0.51748
BP	GO:0045601	regulation of endothelial cell differentiation	2	0.0423563	4	S1PR3	0.293096
BP	GO:0045601	regulation of endothelial cell differentiation	2	0.0423563	4	ID1	0.278168
BP	GO:0045601	regulation of endothelial cell differentiation	2	0.0423563	4	VCL	0.173207
BP	GO:0001935	endothelial cell proliferation	2.23607	0.0436015	5	HMOX1	1.62121
BP	GO:0001935	endothelial cell proliferation	2.23607	0.0436015	5	APLN	0.530745
BP	GO:0001935	endothelial cell proliferation	2.23607	0.0436015	5	F3	0.434462
BP	GO:0001935	endothelial cell proliferation	2.23607	0.0436015	5	ATP5IF1	0.223111
BP	GO:0001935	endothelial cell proliferation	2.23607	0.0436015	5	AIMP1	0.221942
BP	GO:0055086	nucleobase-containing small molecule metabolic process	4.47214	0.0445768	20	HK2	0.382847
BP	GO:0055086	nucleobase-containing small molecule metabolic process	4.47214	0.0445768	20	ATP5ME	0.246584
BP	GO:0055086	nucleobase-containing small molecule metabolic process	4.47214	0.0445768	20	MTAP	0.178676
BP	GO:0055086	nucleobase-containing small molecule metabolic process	4.47214	0.0445768	20	DBI	0.175602
BP	GO:0055086	nucleobase-containing small molecule metabolic process	4.47214	0.0445768	20	BPGM	0.168129
BP	GO:0055086	nucleobase-containing small molecule metabolic process	4.47214	0.0445768	20	TK1	0.167888
BP	GO:0055086	nucleobase-containing small molecule metabolic process	4.47214	0.0445768	20	ATP5MF	0.151595
BP	GO:0055086	nucleobase-containing small molecule metabolic process	4.47214	0.0445768	20	ATP5PF	0.145911
BP	GO:0055086	nucleobase-containing small molecule metabolic process	4.47214	0.0445768	20	ATP5MG	0.143512
BP	GO:0055086	nucleobase-containing small molecule metabolic process	4.47214	0.0445768	20	PFKFB3	0.133778
BP	GO:0055086	nucleobase-containing small molecule metabolic process	4.47214	0.0445768	20	NME1	0.130097
BP	GO:0055086	nucleobase-containing small molecule metabolic process	4.47214	0.0445768	20	GAPDH	0.126538
BP	GO:0055086	nucleobase-containing small molecule metabolic process	4.47214	0.0445768	20	ATP5F1D	0.124632
BP	GO:0055086	nucleobase-containing small molecule metabolic process	4.47214	0.0445768	20	ATP5PD	0.119333
BP	GO:0055086	nucleobase-containing small molecule metabolic process	4.47214	0.0445768	20	AABR07070043.1	0.118716
BP	GO:0055086	nucleobase-containing small molecule metabolic process	4.47214	0.0445768	20	ATP5MC3	0.112378
BP	GO:0055086	nucleobase-containing small molecule metabolic process	4.47214	0.0445768	20	STOML2	0.111292
BP	GO:0055086	nucleobase-containing small molecule metabolic process	4.47214	0.0445768	20	ELOVL4	0.099995
BP	GO:0055086	nucleobase-containing small molecule metabolic process	4.47214	0.0445768	20	ATP5F1C	0.0878103
BP	GO:0055086	nucleobase-containing small molecule metabolic process	4.47214	0.0445768	20	CMPK1	0.0845087
BP	GO:0070265	necrotic cell death	2.44949	0.0449953	6	YBX3	0.756179
BP	GO:0070265	necrotic cell death	2.44949	0.0449953	6	ALKBH7	0.170079
BP	GO:0070265	necrotic cell death	2.44949	0.0449953	6	SLC25A4	0.130269
BP	GO:0070265	necrotic cell death	2.44949	0.0449953	6	BOK	0.113326
BP	GO:0070265	necrotic cell death	2.44949	0.0449953	6	BNIP3	0.112493
BP	GO:0070265	necrotic cell death	2.44949	0.0449953	6	PGAM5	0.10183
BP	GO:0009894	regulation of catabolic process	0.316228	0.0494765	40	HMOX1	1.62121
BP	GO:0009894	regulation of catabolic process	0.316228	0.0494765	40	GPX1	0.392687
BP	GO:0009894	regulation of catabolic process	0.316228	0.0494765	40	ATP5IF1	0.223111
BP	GO:0009894	regulation of catabolic process	0.316228	0.0494765	40	DBI	0.175602
BP	GO:0009894	regulation of catabolic process	0.316228	0.0494765	40	BTG2	0.165105
BP	GO:0009894	regulation of catabolic process	0.316228	0.0494765	40	ALAD	0.160506
BP	GO:0009894	regulation of catabolic process	0.316228	0.0494765	40	PACSIN3	0.148825
BP	GO:0009894	regulation of catabolic process	0.316228	0.0494765	40	CPTP	0.145297
BP	GO:0009894	regulation of catabolic process	0.316228	0.0494765	40	EZR	0.135686
BP	GO:0009894	regulation of catabolic process	0.316228	0.0494765	40	PFKFB3	0.133778
BP	GO:0009894	regulation of catabolic process	0.316228	0.0494765	40	SLC25A4	0.130269
BP	GO:0009894	regulation of catabolic process	0.316228	0.0494765	40	ODC1	0.129838
BP	GO:0009894	regulation of catabolic process	0.316228	0.0494765	40	RCHY1	0.11768
BP	GO:0009894	regulation of catabolic process	0.316228	0.0494765	40	BOK	0.113326
BP	GO:0009894	regulation of catabolic process	0.316228	0.0494765	40	BNIP3	0.112493
BP	GO:0009894	regulation of catabolic process	0.316228	0.0494765	40	GABARAPL2	0.104437
BP	GO:0009894	regulation of catabolic process	0.316228	0.0494765	40	HNRNPD	0.10198
BP	GO:0009894	regulation of catabolic process	0.316228	0.0494765	40	RBX1	0.101648
BP	GO:0009894	regulation of catabolic process	0.316228	0.0494765	40	SEC22B	0.0884675
BP	GO:0009894	regulation of catabolic process	0.316228	0.0494765	40	SLC25A5	0.0868539
BP	GO:0009894	regulation of catabolic process	0.316228	0.0494765	40	BNIP3L	0.0823068
BP	GO:0009894	regulation of catabolic process	0.316228	0.0494765	40	DICER1	-0.102667
BP	GO:0009894	regulation of catabolic process	0.316228	0.0494765	40	HTT	-0.11165
BP	GO:0009894	regulation of catabolic process	0.316228	0.0494765	40	HERC1	-0.120181
BP	GO:0009894	regulation of catabolic process	0.316228	0.0494765	40	SESN1	-0.134329
BP	GO:0009894	regulation of catabolic process	0.316228	0.0494765	40	LRP1	-0.138441
BP	GO:0009894	regulation of catabolic process	0.316228	0.0494765	40	CNOT6L	-0.142587
BP	GO:0009894	regulation of catabolic process	0.316228	0.0494765	40	PSEN1	-0.150599
BP	GO:0009894	regulation of catabolic process	0.316228	0.0494765	40	TNRC6B	-0.166294
BP	GO:0009894	regulation of catabolic process	0.316228	0.0494765	40	5330417C22RIK	-0.178399
BP	GO:0009894	regulation of catabolic process	0.316228	0.0494765	40	LRIG2	-0.193957
BP	GO:0009894	regulation of catabolic process	0.316228	0.0494765	40	CLEC16A	-0.195873
BP	GO:0009894	regulation of catabolic process	0.316228	0.0494765	40	HECW2	-0.20538
BP	GO:0009894	regulation of catabolic process	0.316228	0.0494765	40	VPS13C	-0.21617
BP	GO:0009894	regulation of catabolic process	0.316228	0.0494765	40	SESN3	-0.220077
BP	GO:0009894	regulation of catabolic process	0.316228	0.0494765	40	NRDE2	-0.230007
BP	GO:0009894	regulation of catabolic process	0.316228	0.0494765	40	HDAC4	-0.254797
BP	GO:0009894	regulation of catabolic process	0.316228	0.0494765	40	IRS1	-0.266088
BP	GO:0009894	regulation of catabolic process	0.316228	0.0494765	40	DAB2	-0.270554
BP	GO:0009894	regulation of catabolic process	0.316228	0.0494765	40	SMCR8	-0.276891

## Sheet: GOplot 24H GMH vs Cont
category	ID	term	zscore	adj_pval	count	genes	logFC
BP	GO:0000278	mitotic cell cycle	5.56776	1.53904e-16	31	TUBB6	0.44267
BP	GO:0000278	mitotic cell cycle	5.56776	1.53904e-16	31	PTTG1	0.399268
BP	GO:0000278	mitotic cell cycle	5.56776	1.53904e-16	31	CENPW	0.389017
BP	GO:0000278	mitotic cell cycle	5.56776	1.53904e-16	31	UBE2C	0.356251
BP	GO:0000278	mitotic cell cycle	5.56776	1.53904e-16	31	CEP55	0.3404
BP	GO:0000278	mitotic cell cycle	5.56776	1.53904e-16	31	SGO1	0.319313
BP	GO:0000278	mitotic cell cycle	5.56776	1.53904e-16	31	CCNB1	0.315843
BP	GO:0000278	mitotic cell cycle	5.56776	1.53904e-16	31	CDCA8	0.310659
BP	GO:0000278	mitotic cell cycle	5.56776	1.53904e-16	31	CDK1	0.308933
BP	GO:0000278	mitotic cell cycle	5.56776	1.53904e-16	31	NUSAP1	0.291443
BP	GO:0000278	mitotic cell cycle	5.56776	1.53904e-16	31	KIFC1	0.28699
BP	GO:0000278	mitotic cell cycle	5.56776	1.53904e-16	31	KIF2C	0.28625
BP	GO:0000278	mitotic cell cycle	5.56776	1.53904e-16	31	NDC80	0.279938
BP	GO:0000278	mitotic cell cycle	5.56776	1.53904e-16	31	CDKN2C	0.276606
BP	GO:0000278	mitotic cell cycle	5.56776	1.53904e-16	31	STIL	0.274899
BP	GO:0000278	mitotic cell cycle	5.56776	1.53904e-16	31	KIF4A	0.270605
BP	GO:0000278	mitotic cell cycle	5.56776	1.53904e-16	31	KIF18B	0.269888
BP	GO:0000278	mitotic cell cycle	5.56776	1.53904e-16	31	CKS2	0.25861
BP	GO:0000278	mitotic cell cycle	5.56776	1.53904e-16	31	HSPA2	0.249846
BP	GO:0000278	mitotic cell cycle	5.56776	1.53904e-16	31	BRCA1	0.247508
BP	GO:0000278	mitotic cell cycle	5.56776	1.53904e-16	31	TACC3	0.245748
BP	GO:0000278	mitotic cell cycle	5.56776	1.53904e-16	31	BUB1B	0.237369
BP	GO:0000278	mitotic cell cycle	5.56776	1.53904e-16	31	ECT2	0.22208
BP	GO:0000278	mitotic cell cycle	5.56776	1.53904e-16	31	PRC1	0.220053
BP	GO:0000278	mitotic cell cycle	5.56776	1.53904e-16	31	BUB1	0.197699
BP	GO:0000278	mitotic cell cycle	5.56776	1.53904e-16	31	TPX2	0.190858
BP	GO:0000278	mitotic cell cycle	5.56776	1.53904e-16	31	RPA2	0.174822
BP	GO:0000278	mitotic cell cycle	5.56776	1.53904e-16	31	CCNF	0.165494
BP	GO:0000278	mitotic cell cycle	5.56776	1.53904e-16	31	MKI67	0.164544
BP	GO:0000278	mitotic cell cycle	5.56776	1.53904e-16	31	SMC4	0.148684
BP	GO:0000278	mitotic cell cycle	5.56776	1.53904e-16	31	CCND1	0.1451
BP	GO:1903047	mitotic cell cycle process	5.2915	1.10654e-15	28	PTTG1	0.399268
BP	GO:1903047	mitotic cell cycle process	5.2915	1.10654e-15	28	UBE2C	0.356251
BP	GO:1903047	mitotic cell cycle process	5.2915	1.10654e-15	28	CEP55	0.3404
BP	GO:1903047	mitotic cell cycle process	5.2915	1.10654e-15	28	SGO1	0.319313
BP	GO:1903047	mitotic cell cycle process	5.2915	1.10654e-15	28	CCNB1	0.315843
BP	GO:1903047	mitotic cell cycle process	5.2915	1.10654e-15	28	CDCA8	0.310659
BP	GO:1903047	mitotic cell cycle process	5.2915	1.10654e-15	28	CDK1	0.308933
BP	GO:1903047	mitotic cell cycle process	5.2915	1.10654e-15	28	NUSAP1	0.291443
BP	GO:1903047	mitotic cell cycle process	5.2915	1.10654e-15	28	KIFC1	0.28699
BP	GO:1903047	mitotic cell cycle process	5.2915	1.10654e-15	28	KIF2C	0.28625
BP	GO:1903047	mitotic cell cycle process	5.2915	1.10654e-15	28	NDC80	0.279938
BP	GO:1903047	mitotic cell cycle process	5.2915	1.10654e-15	28	CDKN2C	0.276606
BP	GO:1903047	mitotic cell cycle process	5.2915	1.10654e-15	28	STIL	0.274899
BP	GO:1903047	mitotic cell cycle process	5.2915	1.10654e-15	28	KIF4A	0.270605
BP	GO:1903047	mitotic cell cycle process	5.2915	1.10654e-15	28	CKS2	0.25861
BP	GO:1903047	mitotic cell cycle process	5.2915	1.10654e-15	28	HSPA2	0.249846
BP	GO:1903047	mitotic cell cycle process	5.2915	1.10654e-15	28	BRCA1	0.247508
BP	GO:1903047	mitotic cell cycle process	5.2915	1.10654e-15	28	TACC3	0.245748
BP	GO:1903047	mitotic cell cycle process	5.2915	1.10654e-15	28	BUB1B	0.237369
BP	GO:1903047	mitotic cell cycle process	5.2915	1.10654e-15	28	ECT2	0.22208
BP	GO:1903047	mitotic cell cycle process	5.2915	1.10654e-15	28	PRC1	0.220053
BP	GO:1903047	mitotic cell cycle process	5.2915	1.10654e-15	28	BUB1	0.197699
BP	GO:1903047	mitotic cell cycle process	5.2915	1.10654e-15	28	TPX2	0.190858
BP	GO:1903047	mitotic cell cycle process	5.2915	1.10654e-15	28	RPA2	0.174822
BP	GO:1903047	mitotic cell cycle process	5.2915	1.10654e-15	28	CCNF	0.165494
BP	GO:1903047	mitotic cell cycle process	5.2915	1.10654e-15	28	MKI67	0.164544
BP	GO:1903047	mitotic cell cycle process	5.2915	1.10654e-15	28	SMC4	0.148684
BP	GO:1903047	mitotic cell cycle process	5.2915	1.10654e-15	28	CCND1	0.1451
BP	GO:0007059	chromosome segregation	4.47214	1.08784e-13	20	PTTG1	0.399268
BP	GO:0007059	chromosome segregation	4.47214	1.08784e-13	20	CENPW	0.389017
BP	GO:0007059	chromosome segregation	4.47214	1.08784e-13	20	UBE2C	0.356251
BP	GO:0007059	chromosome segregation	4.47214	1.08784e-13	20	SGO1	0.319313
BP	GO:0007059	chromosome segregation	4.47214	1.08784e-13	20	CCNB1	0.315843
BP	GO:0007059	chromosome segregation	4.47214	1.08784e-13	20	CDCA8	0.310659
BP	GO:0007059	chromosome segregation	4.47214	1.08784e-13	20	NUSAP1	0.291443
BP	GO:0007059	chromosome segregation	4.47214	1.08784e-13	20	KIFC1	0.28699
BP	GO:0007059	chromosome segregation	4.47214	1.08784e-13	20	KIF2C	0.28625
BP	GO:0007059	chromosome segregation	4.47214	1.08784e-13	20	NDC80	0.279938
BP	GO:0007059	chromosome segregation	4.47214	1.08784e-13	20	KIF4A	0.270605
BP	GO:0007059	chromosome segregation	4.47214	1.08784e-13	20	BRCA1	0.247508
BP	GO:0007059	chromosome segregation	4.47214	1.08784e-13	20	TACC3	0.245748
BP	GO:0007059	chromosome segregation	4.47214	1.08784e-13	20	BUB1B	0.237369
BP	GO:0007059	chromosome segregation	4.47214	1.08784e-13	20	TOP2A	0.227482
BP	GO:0007059	chromosome segregation	4.47214	1.08784e-13	20	ECT2	0.22208
BP	GO:0007059	chromosome segregation	4.47214	1.08784e-13	20	PRC1	0.220053
BP	GO:0007059	chromosome segregation	4.47214	1.08784e-13	20	BUB1	0.197699
BP	GO:0007059	chromosome segregation	4.47214	1.08784e-13	20	MKI67	0.164544
BP	GO:0007059	chromosome segregation	4.47214	1.08784e-13	20	SMC4	0.148684
BP	GO:0007049	cell cycle	6	1.41019e-13	36	TUBB6	0.44267
BP	GO:0007049	cell cycle	6	1.41019e-13	36	PTTG1	0.399268
BP	GO:0007049	cell cycle	6	1.41019e-13	36	CENPW	0.389017
BP	GO:0007049	cell cycle	6	1.41019e-13	36	UBE2C	0.356251
BP	GO:0007049	cell cycle	6	1.41019e-13	36	CEP55	0.3404
BP	GO:0007049	cell cycle	6	1.41019e-13	36	SPC24	0.321332
BP	GO:0007049	cell cycle	6	1.41019e-13	36	SGO1	0.319313
BP	GO:0007049	cell cycle	6	1.41019e-13	36	CCNB1	0.315843
BP	GO:0007049	cell cycle	6	1.41019e-13	36	CDCA8	0.310659
BP	GO:0007049	cell cycle	6	1.41019e-13	36	CDK1	0.308933
BP	GO:0007049	cell cycle	6	1.41019e-13	36	CDCA3	0.298102
BP	GO:0007049	cell cycle	6	1.41019e-13	36	NUSAP1	0.291443
BP	GO:0007049	cell cycle	6	1.41019e-13	36	KIFC1	0.28699
BP	GO:0007049	cell cycle	6	1.41019e-13	36	KIF2C	0.28625
BP	GO:0007049	cell cycle	6	1.41019e-13	36	NDC80	0.279938
BP	GO:0007049	cell cycle	6	1.41019e-13	36	CDKN2C	0.276606
BP	GO:0007049	cell cycle	6	1.41019e-13	36	STIL	0.274899
BP	GO:0007049	cell cycle	6	1.41019e-13	36	KIF4A	0.270605
BP	GO:0007049	cell cycle	6	1.41019e-13	36	KIF18B	0.269888
BP	GO:0007049	cell cycle	6	1.41019e-13	36	CKS2	0.25861
BP	GO:0007049	cell cycle	6	1.41019e-13	36	UHRF1	0.255426
BP	GO:0007049	cell cycle	6	1.41019e-13	36	HSPA2	0.249846
BP	GO:0007049	cell cycle	6	1.41019e-13	36	BRCA1	0.247508
BP	GO:0007049	cell cycle	6	1.41019e-13	36	TACC3	0.245748
BP	GO:0007049	cell cycle	6	1.41019e-13	36	BUB1B	0.237369
BP	GO:0007049	cell cycle	6	1.41019e-13	36	MCM5	0.234082
BP	GO:0007049	cell cycle	6	1.41019e-13	36	TOP2A	0.227482
BP	GO:0007049	cell cycle	6	1.41019e-13	36	ECT2	0.22208
BP	GO:0007049	cell cycle	6	1.41019e-13	36	PRC1	0.220053
BP	GO:0007049	cell cycle	6	1.41019e-13	36	BUB1	0.197699
BP	GO:0007049	cell cycle	6	1.41019e-13	36	TPX2	0.190858
BP	GO:0007049	cell cycle	6	1.41019e-13	36	RPA2	0.174822
BP	GO:0007049	cell cycle	6	1.41019e-13	36	CCNF	0.165494
BP	GO:0007049	cell cycle	6	1.41019e-13	36	MKI67	0.164544
BP	GO:0007049	cell cycle	6	1.41019e-13	36	SMC4	0.148684
BP	GO:0007049	cell cycle	6	1.41019e-13	36	CCND1	0.1451
BP	GO:0000070	mitotic sister chromatid segregation	3.74166	8.11119e-13	14	PTTG1	0.399268
BP	GO:0000070	mitotic sister chromatid segregation	3.74166	8.11119e-13	14	UBE2C	0.356251
BP	GO:0000070	mitotic sister chromatid segregation	3.74166	8.11119e-13	14	SGO1	0.319313
BP	GO:0000070	mitotic sister chromatid segregation	3.74166	8.11119e-13	14	CCNB1	0.315843
BP	GO:0000070	mitotic sister chromatid segregation	3.74166	8.11119e-13	14	CDCA8	0.310659
BP	GO:0000070	mitotic sister chromatid segregation	3.74166	8.11119e-13	14	NUSAP1	0.291443
BP	GO:0000070	mitotic sister chromatid segregation	3.74166	8.11119e-13	14	KIFC1	0.28699
BP	GO:0000070	mitotic sister chromatid segregation	3.74166	8.11119e-13	14	KIF2C	0.28625
BP	GO:0000070	mitotic sister chromatid segregation	3.74166	8.11119e-13	14	NDC80	0.279938
BP	GO:0000070	mitotic sister chromatid segregation	3.74166	8.11119e-13	14	KIF4A	0.270605
BP	GO:0000070	mitotic sister chromatid segregation	3.74166	8.11119e-13	14	TACC3	0.245748
BP	GO:0000070	mitotic sister chromatid segregation	3.74166	8.11119e-13	14	BUB1B	0.237369
BP	GO:0000070	mitotic sister chromatid segregation	3.74166	8.11119e-13	14	PRC1	0.220053
BP	GO:0000070	mitotic sister chromatid segregation	3.74166	8.11119e-13	14	BUB1	0.197699
BP	GO:0022402	cell cycle process	5.47723	1.02512e-11	30	PTTG1	0.399268
BP	GO:0022402	cell cycle process	5.47723	1.02512e-11	30	UBE2C	0.356251
BP	GO:0022402	cell cycle process	5.47723	1.02512e-11	30	CEP55	0.3404
BP	GO:0022402	cell cycle process	5.47723	1.02512e-11	30	SGO1	0.319313
BP	GO:0022402	cell cycle process	5.47723	1.02512e-11	30	CCNB1	0.315843
BP	GO:0022402	cell cycle process	5.47723	1.02512e-11	30	CDCA8	0.310659
BP	GO:0022402	cell cycle process	5.47723	1.02512e-11	30	CDK1	0.308933
BP	GO:0022402	cell cycle process	5.47723	1.02512e-11	30	NUSAP1	0.291443
BP	GO:0022402	cell cycle process	5.47723	1.02512e-11	30	KIFC1	0.28699
BP	GO:0022402	cell cycle process	5.47723	1.02512e-11	30	KIF2C	0.28625
BP	GO:0022402	cell cycle process	5.47723	1.02512e-11	30	NDC80	0.279938
BP	GO:0022402	cell cycle process	5.47723	1.02512e-11	30	CDKN2C	0.276606
BP	GO:0022402	cell cycle process	5.47723	1.02512e-11	30	STIL	0.274899
BP	GO:0022402	cell cycle process	5.47723	1.02512e-11	30	KIF4A	0.270605
BP	GO:0022402	cell cycle process	5.47723	1.02512e-11	30	CKS2	0.25861
BP	GO:0022402	cell cycle process	5.47723	1.02512e-11	30	HSPA2	0.249846
BP	GO:0022402	cell cycle process	5.47723	1.02512e-11	30	BRCA1	0.247508
BP	GO:0022402	cell cycle process	5.47723	1.02512e-11	30	TACC3	0.245748
BP	GO:0022402	cell cycle process	5.47723	1.02512e-11	30	BUB1B	0.237369
BP	GO:0022402	cell cycle process	5.47723	1.02512e-11	30	MCM5	0.234082
BP	GO:0022402	cell cycle process	5.47723	1.02512e-11	30	TOP2A	0.227482
BP	GO:0022402	cell cycle process	5.47723	1.02512e-11	30	ECT2	0.22208
BP	GO:0022402	cell cycle process	5.47723	1.02512e-11	30	PRC1	0.220053
BP	GO:0022402	cell cycle process	5.47723	1.02512e-11	30	BUB1	0.197699
BP	GO:0022402	cell cycle process	5.47723	1.02512e-11	30	TPX2	0.190858
BP	GO:0022402	cell cycle process	5.47723	1.02512e-11	30	RPA2	0.174822
BP	GO:0022402	cell cycle process	5.47723	1.02512e-11	30	CCNF	0.165494
BP	GO:0022402	cell cycle process	5.47723	1.02512e-11	30	MKI67	0.164544
BP	GO:0022402	cell cycle process	5.47723	1.02512e-11	30	SMC4	0.148684
BP	GO:0022402	cell cycle process	5.47723	1.02512e-11	30	CCND1	0.1451
BP	GO:0000819	sister chromatid segregation	3.74166	1.13727e-11	14	PTTG1	0.399268
BP	GO:0000819	sister chromatid segregation	3.74166	1.13727e-11	14	UBE2C	0.356251
BP	GO:0000819	sister chromatid segregation	3.74166	1.13727e-11	14	SGO1	0.319313
BP	GO:0000819	sister chromatid segregation	3.74166	1.13727e-11	14	CCNB1	0.315843
BP	GO:0000819	sister chromatid segregation	3.74166	1.13727e-11	14	CDCA8	0.310659
BP	GO:0000819	sister chromatid segregation	3.74166	1.13727e-11	14	NUSAP1	0.291443
BP	GO:0000819	sister chromatid segregation	3.74166	1.13727e-11	14	KIFC1	0.28699
BP	GO:0000819	sister chromatid segregation	3.74166	1.13727e-11	14	KIF2C	0.28625
BP	GO:0000819	sister chromatid segregation	3.74166	1.13727e-11	14	NDC80	0.279938
BP	GO:0000819	sister chromatid segregation	3.74166	1.13727e-11	14	KIF4A	0.270605
BP	GO:0000819	sister chromatid segregation	3.74166	1.13727e-11	14	TACC3	0.245748
BP	GO:0000819	sister chromatid segregation	3.74166	1.13727e-11	14	BUB1B	0.237369
BP	GO:0000819	sister chromatid segregation	3.74166	1.13727e-11	14	PRC1	0.220053
BP	GO:0000819	sister chromatid segregation	3.74166	1.13727e-11	14	BUB1	0.197699
BP	GO:0140014	mitotic nuclear division	4.12311	1.82784e-11	17	PTTG1	0.399268
BP	GO:0140014	mitotic nuclear division	4.12311	1.82784e-11	17	UBE2C	0.356251
BP	GO:0140014	mitotic nuclear division	4.12311	1.82784e-11	17	SGO1	0.319313
BP	GO:0140014	mitotic nuclear division	4.12311	1.82784e-11	17	CCNB1	0.315843
BP	GO:0140014	mitotic nuclear division	4.12311	1.82784e-11	17	CDCA8	0.310659
BP	GO:0140014	mitotic nuclear division	4.12311	1.82784e-11	17	NUSAP1	0.291443
BP	GO:0140014	mitotic nuclear division	4.12311	1.82784e-11	17	KIFC1	0.28699
BP	GO:0140014	mitotic nuclear division	4.12311	1.82784e-11	17	KIF2C	0.28625
BP	GO:0140014	mitotic nuclear division	4.12311	1.82784e-11	17	NDC80	0.279938
BP	GO:0140014	mitotic nuclear division	4.12311	1.82784e-11	17	KIF4A	0.270605
BP	GO:0140014	mitotic nuclear division	4.12311	1.82784e-11	17	TACC3	0.245748
BP	GO:0140014	mitotic nuclear division	4.12311	1.82784e-11	17	BUB1B	0.237369
BP	GO:0140014	mitotic nuclear division	4.12311	1.82784e-11	17	PRC1	0.220053
BP	GO:0140014	mitotic nuclear division	4.12311	1.82784e-11	17	BUB1	0.197699
BP	GO:0140014	mitotic nuclear division	4.12311	1.82784e-11	17	TPX2	0.190858
BP	GO:0140014	mitotic nuclear division	4.12311	1.82784e-11	17	MKI67	0.164544
BP	GO:0140014	mitotic nuclear division	4.12311	1.82784e-11	17	SMC4	0.148684
BP	GO:0000280	nuclear division	4.47214	2.23692e-11	20	PTTG1	0.399268
BP	GO:0000280	nuclear division	4.47214	2.23692e-11	20	UBE2C	0.356251
BP	GO:0000280	nuclear division	4.47214	2.23692e-11	20	SGO1	0.319313
BP	GO:0000280	nuclear division	4.47214	2.23692e-11	20	CCNB1	0.315843
BP	GO:0000280	nuclear division	4.47214	2.23692e-11	20	CDCA8	0.310659
BP	GO:0000280	nuclear division	4.47214	2.23692e-11	20	NUSAP1	0.291443
BP	GO:0000280	nuclear division	4.47214	2.23692e-11	20	KIFC1	0.28699
BP	GO:0000280	nuclear division	4.47214	2.23692e-11	20	KIF2C	0.28625
BP	GO:0000280	nuclear division	4.47214	2.23692e-11	20	NDC80	0.279938
BP	GO:0000280	nuclear division	4.47214	2.23692e-11	20	KIF4A	0.270605
BP	GO:0000280	nuclear division	4.47214	2.23692e-11	20	CKS2	0.25861
BP	GO:0000280	nuclear division	4.47214	2.23692e-11	20	HSPA2	0.249846
BP	GO:0000280	nuclear division	4.47214	2.23692e-11	20	TACC3	0.245748
BP	GO:0000280	nuclear division	4.47214	2.23692e-11	20	BUB1B	0.237369
BP	GO:0000280	nuclear division	4.47214	2.23692e-11	20	TOP2A	0.227482
BP	GO:0000280	nuclear division	4.47214	2.23692e-11	20	PRC1	0.220053
BP	GO:0000280	nuclear division	4.47214	2.23692e-11	20	BUB1	0.197699
BP	GO:0000280	nuclear division	4.47214	2.23692e-11	20	TPX2	0.190858
BP	GO:0000280	nuclear division	4.47214	2.23692e-11	20	MKI67	0.164544
BP	GO:0000280	nuclear division	4.47214	2.23692e-11	20	SMC4	0.148684
BP	GO:0098813	nuclear chromosome segregation	3.87298	9.17948e-11	15	PTTG1	0.399268
BP	GO:0098813	nuclear chromosome segregation	3.87298	9.17948e-11	15	UBE2C	0.356251
BP	GO:0098813	nuclear chromosome segregation	3.87298	9.17948e-11	15	SGO1	0.319313
BP	GO:0098813	nuclear chromosome segregation	3.87298	9.17948e-11	15	CCNB1	0.315843
BP	GO:0098813	nuclear chromosome segregation	3.87298	9.17948e-11	15	CDCA8	0.310659
BP	GO:0098813	nuclear chromosome segregation	3.87298	9.17948e-11	15	NUSAP1	0.291443
BP	GO:0098813	nuclear chromosome segregation	3.87298	9.17948e-11	15	KIFC1	0.28699
BP	GO:0098813	nuclear chromosome segregation	3.87298	9.17948e-11	15	KIF2C	0.28625
BP	GO:0098813	nuclear chromosome segregation	3.87298	9.17948e-11	15	NDC80	0.279938
BP	GO:0098813	nuclear chromosome segregation	3.87298	9.17948e-11	15	KIF4A	0.270605
BP	GO:0098813	nuclear chromosome segregation	3.87298	9.17948e-11	15	TACC3	0.245748
BP	GO:0098813	nuclear chromosome segregation	3.87298	9.17948e-11	15	BUB1B	0.237369
BP	GO:0098813	nuclear chromosome segregation	3.87298	9.17948e-11	15	ECT2	0.22208
BP	GO:0098813	nuclear chromosome segregation	3.87298	9.17948e-11	15	PRC1	0.220053
BP	GO:0098813	nuclear chromosome segregation	3.87298	9.17948e-11	15	BUB1	0.197699
BP	GO:0048285	organelle fission	4.47214	1.263e-10	20	PTTG1	0.399268
BP	GO:0048285	organelle fission	4.47214	1.263e-10	20	UBE2C	0.356251
BP	GO:0048285	organelle fission	4.47214	1.263e-10	20	SGO1	0.319313
BP	GO:0048285	organelle fission	4.47214	1.263e-10	20	CCNB1	0.315843
BP	GO:0048285	organelle fission	4.47214	1.263e-10	20	CDCA8	0.310659
BP	GO:0048285	organelle fission	4.47214	1.263e-10	20	NUSAP1	0.291443
BP	GO:0048285	organelle fission	4.47214	1.263e-10	20	KIFC1	0.28699
BP	GO:0048285	organelle fission	4.47214	1.263e-10	20	KIF2C	0.28625
BP	GO:0048285	organelle fission	4.47214	1.263e-10	20	NDC80	0.279938
BP	GO:0048285	organelle fission	4.47214	1.263e-10	20	KIF4A	0.270605
BP	GO:0048285	organelle fission	4.47214	1.263e-10	20	CKS2	0.25861
BP	GO:0048285	organelle fission	4.47214	1.263e-10	20	HSPA2	0.249846
BP	GO:0048285	organelle fission	4.47214	1.263e-10	20	TACC3	0.245748
BP	GO:0048285	organelle fission	4.47214	1.263e-10	20	BUB1B	0.237369
BP	GO:0048285	organelle fission	4.47214	1.263e-10	20	TOP2A	0.227482
BP	GO:0048285	organelle fission	4.47214	1.263e-10	20	PRC1	0.220053
BP	GO:0048285	organelle fission	4.47214	1.263e-10	20	BUB1	0.197699
BP	GO:0048285	organelle fission	4.47214	1.263e-10	20	TPX2	0.190858
BP	GO:0048285	organelle fission	4.47214	1.263e-10	20	MKI67	0.164544
BP	GO:0048285	organelle fission	4.47214	1.263e-10	20	SMC4	0.148684
BP	GO:0051301	cell division	4.3589	1.73185e-10	19	CENPW	0.389017
BP	GO:0051301	cell division	4.3589	1.73185e-10	19	CEP55	0.3404
BP	GO:0051301	cell division	4.3589	1.73185e-10	19	SPC24	0.321332
BP	GO:0051301	cell division	4.3589	1.73185e-10	19	CCNB1	0.315843
BP	GO:0051301	cell division	4.3589	1.73185e-10	19	CDCA8	0.310659
BP	GO:0051301	cell division	4.3589	1.73185e-10	19	CDK1	0.308933
BP	GO:0051301	cell division	4.3589	1.73185e-10	19	CDCA3	0.298102
BP	GO:0051301	cell division	4.3589	1.73185e-10	19	NUSAP1	0.291443
BP	GO:0051301	cell division	4.3589	1.73185e-10	19	NDC80	0.279938
BP	GO:0051301	cell division	4.3589	1.73185e-10	19	KIF4A	0.270605
BP	GO:0051301	cell division	4.3589	1.73185e-10	19	KIF18B	0.269888
BP	GO:0051301	cell division	4.3589	1.73185e-10	19	CKS2	0.25861
BP	GO:0051301	cell division	4.3589	1.73185e-10	19	MCM5	0.234082
BP	GO:0051301	cell division	4.3589	1.73185e-10	19	TOP2A	0.227482
BP	GO:0051301	cell division	4.3589	1.73185e-10	19	ECT2	0.22208
BP	GO:0051301	cell division	4.3589	1.73185e-10	19	PRC1	0.220053
BP	GO:0051301	cell division	4.3589	1.73185e-10	19	TPX2	0.190858
BP	GO:0051301	cell division	4.3589	1.73185e-10	19	CCNF	0.165494
BP	GO:0051301	cell division	4.3589	1.73185e-10	19	CCND1	0.1451
BP	GO:0051276	chromosome organization	4.58258	2.73371e-07	21	PTTG1	0.399268
BP	GO:0051276	chromosome organization	4.58258	2.73371e-07	21	CENPW	0.389017
BP	GO:0051276	chromosome organization	4.58258	2.73371e-07	21	UBE2C	0.356251
BP	GO:0051276	chromosome organization	4.58258	2.73371e-07	21	SGO1	0.319313
BP	GO:0051276	chromosome organization	4.58258	2.73371e-07	21	CCNB1	0.315843
BP	GO:0051276	chromosome organization	4.58258	2.73371e-07	21	DCLRE1C	0.314109
BP	GO:0051276	chromosome organization	4.58258	2.73371e-07	21	CDCA8	0.310659
BP	GO:0051276	chromosome organization	4.58258	2.73371e-07	21	CDK1	0.308933
BP	GO:0051276	chromosome organization	4.58258	2.73371e-07	21	NUSAP1	0.291443
BP	GO:0051276	chromosome organization	4.58258	2.73371e-07	21	KIFC1	0.28699
BP	GO:0051276	chromosome organization	4.58258	2.73371e-07	21	KIF2C	0.28625
BP	GO:0051276	chromosome organization	4.58258	2.73371e-07	21	NDC80	0.279938
BP	GO:0051276	chromosome organization	4.58258	2.73371e-07	21	KIF4A	0.270605
BP	GO:0051276	chromosome organization	4.58258	2.73371e-07	21	UHRF1	0.255426
BP	GO:0051276	chromosome organization	4.58258	2.73371e-07	21	HSPA2	0.249846
BP	GO:0051276	chromosome organization	4.58258	2.73371e-07	21	BRCA1	0.247508
BP	GO:0051276	chromosome organization	4.58258	2.73371e-07	21	TACC3	0.245748
BP	GO:0051276	chromosome organization	4.58258	2.73371e-07	21	BUB1B	0.237369
BP	GO:0051276	chromosome organization	4.58258	2.73371e-07	21	MCM5	0.234082
BP	GO:0051276	chromosome organization	4.58258	2.73371e-07	21	TOP2A	0.227482
BP	GO:0051276	chromosome organization	4.58258	2.73371e-07	21	PRC1	0.220053
BP	GO:0010564	regulation of cell cycle process	4.24264	1.37005e-06	18	UBE2C	0.356251
BP	GO:0010564	regulation of cell cycle process	4.24264	1.37005e-06	18	CCNB1	0.315843
BP	GO:0010564	regulation of cell cycle process	4.24264	1.37005e-06	18	CDK1	0.308933
BP	GO:0010564	regulation of cell cycle process	4.24264	1.37005e-06	18	NUSAP1	0.291443
BP	GO:0010564	regulation of cell cycle process	4.24264	1.37005e-06	18	NDC80	0.279938
BP	GO:0010564	regulation of cell cycle process	4.24264	1.37005e-06	18	STIL	0.274899
BP	GO:0010564	regulation of cell cycle process	4.24264	1.37005e-06	18	HSPA2	0.249846
BP	GO:0010564	regulation of cell cycle process	4.24264	1.37005e-06	18	BRCA1	0.247508
BP	GO:0010564	regulation of cell cycle process	4.24264	1.37005e-06	18	TACC3	0.245748
BP	GO:0010564	regulation of cell cycle process	4.24264	1.37005e-06	18	BUB1B	0.237369
BP	GO:0010564	regulation of cell cycle process	4.24264	1.37005e-06	18	ECT2	0.22208
BP	GO:0010564	regulation of cell cycle process	4.24264	1.37005e-06	18	PRC1	0.220053
BP	GO:0010564	regulation of cell cycle process	4.24264	1.37005e-06	18	BUB1	0.197699
BP	GO:0010564	regulation of cell cycle process	4.24264	1.37005e-06	18	TPX2	0.190858
BP	GO:0010564	regulation of cell cycle process	4.24264	1.37005e-06	18	RPA2	0.174822
BP	GO:0010564	regulation of cell cycle process	4.24264	1.37005e-06	18	CCNF	0.165494
BP	GO:0010564	regulation of cell cycle process	4.24264	1.37005e-06	18	MKI67	0.164544
BP	GO:0010564	regulation of cell cycle process	4.24264	1.37005e-06	18	CCND1	0.1451
BP	GO:1902850	microtubule cytoskeleton organization involved in mitosis	3	4.84783e-06	9	CCNB1	0.315843
BP	GO:1902850	microtubule cytoskeleton organization involved in mitosis	3	4.84783e-06	9	NUSAP1	0.291443
BP	GO:1902850	microtubule cytoskeleton organization involved in mitosis	3	4.84783e-06	9	KIFC1	0.28699
BP	GO:1902850	microtubule cytoskeleton organization involved in mitosis	3	4.84783e-06	9	NDC80	0.279938
BP	GO:1902850	microtubule cytoskeleton organization involved in mitosis	3	4.84783e-06	9	STIL	0.274899
BP	GO:1902850	microtubule cytoskeleton organization involved in mitosis	3	4.84783e-06	9	KIF4A	0.270605
BP	GO:1902850	microtubule cytoskeleton organization involved in mitosis	3	4.84783e-06	9	TACC3	0.245748
BP	GO:1902850	microtubule cytoskeleton organization involved in mitosis	3	4.84783e-06	9	PRC1	0.220053
BP	GO:1902850	microtubule cytoskeleton organization involved in mitosis	3	4.84783e-06	9	TPX2	0.190858
BP	GO:0051983	regulation of chromosome segregation	2.82843	7.3043e-06	8	UBE2C	0.356251
BP	GO:0051983	regulation of chromosome segregation	2.82843	7.3043e-06	8	CCNB1	0.315843
BP	GO:0051983	regulation of chromosome segregation	2.82843	7.3043e-06	8	KIF2C	0.28625
BP	GO:0051983	regulation of chromosome segregation	2.82843	7.3043e-06	8	NDC80	0.279938
BP	GO:0051983	regulation of chromosome segregation	2.82843	7.3043e-06	8	TACC3	0.245748
BP	GO:0051983	regulation of chromosome segregation	2.82843	7.3043e-06	8	BUB1B	0.237369
BP	GO:0051983	regulation of chromosome segregation	2.82843	7.3043e-06	8	BUB1	0.197699
BP	GO:0051983	regulation of chromosome segregation	2.82843	7.3043e-06	8	MKI67	0.164544
BP	GO:0044772	mitotic cell cycle phase transition	3.74166	8.89809e-06	14	UBE2C	0.356251
BP	GO:0044772	mitotic cell cycle phase transition	3.74166	8.89809e-06	14	CCNB1	0.315843
BP	GO:0044772	mitotic cell cycle phase transition	3.74166	8.89809e-06	14	CDK1	0.308933
BP	GO:0044772	mitotic cell cycle phase transition	3.74166	8.89809e-06	14	NDC80	0.279938
BP	GO:0044772	mitotic cell cycle phase transition	3.74166	8.89809e-06	14	CDKN2C	0.276606
BP	GO:0044772	mitotic cell cycle phase transition	3.74166	8.89809e-06	14	CKS2	0.25861
BP	GO:0044772	mitotic cell cycle phase transition	3.74166	8.89809e-06	14	HSPA2	0.249846
BP	GO:0044772	mitotic cell cycle phase transition	3.74166	8.89809e-06	14	BRCA1	0.247508
BP	GO:0044772	mitotic cell cycle phase transition	3.74166	8.89809e-06	14	TACC3	0.245748
BP	GO:0044772	mitotic cell cycle phase transition	3.74166	8.89809e-06	14	BUB1B	0.237369
BP	GO:0044772	mitotic cell cycle phase transition	3.74166	8.89809e-06	14	BUB1	0.197699
BP	GO:0044772	mitotic cell cycle phase transition	3.74166	8.89809e-06	14	RPA2	0.174822
BP	GO:0044772	mitotic cell cycle phase transition	3.74166	8.89809e-06	14	CCNF	0.165494
BP	GO:0044772	mitotic cell cycle phase transition	3.74166	8.89809e-06	14	CCND1	0.1451
BP	GO:0007052	mitotic spindle organization	2.82843	1.64143e-05	8	CCNB1	0.315843
BP	GO:0007052	mitotic spindle organization	2.82843	1.64143e-05	8	KIFC1	0.28699
BP	GO:0007052	mitotic spindle organization	2.82843	1.64143e-05	8	NDC80	0.279938
BP	GO:0007052	mitotic spindle organization	2.82843	1.64143e-05	8	STIL	0.274899
BP	GO:0007052	mitotic spindle organization	2.82843	1.64143e-05	8	KIF4A	0.270605
BP	GO:0007052	mitotic spindle organization	2.82843	1.64143e-05	8	TACC3	0.245748
BP	GO:0007052	mitotic spindle organization	2.82843	1.64143e-05	8	PRC1	0.220053
BP	GO:0007052	mitotic spindle organization	2.82843	1.64143e-05	8	TPX2	0.190858
BP	GO:0051726	regulation of cell cycle	4.3589	2.26225e-05	19	UBE2C	0.356251
BP	GO:0051726	regulation of cell cycle	4.3589	2.26225e-05	19	CCNB1	0.315843
BP	GO:0051726	regulation of cell cycle	4.3589	2.26225e-05	19	CDK1	0.308933
BP	GO:0051726	regulation of cell cycle	4.3589	2.26225e-05	19	NUSAP1	0.291443
BP	GO:0051726	regulation of cell cycle	4.3589	2.26225e-05	19	NDC80	0.279938
BP	GO:0051726	regulation of cell cycle	4.3589	2.26225e-05	19	CDKN2C	0.276606
BP	GO:0051726	regulation of cell cycle	4.3589	2.26225e-05	19	STIL	0.274899
BP	GO:0051726	regulation of cell cycle	4.3589	2.26225e-05	19	CKS2	0.25861
BP	GO:0051726	regulation of cell cycle	4.3589	2.26225e-05	19	HSPA2	0.249846
BP	GO:0051726	regulation of cell cycle	4.3589	2.26225e-05	19	BRCA1	0.247508
BP	GO:0051726	regulation of cell cycle	4.3589	2.26225e-05	19	TACC3	0.245748
BP	GO:0051726	regulation of cell cycle	4.3589	2.26225e-05	19	BUB1B	0.237369
BP	GO:0051726	regulation of cell cycle	4.3589	2.26225e-05	19	ECT2	0.22208
BP	GO:0051726	regulation of cell cycle	4.3589	2.26225e-05	19	PRC1	0.220053
BP	GO:0051726	regulation of cell cycle	4.3589	2.26225e-05	19	BUB1	0.197699
BP	GO:0051726	regulation of cell cycle	4.3589	2.26225e-05	19	TPX2	0.190858
BP	GO:0051726	regulation of cell cycle	4.3589	2.26225e-05	19	RPA2	0.174822
BP	GO:0051726	regulation of cell cycle	4.3589	2.26225e-05	19	CCNF	0.165494
BP	GO:0051726	regulation of cell cycle	4.3589	2.26225e-05	19	MKI67	0.164544
BP	GO:0042060	wound healing	2.64575	9.69278e-05	7	HMOX1	2.30438
BP	GO:0042060	wound healing	2.64575	9.69278e-05	7	ALOX15	2.22513
BP	GO:0042060	wound healing	2.64575	9.69278e-05	7	SLC4A1	1.31711
BP	GO:0042060	wound healing	2.64575	9.69278e-05	7	PLAU	0.935662
BP	GO:0042060	wound healing	2.64575	9.69278e-05	7	FCGR3A	0.883368
BP	GO:0042060	wound healing	2.64575	9.69278e-05	7	TIMP1	0.684487
BP	GO:0042060	wound healing	2.64575	9.69278e-05	7	TNFRSF12A	0.532596
BP	GO:0044770	cell cycle phase transition	3.74166	0.000104417	14	UBE2C	0.356251
BP	GO:0044770	cell cycle phase transition	3.74166	0.000104417	14	CCNB1	0.315843
BP	GO:0044770	cell cycle phase transition	3.74166	0.000104417	14	CDK1	0.308933
BP	GO:0044770	cell cycle phase transition	3.74166	0.000104417	14	NDC80	0.279938
BP	GO:0044770	cell cycle phase transition	3.74166	0.000104417	14	CDKN2C	0.276606
BP	GO:0044770	cell cycle phase transition	3.74166	0.000104417	14	CKS2	0.25861
BP	GO:0044770	cell cycle phase transition	3.74166	0.000104417	14	HSPA2	0.249846
BP	GO:0044770	cell cycle phase transition	3.74166	0.000104417	14	BRCA1	0.247508
BP	GO:0044770	cell cycle phase transition	3.74166	0.000104417	14	TACC3	0.245748
BP	GO:0044770	cell cycle phase transition	3.74166	0.000104417	14	BUB1B	0.237369
BP	GO:0044770	cell cycle phase transition	3.74166	0.000104417	14	BUB1	0.197699
BP	GO:0044770	cell cycle phase transition	3.74166	0.000104417	14	RPA2	0.174822
BP	GO:0044770	cell cycle phase transition	3.74166	0.000104417	14	CCNF	0.165494
BP	GO:0044770	cell cycle phase transition	3.74166	0.000104417	14	CCND1	0.1451
BP	GO:0016358	dendrite development	-3.90007	0.000118772	19	BMP5	0.540184
BP	GO:0016358	dendrite development	-3.90007	0.000118772	19	FYN	-0.0544568
BP	GO:0016358	dendrite development	-3.90007	0.000118772	19	MAPK8IP2	-0.064553
BP	GO:0016358	dendrite development	-3.90007	0.000118772	19	NLGN1	-0.101028
BP	GO:0016358	dendrite development	-3.90007	0.000118772	19	SARM1	-0.113343
BP	GO:0016358	dendrite development	-3.90007	0.000118772	19	KIF1A	-0.130717
BP	GO:0016358	dendrite development	-3.90007	0.000118772	19	CRTC1	-0.137857
BP	GO:0016358	dendrite development	-3.90007	0.000118772	19	PTEN	-0.140505
BP	GO:0016358	dendrite development	-3.90007	0.000118772	19	EPHB2	-0.146572
BP	GO:0016358	dendrite development	-3.90007	0.000118772	19	KLF7	-0.153341
BP	GO:0016358	dendrite development	-3.90007	0.000118772	19	CDK5R1	-0.154988
BP	GO:0016358	dendrite development	-3.90007	0.000118772	19	FLRT1	-0.160574
BP	GO:0016358	dendrite development	-3.90007	0.000118772	19	DSCAM	-0.169369
BP	GO:0016358	dendrite development	-3.90007	0.000118772	19	RELN	-0.177858
BP	GO:0016358	dendrite development	-3.90007	0.000118772	19	TANC2	-0.189917
BP	GO:0016358	dendrite development	-3.90007	0.000118772	19	RBFOX2	-0.195186
BP	GO:0016358	dendrite development	-3.90007	0.000118772	19	FAT3	-0.259978
BP	GO:0016358	dendrite development	-3.90007	0.000118772	19	CDKL5	-0.2675
BP	GO:0016358	dendrite development	-3.90007	0.000118772	19	MECP2	-0.342075
BP	GO:0048813	dendrite morphogenesis	-3.60555	0.000120491	13	FYN	-0.0544568
BP	GO:0048813	dendrite morphogenesis	-3.60555	0.000120491	13	MAPK8IP2	-0.064553
BP	GO:0048813	dendrite morphogenesis	-3.60555	0.000120491	13	NLGN1	-0.101028
BP	GO:0048813	dendrite morphogenesis	-3.60555	0.000120491	13	SARM1	-0.113343
BP	GO:0048813	dendrite morphogenesis	-3.60555	0.000120491	13	KIF1A	-0.130717
BP	GO:0048813	dendrite morphogenesis	-3.60555	0.000120491	13	PTEN	-0.140505
BP	GO:0048813	dendrite morphogenesis	-3.60555	0.000120491	13	EPHB2	-0.146572
BP	GO:0048813	dendrite morphogenesis	-3.60555	0.000120491	13	KLF7	-0.153341
BP	GO:0048813	dendrite morphogenesis	-3.60555	0.000120491	13	CDK5R1	-0.154988
BP	GO:0048813	dendrite morphogenesis	-3.60555	0.000120491	13	DSCAM	-0.169369
BP	GO:0048813	dendrite morphogenesis	-3.60555	0.000120491	13	RELN	-0.177858
BP	GO:0048813	dendrite morphogenesis	-3.60555	0.000120491	13	TANC2	-0.189917
BP	GO:0048813	dendrite morphogenesis	-3.60555	0.000120491	13	RBFOX2	-0.195186
BP	GO:0010965	regulation of mitotic sister chromatid separation	2.44949	0.000158946	6	UBE2C	0.356251
BP	GO:0010965	regulation of mitotic sister chromatid separation	2.44949	0.000158946	6	CCNB1	0.315843
BP	GO:0010965	regulation of mitotic sister chromatid separation	2.44949	0.000158946	6	NDC80	0.279938
BP	GO:0010965	regulation of mitotic sister chromatid separation	2.44949	0.000158946	6	TACC3	0.245748
BP	GO:0010965	regulation of mitotic sister chromatid separation	2.44949	0.000158946	6	BUB1B	0.237369
BP	GO:0010965	regulation of mitotic sister chromatid separation	2.44949	0.000158946	6	BUB1	0.197699
BP	GO:0007091	metaphase/anaphase transition of mitotic cell cycle	2.44949	0.000158946	6	UBE2C	0.356251
BP	GO:0007091	metaphase/anaphase transition of mitotic cell cycle	2.44949	0.000158946	6	CCNB1	0.315843
BP	GO:0007091	metaphase/anaphase transition of mitotic cell cycle	2.44949	0.000158946	6	NDC80	0.279938
BP	GO:0007091	metaphase/anaphase transition of mitotic cell cycle	2.44949	0.000158946	6	TACC3	0.245748
BP	GO:0007091	metaphase/anaphase transition of mitotic cell cycle	2.44949	0.000158946	6	BUB1B	0.237369
BP	GO:0007091	metaphase/anaphase transition of mitotic cell cycle	2.44949	0.000158946	6	BUB1	0.197699
BP	GO:0007080	mitotic metaphase plate congression	2.23607	0.000166868	5	CCNB1	0.315843
BP	GO:0007080	mitotic metaphase plate congression	2.23607	0.000166868	5	CDCA8	0.310659
BP	GO:0007080	mitotic metaphase plate congression	2.23607	0.000166868	5	KIFC1	0.28699
BP	GO:0007080	mitotic metaphase plate congression	2.23607	0.000166868	5	KIF2C	0.28625
BP	GO:0007080	mitotic metaphase plate congression	2.23607	0.000166868	5	NDC80	0.279938
BP	GO:0007093	mitotic cell cycle checkpoint signaling	2.82843	0.00017339	8	CCNB1	0.315843
BP	GO:0007093	mitotic cell cycle checkpoint signaling	2.82843	0.00017339	8	CDK1	0.308933
BP	GO:0007093	mitotic cell cycle checkpoint signaling	2.82843	0.00017339	8	NDC80	0.279938
BP	GO:0007093	mitotic cell cycle checkpoint signaling	2.82843	0.00017339	8	BRCA1	0.247508
BP	GO:0007093	mitotic cell cycle checkpoint signaling	2.82843	0.00017339	8	BUB1B	0.237369
BP	GO:0007093	mitotic cell cycle checkpoint signaling	2.82843	0.00017339	8	BUB1	0.197699
BP	GO:0007093	mitotic cell cycle checkpoint signaling	2.82843	0.00017339	8	RPA2	0.174822
BP	GO:0007093	mitotic cell cycle checkpoint signaling	2.82843	0.00017339	8	CCND1	0.1451
BP	GO:0044784	metaphase/anaphase transition of cell cycle	2.44949	0.000225616	6	UBE2C	0.356251
BP	GO:0044784	metaphase/anaphase transition of cell cycle	2.44949	0.000225616	6	CCNB1	0.315843
BP	GO:0044784	metaphase/anaphase transition of cell cycle	2.44949	0.000225616	6	NDC80	0.279938
BP	GO:0044784	metaphase/anaphase transition of cell cycle	2.44949	0.000225616	6	TACC3	0.245748
BP	GO:0044784	metaphase/anaphase transition of cell cycle	2.44949	0.000225616	6	BUB1B	0.237369
BP	GO:0044784	metaphase/anaphase transition of cell cycle	2.44949	0.000225616	6	BUB1	0.197699
BP	GO:0051306	mitotic sister chromatid separation	2.44949	0.000225616	6	UBE2C	0.356251
BP	GO:0051306	mitotic sister chromatid separation	2.44949	0.000225616	6	CCNB1	0.315843
BP	GO:0051306	mitotic sister chromatid separation	2.44949	0.000225616	6	NDC80	0.279938
BP	GO:0051306	mitotic sister chromatid separation	2.44949	0.000225616	6	TACC3	0.245748
BP	GO:0051306	mitotic sister chromatid separation	2.44949	0.000225616	6	BUB1B	0.237369
BP	GO:0051306	mitotic sister chromatid separation	2.44949	0.000225616	6	BUB1	0.197699
BP	GO:1905818	regulation of chromosome separation	2.44949	0.000313764	6	UBE2C	0.356251
BP	GO:1905818	regulation of chromosome separation	2.44949	0.000313764	6	CCNB1	0.315843
BP	GO:1905818	regulation of chromosome separation	2.44949	0.000313764	6	NDC80	0.279938
BP	GO:1905818	regulation of chromosome separation	2.44949	0.000313764	6	TACC3	0.245748
BP	GO:1905818	regulation of chromosome separation	2.44949	0.000313764	6	BUB1B	0.237369
BP	GO:1905818	regulation of chromosome separation	2.44949	0.000313764	6	BUB1	0.197699
BP	GO:0007346	regulation of mitotic cell cycle	3.60555	0.000346851	13	UBE2C	0.356251
BP	GO:0007346	regulation of mitotic cell cycle	3.60555	0.000346851	13	CCNB1	0.315843
BP	GO:0007346	regulation of mitotic cell cycle	3.60555	0.000346851	13	CDK1	0.308933
BP	GO:0007346	regulation of mitotic cell cycle	3.60555	0.000346851	13	NUSAP1	0.291443
BP	GO:0007346	regulation of mitotic cell cycle	3.60555	0.000346851	13	NDC80	0.279938
BP	GO:0007346	regulation of mitotic cell cycle	3.60555	0.000346851	13	CKS2	0.25861
BP	GO:0007346	regulation of mitotic cell cycle	3.60555	0.000346851	13	HSPA2	0.249846
BP	GO:0007346	regulation of mitotic cell cycle	3.60555	0.000346851	13	BRCA1	0.247508
BP	GO:0007346	regulation of mitotic cell cycle	3.60555	0.000346851	13	BUB1B	0.237369
BP	GO:0007346	regulation of mitotic cell cycle	3.60555	0.000346851	13	BUB1	0.197699
BP	GO:0007346	regulation of mitotic cell cycle	3.60555	0.000346851	13	RPA2	0.174822
BP	GO:0007346	regulation of mitotic cell cycle	3.60555	0.000346851	13	MKI67	0.164544
BP	GO:0007346	regulation of mitotic cell cycle	3.60555	0.000346851	13	CCND1	0.1451
BP	GO:0033045	regulation of sister chromatid segregation	2.44949	0.000348773	6	UBE2C	0.356251
BP	GO:0033045	regulation of sister chromatid segregation	2.44949	0.000348773	6	CCNB1	0.315843
BP	GO:0033045	regulation of sister chromatid segregation	2.44949	0.000348773	6	NDC80	0.279938
BP	GO:0033045	regulation of sister chromatid segregation	2.44949	0.000348773	6	TACC3	0.245748
BP	GO:0033045	regulation of sister chromatid segregation	2.44949	0.000348773	6	BUB1B	0.237369
BP	GO:0033045	regulation of sister chromatid segregation	2.44949	0.000348773	6	BUB1	0.197699
BP	GO:0009611	response to wounding	2.44949	0.000577838	6	HMOX1	2.30438
BP	GO:0009611	response to wounding	2.44949	0.000577838	6	ALOX15	2.22513
BP	GO:0009611	response to wounding	2.44949	0.000577838	6	SLC4A1	1.31711
BP	GO:0009611	response to wounding	2.44949	0.000577838	6	PLAU	0.935662
BP	GO:0009611	response to wounding	2.44949	0.000577838	6	FCGR3A	0.883368
BP	GO:0009611	response to wounding	2.44949	0.000577838	6	TIMP1	0.684487
BP	GO:0051310	metaphase plate congression	2.23607	0.000778686	5	CCNB1	0.315843
BP	GO:0051310	metaphase plate congression	2.23607	0.000778686	5	CDCA8	0.310659
BP	GO:0051310	metaphase plate congression	2.23607	0.000778686	5	KIFC1	0.28699
BP	GO:0051310	metaphase plate congression	2.23607	0.000778686	5	KIF2C	0.28625
BP	GO:0051310	metaphase plate congression	2.23607	0.000778686	5	NDC80	0.279938
BP	GO:0016043	cellular component organization	-0.0940721	0.000783842	113	ALOX15	2.22513
BP	GO:0016043	cellular component organization	-0.0940721	0.000783842	113	SLC4A1	1.31711
BP	GO:0016043	cellular component organization	-0.0940721	0.000783842	113	LGALS3	1.18393
BP	GO:0016043	cellular component organization	-0.0940721	0.000783842	113	C3	1.12681
BP	GO:0016043	cellular component organization	-0.0940721	0.000783842	113	CD14	0.557269
BP	GO:0016043	cellular component organization	-0.0940721	0.000783842	113	BMP5	0.540184
BP	GO:0016043	cellular component organization	-0.0940721	0.000783842	113	TNFRSF12A	0.532596
BP	GO:0016043	cellular component organization	-0.0940721	0.000783842	113	BIN2	0.465739
BP	GO:0016043	cellular component organization	-0.0940721	0.000783842	113	TUBB6	0.44267
BP	GO:0016043	cellular component organization	-0.0940721	0.000783842	113	HCLS1	0.414155
BP	GO:0016043	cellular component organization	-0.0940721	0.000783842	113	PTTG1	0.399268
BP	GO:0016043	cellular component organization	-0.0940721	0.000783842	113	CENPW	0.389017
BP	GO:0016043	cellular component organization	-0.0940721	0.000783842	113	UBE2C	0.356251
BP	GO:0016043	cellular component organization	-0.0940721	0.000783842	113	NES	0.34969
BP	GO:0016043	cellular component organization	-0.0940721	0.000783842	113	CEP55	0.3404
BP	GO:0016043	cellular component organization	-0.0940721	0.000783842	113	SGO1	0.319313
BP	GO:0016043	cellular component organization	-0.0940721	0.000783842	113	CCNB1	0.315843
BP	GO:0016043	cellular component organization	-0.0940721	0.000783842	113	DCLRE1C	0.314109
BP	GO:0016043	cellular component organization	-0.0940721	0.000783842	113	CDCA8	0.310659
BP	GO:0016043	cellular component organization	-0.0940721	0.000783842	113	CDK1	0.308933
BP	GO:0016043	cellular component organization	-0.0940721	0.000783842	113	NUSAP1	0.291443
BP	GO:0016043	cellular component organization	-0.0940721	0.000783842	113	KIFC1	0.28699
BP	GO:0016043	cellular component organization	-0.0940721	0.000783842	113	KIF2C	0.28625
BP	GO:0016043	cellular component organization	-0.0940721	0.000783842	113	CD63	0.280714
BP	GO:0016043	cellular component organization	-0.0940721	0.000783842	113	NDC80	0.279938
BP	GO:0016043	cellular component organization	-0.0940721	0.000783842	113	CDKN2C	0.276606
BP	GO:0016043	cellular component organization	-0.0940721	0.000783842	113	STIL	0.274899
BP	GO:0016043	cellular component organization	-0.0940721	0.000783842	113	KIF4A	0.270605
BP	GO:0016043	cellular component organization	-0.0940721	0.000783842	113	KIF18B	0.269888
BP	GO:0016043	cellular component organization	-0.0940721	0.000783842	113	CKS2	0.25861
BP	GO:0016043	cellular component organization	-0.0940721	0.000783842	113	UHRF1	0.255426
BP	GO:0016043	cellular component organization	-0.0940721	0.000783842	113	HSPA2	0.249846
BP	GO:0016043	cellular component organization	-0.0940721	0.000783842	113	BRCA1	0.247508
BP	GO:0016043	cellular component organization	-0.0940721	0.000783842	113	TACC3	0.245748
BP	GO:0016043	cellular component organization	-0.0940721	0.000783842	113	BUB1B	0.237369
BP	GO:0016043	cellular component organization	-0.0940721	0.000783842	113	MCM5	0.234082
BP	GO:0016043	cellular component organization	-0.0940721	0.000783842	113	TOP2A	0.227482
BP	GO:0016043	cellular component organization	-0.0940721	0.000783842	113	ECT2	0.22208
BP	GO:0016043	cellular component organization	-0.0940721	0.000783842	113	PRC1	0.220053
BP	GO:0016043	cellular component organization	-0.0940721	0.000783842	113	KCTD9	0.209174
BP	GO:0016043	cellular component organization	-0.0940721	0.000783842	113	BUB1	0.197699
BP	GO:0016043	cellular component organization	-0.0940721	0.000783842	113	TPX2	0.190858
BP	GO:0016043	cellular component organization	-0.0940721	0.000783842	113	FKBP10	0.189761
BP	GO:0016043	cellular component organization	-0.0940721	0.000783842	113	TK1	0.180284
BP	GO:0016043	cellular component organization	-0.0940721	0.000783842	113	LSM3	0.179363
BP	GO:0016043	cellular component organization	-0.0940721	0.000783842	113	RPA2	0.174822
BP	GO:0016043	cellular component organization	-0.0940721	0.000783842	113	CCNF	0.165494
BP	GO:0016043	cellular component organization	-0.0940721	0.000783842	113	MKI67	0.164544
BP	GO:0016043	cellular component organization	-0.0940721	0.000783842	113	MTRF1	0.157613
BP	GO:0016043	cellular component organization	-0.0940721	0.000783842	113	SMC4	0.148684
BP	GO:0016043	cellular component organization	-0.0940721	0.000783842	113	POMT1	0.147022
BP	GO:0016043	cellular component organization	-0.0940721	0.000783842	113	AIDA	0.135645
BP	GO:0016043	cellular component organization	-0.0940721	0.000783842	113	PFDN5	0.121687
BP	GO:0016043	cellular component organization	-0.0940721	0.000783842	113	BCAP31	0.0913224
BP	GO:0016043	cellular component organization	-0.0940721	0.000783842	113	ARL6IP1	0.0825647
BP	GO:0016043	cellular component organization	-0.0940721	0.000783842	113	CCDC47	0.0735128
BP	GO:0016043	cellular component organization	-0.0940721	0.000783842	113	FYN	-0.0544568
BP	GO:0016043	cellular component organization	-0.0940721	0.000783842	113	MAPK8IP2	-0.064553
BP	GO:0016043	cellular component organization	-0.0940721	0.000783842	113	MYCBP2	-0.0646438
BP	GO:0016043	cellular component organization	-0.0940721	0.000783842	113	ARID1A	-0.073692
BP	GO:0016043	cellular component organization	-0.0940721	0.000783842	113	HERC1	-0.0748196
BP	GO:0016043	cellular component organization	-0.0940721	0.000783842	113	MYO18A	-0.0778979
BP	GO:0016043	cellular component organization	-0.0940721	0.000783842	113	CDC42BPB	-0.0798304
BP	GO:0016043	cellular component organization	-0.0940721	0.000783842	113	GBF1	-0.0848416
BP	GO:0016043	cellular component organization	-0.0940721	0.000783842	113	FAF2	-0.0921162
BP	GO:0016043	cellular component organization	-0.0940721	0.000783842	113	CHD5	-0.0928269
BP	GO:0016043	cellular component organization	-0.0940721	0.000783842	113	CNOT1	-0.0932009
BP	GO:0016043	cellular component organization	-0.0940721	0.000783842	113	PKD1	-0.0940519
BP	GO:0016043	cellular component organization	-0.0940721	0.000783842	113	EP400	-0.0944629
BP	GO:0016043	cellular component organization	-0.0940721	0.000783842	113	NCOR1	-0.0949189
BP	GO:0016043	cellular component organization	-0.0940721	0.000783842	113	ANK3	-0.0954345
BP	GO:0016043	cellular component organization	-0.0940721	0.000783842	113	NLGN1	-0.101028
BP	GO:0016043	cellular component organization	-0.0940721	0.000783842	113	CAMSAP1	-0.101503
BP	GO:0016043	cellular component organization	-0.0940721	0.000783842	113	ARHGAP35	-0.106046
BP	GO:0016043	cellular component organization	-0.0940721	0.000783842	113	NLGN3	-0.107864
BP	GO:0016043	cellular component organization	-0.0940721	0.000783842	113	GNG4	-0.109809
BP	GO:0016043	cellular component organization	-0.0940721	0.000783842	113	NFASC	-0.109936
BP	GO:0016043	cellular component organization	-0.0940721	0.000783842	113	SARM1	-0.113343
BP	GO:0016043	cellular component organization	-0.0940721	0.000783842	113	PACS2	-0.113715
BP	GO:0016043	cellular component organization	-0.0940721	0.000783842	113	HUWE1	-0.119062
BP	GO:0016043	cellular component organization	-0.0940721	0.000783842	113	TET2	-0.123664
BP	GO:0016043	cellular component organization	-0.0940721	0.000783842	113	PCLO	-0.124248
BP	GO:0016043	cellular component organization	-0.0940721	0.000783842	113	KAT6A	-0.125045
BP	GO:0016043	cellular component organization	-0.0940721	0.000783842	113	USP22	-0.125538
BP	GO:0016043	cellular component organization	-0.0940721	0.000783842	113	INPPL1	-0.125695
BP	GO:0016043	cellular component organization	-0.0940721	0.000783842	113	WDR82	-0.128258
BP	GO:0016043	cellular component organization	-0.0940721	0.000783842	113	TRIO	-0.130116
BP	GO:0016043	cellular component organization	-0.0940721	0.000783842	113	KIF1A	-0.130717
BP	GO:0016043	cellular component organization	-0.0940721	0.000783842	113	TSPYL4	-0.1329
BP	GO:0016043	cellular component organization	-0.0940721	0.000783842	113	DSCAML1	-0.13327
BP	GO:0016043	cellular component organization	-0.0940721	0.000783842	113	ARID2	-0.134565
BP	GO:0016043	cellular component organization	-0.0940721	0.000783842	113	INSR	-0.135896
BP	GO:0016043	cellular component organization	-0.0940721	0.000783842	113	CRTC1	-0.137857
BP	GO:0016043	cellular component organization	-0.0940721	0.000783842	113	AKT3	-0.139877
BP	GO:0016043	cellular component organization	-0.0940721	0.000783842	113	PTEN	-0.140505
BP	GO:0016043	cellular component organization	-0.0940721	0.000783842	113	NTRK3	-0.140778
BP	GO:0016043	cellular component organization	-0.0940721	0.000783842	113	FAT1	-0.143102
BP	GO:0016043	cellular component organization	-0.0940721	0.000783842	113	AGO1	-0.145527
BP	GO:0016043	cellular component organization	-0.0940721	0.000783842	113	MDGA1	-0.145535
BP	GO:0016043	cellular component organization	-0.0940721	0.000783842	113	APC2	-0.145919
BP	GO:0016043	cellular component organization	-0.0940721	0.000783842	113	EPHB2	-0.146572
BP	GO:0016043	cellular component organization	-0.0940721	0.000783842	113	ANK1	-0.147894
BP	GO:0016043	cellular component organization	-0.0940721	0.000783842	113	MICAL3	-0.147925
BP	GO:0016043	cellular component organization	-0.0940721	0.000783842	113	KLF7	-0.153341
BP	GO:0016043	cellular component organization	-0.0940721	0.000783842	113	CDK5R1	-0.154988
BP	GO:0016043	cellular component organization	-0.0940721	0.000783842	113	PDE4D	-0.159957
BP	GO:0016043	cellular component organization	-0.0940721	0.000783842	113	CEP350	-0.160134
BP	GO:0016043	cellular component organization	-0.0940721	0.000783842	113	FLRT1	-0.160574
BP	GO:0016043	cellular component organization	-0.0940721	0.000783842	113	OSBPL8	-0.162282
BP	GO:0016043	cellular component organization	-0.0940721	0.000783842	113	BMP2K	-0.164485
BP	GO:0016043	cellular component organization	-0.0940721	0.000783842	113	APBA1	-0.167314
BP	GO:0016043	cellular component organization	-0.0940721	0.000783842	113	DSCAM	-0.169369
BP	GO:0016043	cellular component organization	-0.0940721	0.000783842	113	ADD2	-0.171365
BP	GO:0007051	spindle organization	2.82843	0.00090035	8	CCNB1	0.315843
BP	GO:0007051	spindle organization	2.82843	0.00090035	8	KIFC1	0.28699
BP	GO:0007051	spindle organization	2.82843	0.00090035	8	NDC80	0.279938
BP	GO:0007051	spindle organization	2.82843	0.00090035	8	STIL	0.274899
BP	GO:0007051	spindle organization	2.82843	0.00090035	8	KIF4A	0.270605
BP	GO:0007051	spindle organization	2.82843	0.00090035	8	TACC3	0.245748
BP	GO:0007051	spindle organization	2.82843	0.00090035	8	PRC1	0.220053
BP	GO:0007051	spindle organization	2.82843	0.00090035	8	TPX2	0.190858
BP	GO:0000226	microtubule cytoskeleton organization	3.74166	0.00090302	14	TUBB6	0.44267
BP	GO:0000226	microtubule cytoskeleton organization	3.74166	0.00090302	14	CCNB1	0.315843
BP	GO:0000226	microtubule cytoskeleton organization	3.74166	0.00090302	14	NUSAP1	0.291443
BP	GO:0000226	microtubule cytoskeleton organization	3.74166	0.00090302	14	KIFC1	0.28699
BP	GO:0000226	microtubule cytoskeleton organization	3.74166	0.00090302	14	KIF2C	0.28625
BP	GO:0000226	microtubule cytoskeleton organization	3.74166	0.00090302	14	NDC80	0.279938
BP	GO:0000226	microtubule cytoskeleton organization	3.74166	0.00090302	14	STIL	0.274899
BP	GO:0000226	microtubule cytoskeleton organization	3.74166	0.00090302	14	KIF4A	0.270605
BP	GO:0000226	microtubule cytoskeleton organization	3.74166	0.00090302	14	KIF18B	0.269888
BP	GO:0000226	microtubule cytoskeleton organization	3.74166	0.00090302	14	BRCA1	0.247508
BP	GO:0000226	microtubule cytoskeleton organization	3.74166	0.00090302	14	TACC3	0.245748
BP	GO:0000226	microtubule cytoskeleton organization	3.74166	0.00090302	14	PRC1	0.220053
BP	GO:0000226	microtubule cytoskeleton organization	3.74166	0.00090302	14	TPX2	0.190858
BP	GO:0000226	microtubule cytoskeleton organization	3.74166	0.00090302	14	CCNF	0.165494
BP	GO:0023051	regulation of signaling	-3.49799	0.00122917	89	HMOX1	2.30438
BP	GO:0023051	regulation of signaling	-3.49799	0.00122917	89	ALOX15	2.22513
BP	GO:0023051	regulation of signaling	-3.49799	0.00122917	89	LGALS3	1.18393
BP	GO:0023051	regulation of signaling	-3.49799	0.00122917	89	C3	1.12681
BP	GO:0023051	regulation of signaling	-3.49799	0.00122917	89	PLAU	0.935662
BP	GO:0023051	regulation of signaling	-3.49799	0.00122917	89	TIMP1	0.684487
BP	GO:0023051	regulation of signaling	-3.49799	0.00122917	89	SOCS3	0.638128
BP	GO:0023051	regulation of signaling	-3.49799	0.00122917	89	CD14	0.557269
BP	GO:0023051	regulation of signaling	-3.49799	0.00122917	89	BMP5	0.540184
BP	GO:0023051	regulation of signaling	-3.49799	0.00122917	89	TNFRSF12A	0.532596
BP	GO:0023051	regulation of signaling	-3.49799	0.00122917	89	ICAM1	0.446246
BP	GO:0023051	regulation of signaling	-3.49799	0.00122917	89	DEPDC1B	0.417785
BP	GO:0023051	regulation of signaling	-3.49799	0.00122917	89	HCLS1	0.414155
BP	GO:0023051	regulation of signaling	-3.49799	0.00122917	89	ST5	0.357916
BP	GO:0023051	regulation of signaling	-3.49799	0.00122917	89	CEP55	0.3404
BP	GO:0023051	regulation of signaling	-3.49799	0.00122917	89	CCNB1	0.315843
BP	GO:0023051	regulation of signaling	-3.49799	0.00122917	89	CD63	0.280714
BP	GO:0023051	regulation of signaling	-3.49799	0.00122917	89	NDC80	0.279938
BP	GO:0023051	regulation of signaling	-3.49799	0.00122917	89	BRCA1	0.247508
BP	GO:0023051	regulation of signaling	-3.49799	0.00122917	89	BUB1	0.197699
BP	GO:0023051	regulation of signaling	-3.49799	0.00122917	89	RPA2	0.174822
BP	GO:0023051	regulation of signaling	-3.49799	0.00122917	89	TXNDC12	0.17239
BP	GO:0023051	regulation of signaling	-3.49799	0.00122917	89	RBM4	0.160234
BP	GO:0023051	regulation of signaling	-3.49799	0.00122917	89	AIDA	0.135645
BP	GO:0023051	regulation of signaling	-3.49799	0.00122917	89	GPR108	0.122951
BP	GO:0023051	regulation of signaling	-3.49799	0.00122917	89	PFDN5	0.121687
BP	GO:0023051	regulation of signaling	-3.49799	0.00122917	89	ARHGEF25	0.102434
BP	GO:0023051	regulation of signaling	-3.49799	0.00122917	89	BCAP31	0.0913224
BP	GO:0023051	regulation of signaling	-3.49799	0.00122917	89	FYN	-0.0544568
BP	GO:0023051	regulation of signaling	-3.49799	0.00122917	89	MAPK8IP2	-0.064553
BP	GO:0023051	regulation of signaling	-3.49799	0.00122917	89	GBF1	-0.0848416
BP	GO:0023051	regulation of signaling	-3.49799	0.00122917	89	MVB12B	-0.0877879
BP	GO:0023051	regulation of signaling	-3.49799	0.00122917	89	CNOT1	-0.0932009
BP	GO:0023051	regulation of signaling	-3.49799	0.00122917	89	NCOR1	-0.0949189
BP	GO:0023051	regulation of signaling	-3.49799	0.00122917	89	SLC39A10	-0.0959666
BP	GO:0023051	regulation of signaling	-3.49799	0.00122917	89	NLGN1	-0.101028
BP	GO:0023051	regulation of signaling	-3.49799	0.00122917	89	ARHGAP35	-0.106046
BP	GO:0023051	regulation of signaling	-3.49799	0.00122917	89	NLGN3	-0.107864
BP	GO:0023051	regulation of signaling	-3.49799	0.00122917	89	PREPL	-0.108206
BP	GO:0023051	regulation of signaling	-3.49799	0.00122917	89	SARM1	-0.113343
BP	GO:0023051	regulation of signaling	-3.49799	0.00122917	89	CAMTA1	-0.124303
BP	GO:0023051	regulation of signaling	-3.49799	0.00122917	89	WNK2	-0.124918
BP	GO:0023051	regulation of signaling	-3.49799	0.00122917	89	IRS2	-0.135219
BP	GO:0023051	regulation of signaling	-3.49799	0.00122917	89	INSR	-0.135896
BP	GO:0023051	regulation of signaling	-3.49799	0.00122917	89	RAPGEF1	-0.135991
BP	GO:0023051	regulation of signaling	-3.49799	0.00122917	89	CRTC1	-0.137857
BP	GO:0023051	regulation of signaling	-3.49799	0.00122917	89	CRY1	-0.138185
BP	GO:0023051	regulation of signaling	-3.49799	0.00122917	89	AKT3	-0.139877
BP	GO:0023051	regulation of signaling	-3.49799	0.00122917	89	PTEN	-0.140505
BP	GO:0023051	regulation of signaling	-3.49799	0.00122917	89	NTRK3	-0.140778
BP	GO:0023051	regulation of signaling	-3.49799	0.00122917	89	MN1	-0.142851
BP	GO:0023051	regulation of signaling	-3.49799	0.00122917	89	AGO1	-0.145527
BP	GO:0023051	regulation of signaling	-3.49799	0.00122917	89	APC2	-0.145919
BP	GO:0023051	regulation of signaling	-3.49799	0.00122917	89	EPHB2	-0.146572
BP	GO:0023051	regulation of signaling	-3.49799	0.00122917	89	IQSEC1	-0.147009
BP	GO:0023051	regulation of signaling	-3.49799	0.00122917	89	KLF7	-0.153341
BP	GO:0023051	regulation of signaling	-3.49799	0.00122917	89	CDK5R1	-0.154988
BP	GO:0023051	regulation of signaling	-3.49799	0.00122917	89	PDE4D	-0.159957
BP	GO:0023051	regulation of signaling	-3.49799	0.00122917	89	OSBPL8	-0.162282
BP	GO:0023051	regulation of signaling	-3.49799	0.00122917	89	BMP2K	-0.164485
BP	GO:0023051	regulation of signaling	-3.49799	0.00122917	89	APBA1	-0.167314
BP	GO:0023051	regulation of signaling	-3.49799	0.00122917	89	FOXO1	-0.176554
BP	GO:0023051	regulation of signaling	-3.49799	0.00122917	89	RELN	-0.177858
BP	GO:0023051	regulation of signaling	-3.49799	0.00122917	89	RNF165	-0.178117
BP	GO:0023051	regulation of signaling	-3.49799	0.00122917	89	KMT2A	-0.181269
BP	GO:0023051	regulation of signaling	-3.49799	0.00122917	89	HIP1	-0.185418
BP	GO:0023051	regulation of signaling	-3.49799	0.00122917	89	PER1	-0.187291
BP	GO:0023051	regulation of signaling	-3.49799	0.00122917	89	BIRC6	-0.188435
BP	GO:0023051	regulation of signaling	-3.49799	0.00122917	89	GSK3B	-0.196903
BP	GO:0023051	regulation of signaling	-3.49799	0.00122917	89	TBC1D16	-0.204936
BP	GO:0023051	regulation of signaling	-3.49799	0.00122917	89	RNF152	-0.206674
BP	GO:0023051	regulation of signaling	-3.49799	0.00122917	89	KIF26A	-0.207126
BP	GO:0023051	regulation of signaling	-3.49799	0.00122917	89	TNKS	-0.208182
BP	GO:0023051	regulation of signaling	-3.49799	0.00122917	89	SESN3	-0.215714
BP	GO:0023051	regulation of signaling	-3.49799	0.00122917	89	ARFGEF3	-0.21763
BP	GO:0023051	regulation of signaling	-3.49799	0.00122917	89	MTDH	-0.222112
BP	GO:0023051	regulation of signaling	-3.49799	0.00122917	89	SMCR8	-0.227145
BP	GO:0023051	regulation of signaling	-3.49799	0.00122917	89	AABR07061755.1	-0.228083
BP	GO:0023051	regulation of signaling	-3.49799	0.00122917	89	SLC4A8	-0.230941
BP	GO:0023051	regulation of signaling	-3.49799	0.00122917	89	IRS1	-0.231085
BP	GO:0023051	regulation of signaling	-3.49799	0.00122917	89	TRIM67	-0.23348
BP	GO:0023051	regulation of signaling	-3.49799	0.00122917	89	DCC	-0.248971
BP	GO:0023051	regulation of signaling	-3.49799	0.00122917	89	SHISA6	-0.259347
BP	GO:0023051	regulation of signaling	-3.49799	0.00122917	89	NDST1	-0.273905
BP	GO:0023051	regulation of signaling	-3.49799	0.00122917	89	TNR	-0.278386
BP	GO:0023051	regulation of signaling	-3.49799	0.00122917	89	GUCY1A2	-0.288529
BP	GO:0023051	regulation of signaling	-3.49799	0.00122917	89	HIP1R	-0.295973
BP	GO:0023051	regulation of signaling	-3.49799	0.00122917	89	TTBK2	-0.302513
BP	GO:0023051	regulation of signaling	-3.49799	0.00122917	89	CLSTN2	-0.306938
BP	GO:0030261	chromosome condensation	2.23607	0.00123687	5	CCNB1	0.315843
BP	GO:0030261	chromosome condensation	2.23607	0.00123687	5	CDK1	0.308933
BP	GO:0030261	chromosome condensation	2.23607	0.00123687	5	NUSAP1	0.291443
BP	GO:0030261	chromosome condensation	2.23607	0.00123687	5	TOP2A	0.227482
BP	GO:0030261	chromosome condensation	2.23607	0.00123687	5	SMC4	0.148684
BP	GO:1901990	regulation of mitotic cell cycle phase transition	3.16228	0.00131205	10	UBE2C	0.356251
BP	GO:1901990	regulation of mitotic cell cycle phase transition	3.16228	0.00131205	10	CCNB1	0.315843
BP	GO:1901990	regulation of mitotic cell cycle phase transition	3.16228	0.00131205	10	CDK1	0.308933
BP	GO:1901990	regulation of mitotic cell cycle phase transition	3.16228	0.00131205	10	NDC80	0.279938
BP	GO:1901990	regulation of mitotic cell cycle phase transition	3.16228	0.00131205	10	HSPA2	0.249846
BP	GO:1901990	regulation of mitotic cell cycle phase transition	3.16228	0.00131205	10	BRCA1	0.247508
BP	GO:1901990	regulation of mitotic cell cycle phase transition	3.16228	0.00131205	10	BUB1B	0.237369
BP	GO:1901990	regulation of mitotic cell cycle phase transition	3.16228	0.00131205	10	BUB1	0.197699
BP	GO:1901990	regulation of mitotic cell cycle phase transition	3.16228	0.00131205	10	RPA2	0.174822
BP	GO:1901990	regulation of mitotic cell cycle phase transition	3.16228	0.00131205	10	CCND1	0.1451
BP	GO:1901991	negative regulation of mitotic cell cycle phase transition	2.82843	0.00136815	8	CCNB1	0.315843
BP	GO:1901991	negative regulation of mitotic cell cycle phase transition	2.82843	0.00136815	8	CDK1	0.308933
BP	GO:1901991	negative regulation of mitotic cell cycle phase transition	2.82843	0.00136815	8	NDC80	0.279938
BP	GO:1901991	negative regulation of mitotic cell cycle phase transition	2.82843	0.00136815	8	BRCA1	0.247508
BP	GO:1901991	negative regulation of mitotic cell cycle phase transition	2.82843	0.00136815	8	BUB1B	0.237369
BP	GO:1901991	negative regulation of mitotic cell cycle phase transition	2.82843	0.00136815	8	BUB1	0.197699
BP	GO:1901991	negative regulation of mitotic cell cycle phase transition	2.82843	0.00136815	8	RPA2	0.174822
BP	GO:1901991	negative regulation of mitotic cell cycle phase transition	2.82843	0.00136815	8	CCND1	0.1451
BP	GO:0000075	cell cycle checkpoint signaling	2.82843	0.00172934	8	CCNB1	0.315843
BP	GO:0000075	cell cycle checkpoint signaling	2.82843	0.00172934	8	CDK1	0.308933
BP	GO:0000075	cell cycle checkpoint signaling	2.82843	0.00172934	8	NDC80	0.279938
BP	GO:0000075	cell cycle checkpoint signaling	2.82843	0.00172934	8	BRCA1	0.247508
BP	GO:0000075	cell cycle checkpoint signaling	2.82843	0.00172934	8	BUB1B	0.237369
BP	GO:0000075	cell cycle checkpoint signaling	2.82843	0.00172934	8	BUB1	0.197699
BP	GO:0000075	cell cycle checkpoint signaling	2.82843	0.00172934	8	RPA2	0.174822
BP	GO:0000075	cell cycle checkpoint signaling	2.82843	0.00172934	8	CCND1	0.1451
BP	GO:0051304	chromosome separation	2.44949	0.00177138	6	UBE2C	0.356251
BP	GO:0051304	chromosome separation	2.44949	0.00177138	6	CCNB1	0.315843
BP	GO:0051304	chromosome separation	2.44949	0.00177138	6	NDC80	0.279938
BP	GO:0051304	chromosome separation	2.44949	0.00177138	6	TACC3	0.245748
BP	GO:0051304	chromosome separation	2.44949	0.00177138	6	BUB1B	0.237369
BP	GO:0051304	chromosome separation	2.44949	0.00177138	6	BUB1	0.197699
BP	GO:0010646	regulation of cell communication	-3.41121	0.00194903	88	HMOX1	2.30438
BP	GO:0010646	regulation of cell communication	-3.41121	0.00194903	88	ALOX15	2.22513
BP	GO:0010646	regulation of cell communication	-3.41121	0.00194903	88	LGALS3	1.18393
BP	GO:0010646	regulation of cell communication	-3.41121	0.00194903	88	C3	1.12681
BP	GO:0010646	regulation of cell communication	-3.41121	0.00194903	88	PLAU	0.935662
BP	GO:0010646	regulation of cell communication	-3.41121	0.00194903	88	TIMP1	0.684487
BP	GO:0010646	regulation of cell communication	-3.41121	0.00194903	88	SOCS3	0.638128
BP	GO:0010646	regulation of cell communication	-3.41121	0.00194903	88	CD14	0.557269
BP	GO:0010646	regulation of cell communication	-3.41121	0.00194903	88	BMP5	0.540184
BP	GO:0010646	regulation of cell communication	-3.41121	0.00194903	88	TNFRSF12A	0.532596
BP	GO:0010646	regulation of cell communication	-3.41121	0.00194903	88	ICAM1	0.446246
BP	GO:0010646	regulation of cell communication	-3.41121	0.00194903	88	DEPDC1B	0.417785
BP	GO:0010646	regulation of cell communication	-3.41121	0.00194903	88	HCLS1	0.414155
BP	GO:0010646	regulation of cell communication	-3.41121	0.00194903	88	ST5	0.357916
BP	GO:0010646	regulation of cell communication	-3.41121	0.00194903	88	CEP55	0.3404
BP	GO:0010646	regulation of cell communication	-3.41121	0.00194903	88	CCNB1	0.315843
BP	GO:0010646	regulation of cell communication	-3.41121	0.00194903	88	CD63	0.280714
BP	GO:0010646	regulation of cell communication	-3.41121	0.00194903	88	NDC80	0.279938
BP	GO:0010646	regulation of cell communication	-3.41121	0.00194903	88	BRCA1	0.247508
BP	GO:0010646	regulation of cell communication	-3.41121	0.00194903	88	BUB1	0.197699
BP	GO:0010646	regulation of cell communication	-3.41121	0.00194903	88	RPA2	0.174822
BP	GO:0010646	regulation of cell communication	-3.41121	0.00194903	88	TXNDC12	0.17239
BP	GO:0010646	regulation of cell communication	-3.41121	0.00194903	88	RBM4	0.160234
BP	GO:0010646	regulation of cell communication	-3.41121	0.00194903	88	AIDA	0.135645
BP	GO:0010646	regulation of cell communication	-3.41121	0.00194903	88	GPR108	0.122951
BP	GO:0010646	regulation of cell communication	-3.41121	0.00194903	88	PFDN5	0.121687
BP	GO:0010646	regulation of cell communication	-3.41121	0.00194903	88	ARHGEF25	0.102434
BP	GO:0010646	regulation of cell communication	-3.41121	0.00194903	88	BCAP31	0.0913224
BP	GO:0010646	regulation of cell communication	-3.41121	0.00194903	88	FYN	-0.0544568
BP	GO:0010646	regulation of cell communication	-3.41121	0.00194903	88	MAPK8IP2	-0.064553
BP	GO:0010646	regulation of cell communication	-3.41121	0.00194903	88	GBF1	-0.0848416
BP	GO:0010646	regulation of cell communication	-3.41121	0.00194903	88	MVB12B	-0.0877879
BP	GO:0010646	regulation of cell communication	-3.41121	0.00194903	88	CNOT1	-0.0932009
BP	GO:0010646	regulation of cell communication	-3.41121	0.00194903	88	NCOR1	-0.0949189
BP	GO:0010646	regulation of cell communication	-3.41121	0.00194903	88	SLC39A10	-0.0959666
BP	GO:0010646	regulation of cell communication	-3.41121	0.00194903	88	NLGN1	-0.101028
BP	GO:0010646	regulation of cell communication	-3.41121	0.00194903	88	ARHGAP35	-0.106046
BP	GO:0010646	regulation of cell communication	-3.41121	0.00194903	88	NLGN3	-0.107864
BP	GO:0010646	regulation of cell communication	-3.41121	0.00194903	88	PREPL	-0.108206
BP	GO:0010646	regulation of cell communication	-3.41121	0.00194903	88	SARM1	-0.113343
BP	GO:0010646	regulation of cell communication	-3.41121	0.00194903	88	CAMTA1	-0.124303
BP	GO:0010646	regulation of cell communication	-3.41121	0.00194903	88	WNK2	-0.124918
BP	GO:0010646	regulation of cell communication	-3.41121	0.00194903	88	IRS2	-0.135219
BP	GO:0010646	regulation of cell communication	-3.41121	0.00194903	88	INSR	-0.135896
BP	GO:0010646	regulation of cell communication	-3.41121	0.00194903	88	RAPGEF1	-0.135991
BP	GO:0010646	regulation of cell communication	-3.41121	0.00194903	88	CRTC1	-0.137857
BP	GO:0010646	regulation of cell communication	-3.41121	0.00194903	88	CRY1	-0.138185
BP	GO:0010646	regulation of cell communication	-3.41121	0.00194903	88	AKT3	-0.139877
BP	GO:0010646	regulation of cell communication	-3.41121	0.00194903	88	PTEN	-0.140505
BP	GO:0010646	regulation of cell communication	-3.41121	0.00194903	88	NTRK3	-0.140778
BP	GO:0010646	regulation of cell communication	-3.41121	0.00194903	88	MN1	-0.142851
BP	GO:0010646	regulation of cell communication	-3.41121	0.00194903	88	AGO1	-0.145527
BP	GO:0010646	regulation of cell communication	-3.41121	0.00194903	88	APC2	-0.145919
BP	GO:0010646	regulation of cell communication	-3.41121	0.00194903	88	EPHB2	-0.146572
BP	GO:0010646	regulation of cell communication	-3.41121	0.00194903	88	IQSEC1	-0.147009
BP	GO:0010646	regulation of cell communication	-3.41121	0.00194903	88	KLF7	-0.153341
BP	GO:0010646	regulation of cell communication	-3.41121	0.00194903	88	CDK5R1	-0.154988
BP	GO:0010646	regulation of cell communication	-3.41121	0.00194903	88	PDE4D	-0.159957
BP	GO:0010646	regulation of cell communication	-3.41121	0.00194903	88	OSBPL8	-0.162282
BP	GO:0010646	regulation of cell communication	-3.41121	0.00194903	88	BMP2K	-0.164485
BP	GO:0010646	regulation of cell communication	-3.41121	0.00194903	88	APBA1	-0.167314
BP	GO:0010646	regulation of cell communication	-3.41121	0.00194903	88	FOXO1	-0.176554
BP	GO:0010646	regulation of cell communication	-3.41121	0.00194903	88	RELN	-0.177858
BP	GO:0010646	regulation of cell communication	-3.41121	0.00194903	88	RNF165	-0.178117
BP	GO:0010646	regulation of cell communication	-3.41121	0.00194903	88	KMT2A	-0.181269
BP	GO:0010646	regulation of cell communication	-3.41121	0.00194903	88	HIP1	-0.185418
BP	GO:0010646	regulation of cell communication	-3.41121	0.00194903	88	PER1	-0.187291
BP	GO:0010646	regulation of cell communication	-3.41121	0.00194903	88	BIRC6	-0.188435
BP	GO:0010646	regulation of cell communication	-3.41121	0.00194903	88	GSK3B	-0.196903
BP	GO:0010646	regulation of cell communication	-3.41121	0.00194903	88	RNF152	-0.206674
BP	GO:0010646	regulation of cell communication	-3.41121	0.00194903	88	KIF26A	-0.207126
BP	GO:0010646	regulation of cell communication	-3.41121	0.00194903	88	TNKS	-0.208182
BP	GO:0010646	regulation of cell communication	-3.41121	0.00194903	88	SESN3	-0.215714
BP	GO:0010646	regulation of cell communication	-3.41121	0.00194903	88	ARFGEF3	-0.21763
BP	GO:0010646	regulation of cell communication	-3.41121	0.00194903	88	MTDH	-0.222112
BP	GO:0010646	regulation of cell communication	-3.41121	0.00194903	88	SMCR8	-0.227145
BP	GO:0010646	regulation of cell communication	-3.41121	0.00194903	88	AABR07061755.1	-0.228083
BP	GO:0010646	regulation of cell communication	-3.41121	0.00194903	88	SLC4A8	-0.230941
BP	GO:0010646	regulation of cell communication	-3.41121	0.00194903	88	IRS1	-0.231085
BP	GO:0010646	regulation of cell communication	-3.41121	0.00194903	88	TRIM67	-0.23348
BP	GO:0010646	regulation of cell communication	-3.41121	0.00194903	88	DCC	-0.248971
BP	GO:0010646	regulation of cell communication	-3.41121	0.00194903	88	SHISA6	-0.259347
BP	GO:0010646	regulation of cell communication	-3.41121	0.00194903	88	NDST1	-0.273905
BP	GO:0010646	regulation of cell communication	-3.41121	0.00194903	88	TNR	-0.278386
BP	GO:0010646	regulation of cell communication	-3.41121	0.00194903	88	GUCY1A2	-0.288529
BP	GO:0010646	regulation of cell communication	-3.41121	0.00194903	88	HIP1R	-0.295973
BP	GO:0010646	regulation of cell communication	-3.41121	0.00194903	88	TTBK2	-0.302513
BP	GO:0010646	regulation of cell communication	-3.41121	0.00194903	88	CLSTN2	-0.306938
BP	GO:0051303	establishment of chromosome localization	2.23607	0.00268111	5	CCNB1	0.315843
BP	GO:0051303	establishment of chromosome localization	2.23607	0.00268111	5	CDCA8	0.310659
BP	GO:0051303	establishment of chromosome localization	2.23607	0.00268111	5	KIFC1	0.28699
BP	GO:0051303	establishment of chromosome localization	2.23607	0.00268111	5	KIF2C	0.28625
BP	GO:0051303	establishment of chromosome localization	2.23607	0.00268111	5	NDC80	0.279938
BP	GO:0006950	response to stress	3.74166	0.00278454	14	ALAS2	2.72801
BP	GO:0006950	response to stress	3.74166	0.00278454	14	HMOX1	2.30438
BP	GO:0006950	response to stress	3.74166	0.00278454	14	ALOX15	2.22513
BP	GO:0006950	response to stress	3.74166	0.00278454	14	SLC4A1	1.31711
BP	GO:0006950	response to stress	3.74166	0.00278454	14	LGALS3	1.18393
BP	GO:0006950	response to stress	3.74166	0.00278454	14	C3	1.12681
BP	GO:0006950	response to stress	3.74166	0.00278454	14	PLAU	0.935662
BP	GO:0006950	response to stress	3.74166	0.00278454	14	FCGR3A	0.883368
BP	GO:0006950	response to stress	3.74166	0.00278454	14	MT2A	0.842136
BP	GO:0006950	response to stress	3.74166	0.00278454	14	TIMP1	0.684487
BP	GO:0006950	response to stress	3.74166	0.00278454	14	SOCS3	0.638128
BP	GO:0006950	response to stress	3.74166	0.00278454	14	UPP1	0.588121
BP	GO:0006950	response to stress	3.74166	0.00278454	14	CD14	0.557269
BP	GO:0006950	response to stress	3.74166	0.00278454	14	TNFRSF12A	0.532596
BP	GO:0034762	regulation of transmembrane transport	-1.96396	0.00283115	21	C3	1.12681
BP	GO:0034762	regulation of transmembrane transport	-1.96396	0.00283115	21	CD63	0.280714
BP	GO:0034762	regulation of transmembrane transport	-1.96396	0.00283115	21	HSPA2	0.249846
BP	GO:0034762	regulation of transmembrane transport	-1.96396	0.00283115	21	LOC691807	0.169334
BP	GO:0034762	regulation of transmembrane transport	-1.96396	0.00283115	21	FAM173A	0.102707
BP	GO:0034762	regulation of transmembrane transport	-1.96396	0.00283115	21	ARL6IP1	0.0825647
BP	GO:0034762	regulation of transmembrane transport	-1.96396	0.00283115	21	FYN	-0.0544568
BP	GO:0034762	regulation of transmembrane transport	-1.96396	0.00283115	21	MAPK8IP2	-0.064553
BP	GO:0034762	regulation of transmembrane transport	-1.96396	0.00283115	21	CBARP	-0.0907863
BP	GO:0034762	regulation of transmembrane transport	-1.96396	0.00283115	21	NLGN1	-0.101028
BP	GO:0034762	regulation of transmembrane transport	-1.96396	0.00283115	21	WNK2	-0.124918
BP	GO:0034762	regulation of transmembrane transport	-1.96396	0.00283115	21	IRS2	-0.135219
BP	GO:0034762	regulation of transmembrane transport	-1.96396	0.00283115	21	INSR	-0.135896
BP	GO:0034762	regulation of transmembrane transport	-1.96396	0.00283115	21	PTEN	-0.140505
BP	GO:0034762	regulation of transmembrane transport	-1.96396	0.00283115	21	EPHB2	-0.146572
BP	GO:0034762	regulation of transmembrane transport	-1.96396	0.00283115	21	AKAP6	-0.157316
BP	GO:0034762	regulation of transmembrane transport	-1.96396	0.00283115	21	PDE4D	-0.159957
BP	GO:0034762	regulation of transmembrane transport	-1.96396	0.00283115	21	OSBPL8	-0.162282
BP	GO:0034762	regulation of transmembrane transport	-1.96396	0.00283115	21	LRRC55	-0.172433
BP	GO:0034762	regulation of transmembrane transport	-1.96396	0.00283115	21	KCNQ2	-0.175257
BP	GO:0034762	regulation of transmembrane transport	-1.96396	0.00283115	21	RELN	-0.177858
BP	GO:0071840	cellular component organization or biogenesis	0	0.00283565	114	ALOX15	2.22513
BP	GO:0071840	cellular component organization or biogenesis	0	0.00283565	114	SLC4A1	1.31711
BP	GO:0071840	cellular component organization or biogenesis	0	0.00283565	114	LGALS3	1.18393
BP	GO:0071840	cellular component organization or biogenesis	0	0.00283565	114	C3	1.12681
BP	GO:0071840	cellular component organization or biogenesis	0	0.00283565	114	CD14	0.557269
BP	GO:0071840	cellular component organization or biogenesis	0	0.00283565	114	BMP5	0.540184
BP	GO:0071840	cellular component organization or biogenesis	0	0.00283565	114	TNFRSF12A	0.532596
BP	GO:0071840	cellular component organization or biogenesis	0	0.00283565	114	BIN2	0.465739
BP	GO:0071840	cellular component organization or biogenesis	0	0.00283565	114	TUBB6	0.44267
BP	GO:0071840	cellular component organization or biogenesis	0	0.00283565	114	HCLS1	0.414155
BP	GO:0071840	cellular component organization or biogenesis	0	0.00283565	114	PTTG1	0.399268
BP	GO:0071840	cellular component organization or biogenesis	0	0.00283565	114	CENPW	0.389017
BP	GO:0071840	cellular component organization or biogenesis	0	0.00283565	114	UBE2C	0.356251
BP	GO:0071840	cellular component organization or biogenesis	0	0.00283565	114	NES	0.34969
BP	GO:0071840	cellular component organization or biogenesis	0	0.00283565	114	CEP55	0.3404
BP	GO:0071840	cellular component organization or biogenesis	0	0.00283565	114	SGO1	0.319313
BP	GO:0071840	cellular component organization or biogenesis	0	0.00283565	114	CCNB1	0.315843
BP	GO:0071840	cellular component organization or biogenesis	0	0.00283565	114	DCLRE1C	0.314109
BP	GO:0071840	cellular component organization or biogenesis	0	0.00283565	114	CDCA8	0.310659
BP	GO:0071840	cellular component organization or biogenesis	0	0.00283565	114	CDK1	0.308933
BP	GO:0071840	cellular component organization or biogenesis	0	0.00283565	114	NUSAP1	0.291443
BP	GO:0071840	cellular component organization or biogenesis	0	0.00283565	114	KIFC1	0.28699
BP	GO:0071840	cellular component organization or biogenesis	0	0.00283565	114	KIF2C	0.28625
BP	GO:0071840	cellular component organization or biogenesis	0	0.00283565	114	CD63	0.280714
BP	GO:0071840	cellular component organization or biogenesis	0	0.00283565	114	NDC80	0.279938
BP	GO:0071840	cellular component organization or biogenesis	0	0.00283565	114	CDKN2C	0.276606
BP	GO:0071840	cellular component organization or biogenesis	0	0.00283565	114	STIL	0.274899
BP	GO:0071840	cellular component organization or biogenesis	0	0.00283565	114	KIF4A	0.270605
BP	GO:0071840	cellular component organization or biogenesis	0	0.00283565	114	KIF18B	0.269888
BP	GO:0071840	cellular component organization or biogenesis	0	0.00283565	114	CKS2	0.25861
BP	GO:0071840	cellular component organization or biogenesis	0	0.00283565	114	UHRF1	0.255426
BP	GO:0071840	cellular component organization or biogenesis	0	0.00283565	114	HSPA2	0.249846
BP	GO:0071840	cellular component organization or biogenesis	0	0.00283565	114	BRCA1	0.247508
BP	GO:0071840	cellular component organization or biogenesis	0	0.00283565	114	TACC3	0.245748
BP	GO:0071840	cellular component organization or biogenesis	0	0.00283565	114	BUB1B	0.237369
BP	GO:0071840	cellular component organization or biogenesis	0	0.00283565	114	MCM5	0.234082
BP	GO:0071840	cellular component organization or biogenesis	0	0.00283565	114	TOP2A	0.227482
BP	GO:0071840	cellular component organization or biogenesis	0	0.00283565	114	ECT2	0.22208
BP	GO:0071840	cellular component organization or biogenesis	0	0.00283565	114	PRC1	0.220053
BP	GO:0071840	cellular component organization or biogenesis	0	0.00283565	114	KCTD9	0.209174
BP	GO:0071840	cellular component organization or biogenesis	0	0.00283565	114	BUB1	0.197699
BP	GO:0071840	cellular component organization or biogenesis	0	0.00283565	114	TPX2	0.190858
BP	GO:0071840	cellular component organization or biogenesis	0	0.00283565	114	FKBP10	0.189761
BP	GO:0071840	cellular component organization or biogenesis	0	0.00283565	114	TK1	0.180284
BP	GO:0071840	cellular component organization or biogenesis	0	0.00283565	114	LSM3	0.179363
BP	GO:0071840	cellular component organization or biogenesis	0	0.00283565	114	RPA2	0.174822
BP	GO:0071840	cellular component organization or biogenesis	0	0.00283565	114	CCNF	0.165494
BP	GO:0071840	cellular component organization or biogenesis	0	0.00283565	114	MKI67	0.164544
BP	GO:0071840	cellular component organization or biogenesis	0	0.00283565	114	MTRF1	0.157613
BP	GO:0071840	cellular component organization or biogenesis	0	0.00283565	114	SMC4	0.148684
BP	GO:0071840	cellular component organization or biogenesis	0	0.00283565	114	POMT1	0.147022
BP	GO:0071840	cellular component organization or biogenesis	0	0.00283565	114	AIDA	0.135645
BP	GO:0071840	cellular component organization or biogenesis	0	0.00283565	114	PFDN5	0.121687
BP	GO:0071840	cellular component organization or biogenesis	0	0.00283565	114	NOB1	0.114913
BP	GO:0071840	cellular component organization or biogenesis	0	0.00283565	114	BCAP31	0.0913224
BP	GO:0071840	cellular component organization or biogenesis	0	0.00283565	114	ARL6IP1	0.0825647
BP	GO:0071840	cellular component organization or biogenesis	0	0.00283565	114	CCDC47	0.0735128
BP	GO:0071840	cellular component organization or biogenesis	0	0.00283565	114	FYN	-0.0544568
BP	GO:0071840	cellular component organization or biogenesis	0	0.00283565	114	MAPK8IP2	-0.064553
BP	GO:0071840	cellular component organization or biogenesis	0	0.00283565	114	MYCBP2	-0.0646438
BP	GO:0071840	cellular component organization or biogenesis	0	0.00283565	114	ARID1A	-0.073692
BP	GO:0071840	cellular component organization or biogenesis	0	0.00283565	114	HERC1	-0.0748196
BP	GO:0071840	cellular component organization or biogenesis	0	0.00283565	114	MYO18A	-0.0778979
BP	GO:0071840	cellular component organization or biogenesis	0	0.00283565	114	CDC42BPB	-0.0798304
BP	GO:0071840	cellular component organization or biogenesis	0	0.00283565	114	GBF1	-0.0848416
BP	GO:0071840	cellular component organization or biogenesis	0	0.00283565	114	FAF2	-0.0921162
BP	GO:0071840	cellular component organization or biogenesis	0	0.00283565	114	CHD5	-0.0928269
BP	GO:0071840	cellular component organization or biogenesis	0	0.00283565	114	CNOT1	-0.0932009
BP	GO:0071840	cellular component organization or biogenesis	0	0.00283565	114	PKD1	-0.0940519
BP	GO:0071840	cellular component organization or biogenesis	0	0.00283565	114	EP400	-0.0944629
BP	GO:0071840	cellular component organization or biogenesis	0	0.00283565	114	NCOR1	-0.0949189
BP	GO:0071840	cellular component organization or biogenesis	0	0.00283565	114	ANK3	-0.0954345
BP	GO:0071840	cellular component organization or biogenesis	0	0.00283565	114	NLGN1	-0.101028
BP	GO:0071840	cellular component organization or biogenesis	0	0.00283565	114	CAMSAP1	-0.101503
BP	GO:0071840	cellular component organization or biogenesis	0	0.00283565	114	ARHGAP35	-0.106046
BP	GO:0071840	cellular component organization or biogenesis	0	0.00283565	114	NLGN3	-0.107864
BP	GO:0071840	cellular component organization or biogenesis	0	0.00283565	114	GNG4	-0.109809
BP	GO:0071840	cellular component organization or biogenesis	0	0.00283565	114	NFASC	-0.109936
BP	GO:0071840	cellular component organization or biogenesis	0	0.00283565	114	SARM1	-0.113343
BP	GO:0071840	cellular component organization or biogenesis	0	0.00283565	114	PACS2	-0.113715
BP	GO:0071840	cellular component organization or biogenesis	0	0.00283565	114	HUWE1	-0.119062
BP	GO:0071840	cellular component organization or biogenesis	0	0.00283565	114	TET2	-0.123664
BP	GO:0071840	cellular component organization or biogenesis	0	0.00283565	114	PCLO	-0.124248
BP	GO:0071840	cellular component organization or biogenesis	0	0.00283565	114	KAT6A	-0.125045
BP	GO:0071840	cellular component organization or biogenesis	0	0.00283565	114	USP22	-0.125538
BP	GO:0071840	cellular component organization or biogenesis	0	0.00283565	114	INPPL1	-0.125695
BP	GO:0071840	cellular component organization or biogenesis	0	0.00283565	114	WDR82	-0.128258
BP	GO:0071840	cellular component organization or biogenesis	0	0.00283565	114	TRIO	-0.130116
BP	GO:0071840	cellular component organization or biogenesis	0	0.00283565	114	KIF1A	-0.130717
BP	GO:0071840	cellular component organization or biogenesis	0	0.00283565	114	TSPYL4	-0.1329
BP	GO:0071840	cellular component organization or biogenesis	0	0.00283565	114	DSCAML1	-0.13327
BP	GO:0071840	cellular component organization or biogenesis	0	0.00283565	114	ARID2	-0.134565
BP	GO:0071840	cellular component organization or biogenesis	0	0.00283565	114	INSR	-0.135896
BP	GO:0071840	cellular component organization or biogenesis	0	0.00283565	114	CRTC1	-0.137857
BP	GO:0071840	cellular component organization or biogenesis	0	0.00283565	114	AKT3	-0.139877
BP	GO:0071840	cellular component organization or biogenesis	0	0.00283565	114	PTEN	-0.140505
BP	GO:0071840	cellular component organization or biogenesis	0	0.00283565	114	NTRK3	-0.140778
BP	GO:0071840	cellular component organization or biogenesis	0	0.00283565	114	FAT1	-0.143102
BP	GO:0071840	cellular component organization or biogenesis	0	0.00283565	114	AGO1	-0.145527
BP	GO:0071840	cellular component organization or biogenesis	0	0.00283565	114	MDGA1	-0.145535
BP	GO:0071840	cellular component organization or biogenesis	0	0.00283565	114	APC2	-0.145919
BP	GO:0071840	cellular component organization or biogenesis	0	0.00283565	114	EPHB2	-0.146572
BP	GO:0071840	cellular component organization or biogenesis	0	0.00283565	114	ANK1	-0.147894
BP	GO:0071840	cellular component organization or biogenesis	0	0.00283565	114	MICAL3	-0.147925
BP	GO:0071840	cellular component organization or biogenesis	0	0.00283565	114	KLF7	-0.153341
BP	GO:0071840	cellular component organization or biogenesis	0	0.00283565	114	CDK5R1	-0.154988
BP	GO:0071840	cellular component organization or biogenesis	0	0.00283565	114	PDE4D	-0.159957
BP	GO:0071840	cellular component organization or biogenesis	0	0.00283565	114	CEP350	-0.160134
BP	GO:0071840	cellular component organization or biogenesis	0	0.00283565	114	FLRT1	-0.160574
BP	GO:0071840	cellular component organization or biogenesis	0	0.00283565	114	OSBPL8	-0.162282
BP	GO:0071840	cellular component organization or biogenesis	0	0.00283565	114	BMP2K	-0.164485
BP	GO:0071840	cellular component organization or biogenesis	0	0.00283565	114	APBA1	-0.167314
BP	GO:0071840	cellular component organization or biogenesis	0	0.00283565	114	DSCAM	-0.169369
BP	GO:0071840	cellular component organization or biogenesis	0	0.00283565	114	ADD2	-0.171365
BP	GO:0051128	regulation of cellular component organization	-2.22378	0.00294546	73	ALOX15	2.22513
BP	GO:0051128	regulation of cellular component organization	-2.22378	0.00294546	73	LGALS3	1.18393
BP	GO:0051128	regulation of cellular component organization	-2.22378	0.00294546	73	C3	1.12681
BP	GO:0051128	regulation of cellular component organization	-2.22378	0.00294546	73	CD14	0.557269
BP	GO:0051128	regulation of cellular component organization	-2.22378	0.00294546	73	BMP5	0.540184
BP	GO:0051128	regulation of cellular component organization	-2.22378	0.00294546	73	TNFRSF12A	0.532596
BP	GO:0051128	regulation of cellular component organization	-2.22378	0.00294546	73	HCLS1	0.414155
BP	GO:0051128	regulation of cellular component organization	-2.22378	0.00294546	73	UBE2C	0.356251
BP	GO:0051128	regulation of cellular component organization	-2.22378	0.00294546	73	CCNB1	0.315843
BP	GO:0051128	regulation of cellular component organization	-2.22378	0.00294546	73	NUSAP1	0.291443
BP	GO:0051128	regulation of cellular component organization	-2.22378	0.00294546	73	CD63	0.280714
BP	GO:0051128	regulation of cellular component organization	-2.22378	0.00294546	73	NDC80	0.279938
BP	GO:0051128	regulation of cellular component organization	-2.22378	0.00294546	73	CDKN2C	0.276606
BP	GO:0051128	regulation of cellular component organization	-2.22378	0.00294546	73	STIL	0.274899
BP	GO:0051128	regulation of cellular component organization	-2.22378	0.00294546	73	HSPA2	0.249846
BP	GO:0051128	regulation of cellular component organization	-2.22378	0.00294546	73	BRCA1	0.247508
BP	GO:0051128	regulation of cellular component organization	-2.22378	0.00294546	73	TACC3	0.245748
BP	GO:0051128	regulation of cellular component organization	-2.22378	0.00294546	73	BUB1B	0.237369
BP	GO:0051128	regulation of cellular component organization	-2.22378	0.00294546	73	TOP2A	0.227482
BP	GO:0051128	regulation of cellular component organization	-2.22378	0.00294546	73	ECT2	0.22208
BP	GO:0051128	regulation of cellular component organization	-2.22378	0.00294546	73	BUB1	0.197699
BP	GO:0051128	regulation of cellular component organization	-2.22378	0.00294546	73	TPX2	0.190858
BP	GO:0051128	regulation of cellular component organization	-2.22378	0.00294546	73	CCNF	0.165494
BP	GO:0051128	regulation of cellular component organization	-2.22378	0.00294546	73	MKI67	0.164544
BP	GO:0051128	regulation of cellular component organization	-2.22378	0.00294546	73	AIDA	0.135645
BP	GO:0051128	regulation of cellular component organization	-2.22378	0.00294546	73	PFDN5	0.121687
BP	GO:0051128	regulation of cellular component organization	-2.22378	0.00294546	73	ARL6IP1	0.0825647
BP	GO:0051128	regulation of cellular component organization	-2.22378	0.00294546	73	FYN	-0.0544568
BP	GO:0051128	regulation of cellular component organization	-2.22378	0.00294546	73	MYCBP2	-0.0646438
BP	GO:0051128	regulation of cellular component organization	-2.22378	0.00294546	73	CNOT1	-0.0932009
BP	GO:0051128	regulation of cellular component organization	-2.22378	0.00294546	73	PKD1	-0.0940519
BP	GO:0051128	regulation of cellular component organization	-2.22378	0.00294546	73	NLGN1	-0.101028
BP	GO:0051128	regulation of cellular component organization	-2.22378	0.00294546	73	CAMSAP1	-0.101503
BP	GO:0051128	regulation of cellular component organization	-2.22378	0.00294546	73	ARHGAP35	-0.106046
BP	GO:0051128	regulation of cellular component organization	-2.22378	0.00294546	73	GNG4	-0.109809
BP	GO:0051128	regulation of cellular component organization	-2.22378	0.00294546	73	SARM1	-0.113343
BP	GO:0051128	regulation of cellular component organization	-2.22378	0.00294546	73	HUWE1	-0.119062
BP	GO:0051128	regulation of cellular component organization	-2.22378	0.00294546	73	KIF1A	-0.130717
BP	GO:0051128	regulation of cellular component organization	-2.22378	0.00294546	73	INSR	-0.135896
BP	GO:0051128	regulation of cellular component organization	-2.22378	0.00294546	73	CRTC1	-0.137857
BP	GO:0051128	regulation of cellular component organization	-2.22378	0.00294546	73	PTEN	-0.140505
BP	GO:0051128	regulation of cellular component organization	-2.22378	0.00294546	73	NTRK3	-0.140778
BP	GO:0051128	regulation of cellular component organization	-2.22378	0.00294546	73	MDGA1	-0.145535
BP	GO:0051128	regulation of cellular component organization	-2.22378	0.00294546	73	APC2	-0.145919
BP	GO:0051128	regulation of cellular component organization	-2.22378	0.00294546	73	EPHB2	-0.146572
BP	GO:0051128	regulation of cellular component organization	-2.22378	0.00294546	73	ANK1	-0.147894
BP	GO:0051128	regulation of cellular component organization	-2.22378	0.00294546	73	CDK5R1	-0.154988
BP	GO:0051128	regulation of cellular component organization	-2.22378	0.00294546	73	FLRT1	-0.160574
BP	GO:0051128	regulation of cellular component organization	-2.22378	0.00294546	73	BMP2K	-0.164485
BP	GO:0051128	regulation of cellular component organization	-2.22378	0.00294546	73	DSCAM	-0.169369
BP	GO:0051128	regulation of cellular component organization	-2.22378	0.00294546	73	ADD2	-0.171365
BP	GO:0051128	regulation of cellular component organization	-2.22378	0.00294546	73	RELN	-0.177858
BP	GO:0051128	regulation of cellular component organization	-2.22378	0.00294546	73	TENM3	-0.179505
BP	GO:0051128	regulation of cellular component organization	-2.22378	0.00294546	73	KMT2A	-0.181269
BP	GO:0051128	regulation of cellular component organization	-2.22378	0.00294546	73	HIP1	-0.185418
BP	GO:0051128	regulation of cellular component organization	-2.22378	0.00294546	73	TANC2	-0.189917
BP	GO:0051128	regulation of cellular component organization	-2.22378	0.00294546	73	GSK3B	-0.196903
BP	GO:0051128	regulation of cellular component organization	-2.22378	0.00294546	73	KIF26A	-0.207126
BP	GO:0051128	regulation of cellular component organization	-2.22378	0.00294546	73	TNKS	-0.208182
BP	GO:0051128	regulation of cellular component organization	-2.22378	0.00294546	73	HAS3	-0.218073
BP	GO:0051128	regulation of cellular component organization	-2.22378	0.00294546	73	SMCR8	-0.227145
BP	GO:0051128	regulation of cellular component organization	-2.22378	0.00294546	73	TRIM67	-0.23348
BP	GO:0051128	regulation of cellular component organization	-2.22378	0.00294546	73	PLXNA4	-0.25145
BP	GO:0051128	regulation of cellular component organization	-2.22378	0.00294546	73	FAT3	-0.259978
BP	GO:0051128	regulation of cellular component organization	-2.22378	0.00294546	73	CDKL5	-0.2675
BP	GO:0051128	regulation of cellular component organization	-2.22378	0.00294546	73	TNR	-0.278386
BP	GO:0051128	regulation of cellular component organization	-2.22378	0.00294546	73	HIP1R	-0.295973
BP	GO:0051128	regulation of cellular component organization	-2.22378	0.00294546	73	TTBK2	-0.302513
BP	GO:0051128	regulation of cellular component organization	-2.22378	0.00294546	73	CLSTN2	-0.306938
BP	GO:0051128	regulation of cellular component organization	-2.22378	0.00294546	73	TBC1D12	-0.310517
BP	GO:0051128	regulation of cellular component organization	-2.22378	0.00294546	73	HCFC1	-0.326982
BP	GO:0051128	regulation of cellular component organization	-2.22378	0.00294546	73	MIB1	-0.331713
BP	GO:0051128	regulation of cellular component organization	-2.22378	0.00294546	73	MECP2	-0.342075
BP	GO:0050000	chromosome localization	2.23607	0.00309303	5	CCNB1	0.315843
BP	GO:0050000	chromosome localization	2.23607	0.00309303	5	CDCA8	0.310659
BP	GO:0050000	chromosome localization	2.23607	0.00309303	5	KIFC1	0.28699
BP	GO:0050000	chromosome localization	2.23607	0.00309303	5	KIF2C	0.28625
BP	GO:0050000	chromosome localization	2.23607	0.00309303	5	NDC80	0.279938
BP	GO:0030071	regulation of mitotic metaphase/anaphase transition	2.23607	0.00418535	5	UBE2C	0.356251
BP	GO:0030071	regulation of mitotic metaphase/anaphase transition	2.23607	0.00418535	5	CCNB1	0.315843
BP	GO:0030071	regulation of mitotic metaphase/anaphase transition	2.23607	0.00418535	5	NDC80	0.279938
BP	GO:0030071	regulation of mitotic metaphase/anaphase transition	2.23607	0.00418535	5	BUB1B	0.237369
BP	GO:0030071	regulation of mitotic metaphase/anaphase transition	2.23607	0.00418535	5	BUB1	0.197699
BP	GO:1902099	regulation of metaphase/anaphase transition of cell cycle	2.23607	0.00564701	5	UBE2C	0.356251
BP	GO:1902099	regulation of metaphase/anaphase transition of cell cycle	2.23607	0.00564701	5	CCNB1	0.315843
BP	GO:1902099	regulation of metaphase/anaphase transition of cell cycle	2.23607	0.00564701	5	NDC80	0.279938
BP	GO:1902099	regulation of metaphase/anaphase transition of cell cycle	2.23607	0.00564701	5	BUB1B	0.237369
BP	GO:1902099	regulation of metaphase/anaphase transition of cell cycle	2.23607	0.00564701	5	BUB1	0.197699
BP	GO:1901987	regulation of cell cycle phase transition	1.29099	0.00622469	15	UBE2C	0.356251
BP	GO:1901987	regulation of cell cycle phase transition	1.29099	0.00622469	15	CCNB1	0.315843
BP	GO:1901987	regulation of cell cycle phase transition	1.29099	0.00622469	15	CDK1	0.308933
BP	GO:1901987	regulation of cell cycle phase transition	1.29099	0.00622469	15	NDC80	0.279938
BP	GO:1901987	regulation of cell cycle phase transition	1.29099	0.00622469	15	HSPA2	0.249846
BP	GO:1901987	regulation of cell cycle phase transition	1.29099	0.00622469	15	BRCA1	0.247508
BP	GO:1901987	regulation of cell cycle phase transition	1.29099	0.00622469	15	BUB1B	0.237369
BP	GO:1901987	regulation of cell cycle phase transition	1.29099	0.00622469	15	BUB1	0.197699
BP	GO:1901987	regulation of cell cycle phase transition	1.29099	0.00622469	15	RPA2	0.174822
BP	GO:1901987	regulation of cell cycle phase transition	1.29099	0.00622469	15	CCND1	0.1451
BP	GO:1901987	regulation of cell cycle phase transition	1.29099	0.00622469	15	PKD1	-0.0940519
BP	GO:1901987	regulation of cell cycle phase transition	1.29099	0.00622469	15	CRY1	-0.138185
BP	GO:1901987	regulation of cell cycle phase transition	1.29099	0.00622469	15	INTS7	-0.138615
BP	GO:1901987	regulation of cell cycle phase transition	1.29099	0.00622469	15	PTEN	-0.140505
BP	GO:1901987	regulation of cell cycle phase transition	1.29099	0.00622469	15	MN1	-0.142851
BP	GO:0008608	attachment of spindle microtubules to kinetochore	2	0.00757235	4	CCNB1	0.315843
BP	GO:0008608	attachment of spindle microtubules to kinetochore	2	0.00757235	4	KIF2C	0.28625
BP	GO:0008608	attachment of spindle microtubules to kinetochore	2	0.00757235	4	NDC80	0.279938
BP	GO:0008608	attachment of spindle microtubules to kinetochore	2	0.00757235	4	ECT2	0.22208
BP	GO:0010948	negative regulation of cell cycle process	3	0.0076806	9	CCNB1	0.315843
BP	GO:0010948	negative regulation of cell cycle process	3	0.0076806	9	CDK1	0.308933
BP	GO:0010948	negative regulation of cell cycle process	3	0.0076806	9	NDC80	0.279938
BP	GO:0010948	negative regulation of cell cycle process	3	0.0076806	9	BRCA1	0.247508
BP	GO:0010948	negative regulation of cell cycle process	3	0.0076806	9	BUB1B	0.237369
BP	GO:0010948	negative regulation of cell cycle process	3	0.0076806	9	BUB1	0.197699
BP	GO:0010948	negative regulation of cell cycle process	3	0.0076806	9	RPA2	0.174822
BP	GO:0010948	negative regulation of cell cycle process	3	0.0076806	9	CCNF	0.165494
BP	GO:0010948	negative regulation of cell cycle process	3	0.0076806	9	CCND1	0.1451
BP	GO:0032412	regulation of ion transmembrane transporter activity	-1.94145	0.0105725	13	HSPA2	0.249846
BP	GO:0032412	regulation of ion transmembrane transporter activity	-1.94145	0.0105725	13	LOC691807	0.169334
BP	GO:0032412	regulation of ion transmembrane transporter activity	-1.94145	0.0105725	13	FAM173A	0.102707
BP	GO:0032412	regulation of ion transmembrane transporter activity	-1.94145	0.0105725	13	MAPK8IP2	-0.064553
BP	GO:0032412	regulation of ion transmembrane transporter activity	-1.94145	0.0105725	13	CBARP	-0.0907863
BP	GO:0032412	regulation of ion transmembrane transporter activity	-1.94145	0.0105725	13	NLGN1	-0.101028
BP	GO:0032412	regulation of ion transmembrane transporter activity	-1.94145	0.0105725	13	WNK2	-0.124918
BP	GO:0032412	regulation of ion transmembrane transporter activity	-1.94145	0.0105725	13	PTEN	-0.140505
BP	GO:0032412	regulation of ion transmembrane transporter activity	-1.94145	0.0105725	13	EPHB2	-0.146572
BP	GO:0032412	regulation of ion transmembrane transporter activity	-1.94145	0.0105725	13	AKAP6	-0.157316
BP	GO:0032412	regulation of ion transmembrane transporter activity	-1.94145	0.0105725	13	PDE4D	-0.159957
BP	GO:0032412	regulation of ion transmembrane transporter activity	-1.94145	0.0105725	13	LRRC55	-0.172433
BP	GO:0032412	regulation of ion transmembrane transporter activity	-1.94145	0.0105725	13	RELN	-0.177858
BP	GO:0010971	positive regulation of G2/M transition of mitotic cell cycle	2	0.0108284	4	CCNB1	0.315843
BP	GO:0010971	positive regulation of G2/M transition of mitotic cell cycle	2	0.0108284	4	CDK1	0.308933
BP	GO:0010971	positive regulation of G2/M transition of mitotic cell cycle	2	0.0108284	4	HSPA2	0.249846
BP	GO:0010971	positive regulation of G2/M transition of mitotic cell cycle	2	0.0108284	4	CCND1	0.1451
BP	GO:0045786	negative regulation of cell cycle	3.16228	0.011208	10	CCNB1	0.315843
BP	GO:0045786	negative regulation of cell cycle	3.16228	0.011208	10	CDK1	0.308933
BP	GO:0045786	negative regulation of cell cycle	3.16228	0.011208	10	NDC80	0.279938
BP	GO:0045786	negative regulation of cell cycle	3.16228	0.011208	10	CDKN2C	0.276606
BP	GO:0045786	negative regulation of cell cycle	3.16228	0.011208	10	BRCA1	0.247508
BP	GO:0045786	negative regulation of cell cycle	3.16228	0.011208	10	BUB1B	0.237369
BP	GO:0045786	negative regulation of cell cycle	3.16228	0.011208	10	BUB1	0.197699
BP	GO:0045786	negative regulation of cell cycle	3.16228	0.011208	10	RPA2	0.174822
BP	GO:0045786	negative regulation of cell cycle	3.16228	0.011208	10	CCNF	0.165494
BP	GO:0045786	negative regulation of cell cycle	3.16228	0.011208	10	CCND1	0.1451
BP	GO:0009966	regulation of signal transduction	-1.56502	0.0115511	69	HMOX1	2.30438
BP	GO:0009966	regulation of signal transduction	-1.56502	0.0115511	69	ALOX15	2.22513
BP	GO:0009966	regulation of signal transduction	-1.56502	0.0115511	69	LGALS3	1.18393
BP	GO:0009966	regulation of signal transduction	-1.56502	0.0115511	69	C3	1.12681
BP	GO:0009966	regulation of signal transduction	-1.56502	0.0115511	69	PLAU	0.935662
BP	GO:0009966	regulation of signal transduction	-1.56502	0.0115511	69	TIMP1	0.684487
BP	GO:0009966	regulation of signal transduction	-1.56502	0.0115511	69	SOCS3	0.638128
BP	GO:0009966	regulation of signal transduction	-1.56502	0.0115511	69	CD14	0.557269
BP	GO:0009966	regulation of signal transduction	-1.56502	0.0115511	69	BMP5	0.540184
BP	GO:0009966	regulation of signal transduction	-1.56502	0.0115511	69	TNFRSF12A	0.532596
BP	GO:0009966	regulation of signal transduction	-1.56502	0.0115511	69	ICAM1	0.446246
BP	GO:0009966	regulation of signal transduction	-1.56502	0.0115511	69	DEPDC1B	0.417785
BP	GO:0009966	regulation of signal transduction	-1.56502	0.0115511	69	HCLS1	0.414155
BP	GO:0009966	regulation of signal transduction	-1.56502	0.0115511	69	ST5	0.357916
BP	GO:0009966	regulation of signal transduction	-1.56502	0.0115511	69	CEP55	0.3404
BP	GO:0009966	regulation of signal transduction	-1.56502	0.0115511	69	CCNB1	0.315843
BP	GO:0009966	regulation of signal transduction	-1.56502	0.0115511	69	CD63	0.280714
BP	GO:0009966	regulation of signal transduction	-1.56502	0.0115511	69	NDC80	0.279938
BP	GO:0009966	regulation of signal transduction	-1.56502	0.0115511	69	BRCA1	0.247508
BP	GO:0009966	regulation of signal transduction	-1.56502	0.0115511	69	BUB1	0.197699
BP	GO:0009966	regulation of signal transduction	-1.56502	0.0115511	69	RPA2	0.174822
BP	GO:0009966	regulation of signal transduction	-1.56502	0.0115511	69	TXNDC12	0.17239
BP	GO:0009966	regulation of signal transduction	-1.56502	0.0115511	69	RBM4	0.160234
BP	GO:0009966	regulation of signal transduction	-1.56502	0.0115511	69	AIDA	0.135645
BP	GO:0009966	regulation of signal transduction	-1.56502	0.0115511	69	GPR108	0.122951
BP	GO:0009966	regulation of signal transduction	-1.56502	0.0115511	69	PFDN5	0.121687
BP	GO:0009966	regulation of signal transduction	-1.56502	0.0115511	69	ARHGEF25	0.102434
BP	GO:0009966	regulation of signal transduction	-1.56502	0.0115511	69	BCAP31	0.0913224
BP	GO:0009966	regulation of signal transduction	-1.56502	0.0115511	69	FYN	-0.0544568
BP	GO:0009966	regulation of signal transduction	-1.56502	0.0115511	69	MAPK8IP2	-0.064553
BP	GO:0009966	regulation of signal transduction	-1.56502	0.0115511	69	GBF1	-0.0848416
BP	GO:0009966	regulation of signal transduction	-1.56502	0.0115511	69	MVB12B	-0.0877879
BP	GO:0009966	regulation of signal transduction	-1.56502	0.0115511	69	CNOT1	-0.0932009
BP	GO:0009966	regulation of signal transduction	-1.56502	0.0115511	69	NCOR1	-0.0949189
BP	GO:0009966	regulation of signal transduction	-1.56502	0.0115511	69	SLC39A10	-0.0959666
BP	GO:0009966	regulation of signal transduction	-1.56502	0.0115511	69	NLGN1	-0.101028
BP	GO:0009966	regulation of signal transduction	-1.56502	0.0115511	69	ARHGAP35	-0.106046
BP	GO:0009966	regulation of signal transduction	-1.56502	0.0115511	69	SARM1	-0.113343
BP	GO:0009966	regulation of signal transduction	-1.56502	0.0115511	69	CAMTA1	-0.124303
BP	GO:0009966	regulation of signal transduction	-1.56502	0.0115511	69	WNK2	-0.124918
BP	GO:0009966	regulation of signal transduction	-1.56502	0.0115511	69	INSR	-0.135896
BP	GO:0009966	regulation of signal transduction	-1.56502	0.0115511	69	RAPGEF1	-0.135991
BP	GO:0009966	regulation of signal transduction	-1.56502	0.0115511	69	CRY1	-0.138185
BP	GO:0009966	regulation of signal transduction	-1.56502	0.0115511	69	AKT3	-0.139877
BP	GO:0009966	regulation of signal transduction	-1.56502	0.0115511	69	PTEN	-0.140505
BP	GO:0009966	regulation of signal transduction	-1.56502	0.0115511	69	NTRK3	-0.140778
BP	GO:0009966	regulation of signal transduction	-1.56502	0.0115511	69	MN1	-0.142851
BP	GO:0009966	regulation of signal transduction	-1.56502	0.0115511	69	AGO1	-0.145527
BP	GO:0009966	regulation of signal transduction	-1.56502	0.0115511	69	APC2	-0.145919
BP	GO:0009966	regulation of signal transduction	-1.56502	0.0115511	69	EPHB2	-0.146572
BP	GO:0009966	regulation of signal transduction	-1.56502	0.0115511	69	IQSEC1	-0.147009
BP	GO:0009966	regulation of signal transduction	-1.56502	0.0115511	69	CDK5R1	-0.154988
BP	GO:0009966	regulation of signal transduction	-1.56502	0.0115511	69	PDE4D	-0.159957
BP	GO:0009966	regulation of signal transduction	-1.56502	0.0115511	69	OSBPL8	-0.162282
BP	GO:0009966	regulation of signal transduction	-1.56502	0.0115511	69	BMP2K	-0.164485
BP	GO:0009966	regulation of signal transduction	-1.56502	0.0115511	69	FOXO1	-0.176554
BP	GO:0009966	regulation of signal transduction	-1.56502	0.0115511	69	RELN	-0.177858
BP	GO:0009966	regulation of signal transduction	-1.56502	0.0115511	69	RNF165	-0.178117
BP	GO:0009966	regulation of signal transduction	-1.56502	0.0115511	69	HIP1	-0.185418
BP	GO:0009966	regulation of signal transduction	-1.56502	0.0115511	69	PER1	-0.187291
BP	GO:0009966	regulation of signal transduction	-1.56502	0.0115511	69	BIRC6	-0.188435
BP	GO:0009966	regulation of signal transduction	-1.56502	0.0115511	69	GSK3B	-0.196903
BP	GO:0009966	regulation of signal transduction	-1.56502	0.0115511	69	RNF152	-0.206674
BP	GO:0009966	regulation of signal transduction	-1.56502	0.0115511	69	KIF26A	-0.207126
BP	GO:0009966	regulation of signal transduction	-1.56502	0.0115511	69	TNKS	-0.208182
BP	GO:0009966	regulation of signal transduction	-1.56502	0.0115511	69	SESN3	-0.215714
BP	GO:0009966	regulation of signal transduction	-1.56502	0.0115511	69	ARFGEF3	-0.21763
BP	GO:0009966	regulation of signal transduction	-1.56502	0.0115511	69	MTDH	-0.222112
BP	GO:0009966	regulation of signal transduction	-1.56502	0.0115511	69	SMCR8	-0.227145
BP	GO:0097061	dendritic spine organization	-2.82843	0.0118949	8	FYN	-0.0544568
BP	GO:0097061	dendritic spine organization	-2.82843	0.0118949	8	NLGN1	-0.101028
BP	GO:0097061	dendritic spine organization	-2.82843	0.0118949	8	KIF1A	-0.130717
BP	GO:0097061	dendritic spine organization	-2.82843	0.0118949	8	PTEN	-0.140505
BP	GO:0097061	dendritic spine organization	-2.82843	0.0118949	8	EPHB2	-0.146572
BP	GO:0097061	dendritic spine organization	-2.82843	0.0118949	8	CDK5R1	-0.154988
BP	GO:0097061	dendritic spine organization	-2.82843	0.0118949	8	RELN	-0.177858
BP	GO:0097061	dendritic spine organization	-2.82843	0.0118949	8	TANC2	-0.189917
BP	GO:0007088	regulation of mitotic nuclear division	2.44949	0.0119474	6	CCNB1	0.315843
BP	GO:0007088	regulation of mitotic nuclear division	2.44949	0.0119474	6	NUSAP1	0.291443
BP	GO:0007088	regulation of mitotic nuclear division	2.44949	0.0119474	6	NDC80	0.279938
BP	GO:0007088	regulation of mitotic nuclear division	2.44949	0.0119474	6	BUB1B	0.237369
BP	GO:0007088	regulation of mitotic nuclear division	2.44949	0.0119474	6	BUB1	0.197699
BP	GO:0007088	regulation of mitotic nuclear division	2.44949	0.0119474	6	MKI67	0.164544
BP	GO:0006996	organelle organization	5.38516	0.0120946	29	ALOX15	2.22513
BP	GO:0006996	organelle organization	5.38516	0.0120946	29	BIN2	0.465739
BP	GO:0006996	organelle organization	5.38516	0.0120946	29	TUBB6	0.44267
BP	GO:0006996	organelle organization	5.38516	0.0120946	29	HCLS1	0.414155
BP	GO:0006996	organelle organization	5.38516	0.0120946	29	PTTG1	0.399268
BP	GO:0006996	organelle organization	5.38516	0.0120946	29	CENPW	0.389017
BP	GO:0006996	organelle organization	5.38516	0.0120946	29	UBE2C	0.356251
BP	GO:0006996	organelle organization	5.38516	0.0120946	29	SGO1	0.319313
BP	GO:0006996	organelle organization	5.38516	0.0120946	29	CCNB1	0.315843
BP	GO:0006996	organelle organization	5.38516	0.0120946	29	DCLRE1C	0.314109
BP	GO:0006996	organelle organization	5.38516	0.0120946	29	CDCA8	0.310659
BP	GO:0006996	organelle organization	5.38516	0.0120946	29	CDK1	0.308933
BP	GO:0006996	organelle organization	5.38516	0.0120946	29	NUSAP1	0.291443
BP	GO:0006996	organelle organization	5.38516	0.0120946	29	KIFC1	0.28699
BP	GO:0006996	organelle organization	5.38516	0.0120946	29	KIF2C	0.28625
BP	GO:0006996	organelle organization	5.38516	0.0120946	29	NDC80	0.279938
BP	GO:0006996	organelle organization	5.38516	0.0120946	29	STIL	0.274899
BP	GO:0006996	organelle organization	5.38516	0.0120946	29	KIF4A	0.270605
BP	GO:0006996	organelle organization	5.38516	0.0120946	29	KIF18B	0.269888
BP	GO:0006996	organelle organization	5.38516	0.0120946	29	CKS2	0.25861
BP	GO:0006996	organelle organization	5.38516	0.0120946	29	UHRF1	0.255426
BP	GO:0006996	organelle organization	5.38516	0.0120946	29	HSPA2	0.249846
BP	GO:0006996	organelle organization	5.38516	0.0120946	29	BRCA1	0.247508
BP	GO:0006996	organelle organization	5.38516	0.0120946	29	TACC3	0.245748
BP	GO:0006996	organelle organization	5.38516	0.0120946	29	BUB1B	0.237369
BP	GO:0006996	organelle organization	5.38516	0.0120946	29	MCM5	0.234082
BP	GO:0006996	organelle organization	5.38516	0.0120946	29	TOP2A	0.227482
BP	GO:0006996	organelle organization	5.38516	0.0120946	29	ECT2	0.22208
BP	GO:0006996	organelle organization	5.38516	0.0120946	29	PRC1	0.220053
BP	GO:0060997	dendritic spine morphogenesis	-2.64575	0.0134169	7	NLGN1	-0.101028
BP	GO:0060997	dendritic spine morphogenesis	-2.64575	0.0134169	7	KIF1A	-0.130717
BP	GO:0060997	dendritic spine morphogenesis	-2.64575	0.0134169	7	PTEN	-0.140505
BP	GO:0060997	dendritic spine morphogenesis	-2.64575	0.0134169	7	EPHB2	-0.146572
BP	GO:0060997	dendritic spine morphogenesis	-2.64575	0.0134169	7	CDK5R1	-0.154988
BP	GO:0060997	dendritic spine morphogenesis	-2.64575	0.0134169	7	RELN	-0.177858
BP	GO:0060997	dendritic spine morphogenesis	-2.64575	0.0134169	7	TANC2	-0.189917
BP	GO:0090068	positive regulation of cell cycle process	2.64575	0.01506	7	UBE2C	0.356251
BP	GO:0090068	positive regulation of cell cycle process	2.64575	0.01506	7	CCNB1	0.315843
BP	GO:0090068	positive regulation of cell cycle process	2.64575	0.01506	7	CDK1	0.308933
BP	GO:0090068	positive regulation of cell cycle process	2.64575	0.01506	7	NUSAP1	0.291443
BP	GO:0090068	positive regulation of cell cycle process	2.64575	0.01506	7	NDC80	0.279938
BP	GO:0090068	positive regulation of cell cycle process	2.64575	0.01506	7	HSPA2	0.249846
BP	GO:0090068	positive regulation of cell cycle process	2.64575	0.01506	7	ECT2	0.22208
BP	GO:0065009	regulation of molecular function	-2.15141	0.0155405	70	SLC4A1	1.31711
BP	GO:0065009	regulation of molecular function	-2.15141	0.0155405	70	C3	1.12681
BP	GO:0065009	regulation of molecular function	-2.15141	0.0155405	70	PLAU	0.935662
BP	GO:0065009	regulation of molecular function	-2.15141	0.0155405	70	TIMP1	0.684487
BP	GO:0065009	regulation of molecular function	-2.15141	0.0155405	70	HCLS1	0.414155
BP	GO:0065009	regulation of molecular function	-2.15141	0.0155405	70	PTTG1	0.399268
BP	GO:0065009	regulation of molecular function	-2.15141	0.0155405	70	ST5	0.357916
BP	GO:0065009	regulation of molecular function	-2.15141	0.0155405	70	CCNB1	0.315843
BP	GO:0065009	regulation of molecular function	-2.15141	0.0155405	70	CDKN2C	0.276606
BP	GO:0065009	regulation of molecular function	-2.15141	0.0155405	70	DHFR	0.273781
BP	GO:0065009	regulation of molecular function	-2.15141	0.0155405	70	CKS2	0.25861
BP	GO:0065009	regulation of molecular function	-2.15141	0.0155405	70	HSPA2	0.249846
BP	GO:0065009	regulation of molecular function	-2.15141	0.0155405	70	TACC3	0.245748
BP	GO:0065009	regulation of molecular function	-2.15141	0.0155405	70	ECT2	0.22208
BP	GO:0065009	regulation of molecular function	-2.15141	0.0155405	70	CCS	0.191504
BP	GO:0065009	regulation of molecular function	-2.15141	0.0155405	70	TPX2	0.190858
BP	GO:0065009	regulation of molecular function	-2.15141	0.0155405	70	LOC691807	0.169334
BP	GO:0065009	regulation of molecular function	-2.15141	0.0155405	70	CCNF	0.165494
BP	GO:0065009	regulation of molecular function	-2.15141	0.0155405	70	RFC2	0.150976
BP	GO:0065009	regulation of molecular function	-2.15141	0.0155405	70	CCND1	0.1451
BP	GO:0065009	regulation of molecular function	-2.15141	0.0155405	70	AIDA	0.135645
BP	GO:0065009	regulation of molecular function	-2.15141	0.0155405	70	EEF1D	0.114744
BP	GO:0065009	regulation of molecular function	-2.15141	0.0155405	70	FAM173A	0.102707
BP	GO:0065009	regulation of molecular function	-2.15141	0.0155405	70	ARHGEF25	0.102434
BP	GO:0065009	regulation of molecular function	-2.15141	0.0155405	70	BCAP31	0.0913224
BP	GO:0065009	regulation of molecular function	-2.15141	0.0155405	70	ARL6IP1	0.0825647
BP	GO:0065009	regulation of molecular function	-2.15141	0.0155405	70	FYN	-0.0544568
BP	GO:0065009	regulation of molecular function	-2.15141	0.0155405	70	MAPK8IP2	-0.064553
BP	GO:0065009	regulation of molecular function	-2.15141	0.0155405	70	MYCBP2	-0.0646438
BP	GO:0065009	regulation of molecular function	-2.15141	0.0155405	70	GBF1	-0.0848416
BP	GO:0065009	regulation of molecular function	-2.15141	0.0155405	70	CBARP	-0.0907863
BP	GO:0065009	regulation of molecular function	-2.15141	0.0155405	70	SBF2	-0.0909772
BP	GO:0065009	regulation of molecular function	-2.15141	0.0155405	70	FAF2	-0.0921162
BP	GO:0065009	regulation of molecular function	-2.15141	0.0155405	70	PKD1	-0.0940519
BP	GO:0065009	regulation of molecular function	-2.15141	0.0155405	70	SLC39A10	-0.0959666
BP	GO:0065009	regulation of molecular function	-2.15141	0.0155405	70	NLGN1	-0.101028
BP	GO:0065009	regulation of molecular function	-2.15141	0.0155405	70	ARHGAP35	-0.106046
BP	GO:0065009	regulation of molecular function	-2.15141	0.0155405	70	ARHGAP23	-0.113525
BP	GO:0065009	regulation of molecular function	-2.15141	0.0155405	70	WNK2	-0.124918
BP	GO:0065009	regulation of molecular function	-2.15141	0.0155405	70	TRIO	-0.130116
BP	GO:0065009	regulation of molecular function	-2.15141	0.0155405	70	IRS2	-0.135219
BP	GO:0065009	regulation of molecular function	-2.15141	0.0155405	70	INSR	-0.135896
BP	GO:0065009	regulation of molecular function	-2.15141	0.0155405	70	RAPGEF1	-0.135991
BP	GO:0065009	regulation of molecular function	-2.15141	0.0155405	70	CRTC1	-0.137857
BP	GO:0065009	regulation of molecular function	-2.15141	0.0155405	70	PTEN	-0.140505
BP	GO:0065009	regulation of molecular function	-2.15141	0.0155405	70	NTRK3	-0.140778
BP	GO:0065009	regulation of molecular function	-2.15141	0.0155405	70	DOCK3	-0.143827
BP	GO:0065009	regulation of molecular function	-2.15141	0.0155405	70	APC2	-0.145919
BP	GO:0065009	regulation of molecular function	-2.15141	0.0155405	70	EPHB2	-0.146572
BP	GO:0065009	regulation of molecular function	-2.15141	0.0155405	70	IQSEC1	-0.147009
BP	GO:0065009	regulation of molecular function	-2.15141	0.0155405	70	CDK5R1	-0.154988
BP	GO:0065009	regulation of molecular function	-2.15141	0.0155405	70	MOB1B	-0.156852
BP	GO:0065009	regulation of molecular function	-2.15141	0.0155405	70	AKAP6	-0.157316
BP	GO:0065009	regulation of molecular function	-2.15141	0.0155405	70	RABGAP1L	-0.157727
BP	GO:0065009	regulation of molecular function	-2.15141	0.0155405	70	PDE4D	-0.159957
BP	GO:0065009	regulation of molecular function	-2.15141	0.0155405	70	OSBPL8	-0.162282
BP	GO:0065009	regulation of molecular function	-2.15141	0.0155405	70	BMP2K	-0.164485
BP	GO:0065009	regulation of molecular function	-2.15141	0.0155405	70	AGAP1	-0.165011
BP	GO:0065009	regulation of molecular function	-2.15141	0.0155405	70	ADD2	-0.171365
BP	GO:0065009	regulation of molecular function	-2.15141	0.0155405	70	LRRC55	-0.172433
BP	GO:0065009	regulation of molecular function	-2.15141	0.0155405	70	RELN	-0.177858
BP	GO:0065009	regulation of molecular function	-2.15141	0.0155405	70	PRKAR2A	-0.179319
BP	GO:0065009	regulation of molecular function	-2.15141	0.0155405	70	HIP1	-0.185418
BP	GO:0065009	regulation of molecular function	-2.15141	0.0155405	70	BIRC6	-0.188435
BP	GO:0065009	regulation of molecular function	-2.15141	0.0155405	70	GSK3B	-0.196903
BP	GO:0065009	regulation of molecular function	-2.15141	0.0155405	70	HDAC4	-0.207762
BP	GO:0065009	regulation of molecular function	-2.15141	0.0155405	70	TNKS	-0.208182
BP	GO:0065009	regulation of molecular function	-2.15141	0.0155405	70	ARFGEF3	-0.21763
BP	GO:0065009	regulation of molecular function	-2.15141	0.0155405	70	MTDH	-0.222112
BP	GO:0065009	regulation of molecular function	-2.15141	0.0155405	70	SMCR8	-0.227145
BP	GO:0045787	positive regulation of cell cycle	2.82843	0.0163043	8	UBE2C	0.356251
BP	GO:0045787	positive regulation of cell cycle	2.82843	0.0163043	8	CCNB1	0.315843
BP	GO:0045787	positive regulation of cell cycle	2.82843	0.0163043	8	CDK1	0.308933
BP	GO:0045787	positive regulation of cell cycle	2.82843	0.0163043	8	NUSAP1	0.291443
BP	GO:0045787	positive regulation of cell cycle	2.82843	0.0163043	8	NDC80	0.279938
BP	GO:0045787	positive regulation of cell cycle	2.82843	0.0163043	8	CKS2	0.25861
BP	GO:0045787	positive regulation of cell cycle	2.82843	0.0163043	8	HSPA2	0.249846
BP	GO:0045787	positive regulation of cell cycle	2.82843	0.0163043	8	ECT2	0.22208
BP	GO:0002246	wound healing involved in inflammatory response	1.41421	0.0165225	2	HMOX1	2.30438
BP	GO:0002246	wound healing involved in inflammatory response	1.41421	0.0165225	2	TIMP1	0.684487
BP	GO:0045930	negative regulation of mitotic cell cycle	2.82843	0.0174978	8	CCNB1	0.315843
BP	GO:0045930	negative regulation of mitotic cell cycle	2.82843	0.0174978	8	CDK1	0.308933
BP	GO:0045930	negative regulation of mitotic cell cycle	2.82843	0.0174978	8	NDC80	0.279938
BP	GO:0045930	negative regulation of mitotic cell cycle	2.82843	0.0174978	8	BRCA1	0.247508
BP	GO:0045930	negative regulation of mitotic cell cycle	2.82843	0.0174978	8	BUB1B	0.237369
BP	GO:0045930	negative regulation of mitotic cell cycle	2.82843	0.0174978	8	BUB1	0.197699
BP	GO:0045930	negative regulation of mitotic cell cycle	2.82843	0.0174978	8	RPA2	0.174822
BP	GO:0045930	negative regulation of mitotic cell cycle	2.82843	0.0174978	8	CCND1	0.1451
BP	GO:0061001	regulation of dendritic spine morphogenesis	-2.44949	0.017686	6	NLGN1	-0.101028
BP	GO:0061001	regulation of dendritic spine morphogenesis	-2.44949	0.017686	6	KIF1A	-0.130717
BP	GO:0061001	regulation of dendritic spine morphogenesis	-2.44949	0.017686	6	PTEN	-0.140505
BP	GO:0061001	regulation of dendritic spine morphogenesis	-2.44949	0.017686	6	CDK5R1	-0.154988
BP	GO:0061001	regulation of dendritic spine morphogenesis	-2.44949	0.017686	6	RELN	-0.177858
BP	GO:0061001	regulation of dendritic spine morphogenesis	-2.44949	0.017686	6	TANC2	-0.189917
BP	GO:0071173	spindle assembly checkpoint signaling	2	0.0178828	4	CCNB1	0.315843
BP	GO:0071173	spindle assembly checkpoint signaling	2	0.0178828	4	NDC80	0.279938
BP	GO:0071173	spindle assembly checkpoint signaling	2	0.0178828	4	BUB1B	0.237369
BP	GO:0071173	spindle assembly checkpoint signaling	2	0.0178828	4	BUB1	0.197699
BP	GO:0071174	mitotic spindle checkpoint signaling	2	0.0178828	4	CCNB1	0.315843
BP	GO:0071174	mitotic spindle checkpoint signaling	2	0.0178828	4	NDC80	0.279938
BP	GO:0071174	mitotic spindle checkpoint signaling	2	0.0178828	4	BUB1B	0.237369
BP	GO:0071174	mitotic spindle checkpoint signaling	2	0.0178828	4	BUB1	0.197699
BP	GO:0007094	mitotic spindle assembly checkpoint signaling	2	0.0178828	4	CCNB1	0.315843
BP	GO:0007094	mitotic spindle assembly checkpoint signaling	2	0.0178828	4	NDC80	0.279938
BP	GO:0007094	mitotic spindle assembly checkpoint signaling	2	0.0178828	4	BUB1B	0.237369
BP	GO:0007094	mitotic spindle assembly checkpoint signaling	2	0.0178828	4	BUB1	0.197699
BP	GO:0000079	regulation of cyclin-dependent protein serine/threonine kinase activity	0.707107	0.0182188	8	CCNB1	0.315843
BP	GO:0000079	regulation of cyclin-dependent protein serine/threonine kinase activity	0.707107	0.0182188	8	CDKN2C	0.276606
BP	GO:0000079	regulation of cyclin-dependent protein serine/threonine kinase activity	0.707107	0.0182188	8	CKS2	0.25861
BP	GO:0000079	regulation of cyclin-dependent protein serine/threonine kinase activity	0.707107	0.0182188	8	CCNF	0.165494
BP	GO:0000079	regulation of cyclin-dependent protein serine/threonine kinase activity	0.707107	0.0182188	8	CCND1	0.1451
BP	GO:0000079	regulation of cyclin-dependent protein serine/threonine kinase activity	0.707107	0.0182188	8	PKD1	-0.0940519
BP	GO:0000079	regulation of cyclin-dependent protein serine/threonine kinase activity	0.707107	0.0182188	8	PTEN	-0.140505
BP	GO:0000079	regulation of cyclin-dependent protein serine/threonine kinase activity	0.707107	0.0182188	8	CDK5R1	-0.154988
BP	GO:1901988	negative regulation of cell cycle phase transition	2.82843	0.0182212	8	CCNB1	0.315843
BP	GO:1901988	negative regulation of cell cycle phase transition	2.82843	0.0182212	8	CDK1	0.308933
BP	GO:1901988	negative regulation of cell cycle phase transition	2.82843	0.0182212	8	NDC80	0.279938
BP	GO:1901988	negative regulation of cell cycle phase transition	2.82843	0.0182212	8	BRCA1	0.247508
BP	GO:1901988	negative regulation of cell cycle phase transition	2.82843	0.0182212	8	BUB1B	0.237369
BP	GO:1901988	negative regulation of cell cycle phase transition	2.82843	0.0182212	8	BUB1	0.197699
BP	GO:1901988	negative regulation of cell cycle phase transition	2.82843	0.0182212	8	RPA2	0.174822
BP	GO:1901988	negative regulation of cell cycle phase transition	2.82843	0.0182212	8	CCND1	0.1451
BP	GO:0022898	regulation of transmembrane transporter activity	-1.94145	0.018504	13	HSPA2	0.249846
BP	GO:0022898	regulation of transmembrane transporter activity	-1.94145	0.018504	13	LOC691807	0.169334
BP	GO:0022898	regulation of transmembrane transporter activity	-1.94145	0.018504	13	FAM173A	0.102707
BP	GO:0022898	regulation of transmembrane transporter activity	-1.94145	0.018504	13	MAPK8IP2	-0.064553
BP	GO:0022898	regulation of transmembrane transporter activity	-1.94145	0.018504	13	CBARP	-0.0907863
BP	GO:0022898	regulation of transmembrane transporter activity	-1.94145	0.018504	13	NLGN1	-0.101028
BP	GO:0022898	regulation of transmembrane transporter activity	-1.94145	0.018504	13	WNK2	-0.124918
BP	GO:0022898	regulation of transmembrane transporter activity	-1.94145	0.018504	13	PTEN	-0.140505
BP	GO:0022898	regulation of transmembrane transporter activity	-1.94145	0.018504	13	EPHB2	-0.146572
BP	GO:0022898	regulation of transmembrane transporter activity	-1.94145	0.018504	13	AKAP6	-0.157316
BP	GO:0022898	regulation of transmembrane transporter activity	-1.94145	0.018504	13	PDE4D	-0.159957
BP	GO:0022898	regulation of transmembrane transporter activity	-1.94145	0.018504	13	LRRC55	-0.172433
BP	GO:0022898	regulation of transmembrane transporter activity	-1.94145	0.018504	13	RELN	-0.177858
BP	GO:0060099	regulation of phagocytosis, engulfment	1.41421	0.0196032	2	ALOX15	2.22513
BP	GO:0060099	regulation of phagocytosis, engulfment	1.41421	0.0196032	2	C3	1.12681
BP	GO:1905153	regulation of membrane invagination	1.41421	0.0196032	2	ALOX15	2.22513
BP	GO:1905153	regulation of membrane invagination	1.41421	0.0196032	2	C3	1.12681
BP	GO:0031577	spindle checkpoint signaling	2	0.0203707	4	CCNB1	0.315843
BP	GO:0031577	spindle checkpoint signaling	2	0.0203707	4	NDC80	0.279938
BP	GO:0031577	spindle checkpoint signaling	2	0.0203707	4	BUB1B	0.237369
BP	GO:0031577	spindle checkpoint signaling	2	0.0203707	4	BUB1	0.197699
BP	GO:0034101	erythrocyte homeostasis	1.73205	0.0206894	3	ALAS2	2.72801
BP	GO:0034101	erythrocyte homeostasis	1.73205	0.0206894	3	HMOX1	2.30438
BP	GO:0034101	erythrocyte homeostasis	1.73205	0.0206894	3	SLC4A1	1.31711
BP	GO:0034764	positive regulation of transmembrane transport	-1.1547	0.0210651	12	C3	1.12681
BP	GO:0034764	positive regulation of transmembrane transport	-1.1547	0.0210651	12	HSPA2	0.249846
BP	GO:0034764	positive regulation of transmembrane transport	-1.1547	0.0210651	12	FAM173A	0.102707
BP	GO:0034764	positive regulation of transmembrane transport	-1.1547	0.0210651	12	ARL6IP1	0.0825647
BP	GO:0034764	positive regulation of transmembrane transport	-1.1547	0.0210651	12	WNK2	-0.124918
BP	GO:0034764	positive regulation of transmembrane transport	-1.1547	0.0210651	12	IRS2	-0.135219
BP	GO:0034764	positive regulation of transmembrane transport	-1.1547	0.0210651	12	INSR	-0.135896
BP	GO:0034764	positive regulation of transmembrane transport	-1.1547	0.0210651	12	EPHB2	-0.146572
BP	GO:0034764	positive regulation of transmembrane transport	-1.1547	0.0210651	12	AKAP6	-0.157316
BP	GO:0034764	positive regulation of transmembrane transport	-1.1547	0.0210651	12	OSBPL8	-0.162282
BP	GO:0034764	positive regulation of transmembrane transport	-1.1547	0.0210651	12	LRRC55	-0.172433
BP	GO:0034764	positive regulation of transmembrane transport	-1.1547	0.0210651	12	RELN	-0.177858
BP	GO:0106027	neuron projection organization	-2.82843	0.0212139	8	FYN	-0.0544568
BP	GO:0106027	neuron projection organization	-2.82843	0.0212139	8	NLGN1	-0.101028
BP	GO:0106027	neuron projection organization	-2.82843	0.0212139	8	KIF1A	-0.130717
BP	GO:0106027	neuron projection organization	-2.82843	0.0212139	8	PTEN	-0.140505
BP	GO:0106027	neuron projection organization	-2.82843	0.0212139	8	EPHB2	-0.146572
BP	GO:0106027	neuron projection organization	-2.82843	0.0212139	8	CDK5R1	-0.154988
BP	GO:0106027	neuron projection organization	-2.82843	0.0212139	8	RELN	-0.177858
BP	GO:0106027	neuron projection organization	-2.82843	0.0212139	8	TANC2	-0.189917
BP	GO:1904062	regulation of cation transmembrane transport	-1.80739	0.022782	15	CD63	0.280714
BP	GO:1904062	regulation of cation transmembrane transport	-1.80739	0.022782	15	HSPA2	0.249846
BP	GO:1904062	regulation of cation transmembrane transport	-1.80739	0.022782	15	LOC691807	0.169334
BP	GO:1904062	regulation of cation transmembrane transport	-1.80739	0.022782	15	FAM173A	0.102707
BP	GO:1904062	regulation of cation transmembrane transport	-1.80739	0.022782	15	FYN	-0.0544568
BP	GO:1904062	regulation of cation transmembrane transport	-1.80739	0.022782	15	MAPK8IP2	-0.064553
BP	GO:1904062	regulation of cation transmembrane transport	-1.80739	0.022782	15	CBARP	-0.0907863
BP	GO:1904062	regulation of cation transmembrane transport	-1.80739	0.022782	15	NLGN1	-0.101028
BP	GO:1904062	regulation of cation transmembrane transport	-1.80739	0.022782	15	WNK2	-0.124918
BP	GO:1904062	regulation of cation transmembrane transport	-1.80739	0.022782	15	PTEN	-0.140505
BP	GO:1904062	regulation of cation transmembrane transport	-1.80739	0.022782	15	EPHB2	-0.146572
BP	GO:1904062	regulation of cation transmembrane transport	-1.80739	0.022782	15	AKAP6	-0.157316
BP	GO:1904062	regulation of cation transmembrane transport	-1.80739	0.022782	15	PDE4D	-0.159957
BP	GO:1904062	regulation of cation transmembrane transport	-1.80739	0.022782	15	LRRC55	-0.172433
BP	GO:1904062	regulation of cation transmembrane transport	-1.80739	0.022782	15	RELN	-0.177858
BP	GO:0045841	negative regulation of mitotic metaphase/anaphase transition	2	0.0231046	4	CCNB1	0.315843
BP	GO:0045841	negative regulation of mitotic metaphase/anaphase transition	2	0.0231046	4	NDC80	0.279938
BP	GO:0045841	negative regulation of mitotic metaphase/anaphase transition	2	0.0231046	4	BUB1B	0.237369
BP	GO:0045841	negative regulation of mitotic metaphase/anaphase transition	2	0.0231046	4	BUB1	0.197699
BP	GO:2000816	negative regulation of mitotic sister chromatid separation	2	0.0231046	4	CCNB1	0.315843
BP	GO:2000816	negative regulation of mitotic sister chromatid separation	2	0.0231046	4	NDC80	0.279938
BP	GO:2000816	negative regulation of mitotic sister chromatid separation	2	0.0231046	4	BUB1B	0.237369
BP	GO:2000816	negative regulation of mitotic sister chromatid separation	2	0.0231046	4	BUB1	0.197699
BP	GO:0033048	negative regulation of mitotic sister chromatid segregation	2	0.0231046	4	CCNB1	0.315843
BP	GO:0033048	negative regulation of mitotic sister chromatid segregation	2	0.0231046	4	NDC80	0.279938
BP	GO:0033048	negative regulation of mitotic sister chromatid segregation	2	0.0231046	4	BUB1B	0.237369
BP	GO:0033048	negative regulation of mitotic sister chromatid segregation	2	0.0231046	4	BUB1	0.197699
BP	GO:0033046	negative regulation of sister chromatid segregation	2	0.0231046	4	CCNB1	0.315843
BP	GO:0033046	negative regulation of sister chromatid segregation	2	0.0231046	4	NDC80	0.279938
BP	GO:0033046	negative regulation of sister chromatid segregation	2	0.0231046	4	BUB1B	0.237369
BP	GO:0033046	negative regulation of sister chromatid segregation	2	0.0231046	4	BUB1	0.197699
BP	GO:0033044	regulation of chromosome organization	2.82843	0.0236543	8	UBE2C	0.356251
BP	GO:0033044	regulation of chromosome organization	2.82843	0.0236543	8	CCNB1	0.315843
BP	GO:0033044	regulation of chromosome organization	2.82843	0.0236543	8	NDC80	0.279938
BP	GO:0033044	regulation of chromosome organization	2.82843	0.0236543	8	BRCA1	0.247508
BP	GO:0033044	regulation of chromosome organization	2.82843	0.0236543	8	TACC3	0.245748
BP	GO:0033044	regulation of chromosome organization	2.82843	0.0236543	8	BUB1B	0.237369
BP	GO:0033044	regulation of chromosome organization	2.82843	0.0236543	8	TOP2A	0.227482
BP	GO:0033044	regulation of chromosome organization	2.82843	0.0236543	8	BUB1	0.197699
BP	GO:0007166	cell surface receptor signaling pathway	3.60555	0.0242671	13	HMOX1	2.30438
BP	GO:0007166	cell surface receptor signaling pathway	3.60555	0.0242671	13	LGALS3	1.18393
BP	GO:0007166	cell surface receptor signaling pathway	3.60555	0.0242671	13	C3	1.12681
BP	GO:0007166	cell surface receptor signaling pathway	3.60555	0.0242671	13	FCGR3A	0.883368
BP	GO:0007166	cell surface receptor signaling pathway	3.60555	0.0242671	13	TIMP1	0.684487
BP	GO:0007166	cell surface receptor signaling pathway	3.60555	0.0242671	13	CSF2RB	0.654015
BP	GO:0007166	cell surface receptor signaling pathway	3.60555	0.0242671	13	SOCS3	0.638128
BP	GO:0007166	cell surface receptor signaling pathway	3.60555	0.0242671	13	CD14	0.557269
BP	GO:0007166	cell surface receptor signaling pathway	3.60555	0.0242671	13	BMP5	0.540184
BP	GO:0007166	cell surface receptor signaling pathway	3.60555	0.0242671	13	TNFRSF12A	0.532596
BP	GO:0007166	cell surface receptor signaling pathway	3.60555	0.0242671	13	ICAM1	0.446246
BP	GO:0007166	cell surface receptor signaling pathway	3.60555	0.0242671	13	DEPDC1B	0.417785
BP	GO:0007166	cell surface receptor signaling pathway	3.60555	0.0242671	13	HCLS1	0.414155
BP	GO:1904029	regulation of cyclin-dependent protein kinase activity	0.707107	0.0264532	8	CCNB1	0.315843
BP	GO:1904029	regulation of cyclin-dependent protein kinase activity	0.707107	0.0264532	8	CDKN2C	0.276606
BP	GO:1904029	regulation of cyclin-dependent protein kinase activity	0.707107	0.0264532	8	CKS2	0.25861
BP	GO:1904029	regulation of cyclin-dependent protein kinase activity	0.707107	0.0264532	8	CCNF	0.165494
BP	GO:1904029	regulation of cyclin-dependent protein kinase activity	0.707107	0.0264532	8	CCND1	0.1451
BP	GO:1904029	regulation of cyclin-dependent protein kinase activity	0.707107	0.0264532	8	PKD1	-0.0940519
BP	GO:1904029	regulation of cyclin-dependent protein kinase activity	0.707107	0.0264532	8	PTEN	-0.140505
BP	GO:1904029	regulation of cyclin-dependent protein kinase activity	0.707107	0.0264532	8	CDK5R1	-0.154988
BP	GO:1902751	positive regulation of cell cycle G2/M phase transition	2	0.0264597	4	CCNB1	0.315843
BP	GO:1902751	positive regulation of cell cycle G2/M phase transition	2	0.0264597	4	CDK1	0.308933
BP	GO:1902751	positive regulation of cell cycle G2/M phase transition	2	0.0264597	4	HSPA2	0.249846
BP	GO:1902751	positive regulation of cell cycle G2/M phase transition	2	0.0264597	4	CCND1	0.1451
BP	GO:1905819	negative regulation of chromosome separation	2	0.0293708	4	CCNB1	0.315843
BP	GO:1905819	negative regulation of chromosome separation	2	0.0293708	4	NDC80	0.279938
BP	GO:1905819	negative regulation of chromosome separation	2	0.0293708	4	BUB1B	0.237369
BP	GO:1905819	negative regulation of chromosome separation	2	0.0293708	4	BUB1	0.197699
BP	GO:0051985	negative regulation of chromosome segregation	2	0.0293708	4	CCNB1	0.315843
BP	GO:0051985	negative regulation of chromosome segregation	2	0.0293708	4	NDC80	0.279938
BP	GO:0051985	negative regulation of chromosome segregation	2	0.0293708	4	BUB1B	0.237369
BP	GO:0051985	negative regulation of chromosome segregation	2	0.0293708	4	BUB1	0.197699
BP	GO:1902100	negative regulation of metaphase/anaphase transition of cell cycle	2	0.0293708	4	CCNB1	0.315843
BP	GO:1902100	negative regulation of metaphase/anaphase transition of cell cycle	2	0.0293708	4	NDC80	0.279938
BP	GO:1902100	negative regulation of metaphase/anaphase transition of cell cycle	2	0.0293708	4	BUB1B	0.237369
BP	GO:1902100	negative regulation of metaphase/anaphase transition of cell cycle	2	0.0293708	4	BUB1	0.197699
BP	GO:0032409	regulation of transporter activity	-1.94145	0.029719	13	HSPA2	0.249846
BP	GO:0032409	regulation of transporter activity	-1.94145	0.029719	13	LOC691807	0.169334
BP	GO:0032409	regulation of transporter activity	-1.94145	0.029719	13	FAM173A	0.102707
BP	GO:0032409	regulation of transporter activity	-1.94145	0.029719	13	MAPK8IP2	-0.064553
BP	GO:0032409	regulation of transporter activity	-1.94145	0.029719	13	CBARP	-0.0907863
BP	GO:0032409	regulation of transporter activity	-1.94145	0.029719	13	NLGN1	-0.101028
BP	GO:0032409	regulation of transporter activity	-1.94145	0.029719	13	WNK2	-0.124918
BP	GO:0032409	regulation of transporter activity	-1.94145	0.029719	13	PTEN	-0.140505
BP	GO:0032409	regulation of transporter activity	-1.94145	0.029719	13	EPHB2	-0.146572
BP	GO:0032409	regulation of transporter activity	-1.94145	0.029719	13	AKAP6	-0.157316
BP	GO:0032409	regulation of transporter activity	-1.94145	0.029719	13	PDE4D	-0.159957
BP	GO:0032409	regulation of transporter activity	-1.94145	0.029719	13	LRRC55	-0.172433
BP	GO:0032409	regulation of transporter activity	-1.94145	0.029719	13	RELN	-0.177858
BP	GO:0034765	regulation of ion transmembrane transport	-1.69775	0.0300947	17	CD63	0.280714
BP	GO:0034765	regulation of ion transmembrane transport	-1.69775	0.0300947	17	HSPA2	0.249846
BP	GO:0034765	regulation of ion transmembrane transport	-1.69775	0.0300947	17	LOC691807	0.169334
BP	GO:0034765	regulation of ion transmembrane transport	-1.69775	0.0300947	17	FAM173A	0.102707
BP	GO:0034765	regulation of ion transmembrane transport	-1.69775	0.0300947	17	ARL6IP1	0.0825647
BP	GO:0034765	regulation of ion transmembrane transport	-1.69775	0.0300947	17	FYN	-0.0544568
BP	GO:0034765	regulation of ion transmembrane transport	-1.69775	0.0300947	17	MAPK8IP2	-0.064553
BP	GO:0034765	regulation of ion transmembrane transport	-1.69775	0.0300947	17	CBARP	-0.0907863
BP	GO:0034765	regulation of ion transmembrane transport	-1.69775	0.0300947	17	NLGN1	-0.101028
BP	GO:0034765	regulation of ion transmembrane transport	-1.69775	0.0300947	17	WNK2	-0.124918
BP	GO:0034765	regulation of ion transmembrane transport	-1.69775	0.0300947	17	PTEN	-0.140505
BP	GO:0034765	regulation of ion transmembrane transport	-1.69775	0.0300947	17	EPHB2	-0.146572
BP	GO:0034765	regulation of ion transmembrane transport	-1.69775	0.0300947	17	AKAP6	-0.157316
BP	GO:0034765	regulation of ion transmembrane transport	-1.69775	0.0300947	17	PDE4D	-0.159957
BP	GO:0034765	regulation of ion transmembrane transport	-1.69775	0.0300947	17	LRRC55	-0.172433
BP	GO:0034765	regulation of ion transmembrane transport	-1.69775	0.0300947	17	KCNQ2	-0.175257
BP	GO:0034765	regulation of ion transmembrane transport	-1.69775	0.0300947	17	RELN	-0.177858
BP	GO:0042168	heme metabolic process	1.41421	0.0306069	2	ALAS2	2.72801
BP	GO:0042168	heme metabolic process	1.41421	0.0306069	2	HMOX1	2.30438
BP	GO:0048858	cell projection morphogenesis	-4.42635	0.0314612	27	TNFRSF12A	0.532596
BP	GO:0048858	cell projection morphogenesis	-4.42635	0.0314612	27	NES	0.34969
BP	GO:0048858	cell projection morphogenesis	-4.42635	0.0314612	27	FYN	-0.0544568
BP	GO:0048858	cell projection morphogenesis	-4.42635	0.0314612	27	MAPK8IP2	-0.064553
BP	GO:0048858	cell projection morphogenesis	-4.42635	0.0314612	27	MYCBP2	-0.0646438
BP	GO:0048858	cell projection morphogenesis	-4.42635	0.0314612	27	NLGN1	-0.101028
BP	GO:0048858	cell projection morphogenesis	-4.42635	0.0314612	27	ARHGAP35	-0.106046
BP	GO:0048858	cell projection morphogenesis	-4.42635	0.0314612	27	NFASC	-0.109936
BP	GO:0048858	cell projection morphogenesis	-4.42635	0.0314612	27	SARM1	-0.113343
BP	GO:0048858	cell projection morphogenesis	-4.42635	0.0314612	27	TRIO	-0.130116
BP	GO:0048858	cell projection morphogenesis	-4.42635	0.0314612	27	KIF1A	-0.130717
BP	GO:0048858	cell projection morphogenesis	-4.42635	0.0314612	27	DSCAML1	-0.13327
BP	GO:0048858	cell projection morphogenesis	-4.42635	0.0314612	27	PTEN	-0.140505
BP	GO:0048858	cell projection morphogenesis	-4.42635	0.0314612	27	EPHB2	-0.146572
BP	GO:0048858	cell projection morphogenesis	-4.42635	0.0314612	27	KLF7	-0.153341
BP	GO:0048858	cell projection morphogenesis	-4.42635	0.0314612	27	CDK5R1	-0.154988
BP	GO:0048858	cell projection morphogenesis	-4.42635	0.0314612	27	FLRT1	-0.160574
BP	GO:0048858	cell projection morphogenesis	-4.42635	0.0314612	27	DSCAM	-0.169369
BP	GO:0048858	cell projection morphogenesis	-4.42635	0.0314612	27	RELN	-0.177858
BP	GO:0048858	cell projection morphogenesis	-4.42635	0.0314612	27	RNF165	-0.178117
BP	GO:0048858	cell projection morphogenesis	-4.42635	0.0314612	27	TANC2	-0.189917
BP	GO:0048858	cell projection morphogenesis	-4.42635	0.0314612	27	RBFOX2	-0.195186
BP	GO:0048858	cell projection morphogenesis	-4.42635	0.0314612	27	DCC	-0.248971
BP	GO:0048858	cell projection morphogenesis	-4.42635	0.0314612	27	PLXNA4	-0.25145
BP	GO:0048858	cell projection morphogenesis	-4.42635	0.0314612	27	CDKL5	-0.2675
BP	GO:0048858	cell projection morphogenesis	-4.42635	0.0314612	27	TNR	-0.278386
BP	GO:0048858	cell projection morphogenesis	-4.42635	0.0314612	27	ZSWIM8	-0.315484
BP	GO:0007399	nervous system development	-5.89891	0.0316541	69	C3	1.12681
BP	GO:0007399	nervous system development	-5.89891	0.0316541	69	MT2A	0.842136
BP	GO:0007399	nervous system development	-5.89891	0.0316541	69	BMP5	0.540184
BP	GO:0007399	nervous system development	-5.89891	0.0316541	69	TNFRSF12A	0.532596
BP	GO:0007399	nervous system development	-5.89891	0.0316541	69	NES	0.34969
BP	GO:0007399	nervous system development	-5.89891	0.0316541	69	CDKN2C	0.276606
BP	GO:0007399	nervous system development	-5.89891	0.0316541	69	TACC3	0.245748
BP	GO:0007399	nervous system development	-5.89891	0.0316541	69	FABP7	0.232617
BP	GO:0007399	nervous system development	-5.89891	0.0316541	69	ECT2	0.22208
BP	GO:0007399	nervous system development	-5.89891	0.0316541	69	COPS2	0.139038
BP	GO:0007399	nervous system development	-5.89891	0.0316541	69	FYN	-0.0544568
BP	GO:0007399	nervous system development	-5.89891	0.0316541	69	MAPK8IP2	-0.064553
BP	GO:0007399	nervous system development	-5.89891	0.0316541	69	MYCBP2	-0.0646438
BP	GO:0007399	nervous system development	-5.89891	0.0316541	69	ARID1A	-0.073692
BP	GO:0007399	nervous system development	-5.89891	0.0316541	69	HERC1	-0.0748196
BP	GO:0007399	nervous system development	-5.89891	0.0316541	69	PKD1	-0.0940519
BP	GO:0007399	nervous system development	-5.89891	0.0316541	69	NLGN1	-0.101028
BP	GO:0007399	nervous system development	-5.89891	0.0316541	69	CAMSAP1	-0.101503
BP	GO:0007399	nervous system development	-5.89891	0.0316541	69	ARHGAP35	-0.106046
BP	GO:0007399	nervous system development	-5.89891	0.0316541	69	NFASC	-0.109936
BP	GO:0007399	nervous system development	-5.89891	0.0316541	69	SARM1	-0.113343
BP	GO:0007399	nervous system development	-5.89891	0.0316541	69	PCLO	-0.124248
BP	GO:0007399	nervous system development	-5.89891	0.0316541	69	SPEN	-0.124761
BP	GO:0007399	nervous system development	-5.89891	0.0316541	69	TRIO	-0.130116
BP	GO:0007399	nervous system development	-5.89891	0.0316541	69	KIF1A	-0.130717
BP	GO:0007399	nervous system development	-5.89891	0.0316541	69	DSCAML1	-0.13327
BP	GO:0007399	nervous system development	-5.89891	0.0316541	69	IRS2	-0.135219
BP	GO:0007399	nervous system development	-5.89891	0.0316541	69	DCHS1	-0.136336
BP	GO:0007399	nervous system development	-5.89891	0.0316541	69	CRTC1	-0.137857
BP	GO:0007399	nervous system development	-5.89891	0.0316541	69	AKT3	-0.139877
BP	GO:0007399	nervous system development	-5.89891	0.0316541	69	PTEN	-0.140505
BP	GO:0007399	nervous system development	-5.89891	0.0316541	69	MDGA1	-0.145535
BP	GO:0007399	nervous system development	-5.89891	0.0316541	69	APC2	-0.145919
BP	GO:0007399	nervous system development	-5.89891	0.0316541	69	EPHB2	-0.146572
BP	GO:0007399	nervous system development	-5.89891	0.0316541	69	ITPK1	-0.146825
BP	GO:0007399	nervous system development	-5.89891	0.0316541	69	KLF7	-0.153341
BP	GO:0007399	nervous system development	-5.89891	0.0316541	69	CDK5R1	-0.154988
BP	GO:0007399	nervous system development	-5.89891	0.0316541	69	NF1X	-0.157675
BP	GO:0007399	nervous system development	-5.89891	0.0316541	69	FLRT1	-0.160574
BP	GO:0007399	nervous system development	-5.89891	0.0316541	69	DSCAM	-0.169369
BP	GO:0007399	nervous system development	-5.89891	0.0316541	69	ADD2	-0.171365
BP	GO:0007399	nervous system development	-5.89891	0.0316541	69	RELN	-0.177858
BP	GO:0007399	nervous system development	-5.89891	0.0316541	69	RNF165	-0.178117
BP	GO:0007399	nervous system development	-5.89891	0.0316541	69	TENM3	-0.179505
BP	GO:0007399	nervous system development	-5.89891	0.0316541	69	TANC2	-0.189917
BP	GO:0007399	nervous system development	-5.89891	0.0316541	69	SOX5	-0.191406
BP	GO:0007399	nervous system development	-5.89891	0.0316541	69	RBFOX2	-0.195186
BP	GO:0007399	nervous system development	-5.89891	0.0316541	69	GSK3B	-0.196903
BP	GO:0007399	nervous system development	-5.89891	0.0316541	69	KIF26A	-0.207126
BP	GO:0007399	nervous system development	-5.89891	0.0316541	69	TRIM67	-0.23348
BP	GO:0007399	nervous system development	-5.89891	0.0316541	69	SHC3	-0.236584
BP	GO:0007399	nervous system development	-5.89891	0.0316541	69	DCC	-0.248971
BP	GO:0007399	nervous system development	-5.89891	0.0316541	69	PLXNA4	-0.25145
BP	GO:0007399	nervous system development	-5.89891	0.0316541	69	MYRF	-0.251769
BP	GO:0007399	nervous system development	-5.89891	0.0316541	69	ZBTB16	-0.256402
BP	GO:0007399	nervous system development	-5.89891	0.0316541	69	FAT3	-0.259978
BP	GO:0007399	nervous system development	-5.89891	0.0316541	69	TENM4	-0.266957
BP	GO:0007399	nervous system development	-5.89891	0.0316541	69	CDKL5	-0.2675
BP	GO:0007399	nervous system development	-5.89891	0.0316541	69	NDST1	-0.273905
BP	GO:0007399	nervous system development	-5.89891	0.0316541	69	EIF2B1	-0.275779
BP	GO:0007399	nervous system development	-5.89891	0.0316541	69	TNR	-0.278386
BP	GO:0007399	nervous system development	-5.89891	0.0316541	69	HYDIN	-0.301887
BP	GO:0007399	nervous system development	-5.89891	0.0316541	69	TTBK2	-0.302513
BP	GO:0007399	nervous system development	-5.89891	0.0316541	69	CLSTN2	-0.306938
BP	GO:0007399	nervous system development	-5.89891	0.0316541	69	ZSWIM8	-0.315484
BP	GO:0007399	nervous system development	-5.89891	0.0316541	69	MIB1	-0.331713
BP	GO:0007399	nervous system development	-5.89891	0.0316541	69	DPF3	-0.338784
BP	GO:0007399	nervous system development	-5.89891	0.0316541	69	MECP2	-0.342075
BP	GO:0007399	nervous system development	-5.89891	0.0316541	69	NCOR2	-0.374246
BP	GO:0007417	central nervous system development	-4.21776	0.0322391	38	C3	1.12681
BP	GO:0007417	central nervous system development	-4.21776	0.0322391	38	MT2A	0.842136
BP	GO:0007417	central nervous system development	-4.21776	0.0322391	38	BMP5	0.540184
BP	GO:0007417	central nervous system development	-4.21776	0.0322391	38	CDKN2C	0.276606
BP	GO:0007417	central nervous system development	-4.21776	0.0322391	38	TACC3	0.245748
BP	GO:0007417	central nervous system development	-4.21776	0.0322391	38	FABP7	0.232617
BP	GO:0007417	central nervous system development	-4.21776	0.0322391	38	FYN	-0.0544568
BP	GO:0007417	central nervous system development	-4.21776	0.0322391	38	MYCBP2	-0.0646438
BP	GO:0007417	central nervous system development	-4.21776	0.0322391	38	ARID1A	-0.073692
BP	GO:0007417	central nervous system development	-4.21776	0.0322391	38	HERC1	-0.0748196
BP	GO:0007417	central nervous system development	-4.21776	0.0322391	38	PKD1	-0.0940519
BP	GO:0007417	central nervous system development	-4.21776	0.0322391	38	ARHGAP35	-0.106046
BP	GO:0007417	central nervous system development	-4.21776	0.0322391	38	TRIO	-0.130116
BP	GO:0007417	central nervous system development	-4.21776	0.0322391	38	KIF1A	-0.130717
BP	GO:0007417	central nervous system development	-4.21776	0.0322391	38	DSCAML1	-0.13327
BP	GO:0007417	central nervous system development	-4.21776	0.0322391	38	IRS2	-0.135219
BP	GO:0007417	central nervous system development	-4.21776	0.0322391	38	AKT3	-0.139877
BP	GO:0007417	central nervous system development	-4.21776	0.0322391	38	PTEN	-0.140505
BP	GO:0007417	central nervous system development	-4.21776	0.0322391	38	MDGA1	-0.145535
BP	GO:0007417	central nervous system development	-4.21776	0.0322391	38	EPHB2	-0.146572
BP	GO:0007417	central nervous system development	-4.21776	0.0322391	38	CDK5R1	-0.154988
BP	GO:0007417	central nervous system development	-4.21776	0.0322391	38	NF1X	-0.157675
BP	GO:0007417	central nervous system development	-4.21776	0.0322391	38	RELN	-0.177858
BP	GO:0007417	central nervous system development	-4.21776	0.0322391	38	RBFOX2	-0.195186
BP	GO:0007417	central nervous system development	-4.21776	0.0322391	38	GSK3B	-0.196903
BP	GO:0007417	central nervous system development	-4.21776	0.0322391	38	SHC3	-0.236584
BP	GO:0007417	central nervous system development	-4.21776	0.0322391	38	DCC	-0.248971
BP	GO:0007417	central nervous system development	-4.21776	0.0322391	38	PLXNA4	-0.25145
BP	GO:0007417	central nervous system development	-4.21776	0.0322391	38	MYRF	-0.251769
BP	GO:0007417	central nervous system development	-4.21776	0.0322391	38	ZBTB16	-0.256402
BP	GO:0007417	central nervous system development	-4.21776	0.0322391	38	TENM4	-0.266957
BP	GO:0007417	central nervous system development	-4.21776	0.0322391	38	NDST1	-0.273905
BP	GO:0007417	central nervous system development	-4.21776	0.0322391	38	EIF2B1	-0.275779
BP	GO:0007417	central nervous system development	-4.21776	0.0322391	38	TNR	-0.278386
BP	GO:0007417	central nervous system development	-4.21776	0.0322391	38	HYDIN	-0.301887
BP	GO:0007417	central nervous system development	-4.21776	0.0322391	38	TTBK2	-0.302513
BP	GO:0007417	central nervous system development	-4.21776	0.0322391	38	MECP2	-0.342075
BP	GO:0007417	central nervous system development	-4.21776	0.0322391	38	NCOR2	-0.374246
BP	GO:2001251	negative regulation of chromosome organization	2.23607	0.0325031	5	CCNB1	0.315843
BP	GO:2001251	negative regulation of chromosome organization	2.23607	0.0325031	5	NDC80	0.279938
BP	GO:2001251	negative regulation of chromosome organization	2.23607	0.0325031	5	BUB1B	0.237369
BP	GO:2001251	negative regulation of chromosome organization	2.23607	0.0325031	5	TOP2A	0.227482
BP	GO:2001251	negative regulation of chromosome organization	2.23607	0.0325031	5	BUB1	0.197699
BP	GO:0033047	regulation of mitotic sister chromatid segregation	2	0.0329341	4	CCNB1	0.315843
BP	GO:0033047	regulation of mitotic sister chromatid segregation	2	0.0329341	4	NDC80	0.279938
BP	GO:0033047	regulation of mitotic sister chromatid segregation	2	0.0329341	4	BUB1B	0.237369
BP	GO:0033047	regulation of mitotic sister chromatid segregation	2	0.0329341	4	BUB1	0.197699
BP	GO:1902041	regulation of extrinsic apoptotic signaling pathway via death domain receptors	2	0.0342753	4	HMOX1	2.30438
BP	GO:1902041	regulation of extrinsic apoptotic signaling pathway via death domain receptors	2	0.0342753	4	LGALS3	1.18393
BP	GO:1902041	regulation of extrinsic apoptotic signaling pathway via death domain receptors	2	0.0342753	4	ICAM1	0.446246
BP	GO:1902041	regulation of extrinsic apoptotic signaling pathway via death domain receptors	2	0.0342753	4	BRCA1	0.247508
BP	GO:0006954	inflammatory response	2.44949	0.0348818	6	HMOX1	2.30438
BP	GO:0006954	inflammatory response	2.44949	0.0348818	6	ALOX15	2.22513
BP	GO:0006954	inflammatory response	2.44949	0.0348818	6	C3	1.12681
BP	GO:0006954	inflammatory response	2.44949	0.0348818	6	TIMP1	0.684487
BP	GO:0006954	inflammatory response	2.44949	0.0348818	6	SOCS3	0.638128
BP	GO:0006954	inflammatory response	2.44949	0.0348818	6	CD14	0.557269
BP	GO:0048667	cell morphogenesis involved in neuron differentiation	-4.6	0.0375182	25	TNFRSF12A	0.532596
BP	GO:0048667	cell morphogenesis involved in neuron differentiation	-4.6	0.0375182	25	FYN	-0.0544568
BP	GO:0048667	cell morphogenesis involved in neuron differentiation	-4.6	0.0375182	25	MAPK8IP2	-0.064553
BP	GO:0048667	cell morphogenesis involved in neuron differentiation	-4.6	0.0375182	25	MYCBP2	-0.0646438
BP	GO:0048667	cell morphogenesis involved in neuron differentiation	-4.6	0.0375182	25	NLGN1	-0.101028
BP	GO:0048667	cell morphogenesis involved in neuron differentiation	-4.6	0.0375182	25	ARHGAP35	-0.106046
BP	GO:0048667	cell morphogenesis involved in neuron differentiation	-4.6	0.0375182	25	NFASC	-0.109936
BP	GO:0048667	cell morphogenesis involved in neuron differentiation	-4.6	0.0375182	25	SARM1	-0.113343
BP	GO:0048667	cell morphogenesis involved in neuron differentiation	-4.6	0.0375182	25	TRIO	-0.130116
BP	GO:0048667	cell morphogenesis involved in neuron differentiation	-4.6	0.0375182	25	KIF1A	-0.130717
BP	GO:0048667	cell morphogenesis involved in neuron differentiation	-4.6	0.0375182	25	DSCAML1	-0.13327
BP	GO:0048667	cell morphogenesis involved in neuron differentiation	-4.6	0.0375182	25	PTEN	-0.140505
BP	GO:0048667	cell morphogenesis involved in neuron differentiation	-4.6	0.0375182	25	EPHB2	-0.146572
BP	GO:0048667	cell morphogenesis involved in neuron differentiation	-4.6	0.0375182	25	KLF7	-0.153341
BP	GO:0048667	cell morphogenesis involved in neuron differentiation	-4.6	0.0375182	25	CDK5R1	-0.154988
BP	GO:0048667	cell morphogenesis involved in neuron differentiation	-4.6	0.0375182	25	DSCAM	-0.169369
BP	GO:0048667	cell morphogenesis involved in neuron differentiation	-4.6	0.0375182	25	RELN	-0.177858
BP	GO:0048667	cell morphogenesis involved in neuron differentiation	-4.6	0.0375182	25	RNF165	-0.178117
BP	GO:0048667	cell morphogenesis involved in neuron differentiation	-4.6	0.0375182	25	TANC2	-0.189917
BP	GO:0048667	cell morphogenesis involved in neuron differentiation	-4.6	0.0375182	25	RBFOX2	-0.195186
BP	GO:0048667	cell morphogenesis involved in neuron differentiation	-4.6	0.0375182	25	DCC	-0.248971
BP	GO:0048667	cell morphogenesis involved in neuron differentiation	-4.6	0.0375182	25	PLXNA4	-0.25145
BP	GO:0048667	cell morphogenesis involved in neuron differentiation	-4.6	0.0375182	25	CDKL5	-0.2675
BP	GO:0048667	cell morphogenesis involved in neuron differentiation	-4.6	0.0375182	25	TNR	-0.278386
BP	GO:0048667	cell morphogenesis involved in neuron differentiation	-4.6	0.0375182	25	ZSWIM8	-0.315484
BP	GO:0051321	meiotic cell cycle	2.82843	0.0375197	8	PTTG1	0.399268
BP	GO:0051321	meiotic cell cycle	2.82843	0.0375197	8	NDC80	0.279938
BP	GO:0051321	meiotic cell cycle	2.82843	0.0375197	8	CKS2	0.25861
BP	GO:0051321	meiotic cell cycle	2.82843	0.0375197	8	HSPA2	0.249846
BP	GO:0051321	meiotic cell cycle	2.82843	0.0375197	8	TOP2A	0.227482
BP	GO:0051321	meiotic cell cycle	2.82843	0.0375197	8	BUB1	0.197699
BP	GO:0051321	meiotic cell cycle	2.82843	0.0375197	8	MKI67	0.164544
BP	GO:0051321	meiotic cell cycle	2.82843	0.0375197	8	SMC4	0.148684
BP	GO:0002262	myeloid cell homeostasis	1.73205	0.0384505	3	ALAS2	2.72801
BP	GO:0002262	myeloid cell homeostasis	1.73205	0.0384505	3	HMOX1	2.30438
BP	GO:0002262	myeloid cell homeostasis	1.73205	0.0384505	3	SLC4A1	1.31711
BP	GO:0007623	circadian rhythm	-1.73205	0.0460898	12	CDK1	0.308933
BP	GO:0007623	circadian rhythm	-1.73205	0.0460898	12	TOP2A	0.227482
BP	GO:0007623	circadian rhythm	-1.73205	0.0460898	12	RBM4	0.160234
BP	GO:0007623	circadian rhythm	-1.73205	0.0460898	12	MYCBP2	-0.0646438
BP	GO:0007623	circadian rhythm	-1.73205	0.0460898	12	RAI1	-0.0945182
BP	GO:0007623	circadian rhythm	-1.73205	0.0460898	12	NLGN1	-0.101028
BP	GO:0007623	circadian rhythm	-1.73205	0.0460898	12	HUWE1	-0.119062
BP	GO:0007623	circadian rhythm	-1.73205	0.0460898	12	CRTC1	-0.137857
BP	GO:0007623	circadian rhythm	-1.73205	0.0460898	12	CRY1	-0.138185
BP	GO:0007623	circadian rhythm	-1.73205	0.0460898	12	PTEN	-0.140505
BP	GO:0007623	circadian rhythm	-1.73205	0.0460898	12	KMT2A	-0.181269
BP	GO:0007623	circadian rhythm	-1.73205	0.0460898	12	PER1	-0.187291
BP	GO:0032922	circadian regulation of gene expression	-1.88982	0.0485614	7	RBM4	0.160234
BP	GO:0032922	circadian regulation of gene expression	-1.88982	0.0485614	7	MYCBP2	-0.0646438
BP	GO:0032922	circadian regulation of gene expression	-1.88982	0.0485614	7	RAI1	-0.0945182
BP	GO:0032922	circadian regulation of gene expression	-1.88982	0.0485614	7	HUWE1	-0.119062
BP	GO:0032922	circadian regulation of gene expression	-1.88982	0.0485614	7	CRY1	-0.138185
BP	GO:0032922	circadian regulation of gene expression	-1.88982	0.0485614	7	KMT2A	-0.181269
BP	GO:0032922	circadian regulation of gene expression	-1.88982	0.0485614	7	PER1	-0.187291

## Sheet: GOplot 72H GMH vs Cont
category	ID	term	zscore	adj_pval	count	genes	logFC
BP	GO:0002376	immune system process	14.8997	4.25724e-45	222	MMP8	6.14465
BP	GO:0002376	immune system process	14.8997	4.25724e-45	222	HMOX1	3.56508
BP	GO:0002376	immune system process	14.8997	4.25724e-45	222	LGALS3	3.4869
BP	GO:0002376	immune system process	14.8997	4.25724e-45	222	CLEC4D	3.38297
BP	GO:0002376	immune system process	14.8997	4.25724e-45	222	ITGAX	3.33496
BP	GO:0002376	immune system process	14.8997	4.25724e-45	222	LILRB4	3.00968
BP	GO:0002376	immune system process	14.8997	4.25724e-45	222	CCL2	2.81103
BP	GO:0002376	immune system process	14.8997	4.25724e-45	222	FCNB	2.80875
BP	GO:0002376	immune system process	14.8997	4.25724e-45	222	CCL6	2.61248
BP	GO:0002376	immune system process	14.8997	4.25724e-45	222	GPNMB	2.54211
BP	GO:0002376	immune system process	14.8997	4.25724e-45	222	CCL4	2.52929
BP	GO:0002376	immune system process	14.8997	4.25724e-45	222	MMP12	2.40816
BP	GO:0002376	immune system process	14.8997	4.25724e-45	222	TLR5	2.29922
BP	GO:0002376	immune system process	14.8997	4.25724e-45	222	TLR8	2.29685
BP	GO:0002376	immune system process	14.8997	4.25724e-45	222	CLEC7A	1.92907
BP	GO:0002376	immune system process	14.8997	4.25724e-45	222	LST1	1.9156
BP	GO:0002376	immune system process	14.8997	4.25724e-45	222	CCL3	1.87207
BP	GO:0002376	immune system process	14.8997	4.25724e-45	222	GPR183	1.82183
BP	GO:0002376	immune system process	14.8997	4.25724e-45	222	C5AR1	1.81393
BP	GO:0002376	immune system process	14.8997	4.25724e-45	222	MYO1G	1.71445
BP	GO:0002376	immune system process	14.8997	4.25724e-45	222	APOBEC1	1.69172
BP	GO:0002376	immune system process	14.8997	4.25724e-45	222	CD68	1.63554
BP	GO:0002376	immune system process	14.8997	4.25724e-45	222	CXCL13	1.62221
BP	GO:0002376	immune system process	14.8997	4.25724e-45	222	CCL7	1.58985
BP	GO:0002376	immune system process	14.8997	4.25724e-45	222	SLC11A1	1.55564
BP	GO:0002376	immune system process	14.8997	4.25724e-45	222	PLA2G7	1.47262
BP	GO:0002376	immune system process	14.8997	4.25724e-45	222	FCGR3A	1.37964
BP	GO:0002376	immune system process	14.8997	4.25724e-45	222	RAB32	1.36532
BP	GO:0002376	immune system process	14.8997	4.25724e-45	222	HCST	1.36256
BP	GO:0002376	immune system process	14.8997	4.25724e-45	222	FGR	1.33086
BP	GO:0002376	immune system process	14.8997	4.25724e-45	222	RAC2	1.23301
BP	GO:0002376	immune system process	14.8997	4.25724e-45	222	AABR07039446.2	1.19327
BP	GO:0002376	immune system process	14.8997	4.25724e-45	222	MYO1F	1.17524
BP	GO:0002376	immune system process	14.8997	4.25724e-45	222	PTPRC	1.11446
BP	GO:0002376	immune system process	14.8997	4.25724e-45	222	ARL11	1.11054
BP	GO:0002376	immune system process	14.8997	4.25724e-45	222	TNFSF18	1.11036
BP	GO:0002376	immune system process	14.8997	4.25724e-45	222	HCLS1	1.07803
BP	GO:0002376	immune system process	14.8997	4.25724e-45	222	CYBB	1.05222
BP	GO:0002376	immune system process	14.8997	4.25724e-45	222	TYROBP	1.00304
BP	GO:0002376	immune system process	14.8997	4.25724e-45	222	CD22	0.995939
BP	GO:0002376	immune system process	14.8997	4.25724e-45	222	ITGAL	0.989002
BP	GO:0002376	immune system process	14.8997	4.25724e-45	222	ITGB2	0.985782
BP	GO:0002376	immune system process	14.8997	4.25724e-45	222	CD14	0.978264
BP	GO:0002376	immune system process	14.8997	4.25724e-45	222	TREM2	0.976216
BP	GO:0002376	immune system process	14.8997	4.25724e-45	222	CD84	0.96368
BP	GO:0002376	immune system process	14.8997	4.25724e-45	222	VAV1	0.962537
BP	GO:0002376	immune system process	14.8997	4.25724e-45	222	KCNN4	0.951841
BP	GO:0002376	immune system process	14.8997	4.25724e-45	222	HLX	0.951222
BP	GO:0002376	immune system process	14.8997	4.25724e-45	222	RAB20	0.907635
BP	GO:0002376	immune system process	14.8997	4.25724e-45	222	CFH	0.901813
BP	GO:0002376	immune system process	14.8997	4.25724e-45	222	SLAMF8	0.887388
BP	GO:0002376	immune system process	14.8997	4.25724e-45	222	FCER1G	0.861641
BP	GO:0002376	immune system process	14.8997	4.25724e-45	222	TLR2	0.858538
BP	GO:0002376	immune system process	14.8997	4.25724e-45	222	PF4	0.855602
BP	GO:0002376	immune system process	14.8997	4.25724e-45	222	HCK	0.849515
BP	GO:0002376	immune system process	14.8997	4.25724e-45	222	FAS	0.844847
BP	GO:0002376	immune system process	14.8997	4.25724e-45	222	C3AR1	0.840281
BP	GO:0002376	immune system process	14.8997	4.25724e-45	222	CTSE	0.826062
BP	GO:0002376	immune system process	14.8997	4.25724e-45	222	CNR2	0.817463
BP	GO:0002376	immune system process	14.8997	4.25724e-45	222	ADGRE1	0.815756
BP	GO:0002376	immune system process	14.8997	4.25724e-45	222	LCP1	0.796653
BP	GO:0002376	immune system process	14.8997	4.25724e-45	222	WDFY4	0.790571
BP	GO:0002376	immune system process	14.8997	4.25724e-45	222	NAIP2	0.784538
BP	GO:0002376	immune system process	14.8997	4.25724e-45	222	CD86	0.779547
BP	GO:0002376	immune system process	14.8997	4.25724e-45	222	SPTA1	0.773294
BP	GO:0002376	immune system process	14.8997	4.25724e-45	222	LAT2	0.770078
BP	GO:0002376	immune system process	14.8997	4.25724e-45	222	LAPTM5	0.759925
BP	GO:0002376	immune system process	14.8997	4.25724e-45	222	CAPG	0.744185
BP	GO:0002376	immune system process	14.8997	4.25724e-45	222	CD4	0.734068
BP	GO:0002376	immune system process	14.8997	4.25724e-45	222	CYBA	0.732676
BP	GO:0002376	immune system process	14.8997	4.25724e-45	222	BTK	0.73245
BP	GO:0002376	immune system process	14.8997	4.25724e-45	222	UNC93B1	0.729601
BP	GO:0002376	immune system process	14.8997	4.25724e-45	222	WAS	0.718302
BP	GO:0002376	immune system process	14.8997	4.25724e-45	222	PTPN6	0.708321
BP	GO:0002376	immune system process	14.8997	4.25724e-45	222	CFD	0.707904
BP	GO:0002376	immune system process	14.8997	4.25724e-45	222	MRC1	0.707784
BP	GO:0002376	immune system process	14.8997	4.25724e-45	222	LCP2	0.706446
BP	GO:0002376	immune system process	14.8997	4.25724e-45	222	DNASE2	0.702942
BP	GO:0002376	immune system process	14.8997	4.25724e-45	222	IRF8	0.701421
BP	GO:0002376	immune system process	14.8997	4.25724e-45	222	VIM	0.696695
BP	GO:0002376	immune system process	14.8997	4.25724e-45	222	EVI2B	0.692171
BP	GO:0002376	immune system process	14.8997	4.25724e-45	222	FCGR2B	0.690288
BP	GO:0002376	immune system process	14.8997	4.25724e-45	222	CTSC	0.689776
BP	GO:0002376	immune system process	14.8997	4.25724e-45	222	FES	0.689167
BP	GO:0002376	immune system process	14.8997	4.25724e-45	222	TRIM55	0.687201
BP	GO:0002376	immune system process	14.8997	4.25724e-45	222	CMKLR1	0.676719
BP	GO:0002376	immune system process	14.8997	4.25724e-45	222	C1QA	0.675995
BP	GO:0002376	immune system process	14.8997	4.25724e-45	222	RASAL3	0.675321
BP	GO:0002376	immune system process	14.8997	4.25724e-45	222	CD1D1	0.675126
BP	GO:0002376	immune system process	14.8997	4.25724e-45	222	FYB1	0.673955
BP	GO:0002376	immune system process	14.8997	4.25724e-45	222	FCGR1A	0.670312
BP	GO:0002376	immune system process	14.8997	4.25724e-45	222	THEMIS2	0.668189
BP	GO:0002376	immune system process	14.8997	4.25724e-45	222	RAB7B	0.667207
BP	GO:0002376	immune system process	14.8997	4.25724e-45	222	SSC5D	0.665804
BP	GO:0002376	immune system process	14.8997	4.25724e-45	222	CD33	0.661388
BP	GO:0002376	immune system process	14.8997	4.25724e-45	222	C2	0.657563
BP	GO:0002376	immune system process	14.8997	4.25724e-45	222	TMEM173	0.652286
BP	GO:0002376	immune system process	14.8997	4.25724e-45	222	C1QC	0.651225
BP	GO:0002376	immune system process	14.8997	4.25724e-45	222	DOCK8	0.649528
BP	GO:0002376	immune system process	14.8997	4.25724e-45	222	GBP5	0.641934
BP	GO:0002376	immune system process	14.8997	4.25724e-45	222	TLR4	0.637604
BP	GO:0002376	immune system process	14.8997	4.25724e-45	222	CD180	0.634188
BP	GO:0002376	immune system process	14.8997	4.25724e-45	222	IRGM	0.631274
BP	GO:0002376	immune system process	14.8997	4.25724e-45	222	TMEM106A	0.616984
BP	GO:0002376	immune system process	14.8997	4.25724e-45	222	IGF1	0.615976
BP	GO:0002376	immune system process	14.8997	4.25724e-45	222	C1QB	0.615141
BP	GO:0002376	immune system process	14.8997	4.25724e-45	222	SASH3	0.613369
BP	GO:0002376	immune system process	14.8997	4.25724e-45	222	NLRP3	0.599852
BP	GO:0002376	immune system process	14.8997	4.25724e-45	222	PLD4	0.596101
BP	GO:0002376	immune system process	14.8997	4.25724e-45	222	TMEM176A	0.591921
BP	GO:0002376	immune system process	14.8997	4.25724e-45	222	CSF1R	0.588342
BP	GO:0002376	immune system process	14.8997	4.25724e-45	222	TNFAIP8L2	0.584184
BP	GO:0002376	immune system process	14.8997	4.25724e-45	222	IKZF1	0.583825
BP	GO:0002376	immune system process	14.8997	4.25724e-45	222	AIF1	0.570454
BP	GO:0002376	immune system process	14.8997	4.25724e-45	222	STAB1	0.569409
BP	GO:0002376	immune system process	14.8997	4.25724e-45	222	TLR7	0.565314
BP	GO:0002376	immune system process	14.8997	4.25724e-45	222	NCKAP1L	0.556941
BP	GO:0002376	immune system process	14.8997	4.25724e-45	222	BLNK	0.555466
BP	GO:0002376	immune system process	14.8997	4.25724e-45	222	CD44	0.552382
BP	GO:0002376	immune system process	14.8997	4.25724e-45	222	SPI1	0.545144
BP	GO:0002376	immune system process	14.8997	4.25724e-45	222	TLR3	0.537578
BP	GO:0002376	immune system process	14.8997	4.25724e-45	222	KLHL6	0.534836
BP	GO:0002376	immune system process	14.8997	4.25724e-45	222	MLKL	0.529707
BP	GO:0002376	immune system process	14.8997	4.25724e-45	222	FGL2	0.528426
BP	GO:0002376	immune system process	14.8997	4.25724e-45	222	ANXA1	0.524433
BP	GO:0002376	immune system process	14.8997	4.25724e-45	222	PRAM1	0.52154
BP	GO:0002376	immune system process	14.8997	4.25724e-45	222	ITGAM	0.517102
BP	GO:0002376	immune system process	14.8997	4.25724e-45	222	PYCARD	0.51484
BP	GO:0002376	immune system process	14.8997	4.25724e-45	222	CXCL16	0.509865
BP	GO:0002376	immune system process	14.8997	4.25724e-45	222	CEBPA	0.503884
BP	GO:0002376	immune system process	14.8997	4.25724e-45	222	PSMB9	0.494434
BP	GO:0002376	immune system process	14.8997	4.25724e-45	222	TCIRG1	0.49441
BP	GO:0002376	immune system process	14.8997	4.25724e-45	222	GBP2	0.492337
BP	GO:0002376	immune system process	14.8997	4.25724e-45	222	GSN	0.490298
BP	GO:0002376	immune system process	14.8997	4.25724e-45	222	IFI30	0.484712
BP	GO:0002376	immune system process	14.8997	4.25724e-45	222	NR1H3	0.48255
BP	GO:0002376	immune system process	14.8997	4.25724e-45	222	STK10	0.479558
BP	GO:0002376	immune system process	14.8997	4.25724e-45	222	LYL1	0.478402
BP	GO:0002376	immune system process	14.8997	4.25724e-45	222	MSN	0.47505
BP	GO:0002376	immune system process	14.8997	4.25724e-45	222	TGFB1	0.473476
BP	GO:0002376	immune system process	14.8997	4.25724e-45	222	FCGRT	0.469409
BP	GO:0002376	immune system process	14.8997	4.25724e-45	222	GRN	0.456549
BP	GO:0002376	immune system process	14.8997	4.25724e-45	222	NMI	0.449698
BP	GO:0002376	immune system process	14.8997	4.25724e-45	222	IRF5	0.446526
BP	GO:0002376	immune system process	14.8997	4.25724e-45	222	LGMN	0.432463
BP	GO:0002376	immune system process	14.8997	4.25724e-45	222	ANXA2	0.420574
BP	GO:0002376	immune system process	14.8997	4.25724e-45	222	CX3CR1	0.420511
BP	GO:0002376	immune system process	14.8997	4.25724e-45	222	TNIP2	0.419395
BP	GO:0002376	immune system process	14.8997	4.25724e-45	222	SLC7A11	0.419265
BP	GO:0002376	immune system process	14.8997	4.25724e-45	222	SYK	0.419033
BP	GO:0002376	immune system process	14.8997	4.25724e-45	222	IRF1	0.418355
BP	GO:0002376	immune system process	14.8997	4.25724e-45	222	GPX1	0.415781
BP	GO:0002376	immune system process	14.8997	4.25724e-45	222	CTSS	0.410431
BP	GO:0002376	immune system process	14.8997	4.25724e-45	222	TRIM25	0.408299
BP	GO:0002376	immune system process	14.8997	4.25724e-45	222	CSF1	0.401592
BP	GO:0002376	immune system process	14.8997	4.25724e-45	222	B4GALT1	0.401309
BP	GO:0002376	immune system process	14.8997	4.25724e-45	222	TNFRSF1A	0.400147
BP	GO:0002376	immune system process	14.8997	4.25724e-45	222	TAPBPL	0.392797
BP	GO:0002376	immune system process	14.8997	4.25724e-45	222	TAL1	0.387399
BP	GO:0002376	immune system process	14.8997	4.25724e-45	222	NFKB2	0.383853
BP	GO:0002376	immune system process	14.8997	4.25724e-45	222	LYN	0.383734
BP	GO:0002376	immune system process	14.8997	4.25724e-45	222	IFIH1	0.383063
BP	GO:0002376	immune system process	14.8997	4.25724e-45	222	IRAK3	0.37571
BP	GO:0002376	immune system process	14.8997	4.25724e-45	222	PARP3	0.373247
BP	GO:0002376	immune system process	14.8997	4.25724e-45	222	AQP4	0.373205
BP	GO:0002376	immune system process	14.8997	4.25724e-45	222	IL6R	0.370269
BP	GO:0002376	immune system process	14.8997	4.25724e-45	222	NRROS	0.369834
BP	GO:0002376	immune system process	14.8997	4.25724e-45	222	AXL	0.36535
BP	GO:0002376	immune system process	14.8997	4.25724e-45	222	TRIM5	0.361763
BP	GO:0002376	immune system process	14.8997	4.25724e-45	222	CCDC88B	0.357001
BP	GO:0002376	immune system process	14.8997	4.25724e-45	222	TAP1	0.355408
BP	GO:0002376	immune system process	14.8997	4.25724e-45	222	CFP	0.350872
BP	GO:0002376	immune system process	14.8997	4.25724e-45	222	CD48	0.34824
BP	GO:0002376	immune system process	14.8997	4.25724e-45	222	ZFP36	0.346983
BP	GO:0002376	immune system process	14.8997	4.25724e-45	222	MITF	0.342657
BP	GO:0002376	immune system process	14.8997	4.25724e-45	222	INPP5D	0.340863
BP	GO:0002376	immune system process	14.8997	4.25724e-45	222	SHC1	0.338396
BP	GO:0002376	immune system process	14.8997	4.25724e-45	222	ACP5	0.336939
BP	GO:0002376	immune system process	14.8997	4.25724e-45	222	NFAM1	0.333885
BP	GO:0002376	immune system process	14.8997	4.25724e-45	222	MMP14	0.329465
BP	GO:0002376	immune system process	14.8997	4.25724e-45	222	PARP14	0.32177
BP	GO:0002376	immune system process	14.8997	4.25724e-45	222	FLI1	0.316584
BP	GO:0002376	immune system process	14.8997	4.25724e-45	222	ALPK1	0.314287
BP	GO:0002376	immune system process	14.8997	4.25724e-45	222	GJA1	0.313919
BP	GO:0002376	immune system process	14.8997	4.25724e-45	222	MYD88	0.312986
BP	GO:0002376	immune system process	14.8997	4.25724e-45	222	UNC13D	0.309156
BP	GO:0002376	immune system process	14.8997	4.25724e-45	222	APOE	0.305716
BP	GO:0002376	immune system process	14.8997	4.25724e-45	222	HPS1	0.299161
BP	GO:0002376	immune system process	14.8997	4.25724e-45	222	LRRK1	0.298057
BP	GO:0002376	immune system process	14.8997	4.25724e-45	222	VSIR	0.293082
BP	GO:0002376	immune system process	14.8997	4.25724e-45	222	AABR07053516.1	0.288667
BP	GO:0002376	immune system process	14.8997	4.25724e-45	222	NFE2L2	0.288113
BP	GO:0002376	immune system process	14.8997	4.25724e-45	222	DCLRE1C	0.285309
BP	GO:0002376	immune system process	14.8997	4.25724e-45	222	LOXL3	0.284665
BP	GO:0002376	immune system process	14.8997	4.25724e-45	222	ZFP36L1	0.27775
BP	GO:0002376	immune system process	14.8997	4.25724e-45	222	IL16	0.271207
BP	GO:0002376	immune system process	14.8997	4.25724e-45	222	NFATC1	0.269909
BP	GO:0002376	immune system process	14.8997	4.25724e-45	222	CARD9	0.262661
BP	GO:0002376	immune system process	14.8997	4.25724e-45	222	TNFSF12	0.260447
BP	GO:0002376	immune system process	14.8997	4.25724e-45	222	EMILIN1	0.260315
BP	GO:0002376	immune system process	14.8997	4.25724e-45	222	CD9	0.259763
BP	GO:0002376	immune system process	14.8997	4.25724e-45	222	CIB1	0.252183
BP	GO:0002376	immune system process	14.8997	4.25724e-45	222	CYP7B1	0.252081
BP	GO:0002376	immune system process	14.8997	4.25724e-45	222	NOTCH2	0.249409
BP	GO:0002376	immune system process	14.8997	4.25724e-45	222	TGFBR2	0.247963
BP	GO:0002376	immune system process	14.8997	4.25724e-45	222	IL17RA	0.247763
BP	GO:0002376	immune system process	14.8997	4.25724e-45	222	SBNO2	0.240836
BP	GO:0002376	immune system process	14.8997	4.25724e-45	222	LTBR	0.237276
BP	GO:0002376	immune system process	14.8997	4.25724e-45	222	OTUD7B	0.233189
BP	GO:0002376	immune system process	14.8997	4.25724e-45	222	SDC4	0.232715
BP	GO:0002376	immune system process	14.8997	4.25724e-45	222	TJP2	0.229938
BP	GO:0002376	immune system process	14.8997	4.25724e-45	222	TTC7A	0.228936
BP	GO:0002376	immune system process	14.8997	4.25724e-45	222	EDNRB	0.228256
BP	GO:0002376	immune system process	14.8997	4.25724e-45	222	CTSH	0.223465
BP	GO:0002376	immune system process	14.8997	4.25724e-45	222	CD276	0.223127
BP	GO:0002376	immune system process	14.8997	4.25724e-45	222	ANO6	0.21945
BP	GO:0002376	immune system process	14.8997	4.25724e-45	222	SFRP1	0.218921
BP	GO:0002376	immune system process	14.8997	4.25724e-45	222	POLM	0.216211
BP	GO:0002376	immune system process	14.8997	4.25724e-45	222	CMTM3	0.216071
BP	GO:0002376	immune system process	14.8997	4.25724e-45	222	STAT4	0.212755
BP	GO:0002376	immune system process	14.8997	4.25724e-45	222	MYO1E	0.208531
BP	GO:0002376	immune system process	14.8997	4.25724e-45	222	AABR07012795.1	0.207685
BP	GO:0002682	regulation of immune system process	11.3137	2.51321e-39	128	MMP8	6.14465
BP	GO:0002682	regulation of immune system process	11.3137	2.51321e-39	128	LGALS3	3.4869
BP	GO:0002682	regulation of immune system process	11.3137	2.51321e-39	128	CLEC4D	3.38297
BP	GO:0002682	regulation of immune system process	11.3137	2.51321e-39	128	LILRB4	3.00968
BP	GO:0002682	regulation of immune system process	11.3137	2.51321e-39	128	CCL2	2.81103
BP	GO:0002682	regulation of immune system process	11.3137	2.51321e-39	128	FCNB	2.80875
BP	GO:0002682	regulation of immune system process	11.3137	2.51321e-39	128	GPNMB	2.54211
BP	GO:0002682	regulation of immune system process	11.3137	2.51321e-39	128	MMP12	2.40816
BP	GO:0002682	regulation of immune system process	11.3137	2.51321e-39	128	TLR8	2.29685
BP	GO:0002682	regulation of immune system process	11.3137	2.51321e-39	128	CLEC7A	1.92907
BP	GO:0002682	regulation of immune system process	11.3137	2.51321e-39	128	LST1	1.9156
BP	GO:0002682	regulation of immune system process	11.3137	2.51321e-39	128	CCL3	1.87207
BP	GO:0002682	regulation of immune system process	11.3137	2.51321e-39	128	GPR183	1.82183
BP	GO:0002682	regulation of immune system process	11.3137	2.51321e-39	128	C5AR1	1.81393
BP	GO:0002682	regulation of immune system process	11.3137	2.51321e-39	128	MYO1G	1.71445
BP	GO:0002682	regulation of immune system process	11.3137	2.51321e-39	128	CD68	1.63554
BP	GO:0002682	regulation of immune system process	11.3137	2.51321e-39	128	CXCL13	1.62221
BP	GO:0002682	regulation of immune system process	11.3137	2.51321e-39	128	CCL7	1.58985
BP	GO:0002682	regulation of immune system process	11.3137	2.51321e-39	128	SLC11A1	1.55564
BP	GO:0002682	regulation of immune system process	11.3137	2.51321e-39	128	PLA2G7	1.47262
BP	GO:0002682	regulation of immune system process	11.3137	2.51321e-39	128	FCGR3A	1.37964
BP	GO:0002682	regulation of immune system process	11.3137	2.51321e-39	128	HCST	1.36256
BP	GO:0002682	regulation of immune system process	11.3137	2.51321e-39	128	FGR	1.33086
BP	GO:0002682	regulation of immune system process	11.3137	2.51321e-39	128	RAC2	1.23301
BP	GO:0002682	regulation of immune system process	11.3137	2.51321e-39	128	MYO1F	1.17524
BP	GO:0002682	regulation of immune system process	11.3137	2.51321e-39	128	PTPRC	1.11446
BP	GO:0002682	regulation of immune system process	11.3137	2.51321e-39	128	TNFSF18	1.11036
BP	GO:0002682	regulation of immune system process	11.3137	2.51321e-39	128	HCLS1	1.07803
BP	GO:0002682	regulation of immune system process	11.3137	2.51321e-39	128	TYROBP	1.00304
BP	GO:0002682	regulation of immune system process	11.3137	2.51321e-39	128	CD22	0.995939
BP	GO:0002682	regulation of immune system process	11.3137	2.51321e-39	128	ITGAL	0.989002
BP	GO:0002682	regulation of immune system process	11.3137	2.51321e-39	128	ITGB2	0.985782
BP	GO:0002682	regulation of immune system process	11.3137	2.51321e-39	128	TREM2	0.976216
BP	GO:0002682	regulation of immune system process	11.3137	2.51321e-39	128	CD84	0.96368
BP	GO:0002682	regulation of immune system process	11.3137	2.51321e-39	128	VAV1	0.962537
BP	GO:0002682	regulation of immune system process	11.3137	2.51321e-39	128	KCNN4	0.951841
BP	GO:0002682	regulation of immune system process	11.3137	2.51321e-39	128	HLX	0.951222
BP	GO:0002682	regulation of immune system process	11.3137	2.51321e-39	128	CFH	0.901813
BP	GO:0002682	regulation of immune system process	11.3137	2.51321e-39	128	SLAMF8	0.887388
BP	GO:0002682	regulation of immune system process	11.3137	2.51321e-39	128	FCER1G	0.861641
BP	GO:0002682	regulation of immune system process	11.3137	2.51321e-39	128	TLR2	0.858538
BP	GO:0002682	regulation of immune system process	11.3137	2.51321e-39	128	C3AR1	0.840281
BP	GO:0002682	regulation of immune system process	11.3137	2.51321e-39	128	CNR2	0.817463
BP	GO:0002682	regulation of immune system process	11.3137	2.51321e-39	128	CD86	0.779547
BP	GO:0002682	regulation of immune system process	11.3137	2.51321e-39	128	SPTA1	0.773294
BP	GO:0002682	regulation of immune system process	11.3137	2.51321e-39	128	LAT2	0.770078
BP	GO:0002682	regulation of immune system process	11.3137	2.51321e-39	128	LAPTM5	0.759925
BP	GO:0002682	regulation of immune system process	11.3137	2.51321e-39	128	CD4	0.734068
BP	GO:0002682	regulation of immune system process	11.3137	2.51321e-39	128	CYBA	0.732676
BP	GO:0002682	regulation of immune system process	11.3137	2.51321e-39	128	BTK	0.73245
BP	GO:0002682	regulation of immune system process	11.3137	2.51321e-39	128	WAS	0.718302
BP	GO:0002682	regulation of immune system process	11.3137	2.51321e-39	128	PTPN6	0.708321
BP	GO:0002682	regulation of immune system process	11.3137	2.51321e-39	128	CFD	0.707904
BP	GO:0002682	regulation of immune system process	11.3137	2.51321e-39	128	LCP2	0.706446
BP	GO:0002682	regulation of immune system process	11.3137	2.51321e-39	128	DNASE2	0.702942
BP	GO:0002682	regulation of immune system process	11.3137	2.51321e-39	128	EVI2B	0.692171
BP	GO:0002682	regulation of immune system process	11.3137	2.51321e-39	128	FCGR2B	0.690288
BP	GO:0002682	regulation of immune system process	11.3137	2.51321e-39	128	CTSC	0.689776
BP	GO:0002682	regulation of immune system process	11.3137	2.51321e-39	128	FES	0.689167
BP	GO:0002682	regulation of immune system process	11.3137	2.51321e-39	128	CMKLR1	0.676719
BP	GO:0002682	regulation of immune system process	11.3137	2.51321e-39	128	C1QA	0.675995
BP	GO:0002682	regulation of immune system process	11.3137	2.51321e-39	128	RASAL3	0.675321
BP	GO:0002682	regulation of immune system process	11.3137	2.51321e-39	128	CD1D1	0.675126
BP	GO:0002682	regulation of immune system process	11.3137	2.51321e-39	128	FCGR1A	0.670312
BP	GO:0002682	regulation of immune system process	11.3137	2.51321e-39	128	THEMIS2	0.668189
BP	GO:0002682	regulation of immune system process	11.3137	2.51321e-39	128	RAB7B	0.667207
BP	GO:0002682	regulation of immune system process	11.3137	2.51321e-39	128	CD33	0.661388
BP	GO:0002682	regulation of immune system process	11.3137	2.51321e-39	128	C2	0.657563
BP	GO:0002682	regulation of immune system process	11.3137	2.51321e-39	128	TMEM173	0.652286
BP	GO:0002682	regulation of immune system process	11.3137	2.51321e-39	128	C1QC	0.651225
BP	GO:0002682	regulation of immune system process	11.3137	2.51321e-39	128	DOCK8	0.649528
BP	GO:0002682	regulation of immune system process	11.3137	2.51321e-39	128	GBP5	0.641934
BP	GO:0002682	regulation of immune system process	11.3137	2.51321e-39	128	TLR4	0.637604
BP	GO:0002682	regulation of immune system process	11.3137	2.51321e-39	128	IRGM	0.631274
BP	GO:0002682	regulation of immune system process	11.3137	2.51321e-39	128	IGF1	0.615976
BP	GO:0002682	regulation of immune system process	11.3137	2.51321e-39	128	C1QB	0.615141
BP	GO:0002682	regulation of immune system process	11.3137	2.51321e-39	128	SASH3	0.613369
BP	GO:0002682	regulation of immune system process	11.3137	2.51321e-39	128	NLRP3	0.599852
BP	GO:0002682	regulation of immune system process	11.3137	2.51321e-39	128	TMEM176A	0.591921
BP	GO:0002682	regulation of immune system process	11.3137	2.51321e-39	128	TNFAIP8L2	0.584184
BP	GO:0002682	regulation of immune system process	11.3137	2.51321e-39	128	IKZF1	0.583825
BP	GO:0002682	regulation of immune system process	11.3137	2.51321e-39	128	AIF1	0.570454
BP	GO:0002682	regulation of immune system process	11.3137	2.51321e-39	128	NCKAP1L	0.556941
BP	GO:0002682	regulation of immune system process	11.3137	2.51321e-39	128	BLNK	0.555466
BP	GO:0002682	regulation of immune system process	11.3137	2.51321e-39	128	SPI1	0.545144
BP	GO:0002682	regulation of immune system process	11.3137	2.51321e-39	128	TLR3	0.537578
BP	GO:0002682	regulation of immune system process	11.3137	2.51321e-39	128	KLHL6	0.534836
BP	GO:0002682	regulation of immune system process	11.3137	2.51321e-39	128	FGL2	0.528426
BP	GO:0002682	regulation of immune system process	11.3137	2.51321e-39	128	ANXA1	0.524433
BP	GO:0002682	regulation of immune system process	11.3137	2.51321e-39	128	PRAM1	0.52154
BP	GO:0002682	regulation of immune system process	11.3137	2.51321e-39	128	ITGAM	0.517102
BP	GO:0002682	regulation of immune system process	11.3137	2.51321e-39	128	PYCARD	0.51484
BP	GO:0002682	regulation of immune system process	11.3137	2.51321e-39	128	CEBPA	0.503884
BP	GO:0002682	regulation of immune system process	11.3137	2.51321e-39	128	NR1H3	0.48255
BP	GO:0002682	regulation of immune system process	11.3137	2.51321e-39	128	STK10	0.479558
BP	GO:0002682	regulation of immune system process	11.3137	2.51321e-39	128	MSN	0.47505
BP	GO:0002682	regulation of immune system process	11.3137	2.51321e-39	128	TGFB1	0.473476
BP	GO:0002682	regulation of immune system process	11.3137	2.51321e-39	128	FCGRT	0.469409
BP	GO:0002682	regulation of immune system process	11.3137	2.51321e-39	128	GRN	0.456549
BP	GO:0002682	regulation of immune system process	11.3137	2.51321e-39	128	LGMN	0.432463
BP	GO:0002682	regulation of immune system process	11.3137	2.51321e-39	128	CX3CR1	0.420511
BP	GO:0002682	regulation of immune system process	11.3137	2.51321e-39	128	TNIP2	0.419395
BP	GO:0002682	regulation of immune system process	11.3137	2.51321e-39	128	SLC7A11	0.419265
BP	GO:0002682	regulation of immune system process	11.3137	2.51321e-39	128	SYK	0.419033
BP	GO:0002682	regulation of immune system process	11.3137	2.51321e-39	128	IRF1	0.418355
BP	GO:0002682	regulation of immune system process	11.3137	2.51321e-39	128	GPX1	0.415781
BP	GO:0002682	regulation of immune system process	11.3137	2.51321e-39	128	CSF1	0.401592
BP	GO:0002682	regulation of immune system process	11.3137	2.51321e-39	128	TAPBPL	0.392797
BP	GO:0002682	regulation of immune system process	11.3137	2.51321e-39	128	TAL1	0.387399
BP	GO:0002682	regulation of immune system process	11.3137	2.51321e-39	128	LYN	0.383734
BP	GO:0002682	regulation of immune system process	11.3137	2.51321e-39	128	IRAK3	0.37571
BP	GO:0002682	regulation of immune system process	11.3137	2.51321e-39	128	PARP3	0.373247
BP	GO:0002682	regulation of immune system process	11.3137	2.51321e-39	128	AXL	0.36535
BP	GO:0002682	regulation of immune system process	11.3137	2.51321e-39	128	TRIM5	0.361763
BP	GO:0002682	regulation of immune system process	11.3137	2.51321e-39	128	CCDC88B	0.357001
BP	GO:0002682	regulation of immune system process	11.3137	2.51321e-39	128	CFP	0.350872
BP	GO:0002682	regulation of immune system process	11.3137	2.51321e-39	128	CD48	0.34824
BP	GO:0002682	regulation of immune system process	11.3137	2.51321e-39	128	ZFP36	0.346983
BP	GO:0002682	regulation of immune system process	11.3137	2.51321e-39	128	MITF	0.342657
BP	GO:0002682	regulation of immune system process	11.3137	2.51321e-39	128	INPP5D	0.340863
BP	GO:0002682	regulation of immune system process	11.3137	2.51321e-39	128	NFAM1	0.333885
BP	GO:0002682	regulation of immune system process	11.3137	2.51321e-39	128	MMP14	0.329465
BP	GO:0002682	regulation of immune system process	11.3137	2.51321e-39	128	PARP14	0.32177
BP	GO:0002682	regulation of immune system process	11.3137	2.51321e-39	128	MYD88	0.312986
BP	GO:0002682	regulation of immune system process	11.3137	2.51321e-39	128	UNC13D	0.309156
BP	GO:0002682	regulation of immune system process	11.3137	2.51321e-39	128	APOE	0.305716
BP	GO:0002682	regulation of immune system process	11.3137	2.51321e-39	128	HPS1	0.299161
BP	GO:0002682	regulation of immune system process	11.3137	2.51321e-39	128	VSIR	0.293082
BP	GO:0006955	immune response	11.619	1.40715e-37	135	LGALS3	3.4869
BP	GO:0006955	immune response	11.619	1.40715e-37	135	CLEC4D	3.38297
BP	GO:0006955	immune response	11.619	1.40715e-37	135	ITGAX	3.33496
BP	GO:0006955	immune response	11.619	1.40715e-37	135	LILRB4	3.00968
BP	GO:0006955	immune response	11.619	1.40715e-37	135	CCL2	2.81103
BP	GO:0006955	immune response	11.619	1.40715e-37	135	FCNB	2.80875
BP	GO:0006955	immune response	11.619	1.40715e-37	135	CCL6	2.61248
BP	GO:0006955	immune response	11.619	1.40715e-37	135	CCL4	2.52929
BP	GO:0006955	immune response	11.619	1.40715e-37	135	MMP12	2.40816
BP	GO:0006955	immune response	11.619	1.40715e-37	135	TLR5	2.29922
BP	GO:0006955	immune response	11.619	1.40715e-37	135	TLR8	2.29685
BP	GO:0006955	immune response	11.619	1.40715e-37	135	CLEC7A	1.92907
BP	GO:0006955	immune response	11.619	1.40715e-37	135	LST1	1.9156
BP	GO:0006955	immune response	11.619	1.40715e-37	135	CCL3	1.87207
BP	GO:0006955	immune response	11.619	1.40715e-37	135	GPR183	1.82183
BP	GO:0006955	immune response	11.619	1.40715e-37	135	C5AR1	1.81393
BP	GO:0006955	immune response	11.619	1.40715e-37	135	MYO1G	1.71445
BP	GO:0006955	immune response	11.619	1.40715e-37	135	APOBEC1	1.69172
BP	GO:0006955	immune response	11.619	1.40715e-37	135	CD68	1.63554
BP	GO:0006955	immune response	11.619	1.40715e-37	135	CXCL13	1.62221
BP	GO:0006955	immune response	11.619	1.40715e-37	135	CCL7	1.58985
BP	GO:0006955	immune response	11.619	1.40715e-37	135	SLC11A1	1.55564
BP	GO:0006955	immune response	11.619	1.40715e-37	135	FCGR3A	1.37964
BP	GO:0006955	immune response	11.619	1.40715e-37	135	HCST	1.36256
BP	GO:0006955	immune response	11.619	1.40715e-37	135	FGR	1.33086
BP	GO:0006955	immune response	11.619	1.40715e-37	135	RAC2	1.23301
BP	GO:0006955	immune response	11.619	1.40715e-37	135	AABR07039446.2	1.19327
BP	GO:0006955	immune response	11.619	1.40715e-37	135	MYO1F	1.17524
BP	GO:0006955	immune response	11.619	1.40715e-37	135	PTPRC	1.11446
BP	GO:0006955	immune response	11.619	1.40715e-37	135	TNFSF18	1.11036
BP	GO:0006955	immune response	11.619	1.40715e-37	135	CYBB	1.05222
BP	GO:0006955	immune response	11.619	1.40715e-37	135	TYROBP	1.00304
BP	GO:0006955	immune response	11.619	1.40715e-37	135	CD22	0.995939
BP	GO:0006955	immune response	11.619	1.40715e-37	135	ITGAL	0.989002
BP	GO:0006955	immune response	11.619	1.40715e-37	135	ITGB2	0.985782
BP	GO:0006955	immune response	11.619	1.40715e-37	135	CD14	0.978264
BP	GO:0006955	immune response	11.619	1.40715e-37	135	TREM2	0.976216
BP	GO:0006955	immune response	11.619	1.40715e-37	135	CD84	0.96368
BP	GO:0006955	immune response	11.619	1.40715e-37	135	VAV1	0.962537
BP	GO:0006955	immune response	11.619	1.40715e-37	135	KCNN4	0.951841
BP	GO:0006955	immune response	11.619	1.40715e-37	135	HLX	0.951222
BP	GO:0006955	immune response	11.619	1.40715e-37	135	RAB20	0.907635
BP	GO:0006955	immune response	11.619	1.40715e-37	135	CFH	0.901813
BP	GO:0006955	immune response	11.619	1.40715e-37	135	SLAMF8	0.887388
BP	GO:0006955	immune response	11.619	1.40715e-37	135	FCER1G	0.861641
BP	GO:0006955	immune response	11.619	1.40715e-37	135	TLR2	0.858538
BP	GO:0006955	immune response	11.619	1.40715e-37	135	PF4	0.855602
BP	GO:0006955	immune response	11.619	1.40715e-37	135	HCK	0.849515
BP	GO:0006955	immune response	11.619	1.40715e-37	135	FAS	0.844847
BP	GO:0006955	immune response	11.619	1.40715e-37	135	C3AR1	0.840281
BP	GO:0006955	immune response	11.619	1.40715e-37	135	ADGRE1	0.815756
BP	GO:0006955	immune response	11.619	1.40715e-37	135	LCP1	0.796653
BP	GO:0006955	immune response	11.619	1.40715e-37	135	NAIP2	0.784538
BP	GO:0006955	immune response	11.619	1.40715e-37	135	CD86	0.779547
BP	GO:0006955	immune response	11.619	1.40715e-37	135	LAT2	0.770078
BP	GO:0006955	immune response	11.619	1.40715e-37	135	LAPTM5	0.759925
BP	GO:0006955	immune response	11.619	1.40715e-37	135	CAPG	0.744185
BP	GO:0006955	immune response	11.619	1.40715e-37	135	CD4	0.734068
BP	GO:0006955	immune response	11.619	1.40715e-37	135	CYBA	0.732676
BP	GO:0006955	immune response	11.619	1.40715e-37	135	BTK	0.73245
BP	GO:0006955	immune response	11.619	1.40715e-37	135	WAS	0.718302
BP	GO:0006955	immune response	11.619	1.40715e-37	135	PTPN6	0.708321
BP	GO:0006955	immune response	11.619	1.40715e-37	135	CFD	0.707904
BP	GO:0006955	immune response	11.619	1.40715e-37	135	MRC1	0.707784
BP	GO:0006955	immune response	11.619	1.40715e-37	135	LCP2	0.706446
BP	GO:0006955	immune response	11.619	1.40715e-37	135	DNASE2	0.702942
BP	GO:0006955	immune response	11.619	1.40715e-37	135	IRF8	0.701421
BP	GO:0006955	immune response	11.619	1.40715e-37	135	VIM	0.696695
BP	GO:0006955	immune response	11.619	1.40715e-37	135	FCGR2B	0.690288
BP	GO:0006955	immune response	11.619	1.40715e-37	135	CTSC	0.689776
BP	GO:0006955	immune response	11.619	1.40715e-37	135	FES	0.689167
BP	GO:0006955	immune response	11.619	1.40715e-37	135	C1QA	0.675995
BP	GO:0006955	immune response	11.619	1.40715e-37	135	FYB1	0.673955
BP	GO:0006955	immune response	11.619	1.40715e-37	135	FCGR1A	0.670312
BP	GO:0006955	immune response	11.619	1.40715e-37	135	THEMIS2	0.668189
BP	GO:0006955	immune response	11.619	1.40715e-37	135	RAB7B	0.667207
BP	GO:0006955	immune response	11.619	1.40715e-37	135	SSC5D	0.665804
BP	GO:0006955	immune response	11.619	1.40715e-37	135	CD33	0.661388
BP	GO:0006955	immune response	11.619	1.40715e-37	135	C2	0.657563
BP	GO:0006955	immune response	11.619	1.40715e-37	135	TMEM173	0.652286
BP	GO:0006955	immune response	11.619	1.40715e-37	135	GBP5	0.641934
BP	GO:0006955	immune response	11.619	1.40715e-37	135	TLR4	0.637604
BP	GO:0006955	immune response	11.619	1.40715e-37	135	CD180	0.634188
BP	GO:0006955	immune response	11.619	1.40715e-37	135	IRGM	0.631274
BP	GO:0006955	immune response	11.619	1.40715e-37	135	C1QB	0.615141
BP	GO:0006955	immune response	11.619	1.40715e-37	135	SASH3	0.613369
BP	GO:0006955	immune response	11.619	1.40715e-37	135	NLRP3	0.599852
BP	GO:0006955	immune response	11.619	1.40715e-37	135	AIF1	0.570454
BP	GO:0006955	immune response	11.619	1.40715e-37	135	STAB1	0.569409
BP	GO:0006955	immune response	11.619	1.40715e-37	135	TLR7	0.565314
BP	GO:0006955	immune response	11.619	1.40715e-37	135	NCKAP1L	0.556941
BP	GO:0006955	immune response	11.619	1.40715e-37	135	BLNK	0.555466
BP	GO:0006955	immune response	11.619	1.40715e-37	135	SPI1	0.545144
BP	GO:0006955	immune response	11.619	1.40715e-37	135	TLR3	0.537578
BP	GO:0006955	immune response	11.619	1.40715e-37	135	KLHL6	0.534836
BP	GO:0006955	immune response	11.619	1.40715e-37	135	MLKL	0.529707
BP	GO:0006955	immune response	11.619	1.40715e-37	135	FGL2	0.528426
BP	GO:0006955	immune response	11.619	1.40715e-37	135	ANXA1	0.524433
BP	GO:0006955	immune response	11.619	1.40715e-37	135	PRAM1	0.52154
BP	GO:0006955	immune response	11.619	1.40715e-37	135	ITGAM	0.517102
BP	GO:0006955	immune response	11.619	1.40715e-37	135	PYCARD	0.51484
BP	GO:0006955	immune response	11.619	1.40715e-37	135	CXCL16	0.509865
BP	GO:0006955	immune response	11.619	1.40715e-37	135	TCIRG1	0.49441
BP	GO:0006955	immune response	11.619	1.40715e-37	135	GBP2	0.492337
BP	GO:0006955	immune response	11.619	1.40715e-37	135	GSN	0.490298
BP	GO:0006955	immune response	11.619	1.40715e-37	135	TGFB1	0.473476
BP	GO:0006955	immune response	11.619	1.40715e-37	135	FCGRT	0.469409
BP	GO:0006955	immune response	11.619	1.40715e-37	135	GRN	0.456549
BP	GO:0006955	immune response	11.619	1.40715e-37	135	NMI	0.449698
BP	GO:0006955	immune response	11.619	1.40715e-37	135	IRF5	0.446526
BP	GO:0006955	immune response	11.619	1.40715e-37	135	CX3CR1	0.420511
BP	GO:0006955	immune response	11.619	1.40715e-37	135	SYK	0.419033
BP	GO:0006955	immune response	11.619	1.40715e-37	135	IRF1	0.418355
BP	GO:0006955	immune response	11.619	1.40715e-37	135	GPX1	0.415781
BP	GO:0006955	immune response	11.619	1.40715e-37	135	CTSS	0.410431
BP	GO:0006955	immune response	11.619	1.40715e-37	135	TRIM25	0.408299
BP	GO:0006955	immune response	11.619	1.40715e-37	135	CSF1	0.401592
BP	GO:0006955	immune response	11.619	1.40715e-37	135	TNFRSF1A	0.400147
BP	GO:0006955	immune response	11.619	1.40715e-37	135	NFKB2	0.383853
BP	GO:0006955	immune response	11.619	1.40715e-37	135	LYN	0.383734
BP	GO:0006955	immune response	11.619	1.40715e-37	135	IFIH1	0.383063
BP	GO:0006955	immune response	11.619	1.40715e-37	135	IRAK3	0.37571
BP	GO:0006955	immune response	11.619	1.40715e-37	135	PARP3	0.373247
BP	GO:0006955	immune response	11.619	1.40715e-37	135	AQP4	0.373205
BP	GO:0006955	immune response	11.619	1.40715e-37	135	IL6R	0.370269
BP	GO:0006955	immune response	11.619	1.40715e-37	135	NRROS	0.369834
BP	GO:0006955	immune response	11.619	1.40715e-37	135	TRIM5	0.361763
BP	GO:0006955	immune response	11.619	1.40715e-37	135	CCDC88B	0.357001
BP	GO:0006955	immune response	11.619	1.40715e-37	135	TAP1	0.355408
BP	GO:0006955	immune response	11.619	1.40715e-37	135	CFP	0.350872
BP	GO:0006955	immune response	11.619	1.40715e-37	135	CD48	0.34824
BP	GO:0006955	immune response	11.619	1.40715e-37	135	INPP5D	0.340863
BP	GO:0006955	immune response	11.619	1.40715e-37	135	SHC1	0.338396
BP	GO:0006955	immune response	11.619	1.40715e-37	135	ACP5	0.336939
BP	GO:0006955	immune response	11.619	1.40715e-37	135	NFAM1	0.333885
BP	GO:0001775	cell activation	11	1.99333e-37	121	MMP8	6.14465
BP	GO:0001775	cell activation	11	1.99333e-37	121	LGALS3	3.4869
BP	GO:0001775	cell activation	11	1.99333e-37	121	CLEC4D	3.38297
BP	GO:0001775	cell activation	11	1.99333e-37	121	LILRB4	3.00968
BP	GO:0001775	cell activation	11	1.99333e-37	121	CCL2	2.81103
BP	GO:0001775	cell activation	11	1.99333e-37	121	GPNMB	2.54211
BP	GO:0001775	cell activation	11	1.99333e-37	121	CLEC7A	1.92907
BP	GO:0001775	cell activation	11	1.99333e-37	121	LST1	1.9156
BP	GO:0001775	cell activation	11	1.99333e-37	121	CCL3	1.87207
BP	GO:0001775	cell activation	11	1.99333e-37	121	GPR183	1.82183
BP	GO:0001775	cell activation	11	1.99333e-37	121	C5AR1	1.81393
BP	GO:0001775	cell activation	11	1.99333e-37	121	SLC11A1	1.55564
BP	GO:0001775	cell activation	11	1.99333e-37	121	FCGR3A	1.37964
BP	GO:0001775	cell activation	11	1.99333e-37	121	FGR	1.33086
BP	GO:0001775	cell activation	11	1.99333e-37	121	RAC2	1.23301
BP	GO:0001775	cell activation	11	1.99333e-37	121	MYO1F	1.17524
BP	GO:0001775	cell activation	11	1.99333e-37	121	PTPRC	1.11446
BP	GO:0001775	cell activation	11	1.99333e-37	121	TNFSF18	1.11036
BP	GO:0001775	cell activation	11	1.99333e-37	121	TYROBP	1.00304
BP	GO:0001775	cell activation	11	1.99333e-37	121	CD22	0.995939
BP	GO:0001775	cell activation	11	1.99333e-37	121	ITGAL	0.989002
BP	GO:0001775	cell activation	11	1.99333e-37	121	ITGB2	0.985782
BP	GO:0001775	cell activation	11	1.99333e-37	121	TREM2	0.976216
BP	GO:0001775	cell activation	11	1.99333e-37	121	CD84	0.96368
BP	GO:0001775	cell activation	11	1.99333e-37	121	VAV1	0.962537
BP	GO:0001775	cell activation	11	1.99333e-37	121	HLX	0.951222
BP	GO:0001775	cell activation	11	1.99333e-37	121	MT2A	0.949863
BP	GO:0001775	cell activation	11	1.99333e-37	121	CFH	0.901813
BP	GO:0001775	cell activation	11	1.99333e-37	121	SLAMF8	0.887388
BP	GO:0001775	cell activation	11	1.99333e-37	121	FCER1G	0.861641
BP	GO:0001775	cell activation	11	1.99333e-37	121	TLR2	0.858538
BP	GO:0001775	cell activation	11	1.99333e-37	121	PF4	0.855602
BP	GO:0001775	cell activation	11	1.99333e-37	121	CNR2	0.817463
BP	GO:0001775	cell activation	11	1.99333e-37	121	LCP1	0.796653
BP	GO:0001775	cell activation	11	1.99333e-37	121	WDFY4	0.790571
BP	GO:0001775	cell activation	11	1.99333e-37	121	FERMT3	0.78874
BP	GO:0001775	cell activation	11	1.99333e-37	121	CD86	0.779547
BP	GO:0001775	cell activation	11	1.99333e-37	121	SPTA1	0.773294
BP	GO:0001775	cell activation	11	1.99333e-37	121	LAT2	0.770078
BP	GO:0001775	cell activation	11	1.99333e-37	121	LAPTM5	0.759925
BP	GO:0001775	cell activation	11	1.99333e-37	121	P2RX1	0.743632
BP	GO:0001775	cell activation	11	1.99333e-37	121	CD4	0.734068
BP	GO:0001775	cell activation	11	1.99333e-37	121	BTK	0.73245
BP	GO:0001775	cell activation	11	1.99333e-37	121	WAS	0.718302
BP	GO:0001775	cell activation	11	1.99333e-37	121	PTPN6	0.708321
BP	GO:0001775	cell activation	11	1.99333e-37	121	LCP2	0.706446
BP	GO:0001775	cell activation	11	1.99333e-37	121	IRF8	0.701421
BP	GO:0001775	cell activation	11	1.99333e-37	121	FCGR2B	0.690288
BP	GO:0001775	cell activation	11	1.99333e-37	121	CTSC	0.689776
BP	GO:0001775	cell activation	11	1.99333e-37	121	FES	0.689167
BP	GO:0001775	cell activation	11	1.99333e-37	121	C1QA	0.675995
BP	GO:0001775	cell activation	11	1.99333e-37	121	RASAL3	0.675321
BP	GO:0001775	cell activation	11	1.99333e-37	121	CD1D1	0.675126
BP	GO:0001775	cell activation	11	1.99333e-37	121	THEMIS2	0.668189
BP	GO:0001775	cell activation	11	1.99333e-37	121	CD33	0.661388
BP	GO:0001775	cell activation	11	1.99333e-37	121	DOCK8	0.649528
BP	GO:0001775	cell activation	11	1.99333e-37	121	TLR4	0.637604
BP	GO:0001775	cell activation	11	1.99333e-37	121	CAPN3	0.634926
BP	GO:0001775	cell activation	11	1.99333e-37	121	CD180	0.634188
BP	GO:0001775	cell activation	11	1.99333e-37	121	TMEM106A	0.616984
BP	GO:0001775	cell activation	11	1.99333e-37	121	IGF1	0.615976
BP	GO:0001775	cell activation	11	1.99333e-37	121	SASH3	0.613369
BP	GO:0001775	cell activation	11	1.99333e-37	121	NLRP3	0.599852
BP	GO:0001775	cell activation	11	1.99333e-37	121	TNFAIP8L2	0.584184
BP	GO:0001775	cell activation	11	1.99333e-37	121	IKZF1	0.583825
BP	GO:0001775	cell activation	11	1.99333e-37	121	AIF1	0.570454
BP	GO:0001775	cell activation	11	1.99333e-37	121	NCKAP1L	0.556941
BP	GO:0001775	cell activation	11	1.99333e-37	121	BLNK	0.555466
BP	GO:0001775	cell activation	11	1.99333e-37	121	CD44	0.552382
BP	GO:0001775	cell activation	11	1.99333e-37	121	MEGF10	0.55076
BP	GO:0001775	cell activation	11	1.99333e-37	121	SPI1	0.545144
BP	GO:0001775	cell activation	11	1.99333e-37	121	TLR3	0.537578
BP	GO:0001775	cell activation	11	1.99333e-37	121	FGL2	0.528426
BP	GO:0001775	cell activation	11	1.99333e-37	121	ANXA1	0.524433
BP	GO:0001775	cell activation	11	1.99333e-37	121	PRAM1	0.52154
BP	GO:0001775	cell activation	11	1.99333e-37	121	ITGAM	0.517102
BP	GO:0001775	cell activation	11	1.99333e-37	121	PYCARD	0.51484
BP	GO:0001775	cell activation	11	1.99333e-37	121	CEBPA	0.503884
BP	GO:0001775	cell activation	11	1.99333e-37	121	TCIRG1	0.49441
BP	GO:0001775	cell activation	11	1.99333e-37	121	GSN	0.490298
BP	GO:0001775	cell activation	11	1.99333e-37	121	NR1H3	0.48255
BP	GO:0001775	cell activation	11	1.99333e-37	121	LYL1	0.478402
BP	GO:0001775	cell activation	11	1.99333e-37	121	MSN	0.47505
BP	GO:0001775	cell activation	11	1.99333e-37	121	TGFB1	0.473476
BP	GO:0001775	cell activation	11	1.99333e-37	121	GRN	0.456549
BP	GO:0001775	cell activation	11	1.99333e-37	121	CX3CR1	0.420511
BP	GO:0001775	cell activation	11	1.99333e-37	121	TNIP2	0.419395
BP	GO:0001775	cell activation	11	1.99333e-37	121	SLC7A11	0.419265
BP	GO:0001775	cell activation	11	1.99333e-37	121	SYK	0.419033
BP	GO:0001775	cell activation	11	1.99333e-37	121	IRF1	0.418355
BP	GO:0001775	cell activation	11	1.99333e-37	121	ENTPD2	0.386716
BP	GO:0001775	cell activation	11	1.99333e-37	121	NFKB2	0.383853
BP	GO:0001775	cell activation	11	1.99333e-37	121	LYN	0.383734
BP	GO:0001775	cell activation	11	1.99333e-37	121	PARP3	0.373247
BP	GO:0001775	cell activation	11	1.99333e-37	121	IL6R	0.370269
BP	GO:0001775	cell activation	11	1.99333e-37	121	AXL	0.36535
BP	GO:0001775	cell activation	11	1.99333e-37	121	CCDC88B	0.357001
BP	GO:0001775	cell activation	11	1.99333e-37	121	CD48	0.34824
BP	GO:0001775	cell activation	11	1.99333e-37	121	INPP5D	0.340863
BP	GO:0001775	cell activation	11	1.99333e-37	121	NFAM1	0.333885
BP	GO:0001775	cell activation	11	1.99333e-37	121	MMP14	0.329465
BP	GO:0001775	cell activation	11	1.99333e-37	121	GJA1	0.313919
BP	GO:0001775	cell activation	11	1.99333e-37	121	MYD88	0.312986
BP	GO:0001775	cell activation	11	1.99333e-37	121	UNC13D	0.309156
BP	GO:0001775	cell activation	11	1.99333e-37	121	APOE	0.305716
BP	GO:0001775	cell activation	11	1.99333e-37	121	HPS1	0.299161
BP	GO:0001775	cell activation	11	1.99333e-37	121	VSIR	0.293082
BP	GO:0001775	cell activation	11	1.99333e-37	121	AABR07053516.1	0.288667
BP	GO:0001775	cell activation	11	1.99333e-37	121	DCLRE1C	0.285309
BP	GO:0001775	cell activation	11	1.99333e-37	121	LOXL3	0.284665
BP	GO:0001775	cell activation	11	1.99333e-37	121	ZFP36L1	0.27775
BP	GO:0001775	cell activation	11	1.99333e-37	121	TGFBR1	0.273263
BP	GO:0001775	cell activation	11	1.99333e-37	121	NFATC1	0.269909
BP	GO:0001775	cell activation	11	1.99333e-37	121	EMILIN1	0.260315
BP	GO:0001775	cell activation	11	1.99333e-37	121	CD9	0.259763
BP	GO:0001775	cell activation	11	1.99333e-37	121	NOTCH2	0.249409
BP	GO:0001775	cell activation	11	1.99333e-37	121	TGFBR2	0.247963
BP	GO:0001775	cell activation	11	1.99333e-37	121	IL17RA	0.247763
BP	GO:0001775	cell activation	11	1.99333e-37	121	SBNO2	0.240836
BP	GO:0001775	cell activation	11	1.99333e-37	121	LTBR	0.237276
BP	GO:0001775	cell activation	11	1.99333e-37	121	SDC4	0.232715
BP	GO:0006952	defense response	11.4018	1.26097e-36	130	MMP8	6.14465
BP	GO:0006952	defense response	11.4018	1.26097e-36	130	HMOX1	3.56508
BP	GO:0006952	defense response	11.4018	1.26097e-36	130	LGALS3	3.4869
BP	GO:0006952	defense response	11.4018	1.26097e-36	130	CLEC4D	3.38297
BP	GO:0006952	defense response	11.4018	1.26097e-36	130	ITGAX	3.33496
BP	GO:0006952	defense response	11.4018	1.26097e-36	130	LILRB4	3.00968
BP	GO:0006952	defense response	11.4018	1.26097e-36	130	CCL2	2.81103
BP	GO:0006952	defense response	11.4018	1.26097e-36	130	FCNB	2.80875
BP	GO:0006952	defense response	11.4018	1.26097e-36	130	FABP4	2.71872
BP	GO:0006952	defense response	11.4018	1.26097e-36	130	CCL6	2.61248
BP	GO:0006952	defense response	11.4018	1.26097e-36	130	MMP12	2.40816
BP	GO:0006952	defense response	11.4018	1.26097e-36	130	TLR5	2.29922
BP	GO:0006952	defense response	11.4018	1.26097e-36	130	TLR8	2.29685
BP	GO:0006952	defense response	11.4018	1.26097e-36	130	CLEC7A	1.92907
BP	GO:0006952	defense response	11.4018	1.26097e-36	130	CCL3	1.87207
BP	GO:0006952	defense response	11.4018	1.26097e-36	130	C5AR1	1.81393
BP	GO:0006952	defense response	11.4018	1.26097e-36	130	APOBEC1	1.69172
BP	GO:0006952	defense response	11.4018	1.26097e-36	130	CD68	1.63554
BP	GO:0006952	defense response	11.4018	1.26097e-36	130	CXCL13	1.62221
BP	GO:0006952	defense response	11.4018	1.26097e-36	130	CCL7	1.58985
BP	GO:0006952	defense response	11.4018	1.26097e-36	130	SLC11A1	1.55564
BP	GO:0006952	defense response	11.4018	1.26097e-36	130	LSP1	1.35857
BP	GO:0006952	defense response	11.4018	1.26097e-36	130	FGR	1.33086
BP	GO:0006952	defense response	11.4018	1.26097e-36	130	CELA1	1.22091
BP	GO:0006952	defense response	11.4018	1.26097e-36	130	AABR07039446.2	1.19327
BP	GO:0006952	defense response	11.4018	1.26097e-36	130	MYO1F	1.17524
BP	GO:0006952	defense response	11.4018	1.26097e-36	130	CD200R1	1.11328
BP	GO:0006952	defense response	11.4018	1.26097e-36	130	TNFSF18	1.11036
BP	GO:0006952	defense response	11.4018	1.26097e-36	130	CYBB	1.05222
BP	GO:0006952	defense response	11.4018	1.26097e-36	130	TYROBP	1.00304
BP	GO:0006952	defense response	11.4018	1.26097e-36	130	ITGB2	0.985782
BP	GO:0006952	defense response	11.4018	1.26097e-36	130	SOCS3	0.978682
BP	GO:0006952	defense response	11.4018	1.26097e-36	130	CD14	0.978264
BP	GO:0006952	defense response	11.4018	1.26097e-36	130	TREM2	0.976216
BP	GO:0006952	defense response	11.4018	1.26097e-36	130	VAV1	0.962537
BP	GO:0006952	defense response	11.4018	1.26097e-36	130	TIMP1	0.956615
BP	GO:0006952	defense response	11.4018	1.26097e-36	130	RAB20	0.907635
BP	GO:0006952	defense response	11.4018	1.26097e-36	130	CFH	0.901813
BP	GO:0006952	defense response	11.4018	1.26097e-36	130	SLAMF8	0.887388
BP	GO:0006952	defense response	11.4018	1.26097e-36	130	FCER1G	0.861641
BP	GO:0006952	defense response	11.4018	1.26097e-36	130	TLR2	0.858538
BP	GO:0006952	defense response	11.4018	1.26097e-36	130	PF4	0.855602
BP	GO:0006952	defense response	11.4018	1.26097e-36	130	HCK	0.849515
BP	GO:0006952	defense response	11.4018	1.26097e-36	130	CNR2	0.817463
BP	GO:0006952	defense response	11.4018	1.26097e-36	130	NAIP2	0.784538
BP	GO:0006952	defense response	11.4018	1.26097e-36	130	CD86	0.779547
BP	GO:0006952	defense response	11.4018	1.26097e-36	130	LAPTM5	0.759925
BP	GO:0006952	defense response	11.4018	1.26097e-36	130	CAPG	0.744185
BP	GO:0006952	defense response	11.4018	1.26097e-36	130	P2RX1	0.743632
BP	GO:0006952	defense response	11.4018	1.26097e-36	130	CD4	0.734068
BP	GO:0006952	defense response	11.4018	1.26097e-36	130	CYBA	0.732676
BP	GO:0006952	defense response	11.4018	1.26097e-36	130	BTK	0.73245
BP	GO:0006952	defense response	11.4018	1.26097e-36	130	WAS	0.718302
BP	GO:0006952	defense response	11.4018	1.26097e-36	130	PTPN6	0.708321
BP	GO:0006952	defense response	11.4018	1.26097e-36	130	CFD	0.707904
BP	GO:0006952	defense response	11.4018	1.26097e-36	130	MRC1	0.707784
BP	GO:0006952	defense response	11.4018	1.26097e-36	130	IRF8	0.701421
BP	GO:0006952	defense response	11.4018	1.26097e-36	130	VIM	0.696695
BP	GO:0006952	defense response	11.4018	1.26097e-36	130	FCGR2B	0.690288
BP	GO:0006952	defense response	11.4018	1.26097e-36	130	CTSC	0.689776
BP	GO:0006952	defense response	11.4018	1.26097e-36	130	FES	0.689167
BP	GO:0006952	defense response	11.4018	1.26097e-36	130	TRIM55	0.687201
BP	GO:0006952	defense response	11.4018	1.26097e-36	130	C1QA	0.675995
BP	GO:0006952	defense response	11.4018	1.26097e-36	130	FCGR1A	0.670312
BP	GO:0006952	defense response	11.4018	1.26097e-36	130	RAB7B	0.667207
BP	GO:0006952	defense response	11.4018	1.26097e-36	130	SSC5D	0.665804
BP	GO:0006952	defense response	11.4018	1.26097e-36	130	C2	0.657563
BP	GO:0006952	defense response	11.4018	1.26097e-36	130	TMEM173	0.652286
BP	GO:0006952	defense response	11.4018	1.26097e-36	130	GBP5	0.641934
BP	GO:0006952	defense response	11.4018	1.26097e-36	130	TLR4	0.637604
BP	GO:0006952	defense response	11.4018	1.26097e-36	130	IRGM	0.631274
BP	GO:0006952	defense response	11.4018	1.26097e-36	130	PTAFR	0.619101
BP	GO:0006952	defense response	11.4018	1.26097e-36	130	IGF1	0.615976
BP	GO:0006952	defense response	11.4018	1.26097e-36	130	NLRP3	0.599852
BP	GO:0006952	defense response	11.4018	1.26097e-36	130	PLD4	0.596101
BP	GO:0006952	defense response	11.4018	1.26097e-36	130	CSF1R	0.588342
BP	GO:0006952	defense response	11.4018	1.26097e-36	130	TNFAIP8L2	0.584184
BP	GO:0006952	defense response	11.4018	1.26097e-36	130	AIF1	0.570454
BP	GO:0006952	defense response	11.4018	1.26097e-36	130	STAB1	0.569409
BP	GO:0006952	defense response	11.4018	1.26097e-36	130	TLR7	0.565314
BP	GO:0006952	defense response	11.4018	1.26097e-36	130	SPI1	0.545144
BP	GO:0006952	defense response	11.4018	1.26097e-36	130	TLR3	0.537578
BP	GO:0006952	defense response	11.4018	1.26097e-36	130	S1PR3	0.53556
BP	GO:0006952	defense response	11.4018	1.26097e-36	130	MLKL	0.529707
BP	GO:0006952	defense response	11.4018	1.26097e-36	130	FGL2	0.528426
BP	GO:0006952	defense response	11.4018	1.26097e-36	130	ANXA1	0.524433
BP	GO:0006952	defense response	11.4018	1.26097e-36	130	ITGAM	0.517102
BP	GO:0006952	defense response	11.4018	1.26097e-36	130	PYCARD	0.51484
BP	GO:0006952	defense response	11.4018	1.26097e-36	130	CXCL16	0.509865
BP	GO:0006952	defense response	11.4018	1.26097e-36	130	CEBPA	0.503884
BP	GO:0006952	defense response	11.4018	1.26097e-36	130	TCIRG1	0.49441
BP	GO:0006952	defense response	11.4018	1.26097e-36	130	GBP2	0.492337
BP	GO:0006952	defense response	11.4018	1.26097e-36	130	GSN	0.490298
BP	GO:0006952	defense response	11.4018	1.26097e-36	130	NR1H3	0.48255
BP	GO:0006952	defense response	11.4018	1.26097e-36	130	TGFB1	0.473476
BP	GO:0006952	defense response	11.4018	1.26097e-36	130	GRN	0.456549
BP	GO:0006952	defense response	11.4018	1.26097e-36	130	NMI	0.449698
BP	GO:0006952	defense response	11.4018	1.26097e-36	130	IRF5	0.446526
BP	GO:0006952	defense response	11.4018	1.26097e-36	130	SYK	0.419033
BP	GO:0006952	defense response	11.4018	1.26097e-36	130	IRF1	0.418355
BP	GO:0006952	defense response	11.4018	1.26097e-36	130	GPX1	0.415781
BP	GO:0006952	defense response	11.4018	1.26097e-36	130	PTGS1	0.413341
BP	GO:0006952	defense response	11.4018	1.26097e-36	130	TRIM25	0.408299
BP	GO:0006952	defense response	11.4018	1.26097e-36	130	CSF1	0.401592
BP	GO:0006952	defense response	11.4018	1.26097e-36	130	B4GALT1	0.401309
BP	GO:0006952	defense response	11.4018	1.26097e-36	130	TNFRSF1A	0.400147
BP	GO:0006952	defense response	11.4018	1.26097e-36	130	LYN	0.383734
BP	GO:0006952	defense response	11.4018	1.26097e-36	130	IFIH1	0.383063
BP	GO:0006952	defense response	11.4018	1.26097e-36	130	FN1	0.37616
BP	GO:0006952	defense response	11.4018	1.26097e-36	130	IRAK3	0.37571
BP	GO:0006952	defense response	11.4018	1.26097e-36	130	AQP4	0.373205
BP	GO:0006952	defense response	11.4018	1.26097e-36	130	NRROS	0.369834
BP	GO:0006952	defense response	11.4018	1.26097e-36	130	AXL	0.36535
BP	GO:0006952	defense response	11.4018	1.26097e-36	130	TRIM5	0.361763
BP	GO:0006952	defense response	11.4018	1.26097e-36	130	CCDC88B	0.357001
BP	GO:0006952	defense response	11.4018	1.26097e-36	130	TAP1	0.355408
BP	GO:0006952	defense response	11.4018	1.26097e-36	130	CFP	0.350872
BP	GO:0006952	defense response	11.4018	1.26097e-36	130	ZFP36	0.346983
BP	GO:0006952	defense response	11.4018	1.26097e-36	130	SHC1	0.338396
BP	GO:0006952	defense response	11.4018	1.26097e-36	130	ACP5	0.336939
BP	GO:0006952	defense response	11.4018	1.26097e-36	130	PARP14	0.32177
BP	GO:0006952	defense response	11.4018	1.26097e-36	130	ALPK1	0.314287
BP	GO:0006952	defense response	11.4018	1.26097e-36	130	GJA1	0.313919
BP	GO:0006952	defense response	11.4018	1.26097e-36	130	MYD88	0.312986
BP	GO:0006952	defense response	11.4018	1.26097e-36	130	UNC13D	0.309156
BP	GO:0006952	defense response	11.4018	1.26097e-36	130	APOE	0.305716
BP	GO:0006952	defense response	11.4018	1.26097e-36	130	HPS1	0.299161
BP	GO:0006952	defense response	11.4018	1.26097e-36	130	AABR07053516.1	0.288667
BP	GO:0006952	defense response	11.4018	1.26097e-36	130	NFE2L2	0.288113
BP	GO:0006952	defense response	11.4018	1.26097e-36	130	LOXL3	0.284665
BP	GO:0006954	inflammatory response	8.94427	8.44986e-33	80	MMP8	6.14465
BP	GO:0006954	inflammatory response	8.94427	8.44986e-33	80	HMOX1	3.56508
BP	GO:0006954	inflammatory response	8.94427	8.44986e-33	80	LILRB4	3.00968
BP	GO:0006954	inflammatory response	8.94427	8.44986e-33	80	CCL2	2.81103
BP	GO:0006954	inflammatory response	8.94427	8.44986e-33	80	FABP4	2.71872
BP	GO:0006954	inflammatory response	8.94427	8.44986e-33	80	CCL6	2.61248
BP	GO:0006954	inflammatory response	8.94427	8.44986e-33	80	TLR5	2.29922
BP	GO:0006954	inflammatory response	8.94427	8.44986e-33	80	TLR8	2.29685
BP	GO:0006954	inflammatory response	8.94427	8.44986e-33	80	CLEC7A	1.92907
BP	GO:0006954	inflammatory response	8.94427	8.44986e-33	80	CCL3	1.87207
BP	GO:0006954	inflammatory response	8.94427	8.44986e-33	80	C5AR1	1.81393
BP	GO:0006954	inflammatory response	8.94427	8.44986e-33	80	CD68	1.63554
BP	GO:0006954	inflammatory response	8.94427	8.44986e-33	80	CXCL13	1.62221
BP	GO:0006954	inflammatory response	8.94427	8.44986e-33	80	CCL7	1.58985
BP	GO:0006954	inflammatory response	8.94427	8.44986e-33	80	SLC11A1	1.55564
BP	GO:0006954	inflammatory response	8.94427	8.44986e-33	80	CELA1	1.22091
BP	GO:0006954	inflammatory response	8.94427	8.44986e-33	80	AABR07039446.2	1.19327
BP	GO:0006954	inflammatory response	8.94427	8.44986e-33	80	CD200R1	1.11328
BP	GO:0006954	inflammatory response	8.94427	8.44986e-33	80	TNFSF18	1.11036
BP	GO:0006954	inflammatory response	8.94427	8.44986e-33	80	CYBB	1.05222
BP	GO:0006954	inflammatory response	8.94427	8.44986e-33	80	ITGB2	0.985782
BP	GO:0006954	inflammatory response	8.94427	8.44986e-33	80	SOCS3	0.978682
BP	GO:0006954	inflammatory response	8.94427	8.44986e-33	80	CD14	0.978264
BP	GO:0006954	inflammatory response	8.94427	8.44986e-33	80	TREM2	0.976216
BP	GO:0006954	inflammatory response	8.94427	8.44986e-33	80	TIMP1	0.956615
BP	GO:0006954	inflammatory response	8.94427	8.44986e-33	80	CFH	0.901813
BP	GO:0006954	inflammatory response	8.94427	8.44986e-33	80	SLAMF8	0.887388
BP	GO:0006954	inflammatory response	8.94427	8.44986e-33	80	FCER1G	0.861641
BP	GO:0006954	inflammatory response	8.94427	8.44986e-33	80	TLR2	0.858538
BP	GO:0006954	inflammatory response	8.94427	8.44986e-33	80	HCK	0.849515
BP	GO:0006954	inflammatory response	8.94427	8.44986e-33	80	CNR2	0.817463
BP	GO:0006954	inflammatory response	8.94427	8.44986e-33	80	NAIP2	0.784538
BP	GO:0006954	inflammatory response	8.94427	8.44986e-33	80	P2RX1	0.743632
BP	GO:0006954	inflammatory response	8.94427	8.44986e-33	80	CYBA	0.732676
BP	GO:0006954	inflammatory response	8.94427	8.44986e-33	80	BTK	0.73245
BP	GO:0006954	inflammatory response	8.94427	8.44986e-33	80	FCGR2B	0.690288
BP	GO:0006954	inflammatory response	8.94427	8.44986e-33	80	CTSC	0.689776
BP	GO:0006954	inflammatory response	8.94427	8.44986e-33	80	TRIM55	0.687201
BP	GO:0006954	inflammatory response	8.94427	8.44986e-33	80	FCGR1A	0.670312
BP	GO:0006954	inflammatory response	8.94427	8.44986e-33	80	TMEM173	0.652286
BP	GO:0006954	inflammatory response	8.94427	8.44986e-33	80	GBP5	0.641934
BP	GO:0006954	inflammatory response	8.94427	8.44986e-33	80	TLR4	0.637604
BP	GO:0006954	inflammatory response	8.94427	8.44986e-33	80	PTAFR	0.619101
BP	GO:0006954	inflammatory response	8.94427	8.44986e-33	80	IGF1	0.615976
BP	GO:0006954	inflammatory response	8.94427	8.44986e-33	80	NLRP3	0.599852
BP	GO:0006954	inflammatory response	8.94427	8.44986e-33	80	PLD4	0.596101
BP	GO:0006954	inflammatory response	8.94427	8.44986e-33	80	CSF1R	0.588342
BP	GO:0006954	inflammatory response	8.94427	8.44986e-33	80	TNFAIP8L2	0.584184
BP	GO:0006954	inflammatory response	8.94427	8.44986e-33	80	AIF1	0.570454
BP	GO:0006954	inflammatory response	8.94427	8.44986e-33	80	TLR7	0.565314
BP	GO:0006954	inflammatory response	8.94427	8.44986e-33	80	TLR3	0.537578
BP	GO:0006954	inflammatory response	8.94427	8.44986e-33	80	S1PR3	0.53556
BP	GO:0006954	inflammatory response	8.94427	8.44986e-33	80	ANXA1	0.524433
BP	GO:0006954	inflammatory response	8.94427	8.44986e-33	80	ITGAM	0.517102
BP	GO:0006954	inflammatory response	8.94427	8.44986e-33	80	PYCARD	0.51484
BP	GO:0006954	inflammatory response	8.94427	8.44986e-33	80	CEBPA	0.503884
BP	GO:0006954	inflammatory response	8.94427	8.44986e-33	80	TCIRG1	0.49441
BP	GO:0006954	inflammatory response	8.94427	8.44986e-33	80	NR1H3	0.48255
BP	GO:0006954	inflammatory response	8.94427	8.44986e-33	80	TGFB1	0.473476
BP	GO:0006954	inflammatory response	8.94427	8.44986e-33	80	GRN	0.456549
BP	GO:0006954	inflammatory response	8.94427	8.44986e-33	80	SYK	0.419033
BP	GO:0006954	inflammatory response	8.94427	8.44986e-33	80	GPX1	0.415781
BP	GO:0006954	inflammatory response	8.94427	8.44986e-33	80	PTGS1	0.413341
BP	GO:0006954	inflammatory response	8.94427	8.44986e-33	80	CSF1	0.401592
BP	GO:0006954	inflammatory response	8.94427	8.44986e-33	80	B4GALT1	0.401309
BP	GO:0006954	inflammatory response	8.94427	8.44986e-33	80	TNFRSF1A	0.400147
BP	GO:0006954	inflammatory response	8.94427	8.44986e-33	80	LYN	0.383734
BP	GO:0006954	inflammatory response	8.94427	8.44986e-33	80	FN1	0.37616
BP	GO:0006954	inflammatory response	8.94427	8.44986e-33	80	NRROS	0.369834
BP	GO:0006954	inflammatory response	8.94427	8.44986e-33	80	AXL	0.36535
BP	GO:0006954	inflammatory response	8.94427	8.44986e-33	80	ZFP36	0.346983
BP	GO:0006954	inflammatory response	8.94427	8.44986e-33	80	ACP5	0.336939
BP	GO:0006954	inflammatory response	8.94427	8.44986e-33	80	GJA1	0.313919
BP	GO:0006954	inflammatory response	8.94427	8.44986e-33	80	MYD88	0.312986
BP	GO:0006954	inflammatory response	8.94427	8.44986e-33	80	UNC13D	0.309156
BP	GO:0006954	inflammatory response	8.94427	8.44986e-33	80	APOE	0.305716
BP	GO:0006954	inflammatory response	8.94427	8.44986e-33	80	HPS1	0.299161
BP	GO:0006954	inflammatory response	8.94427	8.44986e-33	80	AABR07053516.1	0.288667
BP	GO:0006954	inflammatory response	8.94427	8.44986e-33	80	NFE2L2	0.288113
BP	GO:0006954	inflammatory response	8.94427	8.44986e-33	80	LOXL3	0.284665
BP	GO:0044419	biological process involved in interspecies interaction between organisms	10.9545	5.80761e-32	120	LGALS3	3.4869
BP	GO:0044419	biological process involved in interspecies interaction between organisms	10.9545	5.80761e-32	120	CLEC4D	3.38297
BP	GO:0044419	biological process involved in interspecies interaction between organisms	10.9545	5.80761e-32	120	ITGAX	3.33496
BP	GO:0044419	biological process involved in interspecies interaction between organisms	10.9545	5.80761e-32	120	CCL2	2.81103
BP	GO:0044419	biological process involved in interspecies interaction between organisms	10.9545	5.80761e-32	120	FCNB	2.80875
BP	GO:0044419	biological process involved in interspecies interaction between organisms	10.9545	5.80761e-32	120	FABP4	2.71872
BP	GO:0044419	biological process involved in interspecies interaction between organisms	10.9545	5.80761e-32	120	CCL6	2.61248
BP	GO:0044419	biological process involved in interspecies interaction between organisms	10.9545	5.80761e-32	120	MMP12	2.40816
BP	GO:0044419	biological process involved in interspecies interaction between organisms	10.9545	5.80761e-32	120	TLR5	2.29922
BP	GO:0044419	biological process involved in interspecies interaction between organisms	10.9545	5.80761e-32	120	TLR8	2.29685
BP	GO:0044419	biological process involved in interspecies interaction between organisms	10.9545	5.80761e-32	120	CLEC7A	1.92907
BP	GO:0044419	biological process involved in interspecies interaction between organisms	10.9545	5.80761e-32	120	CCL3	1.87207
BP	GO:0044419	biological process involved in interspecies interaction between organisms	10.9545	5.80761e-32	120	C5AR1	1.81393
BP	GO:0044419	biological process involved in interspecies interaction between organisms	10.9545	5.80761e-32	120	HSPB1	1.7091
BP	GO:0044419	biological process involved in interspecies interaction between organisms	10.9545	5.80761e-32	120	APOBEC1	1.69172
BP	GO:0044419	biological process involved in interspecies interaction between organisms	10.9545	5.80761e-32	120	SIGLEC1	1.66566
BP	GO:0044419	biological process involved in interspecies interaction between organisms	10.9545	5.80761e-32	120	CD68	1.63554
BP	GO:0044419	biological process involved in interspecies interaction between organisms	10.9545	5.80761e-32	120	CXCL13	1.62221
BP	GO:0044419	biological process involved in interspecies interaction between organisms	10.9545	5.80761e-32	120	CCL7	1.58985
BP	GO:0044419	biological process involved in interspecies interaction between organisms	10.9545	5.80761e-32	120	SLC11A1	1.55564
BP	GO:0044419	biological process involved in interspecies interaction between organisms	10.9545	5.80761e-32	120	BCL3	1.38115
BP	GO:0044419	biological process involved in interspecies interaction between organisms	10.9545	5.80761e-32	120	FCGR3A	1.37964
BP	GO:0044419	biological process involved in interspecies interaction between organisms	10.9545	5.80761e-32	120	FGR	1.33086
BP	GO:0044419	biological process involved in interspecies interaction between organisms	10.9545	5.80761e-32	120	AABR07039446.2	1.19327
BP	GO:0044419	biological process involved in interspecies interaction between organisms	10.9545	5.80761e-32	120	MYO1F	1.17524
BP	GO:0044419	biological process involved in interspecies interaction between organisms	10.9545	5.80761e-32	120	CYBB	1.05222
BP	GO:0044419	biological process involved in interspecies interaction between organisms	10.9545	5.80761e-32	120	TYROBP	1.00304
BP	GO:0044419	biological process involved in interspecies interaction between organisms	10.9545	5.80761e-32	120	CD14	0.978264
BP	GO:0044419	biological process involved in interspecies interaction between organisms	10.9545	5.80761e-32	120	TREM2	0.976216
BP	GO:0044419	biological process involved in interspecies interaction between organisms	10.9545	5.80761e-32	120	CD84	0.96368
BP	GO:0044419	biological process involved in interspecies interaction between organisms	10.9545	5.80761e-32	120	VAV1	0.962537
BP	GO:0044419	biological process involved in interspecies interaction between organisms	10.9545	5.80761e-32	120	MT2A	0.949863
BP	GO:0044419	biological process involved in interspecies interaction between organisms	10.9545	5.80761e-32	120	ABCA1	0.916069
BP	GO:0044419	biological process involved in interspecies interaction between organisms	10.9545	5.80761e-32	120	RAB20	0.907635
BP	GO:0044419	biological process involved in interspecies interaction between organisms	10.9545	5.80761e-32	120	CFH	0.901813
BP	GO:0044419	biological process involved in interspecies interaction between organisms	10.9545	5.80761e-32	120	SLAMF8	0.887388
BP	GO:0044419	biological process involved in interspecies interaction between organisms	10.9545	5.80761e-32	120	FCER1G	0.861641
BP	GO:0044419	biological process involved in interspecies interaction between organisms	10.9545	5.80761e-32	120	TLR2	0.858538
BP	GO:0044419	biological process involved in interspecies interaction between organisms	10.9545	5.80761e-32	120	HCK	0.849515
BP	GO:0044419	biological process involved in interspecies interaction between organisms	10.9545	5.80761e-32	120	CNR2	0.817463
BP	GO:0044419	biological process involved in interspecies interaction between organisms	10.9545	5.80761e-32	120	WDFY4	0.790571
BP	GO:0044419	biological process involved in interspecies interaction between organisms	10.9545	5.80761e-32	120	NAIP2	0.784538
BP	GO:0044419	biological process involved in interspecies interaction between organisms	10.9545	5.80761e-32	120	CD86	0.779547
BP	GO:0044419	biological process involved in interspecies interaction between organisms	10.9545	5.80761e-32	120	CAPG	0.744185
BP	GO:0044419	biological process involved in interspecies interaction between organisms	10.9545	5.80761e-32	120	CD4	0.734068
BP	GO:0044419	biological process involved in interspecies interaction between organisms	10.9545	5.80761e-32	120	CYBA	0.732676
BP	GO:0044419	biological process involved in interspecies interaction between organisms	10.9545	5.80761e-32	120	BTK	0.73245
BP	GO:0044419	biological process involved in interspecies interaction between organisms	10.9545	5.80761e-32	120	WAS	0.718302
BP	GO:0044419	biological process involved in interspecies interaction between organisms	10.9545	5.80761e-32	120	PTPN6	0.708321
BP	GO:0044419	biological process involved in interspecies interaction between organisms	10.9545	5.80761e-32	120	CFD	0.707904
BP	GO:0044419	biological process involved in interspecies interaction between organisms	10.9545	5.80761e-32	120	MRC1	0.707784
BP	GO:0044419	biological process involved in interspecies interaction between organisms	10.9545	5.80761e-32	120	IRF8	0.701421
BP	GO:0044419	biological process involved in interspecies interaction between organisms	10.9545	5.80761e-32	120	VIM	0.696695
BP	GO:0044419	biological process involved in interspecies interaction between organisms	10.9545	5.80761e-32	120	FCGR2B	0.690288
BP	GO:0044419	biological process involved in interspecies interaction between organisms	10.9545	5.80761e-32	120	FES	0.689167
BP	GO:0044419	biological process involved in interspecies interaction between organisms	10.9545	5.80761e-32	120	SLFN2	0.67898
BP	GO:0044419	biological process involved in interspecies interaction between organisms	10.9545	5.80761e-32	120	C1QA	0.675995
BP	GO:0044419	biological process involved in interspecies interaction between organisms	10.9545	5.80761e-32	120	FCGR1A	0.670312
BP	GO:0044419	biological process involved in interspecies interaction between organisms	10.9545	5.80761e-32	120	RAB7B	0.667207
BP	GO:0044419	biological process involved in interspecies interaction between organisms	10.9545	5.80761e-32	120	SSC5D	0.665804
BP	GO:0044419	biological process involved in interspecies interaction between organisms	10.9545	5.80761e-32	120	C2	0.657563
BP	GO:0044419	biological process involved in interspecies interaction between organisms	10.9545	5.80761e-32	120	TMEM173	0.652286
BP	GO:0044419	biological process involved in interspecies interaction between organisms	10.9545	5.80761e-32	120	GBP5	0.641934
BP	GO:0044419	biological process involved in interspecies interaction between organisms	10.9545	5.80761e-32	120	TLR4	0.637604
BP	GO:0044419	biological process involved in interspecies interaction between organisms	10.9545	5.80761e-32	120	CD180	0.634188
BP	GO:0044419	biological process involved in interspecies interaction between organisms	10.9545	5.80761e-32	120	IRGM	0.631274
BP	GO:0044419	biological process involved in interspecies interaction between organisms	10.9545	5.80761e-32	120	PTAFR	0.619101
BP	GO:0044419	biological process involved in interspecies interaction between organisms	10.9545	5.80761e-32	120	NLRP3	0.599852
BP	GO:0044419	biological process involved in interspecies interaction between organisms	10.9545	5.80761e-32	120	CSF1R	0.588342
BP	GO:0044419	biological process involved in interspecies interaction between organisms	10.9545	5.80761e-32	120	AIF1	0.570454
BP	GO:0044419	biological process involved in interspecies interaction between organisms	10.9545	5.80761e-32	120	STAB1	0.569409
BP	GO:0044419	biological process involved in interspecies interaction between organisms	10.9545	5.80761e-32	120	TLR7	0.565314
BP	GO:0044419	biological process involved in interspecies interaction between organisms	10.9545	5.80761e-32	120	SPI1	0.545144
BP	GO:0044419	biological process involved in interspecies interaction between organisms	10.9545	5.80761e-32	120	TLR3	0.537578
BP	GO:0044419	biological process involved in interspecies interaction between organisms	10.9545	5.80761e-32	120	KLHL6	0.534836
BP	GO:0044419	biological process involved in interspecies interaction between organisms	10.9545	5.80761e-32	120	MLKL	0.529707
BP	GO:0044419	biological process involved in interspecies interaction between organisms	10.9545	5.80761e-32	120	FGL2	0.528426
BP	GO:0044419	biological process involved in interspecies interaction between organisms	10.9545	5.80761e-32	120	ANXA1	0.524433
BP	GO:0044419	biological process involved in interspecies interaction between organisms	10.9545	5.80761e-32	120	PYCARD	0.51484
BP	GO:0044419	biological process involved in interspecies interaction between organisms	10.9545	5.80761e-32	120	CXCL16	0.509865
BP	GO:0044419	biological process involved in interspecies interaction between organisms	10.9545	5.80761e-32	120	IL10RA	0.49321
BP	GO:0044419	biological process involved in interspecies interaction between organisms	10.9545	5.80761e-32	120	GBP2	0.492337
BP	GO:0044419	biological process involved in interspecies interaction between organisms	10.9545	5.80761e-32	120	GSN	0.490298
BP	GO:0044419	biological process involved in interspecies interaction between organisms	10.9545	5.80761e-32	120	NR1H3	0.48255
BP	GO:0044419	biological process involved in interspecies interaction between organisms	10.9545	5.80761e-32	120	GRN	0.456549
BP	GO:0044419	biological process involved in interspecies interaction between organisms	10.9545	5.80761e-32	120	NMI	0.449698
BP	GO:0044419	biological process involved in interspecies interaction between organisms	10.9545	5.80761e-32	120	IRF5	0.446526
BP	GO:0044419	biological process involved in interspecies interaction between organisms	10.9545	5.80761e-32	120	ANXA2	0.420574
BP	GO:0044419	biological process involved in interspecies interaction between organisms	10.9545	5.80761e-32	120	CX3CR1	0.420511
BP	GO:0044419	biological process involved in interspecies interaction between organisms	10.9545	5.80761e-32	120	TNIP2	0.419395
BP	GO:0044419	biological process involved in interspecies interaction between organisms	10.9545	5.80761e-32	120	SYK	0.419033
BP	GO:0044419	biological process involved in interspecies interaction between organisms	10.9545	5.80761e-32	120	IRF1	0.418355
BP	GO:0044419	biological process involved in interspecies interaction between organisms	10.9545	5.80761e-32	120	GPX1	0.415781
BP	GO:0044419	biological process involved in interspecies interaction between organisms	10.9545	5.80761e-32	120	TRIM25	0.408299
BP	GO:0044419	biological process involved in interspecies interaction between organisms	10.9545	5.80761e-32	120	CSF1	0.401592
BP	GO:0044419	biological process involved in interspecies interaction between organisms	10.9545	5.80761e-32	120	TNFRSF1A	0.400147
BP	GO:0044419	biological process involved in interspecies interaction between organisms	10.9545	5.80761e-32	120	STOM	0.3907
BP	GO:0044419	biological process involved in interspecies interaction between organisms	10.9545	5.80761e-32	120	NFKB2	0.383853
BP	GO:0044419	biological process involved in interspecies interaction between organisms	10.9545	5.80761e-32	120	LYN	0.383734
BP	GO:0044419	biological process involved in interspecies interaction between organisms	10.9545	5.80761e-32	120	IFIH1	0.383063
BP	GO:0044419	biological process involved in interspecies interaction between organisms	10.9545	5.80761e-32	120	CAV2	0.381246
BP	GO:0044419	biological process involved in interspecies interaction between organisms	10.9545	5.80761e-32	120	FN1	0.37616
BP	GO:0044419	biological process involved in interspecies interaction between organisms	10.9545	5.80761e-32	120	IRAK3	0.37571
BP	GO:0044419	biological process involved in interspecies interaction between organisms	10.9545	5.80761e-32	120	AQP4	0.373205
BP	GO:0044419	biological process involved in interspecies interaction between organisms	10.9545	5.80761e-32	120	AXL	0.36535
BP	GO:0044419	biological process involved in interspecies interaction between organisms	10.9545	5.80761e-32	120	TRIM5	0.361763
BP	GO:0044419	biological process involved in interspecies interaction between organisms	10.9545	5.80761e-32	120	CCDC88B	0.357001
BP	GO:0044419	biological process involved in interspecies interaction between organisms	10.9545	5.80761e-32	120	CFP	0.350872
BP	GO:0044419	biological process involved in interspecies interaction between organisms	10.9545	5.80761e-32	120	ZFP36	0.346983
BP	GO:0044419	biological process involved in interspecies interaction between organisms	10.9545	5.80761e-32	120	SHC1	0.338396
BP	GO:0044419	biological process involved in interspecies interaction between organisms	10.9545	5.80761e-32	120	ACP5	0.336939
BP	GO:0044419	biological process involved in interspecies interaction between organisms	10.9545	5.80761e-32	120	LITAF	0.326586
BP	GO:0044419	biological process involved in interspecies interaction between organisms	10.9545	5.80761e-32	120	RXRA	0.325922
BP	GO:0044419	biological process involved in interspecies interaction between organisms	10.9545	5.80761e-32	120	PARP14	0.32177
BP	GO:0044419	biological process involved in interspecies interaction between organisms	10.9545	5.80761e-32	120	NPC2	0.315871
BP	GO:0044419	biological process involved in interspecies interaction between organisms	10.9545	5.80761e-32	120	ALPK1	0.314287
BP	GO:0044419	biological process involved in interspecies interaction between organisms	10.9545	5.80761e-32	120	GJA1	0.313919
BP	GO:0044419	biological process involved in interspecies interaction between organisms	10.9545	5.80761e-32	120	MYD88	0.312986
BP	GO:0044419	biological process involved in interspecies interaction between organisms	10.9545	5.80761e-32	120	UNC13D	0.309156
BP	GO:0044419	biological process involved in interspecies interaction between organisms	10.9545	5.80761e-32	120	APOE	0.305716
BP	GO:0002684	positive regulation of immune system process	8.66025	6.37328e-32	75	MMP8	6.14465
BP	GO:0002684	positive regulation of immune system process	8.66025	6.37328e-32	75	LGALS3	3.4869
BP	GO:0002684	positive regulation of immune system process	8.66025	6.37328e-32	75	CLEC4D	3.38297
BP	GO:0002684	positive regulation of immune system process	8.66025	6.37328e-32	75	LILRB4	3.00968
BP	GO:0002684	positive regulation of immune system process	8.66025	6.37328e-32	75	CCL2	2.81103
BP	GO:0002684	positive regulation of immune system process	8.66025	6.37328e-32	75	FCNB	2.80875
BP	GO:0002684	positive regulation of immune system process	8.66025	6.37328e-32	75	MMP12	2.40816
BP	GO:0002684	positive regulation of immune system process	8.66025	6.37328e-32	75	TLR8	2.29685
BP	GO:0002684	positive regulation of immune system process	8.66025	6.37328e-32	75	CLEC7A	1.92907
BP	GO:0002684	positive regulation of immune system process	8.66025	6.37328e-32	75	CCL3	1.87207
BP	GO:0002684	positive regulation of immune system process	8.66025	6.37328e-32	75	GPR183	1.82183
BP	GO:0002684	positive regulation of immune system process	8.66025	6.37328e-32	75	C5AR1	1.81393
BP	GO:0002684	positive regulation of immune system process	8.66025	6.37328e-32	75	MYO1G	1.71445
BP	GO:0002684	positive regulation of immune system process	8.66025	6.37328e-32	75	CXCL13	1.62221
BP	GO:0002684	positive regulation of immune system process	8.66025	6.37328e-32	75	CCL7	1.58985
BP	GO:0002684	positive regulation of immune system process	8.66025	6.37328e-32	75	SLC11A1	1.55564
BP	GO:0002684	positive regulation of immune system process	8.66025	6.37328e-32	75	PLA2G7	1.47262
BP	GO:0002684	positive regulation of immune system process	8.66025	6.37328e-32	75	FGR	1.33086
BP	GO:0002684	positive regulation of immune system process	8.66025	6.37328e-32	75	RAC2	1.23301
BP	GO:0002684	positive regulation of immune system process	8.66025	6.37328e-32	75	PTPRC	1.11446
BP	GO:0002684	positive regulation of immune system process	8.66025	6.37328e-32	75	TNFSF18	1.11036
BP	GO:0002684	positive regulation of immune system process	8.66025	6.37328e-32	75	HCLS1	1.07803
BP	GO:0002684	positive regulation of immune system process	8.66025	6.37328e-32	75	TYROBP	1.00304
BP	GO:0002684	positive regulation of immune system process	8.66025	6.37328e-32	75	CD22	0.995939
BP	GO:0002684	positive regulation of immune system process	8.66025	6.37328e-32	75	ITGAL	0.989002
BP	GO:0002684	positive regulation of immune system process	8.66025	6.37328e-32	75	ITGB2	0.985782
BP	GO:0002684	positive regulation of immune system process	8.66025	6.37328e-32	75	TREM2	0.976216
BP	GO:0002684	positive regulation of immune system process	8.66025	6.37328e-32	75	CD84	0.96368
BP	GO:0002684	positive regulation of immune system process	8.66025	6.37328e-32	75	VAV1	0.962537
BP	GO:0002684	positive regulation of immune system process	8.66025	6.37328e-32	75	KCNN4	0.951841
BP	GO:0002684	positive regulation of immune system process	8.66025	6.37328e-32	75	HLX	0.951222
BP	GO:0002684	positive regulation of immune system process	8.66025	6.37328e-32	75	CFH	0.901813
BP	GO:0002684	positive regulation of immune system process	8.66025	6.37328e-32	75	FCER1G	0.861641
BP	GO:0002684	positive regulation of immune system process	8.66025	6.37328e-32	75	TLR2	0.858538
BP	GO:0002684	positive regulation of immune system process	8.66025	6.37328e-32	75	C3AR1	0.840281
BP	GO:0002684	positive regulation of immune system process	8.66025	6.37328e-32	75	CD86	0.779547
BP	GO:0002684	positive regulation of immune system process	8.66025	6.37328e-32	75	SPTA1	0.773294
BP	GO:0002684	positive regulation of immune system process	8.66025	6.37328e-32	75	LAPTM5	0.759925
BP	GO:0002684	positive regulation of immune system process	8.66025	6.37328e-32	75	CD4	0.734068
BP	GO:0002684	positive regulation of immune system process	8.66025	6.37328e-32	75	CYBA	0.732676
BP	GO:0002684	positive regulation of immune system process	8.66025	6.37328e-32	75	BTK	0.73245
BP	GO:0002684	positive regulation of immune system process	8.66025	6.37328e-32	75	PTPN6	0.708321
BP	GO:0002684	positive regulation of immune system process	8.66025	6.37328e-32	75	CFD	0.707904
BP	GO:0002684	positive regulation of immune system process	8.66025	6.37328e-32	75	LCP2	0.706446
BP	GO:0002684	positive regulation of immune system process	8.66025	6.37328e-32	75	EVI2B	0.692171
BP	GO:0002684	positive regulation of immune system process	8.66025	6.37328e-32	75	FCGR2B	0.690288
BP	GO:0002684	positive regulation of immune system process	8.66025	6.37328e-32	75	CTSC	0.689776
BP	GO:0002684	positive regulation of immune system process	8.66025	6.37328e-32	75	FES	0.689167
BP	GO:0002684	positive regulation of immune system process	8.66025	6.37328e-32	75	CMKLR1	0.676719
BP	GO:0002684	positive regulation of immune system process	8.66025	6.37328e-32	75	C1QA	0.675995
BP	GO:0002684	positive regulation of immune system process	8.66025	6.37328e-32	75	RASAL3	0.675321
BP	GO:0002684	positive regulation of immune system process	8.66025	6.37328e-32	75	CD1D1	0.675126
BP	GO:0002684	positive regulation of immune system process	8.66025	6.37328e-32	75	FCGR1A	0.670312
BP	GO:0002684	positive regulation of immune system process	8.66025	6.37328e-32	75	THEMIS2	0.668189
BP	GO:0002684	positive regulation of immune system process	8.66025	6.37328e-32	75	C2	0.657563
BP	GO:0002684	positive regulation of immune system process	8.66025	6.37328e-32	75	TMEM173	0.652286
BP	GO:0002684	positive regulation of immune system process	8.66025	6.37328e-32	75	DOCK8	0.649528
BP	GO:0002684	positive regulation of immune system process	8.66025	6.37328e-32	75	GBP5	0.641934
BP	GO:0002684	positive regulation of immune system process	8.66025	6.37328e-32	75	TLR4	0.637604
BP	GO:0002684	positive regulation of immune system process	8.66025	6.37328e-32	75	IRGM	0.631274
BP	GO:0002684	positive regulation of immune system process	8.66025	6.37328e-32	75	IGF1	0.615976
BP	GO:0002684	positive regulation of immune system process	8.66025	6.37328e-32	75	C1QB	0.615141
BP	GO:0002684	positive regulation of immune system process	8.66025	6.37328e-32	75	SASH3	0.613369
BP	GO:0002684	positive regulation of immune system process	8.66025	6.37328e-32	75	NLRP3	0.599852
BP	GO:0002684	positive regulation of immune system process	8.66025	6.37328e-32	75	IKZF1	0.583825
BP	GO:0002684	positive regulation of immune system process	8.66025	6.37328e-32	75	AIF1	0.570454
BP	GO:0002684	positive regulation of immune system process	8.66025	6.37328e-32	75	NCKAP1L	0.556941
BP	GO:0002684	positive regulation of immune system process	8.66025	6.37328e-32	75	BLNK	0.555466
BP	GO:0002684	positive regulation of immune system process	8.66025	6.37328e-32	75	SPI1	0.545144
BP	GO:0002684	positive regulation of immune system process	8.66025	6.37328e-32	75	KLHL6	0.534836
BP	GO:0002684	positive regulation of immune system process	8.66025	6.37328e-32	75	ANXA1	0.524433
BP	GO:0002684	positive regulation of immune system process	8.66025	6.37328e-32	75	PRAM1	0.52154
BP	GO:0002684	positive regulation of immune system process	8.66025	6.37328e-32	75	ITGAM	0.517102
BP	GO:0002684	positive regulation of immune system process	8.66025	6.37328e-32	75	PYCARD	0.51484
BP	GO:0002684	positive regulation of immune system process	8.66025	6.37328e-32	75	CEBPA	0.503884
BP	GO:0045321	leukocyte activation	10	6.80084e-32	100	MMP8	6.14465
BP	GO:0045321	leukocyte activation	10	6.80084e-32	100	LGALS3	3.4869
BP	GO:0045321	leukocyte activation	10	6.80084e-32	100	CLEC4D	3.38297
BP	GO:0045321	leukocyte activation	10	6.80084e-32	100	LILRB4	3.00968
BP	GO:0045321	leukocyte activation	10	6.80084e-32	100	CCL2	2.81103
BP	GO:0045321	leukocyte activation	10	6.80084e-32	100	GPNMB	2.54211
BP	GO:0045321	leukocyte activation	10	6.80084e-32	100	CLEC7A	1.92907
BP	GO:0045321	leukocyte activation	10	6.80084e-32	100	LST1	1.9156
BP	GO:0045321	leukocyte activation	10	6.80084e-32	100	CCL3	1.87207
BP	GO:0045321	leukocyte activation	10	6.80084e-32	100	GPR183	1.82183
BP	GO:0045321	leukocyte activation	10	6.80084e-32	100	C5AR1	1.81393
BP	GO:0045321	leukocyte activation	10	6.80084e-32	100	SLC11A1	1.55564
BP	GO:0045321	leukocyte activation	10	6.80084e-32	100	FCGR3A	1.37964
BP	GO:0045321	leukocyte activation	10	6.80084e-32	100	FGR	1.33086
BP	GO:0045321	leukocyte activation	10	6.80084e-32	100	RAC2	1.23301
BP	GO:0045321	leukocyte activation	10	6.80084e-32	100	MYO1F	1.17524
BP	GO:0045321	leukocyte activation	10	6.80084e-32	100	PTPRC	1.11446
BP	GO:0045321	leukocyte activation	10	6.80084e-32	100	TNFSF18	1.11036
BP	GO:0045321	leukocyte activation	10	6.80084e-32	100	TYROBP	1.00304
BP	GO:0045321	leukocyte activation	10	6.80084e-32	100	CD22	0.995939
BP	GO:0045321	leukocyte activation	10	6.80084e-32	100	ITGAL	0.989002
BP	GO:0045321	leukocyte activation	10	6.80084e-32	100	ITGB2	0.985782
BP	GO:0045321	leukocyte activation	10	6.80084e-32	100	TREM2	0.976216
BP	GO:0045321	leukocyte activation	10	6.80084e-32	100	CD84	0.96368
BP	GO:0045321	leukocyte activation	10	6.80084e-32	100	VAV1	0.962537
BP	GO:0045321	leukocyte activation	10	6.80084e-32	100	HLX	0.951222
BP	GO:0045321	leukocyte activation	10	6.80084e-32	100	SLAMF8	0.887388
BP	GO:0045321	leukocyte activation	10	6.80084e-32	100	FCER1G	0.861641
BP	GO:0045321	leukocyte activation	10	6.80084e-32	100	TLR2	0.858538
BP	GO:0045321	leukocyte activation	10	6.80084e-32	100	CNR2	0.817463
BP	GO:0045321	leukocyte activation	10	6.80084e-32	100	LCP1	0.796653
BP	GO:0045321	leukocyte activation	10	6.80084e-32	100	WDFY4	0.790571
BP	GO:0045321	leukocyte activation	10	6.80084e-32	100	CD86	0.779547
BP	GO:0045321	leukocyte activation	10	6.80084e-32	100	SPTA1	0.773294
BP	GO:0045321	leukocyte activation	10	6.80084e-32	100	LAT2	0.770078
BP	GO:0045321	leukocyte activation	10	6.80084e-32	100	LAPTM5	0.759925
BP	GO:0045321	leukocyte activation	10	6.80084e-32	100	CD4	0.734068
BP	GO:0045321	leukocyte activation	10	6.80084e-32	100	BTK	0.73245
BP	GO:0045321	leukocyte activation	10	6.80084e-32	100	WAS	0.718302
BP	GO:0045321	leukocyte activation	10	6.80084e-32	100	PTPN6	0.708321
BP	GO:0045321	leukocyte activation	10	6.80084e-32	100	LCP2	0.706446
BP	GO:0045321	leukocyte activation	10	6.80084e-32	100	IRF8	0.701421
BP	GO:0045321	leukocyte activation	10	6.80084e-32	100	FCGR2B	0.690288
BP	GO:0045321	leukocyte activation	10	6.80084e-32	100	CTSC	0.689776
BP	GO:0045321	leukocyte activation	10	6.80084e-32	100	FES	0.689167
BP	GO:0045321	leukocyte activation	10	6.80084e-32	100	C1QA	0.675995
BP	GO:0045321	leukocyte activation	10	6.80084e-32	100	RASAL3	0.675321
BP	GO:0045321	leukocyte activation	10	6.80084e-32	100	CD1D1	0.675126
BP	GO:0045321	leukocyte activation	10	6.80084e-32	100	THEMIS2	0.668189
BP	GO:0045321	leukocyte activation	10	6.80084e-32	100	CD33	0.661388
BP	GO:0045321	leukocyte activation	10	6.80084e-32	100	DOCK8	0.649528
BP	GO:0045321	leukocyte activation	10	6.80084e-32	100	TLR4	0.637604
BP	GO:0045321	leukocyte activation	10	6.80084e-32	100	CD180	0.634188
BP	GO:0045321	leukocyte activation	10	6.80084e-32	100	TMEM106A	0.616984
BP	GO:0045321	leukocyte activation	10	6.80084e-32	100	IGF1	0.615976
BP	GO:0045321	leukocyte activation	10	6.80084e-32	100	SASH3	0.613369
BP	GO:0045321	leukocyte activation	10	6.80084e-32	100	NLRP3	0.599852
BP	GO:0045321	leukocyte activation	10	6.80084e-32	100	TNFAIP8L2	0.584184
BP	GO:0045321	leukocyte activation	10	6.80084e-32	100	IKZF1	0.583825
BP	GO:0045321	leukocyte activation	10	6.80084e-32	100	AIF1	0.570454
BP	GO:0045321	leukocyte activation	10	6.80084e-32	100	NCKAP1L	0.556941
BP	GO:0045321	leukocyte activation	10	6.80084e-32	100	BLNK	0.555466
BP	GO:0045321	leukocyte activation	10	6.80084e-32	100	CD44	0.552382
BP	GO:0045321	leukocyte activation	10	6.80084e-32	100	SPI1	0.545144
BP	GO:0045321	leukocyte activation	10	6.80084e-32	100	TLR3	0.537578
BP	GO:0045321	leukocyte activation	10	6.80084e-32	100	FGL2	0.528426
BP	GO:0045321	leukocyte activation	10	6.80084e-32	100	ANXA1	0.524433
BP	GO:0045321	leukocyte activation	10	6.80084e-32	100	PRAM1	0.52154
BP	GO:0045321	leukocyte activation	10	6.80084e-32	100	ITGAM	0.517102
BP	GO:0045321	leukocyte activation	10	6.80084e-32	100	PYCARD	0.51484
BP	GO:0045321	leukocyte activation	10	6.80084e-32	100	CEBPA	0.503884
BP	GO:0045321	leukocyte activation	10	6.80084e-32	100	TCIRG1	0.49441
BP	GO:0045321	leukocyte activation	10	6.80084e-32	100	GSN	0.490298
BP	GO:0045321	leukocyte activation	10	6.80084e-32	100	NR1H3	0.48255
BP	GO:0045321	leukocyte activation	10	6.80084e-32	100	LYL1	0.478402
BP	GO:0045321	leukocyte activation	10	6.80084e-32	100	MSN	0.47505
BP	GO:0045321	leukocyte activation	10	6.80084e-32	100	TGFB1	0.473476
BP	GO:0045321	leukocyte activation	10	6.80084e-32	100	GRN	0.456549
BP	GO:0045321	leukocyte activation	10	6.80084e-32	100	CX3CR1	0.420511
BP	GO:0045321	leukocyte activation	10	6.80084e-32	100	TNIP2	0.419395
BP	GO:0045321	leukocyte activation	10	6.80084e-32	100	SYK	0.419033
BP	GO:0045321	leukocyte activation	10	6.80084e-32	100	IRF1	0.418355
BP	GO:0045321	leukocyte activation	10	6.80084e-32	100	LYN	0.383734
BP	GO:0045321	leukocyte activation	10	6.80084e-32	100	PARP3	0.373247
BP	GO:0045321	leukocyte activation	10	6.80084e-32	100	IL6R	0.370269
BP	GO:0045321	leukocyte activation	10	6.80084e-32	100	AXL	0.36535
BP	GO:0045321	leukocyte activation	10	6.80084e-32	100	CCDC88B	0.357001
BP	GO:0045321	leukocyte activation	10	6.80084e-32	100	CD48	0.34824
BP	GO:0045321	leukocyte activation	10	6.80084e-32	100	INPP5D	0.340863
BP	GO:0045321	leukocyte activation	10	6.80084e-32	100	NFAM1	0.333885
BP	GO:0045321	leukocyte activation	10	6.80084e-32	100	MMP14	0.329465
BP	GO:0045321	leukocyte activation	10	6.80084e-32	100	GJA1	0.313919
BP	GO:0045321	leukocyte activation	10	6.80084e-32	100	MYD88	0.312986
BP	GO:0045321	leukocyte activation	10	6.80084e-32	100	UNC13D	0.309156
BP	GO:0045321	leukocyte activation	10	6.80084e-32	100	HPS1	0.299161
BP	GO:0045321	leukocyte activation	10	6.80084e-32	100	VSIR	0.293082
BP	GO:0045321	leukocyte activation	10	6.80084e-32	100	AABR07053516.1	0.288667
BP	GO:0045321	leukocyte activation	10	6.80084e-32	100	DCLRE1C	0.285309
BP	GO:0045321	leukocyte activation	10	6.80084e-32	100	LOXL3	0.284665
BP	GO:0045321	leukocyte activation	10	6.80084e-32	100	ZFP36L1	0.27775
BP	GO:0051707	response to other organism	10.6301	1.68817e-30	113	LGALS3	3.4869
BP	GO:0051707	response to other organism	10.6301	1.68817e-30	113	CLEC4D	3.38297
BP	GO:0051707	response to other organism	10.6301	1.68817e-30	113	ITGAX	3.33496
BP	GO:0051707	response to other organism	10.6301	1.68817e-30	113	CCL2	2.81103
BP	GO:0051707	response to other organism	10.6301	1.68817e-30	113	FCNB	2.80875
BP	GO:0051707	response to other organism	10.6301	1.68817e-30	113	FABP4	2.71872
BP	GO:0051707	response to other organism	10.6301	1.68817e-30	113	CCL6	2.61248
BP	GO:0051707	response to other organism	10.6301	1.68817e-30	113	MMP12	2.40816
BP	GO:0051707	response to other organism	10.6301	1.68817e-30	113	TLR5	2.29922
BP	GO:0051707	response to other organism	10.6301	1.68817e-30	113	TLR8	2.29685
BP	GO:0051707	response to other organism	10.6301	1.68817e-30	113	CLEC7A	1.92907
BP	GO:0051707	response to other organism	10.6301	1.68817e-30	113	CCL3	1.87207
BP	GO:0051707	response to other organism	10.6301	1.68817e-30	113	C5AR1	1.81393
BP	GO:0051707	response to other organism	10.6301	1.68817e-30	113	HSPB1	1.7091
BP	GO:0051707	response to other organism	10.6301	1.68817e-30	113	APOBEC1	1.69172
BP	GO:0051707	response to other organism	10.6301	1.68817e-30	113	CD68	1.63554
BP	GO:0051707	response to other organism	10.6301	1.68817e-30	113	CXCL13	1.62221
BP	GO:0051707	response to other organism	10.6301	1.68817e-30	113	CCL7	1.58985
BP	GO:0051707	response to other organism	10.6301	1.68817e-30	113	SLC11A1	1.55564
BP	GO:0051707	response to other organism	10.6301	1.68817e-30	113	BCL3	1.38115
BP	GO:0051707	response to other organism	10.6301	1.68817e-30	113	FCGR3A	1.37964
BP	GO:0051707	response to other organism	10.6301	1.68817e-30	113	FGR	1.33086
BP	GO:0051707	response to other organism	10.6301	1.68817e-30	113	AABR07039446.2	1.19327
BP	GO:0051707	response to other organism	10.6301	1.68817e-30	113	MYO1F	1.17524
BP	GO:0051707	response to other organism	10.6301	1.68817e-30	113	CYBB	1.05222
BP	GO:0051707	response to other organism	10.6301	1.68817e-30	113	TYROBP	1.00304
BP	GO:0051707	response to other organism	10.6301	1.68817e-30	113	CD14	0.978264
BP	GO:0051707	response to other organism	10.6301	1.68817e-30	113	TREM2	0.976216
BP	GO:0051707	response to other organism	10.6301	1.68817e-30	113	CD84	0.96368
BP	GO:0051707	response to other organism	10.6301	1.68817e-30	113	VAV1	0.962537
BP	GO:0051707	response to other organism	10.6301	1.68817e-30	113	MT2A	0.949863
BP	GO:0051707	response to other organism	10.6301	1.68817e-30	113	ABCA1	0.916069
BP	GO:0051707	response to other organism	10.6301	1.68817e-30	113	RAB20	0.907635
BP	GO:0051707	response to other organism	10.6301	1.68817e-30	113	CFH	0.901813
BP	GO:0051707	response to other organism	10.6301	1.68817e-30	113	SLAMF8	0.887388
BP	GO:0051707	response to other organism	10.6301	1.68817e-30	113	FCER1G	0.861641
BP	GO:0051707	response to other organism	10.6301	1.68817e-30	113	TLR2	0.858538
BP	GO:0051707	response to other organism	10.6301	1.68817e-30	113	HCK	0.849515
BP	GO:0051707	response to other organism	10.6301	1.68817e-30	113	CNR2	0.817463
BP	GO:0051707	response to other organism	10.6301	1.68817e-30	113	WDFY4	0.790571
BP	GO:0051707	response to other organism	10.6301	1.68817e-30	113	NAIP2	0.784538
BP	GO:0051707	response to other organism	10.6301	1.68817e-30	113	CD86	0.779547
BP	GO:0051707	response to other organism	10.6301	1.68817e-30	113	CAPG	0.744185
BP	GO:0051707	response to other organism	10.6301	1.68817e-30	113	CD4	0.734068
BP	GO:0051707	response to other organism	10.6301	1.68817e-30	113	CYBA	0.732676
BP	GO:0051707	response to other organism	10.6301	1.68817e-30	113	BTK	0.73245
BP	GO:0051707	response to other organism	10.6301	1.68817e-30	113	WAS	0.718302
BP	GO:0051707	response to other organism	10.6301	1.68817e-30	113	PTPN6	0.708321
BP	GO:0051707	response to other organism	10.6301	1.68817e-30	113	CFD	0.707904
BP	GO:0051707	response to other organism	10.6301	1.68817e-30	113	MRC1	0.707784
BP	GO:0051707	response to other organism	10.6301	1.68817e-30	113	IRF8	0.701421
BP	GO:0051707	response to other organism	10.6301	1.68817e-30	113	VIM	0.696695
BP	GO:0051707	response to other organism	10.6301	1.68817e-30	113	FCGR2B	0.690288
BP	GO:0051707	response to other organism	10.6301	1.68817e-30	113	FES	0.689167
BP	GO:0051707	response to other organism	10.6301	1.68817e-30	113	SLFN2	0.67898
BP	GO:0051707	response to other organism	10.6301	1.68817e-30	113	C1QA	0.675995
BP	GO:0051707	response to other organism	10.6301	1.68817e-30	113	FCGR1A	0.670312
BP	GO:0051707	response to other organism	10.6301	1.68817e-30	113	RAB7B	0.667207
BP	GO:0051707	response to other organism	10.6301	1.68817e-30	113	SSC5D	0.665804
BP	GO:0051707	response to other organism	10.6301	1.68817e-30	113	C2	0.657563
BP	GO:0051707	response to other organism	10.6301	1.68817e-30	113	TMEM173	0.652286
BP	GO:0051707	response to other organism	10.6301	1.68817e-30	113	GBP5	0.641934
BP	GO:0051707	response to other organism	10.6301	1.68817e-30	113	TLR4	0.637604
BP	GO:0051707	response to other organism	10.6301	1.68817e-30	113	CD180	0.634188
BP	GO:0051707	response to other organism	10.6301	1.68817e-30	113	IRGM	0.631274
BP	GO:0051707	response to other organism	10.6301	1.68817e-30	113	PTAFR	0.619101
BP	GO:0051707	response to other organism	10.6301	1.68817e-30	113	NLRP3	0.599852
BP	GO:0051707	response to other organism	10.6301	1.68817e-30	113	AIF1	0.570454
BP	GO:0051707	response to other organism	10.6301	1.68817e-30	113	STAB1	0.569409
BP	GO:0051707	response to other organism	10.6301	1.68817e-30	113	TLR7	0.565314
BP	GO:0051707	response to other organism	10.6301	1.68817e-30	113	SPI1	0.545144
BP	GO:0051707	response to other organism	10.6301	1.68817e-30	113	TLR3	0.537578
BP	GO:0051707	response to other organism	10.6301	1.68817e-30	113	KLHL6	0.534836
BP	GO:0051707	response to other organism	10.6301	1.68817e-30	113	MLKL	0.529707
BP	GO:0051707	response to other organism	10.6301	1.68817e-30	113	FGL2	0.528426
BP	GO:0051707	response to other organism	10.6301	1.68817e-30	113	ANXA1	0.524433
BP	GO:0051707	response to other organism	10.6301	1.68817e-30	113	PYCARD	0.51484
BP	GO:0051707	response to other organism	10.6301	1.68817e-30	113	CXCL16	0.509865
BP	GO:0051707	response to other organism	10.6301	1.68817e-30	113	IL10RA	0.49321
BP	GO:0051707	response to other organism	10.6301	1.68817e-30	113	GBP2	0.492337
BP	GO:0051707	response to other organism	10.6301	1.68817e-30	113	GSN	0.490298
BP	GO:0051707	response to other organism	10.6301	1.68817e-30	113	NR1H3	0.48255
BP	GO:0051707	response to other organism	10.6301	1.68817e-30	113	GRN	0.456549
BP	GO:0051707	response to other organism	10.6301	1.68817e-30	113	NMI	0.449698
BP	GO:0051707	response to other organism	10.6301	1.68817e-30	113	IRF5	0.446526
BP	GO:0051707	response to other organism	10.6301	1.68817e-30	113	CX3CR1	0.420511
BP	GO:0051707	response to other organism	10.6301	1.68817e-30	113	TNIP2	0.419395
BP	GO:0051707	response to other organism	10.6301	1.68817e-30	113	SYK	0.419033
BP	GO:0051707	response to other organism	10.6301	1.68817e-30	113	IRF1	0.418355
BP	GO:0051707	response to other organism	10.6301	1.68817e-30	113	GPX1	0.415781
BP	GO:0051707	response to other organism	10.6301	1.68817e-30	113	TRIM25	0.408299
BP	GO:0051707	response to other organism	10.6301	1.68817e-30	113	CSF1	0.401592
BP	GO:0051707	response to other organism	10.6301	1.68817e-30	113	TNFRSF1A	0.400147
BP	GO:0051707	response to other organism	10.6301	1.68817e-30	113	NFKB2	0.383853
BP	GO:0051707	response to other organism	10.6301	1.68817e-30	113	LYN	0.383734
BP	GO:0051707	response to other organism	10.6301	1.68817e-30	113	IFIH1	0.383063
BP	GO:0051707	response to other organism	10.6301	1.68817e-30	113	IRAK3	0.37571
BP	GO:0051707	response to other organism	10.6301	1.68817e-30	113	AQP4	0.373205
BP	GO:0051707	response to other organism	10.6301	1.68817e-30	113	AXL	0.36535
BP	GO:0051707	response to other organism	10.6301	1.68817e-30	113	TRIM5	0.361763
BP	GO:0051707	response to other organism	10.6301	1.68817e-30	113	CCDC88B	0.357001
BP	GO:0051707	response to other organism	10.6301	1.68817e-30	113	CFP	0.350872
BP	GO:0051707	response to other organism	10.6301	1.68817e-30	113	ZFP36	0.346983
BP	GO:0051707	response to other organism	10.6301	1.68817e-30	113	SHC1	0.338396
BP	GO:0051707	response to other organism	10.6301	1.68817e-30	113	ACP5	0.336939
BP	GO:0051707	response to other organism	10.6301	1.68817e-30	113	LITAF	0.326586
BP	GO:0051707	response to other organism	10.6301	1.68817e-30	113	PARP14	0.32177
BP	GO:0051707	response to other organism	10.6301	1.68817e-30	113	NPC2	0.315871
BP	GO:0051707	response to other organism	10.6301	1.68817e-30	113	ALPK1	0.314287
BP	GO:0051707	response to other organism	10.6301	1.68817e-30	113	GJA1	0.313919
BP	GO:0051707	response to other organism	10.6301	1.68817e-30	113	MYD88	0.312986
BP	GO:0051707	response to other organism	10.6301	1.68817e-30	113	UNC13D	0.309156
BP	GO:0051707	response to other organism	10.6301	1.68817e-30	113	APOE	0.305716
BP	GO:0043207	response to external biotic stimulus	10.6301	2.31324e-30	113	LGALS3	3.4869
BP	GO:0043207	response to external biotic stimulus	10.6301	2.31324e-30	113	CLEC4D	3.38297
BP	GO:0043207	response to external biotic stimulus	10.6301	2.31324e-30	113	ITGAX	3.33496
BP	GO:0043207	response to external biotic stimulus	10.6301	2.31324e-30	113	CCL2	2.81103
BP	GO:0043207	response to external biotic stimulus	10.6301	2.31324e-30	113	FCNB	2.80875
BP	GO:0043207	response to external biotic stimulus	10.6301	2.31324e-30	113	FABP4	2.71872
BP	GO:0043207	response to external biotic stimulus	10.6301	2.31324e-30	113	CCL6	2.61248
BP	GO:0043207	response to external biotic stimulus	10.6301	2.31324e-30	113	MMP12	2.40816
BP	GO:0043207	response to external biotic stimulus	10.6301	2.31324e-30	113	TLR5	2.29922
BP	GO:0043207	response to external biotic stimulus	10.6301	2.31324e-30	113	TLR8	2.29685
BP	GO:0043207	response to external biotic stimulus	10.6301	2.31324e-30	113	CLEC7A	1.92907
BP	GO:0043207	response to external biotic stimulus	10.6301	2.31324e-30	113	CCL3	1.87207
BP	GO:0043207	response to external biotic stimulus	10.6301	2.31324e-30	113	C5AR1	1.81393
BP	GO:0043207	response to external biotic stimulus	10.6301	2.31324e-30	113	HSPB1	1.7091
BP	GO:0043207	response to external biotic stimulus	10.6301	2.31324e-30	113	APOBEC1	1.69172
BP	GO:0043207	response to external biotic stimulus	10.6301	2.31324e-30	113	CD68	1.63554
BP	GO:0043207	response to external biotic stimulus	10.6301	2.31324e-30	113	CXCL13	1.62221
BP	GO:0043207	response to external biotic stimulus	10.6301	2.31324e-30	113	CCL7	1.58985
BP	GO:0043207	response to external biotic stimulus	10.6301	2.31324e-30	113	SLC11A1	1.55564
BP	GO:0043207	response to external biotic stimulus	10.6301	2.31324e-30	113	BCL3	1.38115
BP	GO:0043207	response to external biotic stimulus	10.6301	2.31324e-30	113	FCGR3A	1.37964
BP	GO:0043207	response to external biotic stimulus	10.6301	2.31324e-30	113	FGR	1.33086
BP	GO:0043207	response to external biotic stimulus	10.6301	2.31324e-30	113	AABR07039446.2	1.19327
BP	GO:0043207	response to external biotic stimulus	10.6301	2.31324e-30	113	MYO1F	1.17524
BP	GO:0043207	response to external biotic stimulus	10.6301	2.31324e-30	113	CYBB	1.05222
BP	GO:0043207	response to external biotic stimulus	10.6301	2.31324e-30	113	TYROBP	1.00304
BP	GO:0043207	response to external biotic stimulus	10.6301	2.31324e-30	113	CD14	0.978264
BP	GO:0043207	response to external biotic stimulus	10.6301	2.31324e-30	113	TREM2	0.976216
BP	GO:0043207	response to external biotic stimulus	10.6301	2.31324e-30	113	CD84	0.96368
BP	GO:0043207	response to external biotic stimulus	10.6301	2.31324e-30	113	VAV1	0.962537
BP	GO:0043207	response to external biotic stimulus	10.6301	2.31324e-30	113	MT2A	0.949863
BP	GO:0043207	response to external biotic stimulus	10.6301	2.31324e-30	113	ABCA1	0.916069
BP	GO:0043207	response to external biotic stimulus	10.6301	2.31324e-30	113	RAB20	0.907635
BP	GO:0043207	response to external biotic stimulus	10.6301	2.31324e-30	113	CFH	0.901813
BP	GO:0043207	response to external biotic stimulus	10.6301	2.31324e-30	113	SLAMF8	0.887388
BP	GO:0043207	response to external biotic stimulus	10.6301	2.31324e-30	113	FCER1G	0.861641
BP	GO:0043207	response to external biotic stimulus	10.6301	2.31324e-30	113	TLR2	0.858538
BP	GO:0043207	response to external biotic stimulus	10.6301	2.31324e-30	113	HCK	0.849515
BP	GO:0043207	response to external biotic stimulus	10.6301	2.31324e-30	113	CNR2	0.817463
BP	GO:0043207	response to external biotic stimulus	10.6301	2.31324e-30	113	WDFY4	0.790571
BP	GO:0043207	response to external biotic stimulus	10.6301	2.31324e-30	113	NAIP2	0.784538
BP	GO:0043207	response to external biotic stimulus	10.6301	2.31324e-30	113	CD86	0.779547
BP	GO:0043207	response to external biotic stimulus	10.6301	2.31324e-30	113	CAPG	0.744185
BP	GO:0043207	response to external biotic stimulus	10.6301	2.31324e-30	113	CD4	0.734068
BP	GO:0043207	response to external biotic stimulus	10.6301	2.31324e-30	113	CYBA	0.732676
BP	GO:0043207	response to external biotic stimulus	10.6301	2.31324e-30	113	BTK	0.73245
BP	GO:0043207	response to external biotic stimulus	10.6301	2.31324e-30	113	WAS	0.718302
BP	GO:0043207	response to external biotic stimulus	10.6301	2.31324e-30	113	PTPN6	0.708321
BP	GO:0043207	response to external biotic stimulus	10.6301	2.31324e-30	113	CFD	0.707904
BP	GO:0043207	response to external biotic stimulus	10.6301	2.31324e-30	113	MRC1	0.707784
BP	GO:0043207	response to external biotic stimulus	10.6301	2.31324e-30	113	IRF8	0.701421
BP	GO:0043207	response to external biotic stimulus	10.6301	2.31324e-30	113	VIM	0.696695
BP	GO:0043207	response to external biotic stimulus	10.6301	2.31324e-30	113	FCGR2B	0.690288
BP	GO:0043207	response to external biotic stimulus	10.6301	2.31324e-30	113	FES	0.689167
BP	GO:0043207	response to external biotic stimulus	10.6301	2.31324e-30	113	SLFN2	0.67898
BP	GO:0043207	response to external biotic stimulus	10.6301	2.31324e-30	113	C1QA	0.675995
BP	GO:0043207	response to external biotic stimulus	10.6301	2.31324e-30	113	FCGR1A	0.670312
BP	GO:0043207	response to external biotic stimulus	10.6301	2.31324e-30	113	RAB7B	0.667207
BP	GO:0043207	response to external biotic stimulus	10.6301	2.31324e-30	113	SSC5D	0.665804
BP	GO:0043207	response to external biotic stimulus	10.6301	2.31324e-30	113	C2	0.657563
BP	GO:0043207	response to external biotic stimulus	10.6301	2.31324e-30	113	TMEM173	0.652286
BP	GO:0043207	response to external biotic stimulus	10.6301	2.31324e-30	113	GBP5	0.641934
BP	GO:0043207	response to external biotic stimulus	10.6301	2.31324e-30	113	TLR4	0.637604
BP	GO:0043207	response to external biotic stimulus	10.6301	2.31324e-30	113	CD180	0.634188
BP	GO:0043207	response to external biotic stimulus	10.6301	2.31324e-30	113	IRGM	0.631274
BP	GO:0043207	response to external biotic stimulus	10.6301	2.31324e-30	113	PTAFR	0.619101
BP	GO:0043207	response to external biotic stimulus	10.6301	2.31324e-30	113	NLRP3	0.599852
BP	GO:0043207	response to external biotic stimulus	10.6301	2.31324e-30	113	AIF1	0.570454
BP	GO:0043207	response to external biotic stimulus	10.6301	2.31324e-30	113	STAB1	0.569409
BP	GO:0043207	response to external biotic stimulus	10.6301	2.31324e-30	113	TLR7	0.565314
BP	GO:0043207	response to external biotic stimulus	10.6301	2.31324e-30	113	SPI1	0.545144
BP	GO:0043207	response to external biotic stimulus	10.6301	2.31324e-30	113	TLR3	0.537578
BP	GO:0043207	response to external biotic stimulus	10.6301	2.31324e-30	113	KLHL6	0.534836
BP	GO:0043207	response to external biotic stimulus	10.6301	2.31324e-30	113	MLKL	0.529707
BP	GO:0043207	response to external biotic stimulus	10.6301	2.31324e-30	113	FGL2	0.528426
BP	GO:0043207	response to external biotic stimulus	10.6301	2.31324e-30	113	ANXA1	0.524433
BP	GO:0043207	response to external biotic stimulus	10.6301	2.31324e-30	113	PYCARD	0.51484
BP	GO:0043207	response to external biotic stimulus	10.6301	2.31324e-30	113	CXCL16	0.509865
BP	GO:0043207	response to external biotic stimulus	10.6301	2.31324e-30	113	IL10RA	0.49321
BP	GO:0043207	response to external biotic stimulus	10.6301	2.31324e-30	113	GBP2	0.492337
BP	GO:0043207	response to external biotic stimulus	10.6301	2.31324e-30	113	GSN	0.490298
BP	GO:0043207	response to external biotic stimulus	10.6301	2.31324e-30	113	NR1H3	0.48255
BP	GO:0043207	response to external biotic stimulus	10.6301	2.31324e-30	113	GRN	0.456549
BP	GO:0043207	response to external biotic stimulus	10.6301	2.31324e-30	113	NMI	0.449698
BP	GO:0043207	response to external biotic stimulus	10.6301	2.31324e-30	113	IRF5	0.446526
BP	GO:0043207	response to external biotic stimulus	10.6301	2.31324e-30	113	CX3CR1	0.420511
BP	GO:0043207	response to external biotic stimulus	10.6301	2.31324e-30	113	TNIP2	0.419395
BP	GO:0043207	response to external biotic stimulus	10.6301	2.31324e-30	113	SYK	0.419033
BP	GO:0043207	response to external biotic stimulus	10.6301	2.31324e-30	113	IRF1	0.418355
BP	GO:0043207	response to external biotic stimulus	10.6301	2.31324e-30	113	GPX1	0.415781
BP	GO:0043207	response to external biotic stimulus	10.6301	2.31324e-30	113	TRIM25	0.408299
BP	GO:0043207	response to external biotic stimulus	10.6301	2.31324e-30	113	CSF1	0.401592
BP	GO:0043207	response to external biotic stimulus	10.6301	2.31324e-30	113	TNFRSF1A	0.400147
BP	GO:0043207	response to external biotic stimulus	10.6301	2.31324e-30	113	NFKB2	0.383853
BP	GO:0043207	response to external biotic stimulus	10.6301	2.31324e-30	113	LYN	0.383734
BP	GO:0043207	response to external biotic stimulus	10.6301	2.31324e-30	113	IFIH1	0.383063
BP	GO:0043207	response to external biotic stimulus	10.6301	2.31324e-30	113	IRAK3	0.37571
BP	GO:0043207	response to external biotic stimulus	10.6301	2.31324e-30	113	AQP4	0.373205
BP	GO:0043207	response to external biotic stimulus	10.6301	2.31324e-30	113	AXL	0.36535
BP	GO:0043207	response to external biotic stimulus	10.6301	2.31324e-30	113	TRIM5	0.361763
BP	GO:0043207	response to external biotic stimulus	10.6301	2.31324e-30	113	CCDC88B	0.357001
BP	GO:0043207	response to external biotic stimulus	10.6301	2.31324e-30	113	CFP	0.350872
BP	GO:0043207	response to external biotic stimulus	10.6301	2.31324e-30	113	ZFP36	0.346983
BP	GO:0043207	response to external biotic stimulus	10.6301	2.31324e-30	113	SHC1	0.338396
BP	GO:0043207	response to external biotic stimulus	10.6301	2.31324e-30	113	ACP5	0.336939
BP	GO:0043207	response to external biotic stimulus	10.6301	2.31324e-30	113	LITAF	0.326586
BP	GO:0043207	response to external biotic stimulus	10.6301	2.31324e-30	113	PARP14	0.32177
BP	GO:0043207	response to external biotic stimulus	10.6301	2.31324e-30	113	NPC2	0.315871
BP	GO:0043207	response to external biotic stimulus	10.6301	2.31324e-30	113	ALPK1	0.314287
BP	GO:0043207	response to external biotic stimulus	10.6301	2.31324e-30	113	GJA1	0.313919
BP	GO:0043207	response to external biotic stimulus	10.6301	2.31324e-30	113	MYD88	0.312986
BP	GO:0043207	response to external biotic stimulus	10.6301	2.31324e-30	113	UNC13D	0.309156
BP	GO:0043207	response to external biotic stimulus	10.6301	2.31324e-30	113	APOE	0.305716
BP	GO:0009607	response to biotic stimulus	10.6771	6.40445e-30	114	LGALS3	3.4869
BP	GO:0009607	response to biotic stimulus	10.6771	6.40445e-30	114	CLEC4D	3.38297
BP	GO:0009607	response to biotic stimulus	10.6771	6.40445e-30	114	ITGAX	3.33496
BP	GO:0009607	response to biotic stimulus	10.6771	6.40445e-30	114	CCL2	2.81103
BP	GO:0009607	response to biotic stimulus	10.6771	6.40445e-30	114	FCNB	2.80875
BP	GO:0009607	response to biotic stimulus	10.6771	6.40445e-30	114	FABP4	2.71872
BP	GO:0009607	response to biotic stimulus	10.6771	6.40445e-30	114	CCL6	2.61248
BP	GO:0009607	response to biotic stimulus	10.6771	6.40445e-30	114	MMP12	2.40816
BP	GO:0009607	response to biotic stimulus	10.6771	6.40445e-30	114	TLR5	2.29922
BP	GO:0009607	response to biotic stimulus	10.6771	6.40445e-30	114	TLR8	2.29685
BP	GO:0009607	response to biotic stimulus	10.6771	6.40445e-30	114	CLEC7A	1.92907
BP	GO:0009607	response to biotic stimulus	10.6771	6.40445e-30	114	CCL3	1.87207
BP	GO:0009607	response to biotic stimulus	10.6771	6.40445e-30	114	C5AR1	1.81393
BP	GO:0009607	response to biotic stimulus	10.6771	6.40445e-30	114	HSPB1	1.7091
BP	GO:0009607	response to biotic stimulus	10.6771	6.40445e-30	114	APOBEC1	1.69172
BP	GO:0009607	response to biotic stimulus	10.6771	6.40445e-30	114	CD68	1.63554
BP	GO:0009607	response to biotic stimulus	10.6771	6.40445e-30	114	CXCL13	1.62221
BP	GO:0009607	response to biotic stimulus	10.6771	6.40445e-30	114	CCL7	1.58985
BP	GO:0009607	response to biotic stimulus	10.6771	6.40445e-30	114	SLC11A1	1.55564
BP	GO:0009607	response to biotic stimulus	10.6771	6.40445e-30	114	BCL3	1.38115
BP	GO:0009607	response to biotic stimulus	10.6771	6.40445e-30	114	FCGR3A	1.37964
BP	GO:0009607	response to biotic stimulus	10.6771	6.40445e-30	114	FGR	1.33086
BP	GO:0009607	response to biotic stimulus	10.6771	6.40445e-30	114	AABR07039446.2	1.19327
BP	GO:0009607	response to biotic stimulus	10.6771	6.40445e-30	114	MYO1F	1.17524
BP	GO:0009607	response to biotic stimulus	10.6771	6.40445e-30	114	CYBB	1.05222
BP	GO:0009607	response to biotic stimulus	10.6771	6.40445e-30	114	TYROBP	1.00304
BP	GO:0009607	response to biotic stimulus	10.6771	6.40445e-30	114	CD14	0.978264
BP	GO:0009607	response to biotic stimulus	10.6771	6.40445e-30	114	TREM2	0.976216
BP	GO:0009607	response to biotic stimulus	10.6771	6.40445e-30	114	CD84	0.96368
BP	GO:0009607	response to biotic stimulus	10.6771	6.40445e-30	114	VAV1	0.962537
BP	GO:0009607	response to biotic stimulus	10.6771	6.40445e-30	114	MT2A	0.949863
BP	GO:0009607	response to biotic stimulus	10.6771	6.40445e-30	114	ABCA1	0.916069
BP	GO:0009607	response to biotic stimulus	10.6771	6.40445e-30	114	RAB20	0.907635
BP	GO:0009607	response to biotic stimulus	10.6771	6.40445e-30	114	CFH	0.901813
BP	GO:0009607	response to biotic stimulus	10.6771	6.40445e-30	114	SLAMF8	0.887388
BP	GO:0009607	response to biotic stimulus	10.6771	6.40445e-30	114	FCER1G	0.861641
BP	GO:0009607	response to biotic stimulus	10.6771	6.40445e-30	114	TLR2	0.858538
BP	GO:0009607	response to biotic stimulus	10.6771	6.40445e-30	114	HCK	0.849515
BP	GO:0009607	response to biotic stimulus	10.6771	6.40445e-30	114	CNR2	0.817463
BP	GO:0009607	response to biotic stimulus	10.6771	6.40445e-30	114	WDFY4	0.790571
BP	GO:0009607	response to biotic stimulus	10.6771	6.40445e-30	114	NAIP2	0.784538
BP	GO:0009607	response to biotic stimulus	10.6771	6.40445e-30	114	CD86	0.779547
BP	GO:0009607	response to biotic stimulus	10.6771	6.40445e-30	114	LAPTM5	0.759925
BP	GO:0009607	response to biotic stimulus	10.6771	6.40445e-30	114	CAPG	0.744185
BP	GO:0009607	response to biotic stimulus	10.6771	6.40445e-30	114	CD4	0.734068
BP	GO:0009607	response to biotic stimulus	10.6771	6.40445e-30	114	CYBA	0.732676
BP	GO:0009607	response to biotic stimulus	10.6771	6.40445e-30	114	BTK	0.73245
BP	GO:0009607	response to biotic stimulus	10.6771	6.40445e-30	114	WAS	0.718302
BP	GO:0009607	response to biotic stimulus	10.6771	6.40445e-30	114	PTPN6	0.708321
BP	GO:0009607	response to biotic stimulus	10.6771	6.40445e-30	114	CFD	0.707904
BP	GO:0009607	response to biotic stimulus	10.6771	6.40445e-30	114	MRC1	0.707784
BP	GO:0009607	response to biotic stimulus	10.6771	6.40445e-30	114	IRF8	0.701421
BP	GO:0009607	response to biotic stimulus	10.6771	6.40445e-30	114	VIM	0.696695
BP	GO:0009607	response to biotic stimulus	10.6771	6.40445e-30	114	FCGR2B	0.690288
BP	GO:0009607	response to biotic stimulus	10.6771	6.40445e-30	114	FES	0.689167
BP	GO:0009607	response to biotic stimulus	10.6771	6.40445e-30	114	SLFN2	0.67898
BP	GO:0009607	response to biotic stimulus	10.6771	6.40445e-30	114	C1QA	0.675995
BP	GO:0009607	response to biotic stimulus	10.6771	6.40445e-30	114	FCGR1A	0.670312
BP	GO:0009607	response to biotic stimulus	10.6771	6.40445e-30	114	RAB7B	0.667207
BP	GO:0009607	response to biotic stimulus	10.6771	6.40445e-30	114	SSC5D	0.665804
BP	GO:0009607	response to biotic stimulus	10.6771	6.40445e-30	114	C2	0.657563
BP	GO:0009607	response to biotic stimulus	10.6771	6.40445e-30	114	TMEM173	0.652286
BP	GO:0009607	response to biotic stimulus	10.6771	6.40445e-30	114	GBP5	0.641934
BP	GO:0009607	response to biotic stimulus	10.6771	6.40445e-30	114	TLR4	0.637604
BP	GO:0009607	response to biotic stimulus	10.6771	6.40445e-30	114	CD180	0.634188
BP	GO:0009607	response to biotic stimulus	10.6771	6.40445e-30	114	IRGM	0.631274
BP	GO:0009607	response to biotic stimulus	10.6771	6.40445e-30	114	PTAFR	0.619101
BP	GO:0009607	response to biotic stimulus	10.6771	6.40445e-30	114	NLRP3	0.599852
BP	GO:0009607	response to biotic stimulus	10.6771	6.40445e-30	114	AIF1	0.570454
[truncated: 32,813 more rows]

## Sheet: GOPlot Cont 72H vs 6H
category	ID	term	count	genes	logFC	adj_pval	zscore
[truncated: 33,109 more rows]

## Sheet: GOPlot GMH 72H vs Cont 6H
category	ID	term	count	genes	logFC	adj_pval	zscore
[truncated: 49,395 more rows]

[truncated: 1 more sheets: GOplot GMH 72H vs 6H]
