# Supplementary material for: Temporal brain transcriptome analysis reveals key pathological events after germinal matrix hemorrhage in neonatal rats
Source: J Cereb Blood Flow Metab. 2022 May 1;42(9):1632–49. doi: 10.1177/0271678X221098811 (PMC9441725; doi:10.1177/0271678X221098811)
Supplement: sj-xlsx-4-jcb-10.1177_0271678X221098811 - Supplemental material for Temporal brain transcriptome analysis reveals key pathological events after germinal matrix hemorrhage in neonatal rats [file sj-xlsx-4-jcb-10.1177_0271678X221098811.xlsx]

## Sheet: IPA Pathway 6H GMH vs Cont
Ingenuity Canonical Pathways	-log(p-value)	Ratio	z-score	Molecules
Oxidative Phosphorylation	12	0.174	4.359	ATP5F1C,ATP5F1D,ATP5MC3,ATP5MF,ATP5MG,ATP5PD,ATP5PF,COX6A1,COX6B2,COX7B,COX8A,CYC1,CYCS,NDUFA11,NDUFB4,SDHC,SDHD,UQCRFS1,UQCRQ
EIF2 Signaling	0.745	0.0312	2.646	Rpl22l1,RPL30,RPL31,RPL35,RPL36,RPL37A,RPL41
NRF2-mediated Oxidative Stress Response	2.21	0.0526	2.449	CAT,DNAJA2,DNAJC15,DNAJC7,FTL,GCLM,GSTK1,HMOX1,JUN,JUNB
Heme Biosynthesis II	4.69	0.444	2	ALAD,ALAS2,FECH,UROD
TCA Cycle II (Eukaryotic)	2.87	0.167	2	IDH3B,SDHC,SDHD,SUCLG1
CXCR4 Signaling	0.883	0.0359	2	Cdc42,EGR1,GNB2,JUN,MYL6,RHOB
IL-8 Signaling	0.642	0.0302	2	Cdc42,GNB2,HBEGF,HMOX1,JUN,RHOB
D-myo-inositol (1,4,5,6)-Tetrakisphosphate Biosynthesis	0.481	0.0284	2	CDC25B,DUSP1,PGAM5,SET
D-myo-inositol (3,4,5,6)-tetrakisphosphate Biosynthesis	0.481	0.0284	2	CDC25B,DUSP1,PGAM5,SET
3-phosphoinositide Degradation	0.402	0.0258	2	CDC25B,DUSP1,PGAM5,SET
D-myo-inositol-5-phosphate Metabolism	0.398	0.0256	2	CDC25B,DUSP1,PGAM5,SET
3-phosphoinositide Biosynthesis	0.355	0.0242	2	CDC25B,DUSP1,PGAM5,SET
Apelin Adipocyte Signaling Pathway	1.59	0.0617	1.342	APLN,CAT,GPX1,GSTK1,PPARGC1A
Superpathway of Inositol Phosphate Compounds	0.413	0.0253	1.342	CDC25B,DUSP1,PGAM5,SEC16A,SET
Systemic Lupus Erythematosus In T Cell Signaling Pathway	0	0.015	1.342	Cdc42,EZR,JUN,RHOB,S1PR3
Signaling by Rho Family GTPases	1.19	0.037	1.134	ACTR3,ARHGEF12,Cdc42,CDH10,EZR,GNB2,JUN,MYL6,RHOB
Actin Cytoskeleton Signaling	0.777	0.032	1.134	ACTR3,ARHGEF12,EZR,MYL6,SSH2,TRIO,VCL
Apelin Cardiomyocyte Signaling Pathway	0.833	0.0404	1	APLN,CAT,MYL6,SLC9A8
LPS/IL-1 Mediated Inhibition of RXR Function	0.31	0.0223	1	ABCA1,CAT,GSTK1,JUN,PPARGC1A
mTOR Signaling	0.842	0.0333	0.816	ATG13,Cdc42,FKBP1A,HMOX1,IRS1,RHOB,RICTOR
Osteoarthritis Pathway	0.821	0.0329	0.816	HDAC4,LRP1,PPARGC1A,PTCH1,S1PR3,SDC4,SMAD4
RhoA Signaling	0.959	0.0407	0.447	ACTR3,ARHGEF12,EZR,MYL6,RAPGEF2
Cardiac Hypertrophy Signaling	0.646	0.0292	0.447	CACNA1E,Cdc42,GNB2,IRS1,JUN,MYL6,RHOB
Integrin Signaling	0.554	0.028	0.447	ACTR3,ARF5,ASAP1,Cdc42,RHOB,VCL
AMPK Signaling	0.354	0.0236	0.447	IRS1,PFKFB3,PPARGC1A,RAB1A,SLC2A1
Neuroinflammation Signaling Pathway	0	0.02	0.447	BIRC6,GABRB2,HMOX1,JUN,NFATC3,PSEN1
Amyotrophic Lateral Sclerosis Signaling	1.3	0.0515	0	CACNA1E,CAT,CYCS,GPX1,RAB5C
PPARα/RXRα Activation	1.01	0.0368	0	ABCA1,IRS1,JUN,MED1,NCOA3,PPARGC1A,SMAD4
Gαq Signaling	0.975	0.0382	0	Cdc42,GNB2,HMOX1,NFATC3,RGS16,RHOB
NER Pathway	0.788	0.0388	0	H4C8,POLR2A,POLR2G,RFC3
Cardiac Hypertrophy Signaling (Enhanced)	0	0.0123	0	CACNA1E,HDAC4,HDAC9,JUN,NFATC3,PDE7B
ILK Signaling	1.35	0.0419	-0.378	Cdc42,FLNC,IRS1,JUN,MYL6,RHOB,RICTOR,VCL
Synaptogenesis Signaling Pathway	0	0.016	-0.447	ACTR3,CDH10,LRP1,RAB5C,SHC3
RhoGDI Signaling	1.48	0.0444	-0.816	ACTR3,ARHGEF12,Cdc42,CDH10,EZR,GNB2,MYL6,RHOB
Phospholipase C Signaling	1.07	0.035	-0.816	ARHGEF12,Cdc42,GNB2,HDAC4,HDAC9,HMOX1,MYL6,NFATC3,RHOB
Sumoylation Pathway	1.21	0.0485	-1	Cdc42,JUN,RFC3,RHOB,SMAD4
Aryl Hydrocarbon Receptor Signaling	0.762	0.035	-1	GSTK1,JUN,MED1,NCOA3,PTGES3
Protein Kinase A Signaling	0.695	0.0276	-1.134	ANAPC1,CDC25B,DUSP1,FLNC,GNB2,MYL6,NFATC3,PDE7B,PTCH1,SMAD4,YWHAQ
Sirtuin Signaling Pathway	8.66	0.0856	-1.732	ABCA1,ATG13,ATP5F1C,ATP5F1D,ATP5PF,BPGM,CYC1,GABARAPL2,GADD45G,JUN,NDUFA11,NDUFB4,PFKFB3,PPARGC1A,SDHC,SDHD,SLC25A4,SLC25A5,SLC2A1,TIMM17A,TIMM23,TIMM8A,TOMM20,UCP2,UQCRFS1

## Sheet: IPA Pathway 24H GMH vs Cont
Ingenuity Canonical Pathways	-log(p-value)	Ratio	z-score	Molecules
Synaptogenesis Signaling Pathway	1.81	0.0353	-2.714	AKT3,EPHB2,FYN,GSK3B,NLGN1,NLGN3,PRKAR2A,RAPGEF1,RELN,SHC3,SYN3
Sperm Motility	1.93	0.0407	-2.236	ABHD3,EPHB2,FYN,GUCY1A2,INSR,NTRK3,PDE4D,PLCD1,PRKAR2A
Ephrin Receptor Signaling	1.1	0.0333	-2.236	AKT3,EPHB2,FYN,GNB4,GNG4,RAPGEF1
Aryl Hydrocarbon Receptor Signaling	1.05	0.035	-2.236	CCND1,CTSD,DHFR,NCOR2,NFIX
Superpathway of Inositol Phosphate Compounds	0.635	0.0253	-2.236	INPPL1,ITPK1,PLCD1,PTEN,SOCS3
Adrenomedullin signaling pathway	1.76	0.0406	-2.121	AKT3,C3,GSK3B,GUCY1A2,KCNQ2,PLCD1,PRKAR2A,SHC3
GPCR-Mediated Nutrient Sensing in Enteroendocrine Cells	0.939	0.0357	-2	CASR,GNG4,PLCD1,PRKAR2A
CREB Signaling in Neurons	0.886	0.029	-2	AKT3,GNB4,GNG4,GRIK3,PLCD1,PRKAR2A
p70S6K Signaling	0.78	0.031	-2	AKT3,BCAP31,IRS1,PLCD1
3-phosphoinositide Degradation	0.593	0.0258	-2	INPPL1,ITPK1,PTEN,SOCS3
D-myo-inositol-5-phosphate Metabolism	0.587	0.0256	-2	ITPK1,PLCD1,PTEN,SOCS3
NF-κB Signaling	0.463	0.0223	-2	AKT3,GSK3B,INSR,NTRK3
Dendritic Cell Maturation	0.445	0.0219	-2	AKT3,FCGR3A/FCGR3B,ICAM1,PLCD1
Cardiac Hypertrophy Signaling (Enhanced)	0.544	0.0206	-1.897	AKT3,CSF2RB,EIF2B1,GSK3B,HDAC4,PDE10A,PDE4D,PLCD1,PRKAR2A,PTEN
EIF2 Signaling	1.47	0.0357	-1.89	AGO1,AKT3,CCND1,EIF2B1,GSK3B,INSR,RPL5,RPL9
Fcγ Receptor-mediated Phagocytosis in Macrophages and Monocytes	2.32	0.0638	-1.633	AKT3,FCGR3A/FCGR3B,FYN,HMOX1,MYO5A,PTEN
AMPK Signaling	2.04	0.0425	-1.633	AKT3,ARID1A,ARID2,CCND1,FOXO1,INSR,IRS1,IRS2,PRKAR2A
IGF-1 Signaling	2.11	0.0577	-1.342	AKT3,FOXO1,IRS1,IRS2,PRKAR2A,SOCS3
ILK Signaling	1.01	0.0314	-1.342	AKT3,CCND1,GSK3B,IRS1,IRS2,PTEN
IL-7 Signaling Pathway	2.02	0.0641	-1	AKT3,CCND1,FOXO1,FYN,GSK3B
p53 Signaling	1.63	0.051	-1	AKT3,BRCA1,CCND1,GSK3B,PTEN
NER Pathway	1.55	0.0485	-1	Cops2,GTF2H3,RFC2,RPA2,TOP2A
IL-3 Signaling	1.38	0.0506	-1	AKT3,CSF2RB,FOXO1,RAPGEF1
Endocannabinoid Developing Neuron Pathway	1.37	0.0435	-1	AKT3,BRCA1,CCND1,GSK3B,PRKAR2A
Gαq Signaling	1.33	0.0382	-1	AKT3,ARHGEF25,GNB4,GNG4,GSK3B,HMOX1
Role of NFAT in Cardiac Hypertrophy	1.18	0.0327	-1	AKT3,GNB4,GNG4,GSK3B,HDAC4,PLCD1,PRKAR2A
Role of NFAT in Regulation of the Immune Response	1.09	0.0331	-1	AKT3,FCGR3A/FCGR3B,FYN,GNB4,GNG4,GSK3B
IL-8 Signaling	0.943	0.0302	-1	AKT3,CCND1,GNB4,GNG4,HMOX1,ICAM1
STAT3 Pathway	0.73	0.0296	-1	CSF2RB,INSR,NTRK3,SOCS3
eNOS Signaling	0.569	0.0252	-1	AKT3,GUCY1A2,HSPA2,PRKAR2A
cAMP-mediated signaling	0.491	0.022	-1	AKAP6,PDE10A,PDE4D,PRKAR2A,S1PR3
Opioid Signaling Pathway	0.4	0.02	-1	AKT3,EGR4,FYN,GSK3B,PRKAR2A
mTOR Signaling	0.338	0.019	-1	AKT3,HMOX1,INSR,IRS1
Cell Cycle: G1/S Checkpoint Regulation	3.07	0.0896	-0.816	CCND1,CDKN2C,FOXO1,GSK3B,HDAC4,RPL5
Cyclins and Cell Cycle Regulation	2.65	0.0741	-0.447	CCNB1,CCND1,CDK1,CDKN2C,GSK3B,HDAC4
PI3K Signaling in B Lymphocytes	2.09	0.0507	-0.447	AKT3,C3,FYN,IRS1,IRS2,PLCD1,PTEN
Glioblastoma Multiforme Signaling	1.24	0.0364	-0.447	AKT3,CCND1,FOXO1,GSK3B,PLCD1,PTEN
Cardiac Hypertrophy Signaling	0.979	0.0292	-0.447	EIF2B1,GNB4,GNG4,GSK3B,IRS1,PLCD1,PRKAR2A
HOTAIR Regulatory Pathway	0.903	0.0314	-0.447	AGO1,AKT3,ICAM1,KMT2A,PTEN
Colorectal Cancer Metastasis Signaling	0.893	0.0277	-0.447	AKT3,CCND1,DCC,GNB4,GNG4,GSK3B,PRKAR2A
Endothelin-1 Signaling	0.708	0.0269	-0.447	ABHD3,GUCY1A2,HMOX1,PLCD1,SHC3
Integrin Signaling	0.551	0.0234	-0.447	AKT3,FYN,GSK3B,PTEN,RAPGEF1
Neuroinflammation Signaling Pathway	0.255	0.0167	-0.447	AKT3,BIRC6,GSK3B,HMOX1,ICAM1
Systemic Lupus Erythematosus In B Cell Signaling Pathway	0.762	0.0255	-0.378	AKT3,CCND1,FOXO1,FYN,GSK3B,INPPL1,SHC3
Protein Kinase A Signaling	1.46	0.0301	-0.333	ADD2,AKAP6,DCC,DUSP18,GNB4,GNG4,GSK3B,PDE10A,PDE4D,PLCD1,PRKAR2A,PTEN
Insulin Receptor Signaling	6.25	0.0935	-0.277	AKT3,EIF2B1,FOXO1,FYN,GSK3B,INPPL1,INSR,IRS1,IRS2,PRKAR2A,PTEN,RAPGEF1,SOCS3
VDR/RXR Activation	2.73	0.0769	0	CASR,CD14,FOXO1,NCOR1,NCOR2,PSMC5
Acute Phase Response Signaling	0.754	0.0279	0	AKT3,C3,CP,HMOX1,SOCS3
PI3K/AKT Signaling	1.64	0.0455	0.447	AKT3,CCND1,FOXO1,GSK3B,INPPL1,PTEN
Wnt/β-catenin Signaling	1.16	0.0347	0.447	AKT3,APC2,CCND1,GSK3B,SOX5,TLE4
PTEN Signaling	2.92	0.0635	0.707	AKT3,CCND1,FOXO1,GSK3B,INPPL1,INSR,NTRK3,PTEN
Cell Cycle: G2/M DNA Damage Checkpoint Regulation	2.9	0.102	1	BRCA1,CCNB1,CDK1,CKS2,TOP2A
ErbB2-ErbB3 Signaling	1.64	0.0615	1	CCND1,FOXO1,GSK3B,PTEN
Antioxidant Action of Vitamin C	0.991	0.0374	1	ABHD3,CSF2RB,HMOX1,PLCD1
Endocannabinoid Cancer Inhibition Pathway	0.672	0.028	1	AKT3,CCND1,GSK3B,PRKAR2A
B Cell Receptor Signaling	0.714	0.027	1.342	AKT3,FOXO1,GSK3B,INPPL1,PTEN
PPARα/RXRα Activation	2.34	0.0474	1.633	CHD5,INSR,IRS1,NCOA6,NCOR1,NCOR2,NR2C2,PLCD1,PRKAR2A

## Sheet: IPA Pathway 72H GMH vs Cont
Ingenuity Canonical Pathways	-log(p-value)	Ratio	z-score	Molecules
Superpathway of Cholesterol Biosynthesis	8.71	0.464	-3.606	ACAT2,CYP51A1,DHCR24,FDFT1,FDPS,HMGCS1,IDI1,MSMO1,MVD,MVK,NSDHL,SQLE,TM7SF2
Oxidative Phosphorylation	0.924	0.0917	-3.162	ATP5F1A,ATP5F1B,ATP5F1C,ATP5MC1,COX5A,CYCS,NDUFA13,NDUFA9,NDUFB2,NDUFS7
Antioxidant Action of Vitamin C	3.2	0.15	-3.051	CSF2RA,CSF2RB,HMOX1,MAPK13,MAPK3,NFKB2,PLA2G7,PLCB2,PLCD1,PLCD3,PLD2,PLD4,SLC23A2,SLC2A3,SLC2A5,STAT5A
tRNA Charging	2.72	0.205	-2.828	AARS1,CARS1,FARSA,GARS1,NARS1,TARS1,YARS1,YARS2
SPINK1 Pancreatic Cancer Pathway	1.58	0.133	-2.828	CELA1,CTSA,CTSB,MMP12,SMAD3,TGFB1,TGFBR1,TGFBR2
Cholesterol Biosynthesis I	5.46	0.538	-2.646	CYP51A1,DHCR24,FDFT1,MSMO1,NSDHL,SQLE,TM7SF2
Cholesterol Biosynthesis II (via 24,25-dihydrolanosterol)	5.46	0.538	-2.646	CYP51A1,DHCR24,FDFT1,MSMO1,NSDHL,SQLE,TM7SF2
Cholesterol Biosynthesis III (via Desmosterol)	5.46	0.538	-2.646	CYP51A1,DHCR24,FDFT1,MSMO1,NSDHL,SQLE,TM7SF2
Superpathway of Geranylgeranyldiphosphate Biosynthesis I (via Mevalonate)	3.49	0.353	-2.449	ACAT2,FDPS,HMGCS1,IDI1,MVD,MVK
α-Adrenergic Signaling	1.95	0.126	-2.449	ADCY7,GNAI1,GNB2,GNB5,GNG3,MAP2K2,MAPK3,PRKAG2,PRKAR1B,PRKCH,PRKCI,RRAS2
Superpathway of Methionine Degradation	1.66	0.162	-2.449	CDO1,GOT1,GOT2,PRMT1,PRMT5,PRMT8
Mevalonate Pathway I	3.18	0.385	-2.236	ACAT2,HMGCS1,IDI1,MVD,MVK
Bladder Cancer Signaling	0.893	0.0928	-2.236	FGF10,FGF13,MAP2K2,MAPK3,MMP12,MMP14,MMP19,MMP8,RRAS2
Zymosterol Biosynthesis	3.76	0.667	-2	CYP51A1,MSMO1,NSDHL,TM7SF2
Triacylglycerol Biosynthesis	0.638	0.0976	-2	ELOVL2,ELOVL6,LIPT2,PLPPR2
Endocannabinoid Cancer Inhibition Pathway	1.05	0.0909	-1.941	ADCY7,ATF3,CASP6,CNR2,GNAI1,GNAL,MAP2K2,MAPK3,PIK3CG,PIK3R5,PRKAG2,PRKAR1B,VIM
EIF2 Signaling	0.721	0.0759	-1.941	ATF3,EIF2B2,EIF2B5,EIF3B,EIF4E,GRB2,MAP2K2,MAPK3,PIK3CG,PIK3R5,PPP1CA,Ppp1cc,PTBP1,RPS2,RRAS2,SHC1,SREBF1
Stearate Biosynthesis I (Animals)	3.57	0.222	-1.897	ACOT7,DHCR24,ELOVL2,ELOVL6,FASN,LIPT2,PRXL2B,SLC27A1,SLC27A4,TBXAS1
GNRH Signaling	1.01	0.0867	-1.807	ADCY7,GNA15,GNAI1,GRB2,MAP2K2,MAPK13,MAPK3,NFKB2,PAK1,PLCB2,PRKAG2,PRKAR1B,PRKCH,PRKCI,RRAS2
PTEN Signaling	4.22	0.159	-1.789	BMPR1A,FGFR1,GRB2,GSK3A,INPP5D,ITGA5,ITGB1,MAP2K2,MAPK3,NFKB2,NTRK2,PDGFRB,PIK3CG,PIK3R5,RAC2,RAC3,RRAS2,SHC1,TGFBR1,TGFBR2
Sumoylation Pathway	2.91	0.146	-1.667	CBX4,CEBPA,FAS,KDM1A,NFKB2,RAC2,RAC3,RAN,RHOC,RHOQ,SAE1,SENP3,UBE2I,ZEB1,ZNF217
Inhibition of Matrix Metalloproteases	2.11	0.179	-1.633	ADAM17,LRP1,MMP12,MMP14,MMP19,MMP8,TIMP1
UVC-Induced MAPK Signaling	1.08	0.118	-1.633	MAP2K2,MAPK13,MAPK3,PRKCH,PRKCI,RRAS2
Pyridoxal 5'-phosphate Salvage Pathway	0.712	0.0923	-1.633	CDK5,IRAK1,MAP2K2,MAPK3,PAK1,PRKCH
ERK5 Signaling	0.58	0.0833	-1.633	GAB1,RPS6KA6,RRAS2,YWHAB,YWHAQ,YWHAZ
Calcium Signaling	0	0.0437	-1.633	CAMK1,CAMK1G,HDAC3,MAPK3,NFATC1,PRKAG2,PRKAR1B,Tpm1,TRPC7
Androgen Signaling	2.12	0.118	-1.414	GNA15,GNAI1,GNAL,GNB2,GNB5,GNG3,MAPK3,NFKB2,POLR2D,POLR2H,PRKAG2,PRKAR1B,PRKCH,PRKCI,SHC1,SMAD3
Nitric Oxide Signaling in the Cardiovascular System	0.614	0.0808	-1.414	MAP2K2,MAPK3,PIK3CG,PIK3R5,PRKAG2,PRKAR1B,PRKCH,PRKCI
Acute Myeloid Leukemia Signaling	4.15	0.18	-1.387	CEBPA,CSF1R,CSF2RA,CSF2RB,GRB2,IDH2,JUP,KITLG,MAP2K2,MAPK3,NFKB2,PIK3CG,PIK3R5,RRAS2,SPI1,STAT5A
Heparan Sulfate Biosynthesis	0.251	0.0602	-1.342	AARS1,AARSD1,B3GAT2,PNPLA7,PPME1
Melatonin Signaling	1.98	0.139	-1.265	GNAI1,MAP2K2,MAPK3,PLCB2,PLCD1,PLCD3,PRKAG2,PRKAR1B,PRKCH,PRKCI
RhoA Signaling	0.69	0.0813	-1.265	ACTG1,ARHGAP9,ARPC1A,ARPC1B,ARPC2,IGF1,MSN,MYL12A,PFN2,WASF1
G Beta Gamma Signaling	3.92	0.156	-1.213	BTK,CAV2,DNM2,GNA15,GNAI1,GNAL,GNB2,GNB5,GNG3,GRB2,MAPK3,PAK1,PIK3CG,PRKAG2,PRKAR1B,PRKCH,PRKCI,RRAS2,SHC1
IGF-1 Signaling	3.34	0.154	-1.155	GRB2,IGF1,IGFBP5,MAP2K2,MAPK3,PIK3CG,PIK3R5,PRKAG2,PRKAR1B,PRKCI,RRAS2,SHC1,SOCS3,YWHAB,YWHAQ,YWHAZ
Corticotropin Releasing Hormone Signaling	1.02	0.0897	-1.155	ADCY7,GAD1,GNAI1,MAP2K2,MAPK13,MAPK3,NPR1,NPR2,PRKAG2,PRKAR1B,PRKCH,PRKCI,SHH
CNTF Signaling	1.18	0.117	-1.134	GRB2,MAP2K2,MAPK3,PIK3CG,PIK3R5,RPS6KA6,RRAS2
Insulin Receptor Signaling	4.08	0.151	-1.091	ACLY,EIF2B2,EIF2B5,EIF4E,GAB1,GRB2,GSK3A,INPP5D,MAP2K2,MAPK3,PIK3CG,PIK3R5,PPP1CA,Ppp1cc,PRKAG2,PRKAR1B,PRKCI,RHOQ,RRAS2,SHC1,SOCS3
IL-3 Signaling	3.64	0.177	-1.069	CSF2RB,GRB2,INPP5D,MAP2K2,MAPK3,PAK1,PIK3CG,PIK3R5,PRKCH,PRKCI,PTPN6,RRAS2,SHC1,STAT5A
LPS/IL-1 Mediated Inhibition of RXR Function	3.01	0.116	-1.069	ABCA1,ABCB1,ABCC3,ABCG1,ALAS1,APOE,CD14,CPT1A,FABP4,FABP7,FMO5,GSTP1,HMGCS1,IRAK1,MAOB,MGST1,MGST3,MYD88,NR1H3,PLTP,RXRA,SLC27A1,SLC27A4,SREBF1,TLR4,TNFRSF1A
Melanocyte Development and Pigmentation Signaling	2.85	0.149	-1.069	ADCY7,GRB2,KITLG,MAP2K2,MAPK3,MITF,PIK3CG,PIK3R5,PRKAG2,PRKAR1B,PTPN6,RPS6KA6,RRAS2,SHC1
Glioma Signaling	2.63	0.136	-1.069	CAMK1,CAMK1G,GRB2,IDH2,IGF1,MAP2K2,MAPK3,PDGFA,PDGFRB,PIK3CG,PIK3R5,PRKCH,PRKCI,RRAS2,SHC1
Apelin Endothelial Signaling Pathway	2.44	0.13	-1.069	ADCY7,GNAI1,GNAL,KLF2,MAP2K2,MAPK3,NFKB2,PIK3CG,PIK3R5,PLCB2,PRKAG2,PRKCH,PRKCI,RRAS2,SMAD3
NRF2-mediated Oxidative Stress Response	4.57	0.142	-1	ACTG1,AOX1,CCT7,DNAJA1,DNAJA2,DNAJC7,FTL,GSTP1,HERPUD1,HMOX1,HSPB8,MAF,MAP2K2,MAPK3,MGST1,MGST3,NFE2L2,NQO1,PIK3CG,PIK3R5,PMF1/PMF1-BGLAP,PRDX1,PRKCH,PRKCI,RRAS2,STIP1,UBE2K
Renin-Angiotensin Signaling	3.17	0.144	-1	ADCY7,AGTR2,GRB2,MAP2K2,MAPK13,MAPK3,NFKB2,PAK1,PIK3CG,PIK3R5,PRKAG2,PRKAR1B,PRKCH,PRKCI,PTPN6,RRAS2,SHC1
GPCR-Mediated Integration of Enteroendocrine Signaling Exemplified by an L Cell	1.52	0.123	-1	ADCY7,GNA15,GNAI1,PLCB2,PLCD1,PLCD3,PRKAG2,PRKAR1B,SST
VEGF Signaling	1.43	0.11	-1	ACTG1,EIF2B2,EIF2B5,GRB2,MAP2K2,MAPK3,PIK3CG,PIK3R5,PTPN6,RRAS2,SHC1
VEGF Family Ligand-Receptor Interactions	1.19	0.107	-1	GRB2,MAP2K2,MAPK3,PIK3CG,PIK3R5,PRKCH,PRKCI,RRAS2,SHC1
Ovarian Cancer Signaling	0.886	0.0863	-1	CD44,EDNRA,GJA1,MAP2K2,MAPK3,PIK3CG,PIK3R5,PRKAG2,PRKAR1B,PTGS1,RRAS2,WNT5A
Triacylglycerol Degradation	0.42	0.0769	-1	AARS1,AARSD1,PNPLA7,PPME1
Heparan Sulfate Biosynthesis (Late Stages)	0	0.0526	-1	AARS1,AARSD1,PNPLA7,PPME1
Neuregulin Signaling	2.76	0.146	-0.905	ADAM17,CDK5,ERBIN,GRB2,ITGA5,ITGB1,MAP2K2,MAPK3,PRKCH,PRKCI,RNF41,RRAS2,SHC1,STAT5A
Ceramide Signaling	1.8	0.125	-0.905	CTSD,CYCS,MAPK3,NFKB2,PIK3CG,PIK3R5,PPP2CB,PPP2R1A,RRAS2,S1PR3,TNFRSF1A
ErbB Signaling	1.6	0.117	-0.905	GRB2,MAP2K2,MAPK13,MAPK3,PAK1,PIK3CG,PIK3R5,PRKCH,PRKCI,RRAS2,SHC1
Cholecystokinin/Gastrin-mediated Signaling	1.58	0.109	-0.905	GRB2,MAP2K2,MAPK3,PLCB2,PRKCH,PRKCI,RAC2,RAC3,RHOC,RHOQ,RRAS2,SHC1,SST
Leptin Signaling in Obesity	2.84	0.162	-0.816	ADCY7,GRB2,MAP2K2,MAPK3,PIK3CG,PIK3R5,PLCB2,PLCD1,PLCD3,PRKAG2,PRKAR1B,SOCS3
Non-Small Cell Lung Cancer Signaling	0.833	0.0959	-0.816	GRB2,MAP2K2,MAPK3,PIK3CG,PIK3R5,RRAS2,RXRA
Netrin Signaling	0.712	0.0923	-0.816	ABLIM3,NFATC1,PRKAG2,PRKAR1B,RAC2,RAC3
CDK5 Signaling	3.63	0.157	-0.775	ADCY7,CDK5,GNAL,ITGA6,ITGB1,LAMA5,MAP2K2,MAPK13,MAPK3,NTRK2,PPP1CA,Ppp1cc,PPP2CB,PPP2R1A,PRKAG2,PRKAR1B,RRAS2
Ephrin B Signaling	2.44	0.153	-0.707	GNA15,GNAI1,GNAL,GNB2,GNB5,GNG3,MAPK3,PAK1,RAC2,RAC3,VAV1
PFKFB4 Signaling Pathway	2.25	0.174	-0.707	HK1,HK2,HK3,MAP2K2,MAPK3,PRKAG2,PRKAR1B,TGFB1
Renal Cell Carcinoma Signaling	1.68	0.125	-0.707	CUL2,GAB1,GRB2,MAP2K2,MAPK3,PAK1,PIK3CG,PIK3R5,RRAS2,TGFB1
Amyotrophic Lateral Sclerosis Signaling	0.893	0.0928	-0.707	CAPN3,CAPNS1,CYCS,GLUL,GPX1,IGF1,PAK1,PIK3CG,PIK3R5
Salvage Pathways of Pyrimidine Ribonucleotides	0.646	0.0825	-0.707	APOBEC1,APOBEC3B,CDK5,IRAK1,MAP2K2,MAPK3,PAK1,PRKCH
Mouse Embryonic Stem Cell Pluripotency	0.558	0.0777	-0.707	BMPR1A,GRB2,MAP2K2,MAPK13,MAPK3,PIK3CG,PIK3R5,RRAS2
Growth Hormone Signaling	2.49	0.155	-0.632	CEBPA,IGF1,MAPK3,PIK3CG,PIK3R5,PRKCH,PRKCI,PTPN6,RPS6KA6,SOCS3,STAT5A
Thrombopoietin Signaling	2.39	0.159	-0.632	GRB2,MAP2K2,MAPK3,PIK3CG,PIK3R5,PRKCH,PRKCI,RRAS2,SHC1,STAT5A
ErbB4 Signaling	2.15	0.147	-0.632	ADAM17,GRB2,MAP2K2,MAPK3,PIK3CG,PIK3R5,PRKCH,PRKCI,RRAS2,SHC1
BMP signaling pathway	1.9	0.129	-0.632	BMP1,BMPR1A,GRB2,MAGED1,MAP2K2,MAPK13,MAPK3,NFKB2,PRKAG2,PRKAR1B,RRAS2
CCR3 Signaling in Eosinophils	1.78	0.113	-0.632	GNAI1,GNB2,GNB5,GNG3,MAP2K2,MAPK13,MAPK3,PAK1,PIK3CG,PIK3R5,PLCB2,PRKCH,PRKCI,RRAS2
Chemokine Signaling	1.68	0.125	-0.632	CAMK1,CAMK1G,CCL4,GNAI1,MAP2K2,MAPK13,MAPK3,PIK3CG,PLCB2,RRAS2
Opioid Signaling Pathway	2.06	0.1	-0.6	ADCY7,AP2M1,CAMK1,CAMK1G,CLTA,CLTB,FGR,GNAI1,GNAL,HCK,LYN,MAP2K2,MAPK3,NFKB2,PIK3CG,PLD2,PRKAG2,PRKAR1B,PRKCH,PRKCI,RAC2,RAC3,RGS7,RPS6KA6,RRAS2
LXR/RXR Activation	3.05	0.14	-0.577	ABCA1,ABCG1,APOE,CD14,CLU,CYP51A1,FASN,FDFT1,MSR1,NFKB2,NR1H3,PLTP,RXRA,SREBF1,TLR3,TLR4,TNFRSF1A
Prolactin Signaling	3	0.16	-0.577	GRB2,IRF1,MAP2K2,MAPK3,NMI,PIK3CG,PIK3R5,PRKCH,PRKCI,RRAS2,SHC1,SOCS3,STAT5A
HGF Signaling	1.47	0.108	-0.577	GAB1,GRB2,ITGA5,ITGB1,MAP2K2,MAPK3,PAK1,PIK3CG,PIK3R5,PRKCH,PRKCI,RRAS2
CXCR4 Signaling	3.78	0.138	-0.5	ADCY7,CD4,GNA15,GNAI1,GNAL,GNB2,GNB5,GNG3,LYN,MAP2K2,MAPK3,MYL12A,PAK1,PIK3CG,PIK3R5,PLCB2,PRKCH,PRKCI,RAC2,RAC3,RHOC,RHOQ,RRAS2
CREB Signaling in Neurons	2.49	0.111	-0.5	ADCY7,GNA15,GNAI1,GNAL,GNB2,GNB5,GNG3,GRB2,MAP2K2,MAPK3,PIK3CG,PIK3R5,PLCB2,PLCD1,PLCD3,POLR2D,POLR2H,PRKAG2,PRKAR1B,PRKCH,PRKCI,RRAS2,SHC1
PI3K/AKT Signaling	3.93	0.152	-0.471	CDC37,EIF4E,GAB1,GDF15,GRB2,GSK3A,INPP5D,ITGA5,ITGB1,MAP2K2,MAPK3,NFKB2,PIK3CG,PPP2CB,PPP2R1A,RRAS2,SHC1,YWHAB,YWHAQ,YWHAZ
Role of IL-17F in Allergic Inflammatory Airway Diseases	1.77	0.156	-0.447	CCL4,IGF1,IL17RA,MAP2K2,MAPK3,NFKB2,RPS6KA6
CCR5 Signaling in Macrophages	1.6	0.117	-0.447	CCL4,CD4,FAS,FCER1G,GNAI1,GNB2,GNB5,GNG3,MAPK13,PRKCH,PRKCI
Amyloid Processing	1.5	0.137	-0.447	CAPN3,CAPNS1,CDK5,MAPK13,MAPK3,PRKAG2,PRKAR1B
Melanoma Signaling	1.11	0.12	-0.447	MAP2K2,MAPK3,MITF,PIK3CG,PIK3R5,RRAS2
TNFR1 Signaling	0.747	0.1	-0.447	CASP6,CYCS,NFKB2,PAK1,TNFRSF1A
Ephrin Receptor Signaling	4.55	0.144	-0.408	ARPC1A,ARPC1B,ARPC2,EFNA3,GNA15,GNAI1,GNAL,GNB2,GNB5,GNG3,GRB2,ITGA5,ITGB1,MAP2K2,MAPK3,PAK1,PDGFA,PIK3CG,RAC2,RAC3,RRAS2,SDCBP,SHC1,SORBS1,WAS,WIPF1
Antiproliferative Role of Somatostatin Receptor 2	3.21	0.169	-0.378	GAD1,GNB2,GNB5,GNG3,MAP2K2,MAPK3,NPR1,NPR2,PIK3CG,PIK3R5,PTPN6,RRAS2,SST
UVB-Induced MAPK Signaling	1.46	0.135	-0.378	EIF4E,MAPK13,MAPK3,PIK3CG,PIK3R5,PRKCH,PRKCI
Regulation of Cellular Mechanics by Calpain Protease	1.37	0.121	-0.378	CAPN3,CAPNS1,GRB2,ITGA5,ITGB1,MAPK3,RRAS2,TLN1
Endometrial Cancer Signaling	1.18	0.117	-0.378	CTNNA2,GRB2,MAP2K2,MAPK3,PIK3CG,PIK3R5,RRAS2
SPINK1 General Cancer Pathway	0.924	0.101	-0.378	IL6R,MAP2K2,MAPK3,Mt1m/Mt2A,PIK3CG,PIK3R5,RRAS2
PD-1, PD-L1 cancer immunotherapy pathway	0.519	0.0755	-0.378	IFNGR1,LCP2,PIK3CG,PIK3R5,SMAD3,STAT5A,TGFB1,TNFRSF1A
Gαs Signaling	1.57	0.112	-0.333	ADCY7,ADD1,CHRM5,GNB2,GNB5,GNG3,HCK,MAP2K2,MAPK3,PRKAG2,PRKAR1B,RGS2
eNOS Signaling	0.314	0.0629	-0.333	ADCY7,AQP4,CHRM5,DNM2,PIK3CG,PIK3R5,PRKAG2,PRKAR1B,PRKCH,PRKCI
Apelin Adipocyte Signaling Pathway	2.05	0.136	-0.302	ADCY7,CYBB,GNAI1,GPX1,GSTP1,MAPK13,MAPK3,MGST1,MGST3,PRKAG2,PRKAR1B
FLT3 Signaling in Hematopoietic Progenitor Cells	2.89	0.157	-0.277	EIF4E,GRB2,INPP5D,MAP2K2,MAPK13,MAPK3,PIK3CG,PIK3R5,RPS6KA6,RRAS2,SHC1,STAT4,STAT5A
Endocannabinoid Developing Neuron Pathway	2.44	0.13	-0.277	ADCY7,CNR2,GNAI1,GNAL,MAP2K2,MAPK13,MAPK3,PIK3CG,PIK3R5,PRKAG2,PRKAR1B,RAC2,RAC3,RRAS2,STMN2
PAK Signaling	2.28	0.134	-0.277	GRB2,ITGA5,ITGB1,MAP2K2,MAPK3,MYL12A,PAK1,PDGFA,PDGFRB,PIK3CG,PIK3R5,RRAS2,SHC1
Apoptosis Signaling	2.21	0.131	-0.277	BCL2A1,CAPN3,CAPNS1,CASP6,CYCS,ENDOG,FAS,MAP2K2,MAPK3,NFKB2,RRAS2,SPTAN1,TNFRSF1A
Synaptic Long Term Potentiation	1.34	0.101	-0.277	GNA15,MAP2K2,MAPK3,PLCB2,PLCD1,PLCD3,PPP1CA,Ppp1cc,PRKAG2,PRKAR1B,PRKCH,PRKCI,RRAS2
RhoGDI Signaling	3.3	0.128	-0.258	ACTG1,ARHGAP9,ARPC1A,ARPC1B,ARPC2,CD44,CDH8,GNA15,GNAI1,GNAL,GNB2,GNB5,GNG3,ITGA5,ITGB1,MSN,MYL12A,PAK1,RAC2,RAC3,RHOC,RHOQ,WASF1
cAMP-mediated signaling	0.541	0.0705	-0.258	ADCY7,AGTR2,AKAP13,CAMK1,CAMK1G,CHRM5,CNR2,GNAI1,GNAL,MAP2K2,MAPK3,PRKAR1B,RGS2,RGS7,S1PR3,SMPDL3A
14-3-3-mediated Signaling	4.67	0.165	-0.243	GFAP,GRB2,GSK3A,MAP2K2,MAPK3,PIK3CG,PIK3R5,PLCB2,PLCD1,PLCD3,PRKCH,PRKCI,RRAS2,TNFRSF1A,TUBB,TUBB2B,TUBB3,VIM,YWHAB,YWHAQ,YWHAZ
Actin Cytoskeleton Signaling	4.69	0.137	-0.2	ACTG1,ARPC1A,ARPC1B,ARPC2,CD14,FGF10,FGF13,FN1,GRB2,GSN,ITGA5,ITGB1,MAP2K2,MAPK3,MSN,MYL12A,NCKAP1L,PAK1,PDGFA,PFN2,PIK3CG,PIK3R5,RAC2,RAC3,RRAS2,SHC1,TLN1,VAV1,WAS,WASF1
Synaptogenesis Signaling Pathway	2.38	0.0994	-0.186	ADCY7,AP2M1,APOE,ARPC1A,ARPC1B,ARPC2,CDH8,CDK5,EFNA3,FGR,GRB2,HCK,LRP1,LYN,MAPK3,NAP1L4,NTRK2,PAK1,PIK3CG,PIK3R5,PRKAG2,PRKAR1B,RASGRP2,RRAS2,SGTA,SHC1,STXBP1,SYT9,TLN1,WAS,WASF1
PPARα/RXRα Activation	3.34	0.126	0	ABCA1,ACADL,ADCY7,BCL3,FASN,GNA15,GOT2,GRB2,MAP2K2,MAPK3,NFKB2,PLCB2,PLCD1,PLCD3,PRKAG2,PRKAR1B,RRAS2,RXRA,SHC1,SLC27A1,SMAD3,TGFB1,TGFBR1,TGFBR2
Neuropathic Pain Signaling In Dorsal Horn Neurons	2.55	0.139	0	CAMK1,CAMK1G,KCNN4,MAPK3,NTRK2,PIK3CG,PIK3R5,PLCB2,PLCD1,PLCD3,PRKAG2,PRKAR1B,PRKCH,PRKCI
JAK/Stat Signaling	2.55	0.15	0	GRB2,MAP2K2,MAPK3,NFKB2,PIK3CG,PIK3R5,PTPN6,RRAS2,SHC1,SOCS3,STAT4,STAT5A
LPS-stimulated MAPK Signaling	2.46	0.146	0	CD14,MAP2K2,MAPK13,MAPK3,NFKB2,PAK1,PIK3CG,PIK3R5,PRKCH,PRKCI,RRAS2,TLR4
Oncostatin M Signaling	2.44	0.186	0	GRB2,MAP2K2,MAPK3,OSMR,PLAU,RRAS2,SHC1,STAT5A
Gαi Signaling	2.1	0.12	0	ADCY7,AGTR2,CNR2,GNAI1,GNB2,GNB5,GNG3,GRB2,MAPK3,PRKAG2,PRKAR1B,RGS7,RRAS2,S1PR3,SHC1
Apelin Cardiomyocyte Signaling Pathway	1.82	0.121	0	GNAI1,MAPK13,MAPK3,MYL12A,PIK3CG,PIK3R5,PLCB2,PLCD1,PLCD3,PRKCH,PRKCI,TGFB1
PPAR Signaling	1.66	0.115	0	GRB2,MAP2K2,MAPK3,NFKB2,NR1H3,PDGFA,PDGFRB,RRAS2,RXRA,SHC1,STAT5A,TNFRSF1A
PDGF Signaling	1.48	0.116	0	GRB2,INPP5D,MAP2K2,MAPK3,PDGFA,PDGFRB,PIK3CG,PIK3R5,RRAS2,SHC1
Neurotrophin/TRK Signaling	1.42	0.118	0	GAB1,GRB2,MAP2K2,MAPK3,NTRK2,PIK3CG,PIK3R5,RRAS2,SHC1
Apelin Pancreas Signaling Pathway	1.33	0.136	0	ERN1,NFKB2,PIK3CG,PIK3R5,PRKAG2,PRKAR1B
IL-22 Signaling	1.28	0.167	0	MAPK13,MAPK3,SOCS3,STAT5A
Dopamine-DARPP32 Feedback in cAMP Signaling	1.18	0.092	0	ADCY7,CALY,CDK5,GNAI1,PLCB2,PLCD1,PLCD3,PPP1CA,Ppp1cc,PPP2CB,PPP2R1A,PRKAG2,PRKAR1B,PRKCH,PRKCI
Angiopoietin Signaling	1.1	0.107	0	DOK2,GRB2,NFKB2,PAK1,PIK3CG,PIK3R5,RRAS2,STAT5A
Role of p14/p19ARF in Tumor Suppression	1.03	0.138	0	PIK3CG,PIK3R5,SENP3,SF3A1
Role of NANOG in Mammalian Embryonic Stem Cell Pluripotency	0.996	0.0924	0	BMP1,BMPR1A,GAB1,GRB2,MAP2K2,MAPK3,PIK3CG,PIK3R5,RRAS2,SHC1,WNT5A
4-1BB Signaling in T Lymphocytes	0.91	0.125	0	MAP2K2,MAPK13,MAPK3,NFKB2
Cytotoxic T Lymphocyte-mediated Apoptosis of Target Cells	0.842	0.118	0	CASP6,CYCS,FAS,FCER1G
NGF Signaling	0.836	0.0877	0	GAB1,GRB2,MAP2K2,MAPK3,NFKB2,PIK3CG,PIK3R5,RPS6KA6,RRAS2,SHC1
TWEAK Signaling	0.807	0.114	0	CASP6,CYCS,NFKB2,TNFSF12
Role of PI3K/AKT Signaling in the Pathogenesis of Influenza	0.735	0.0938	0	GNAI1,MAP2K2,MAPK3,NFKB2,PIK3CG,PIK3R5
NER Pathway	0.558	0.0777	0	COPS4,COPS5,COPS8,GPS1,H4C8,POLR2D,POLR2H,UBE2I
p53 Signaling	0.268	0.0612	0	ATM,CASP6,FAS,PIK3CG,PIK3R5,TP53INP1
Cyclins and Cell Cycle Regulation	0.268	0.0617	0	ATM,HDAC3,PPP2CB,PPP2R1A,TGFB1
Thrombin Signaling	4.7	0.139	0.218	ADCY7,CAMK1,CAMK1G,F2RL3,GNA15,GNAI1,GNAL,GNB2,GNB5,GNG3,GRB2,MAP2K2,MAPK13,MAPK3,MYL12A,NFKB2,PIK3CG,PIK3R5,PLCB2,PLCD1,PLCD3,PRKCH,PRKCI,RAC2,RAC3,RHOC,RHOQ,RRAS2,SHC1
fMLP Signaling in Neutrophils	4.75	0.172	0.243	ARPC1A,ARPC1B,ARPC2,CYBB,GNAI1,GNB2,GNB5,GNG3,MAP2K2,MAPK3,NCF1,NFATC1,NFKB2,PIK3CG,PIK3R5,PLCB2,PRKCH,PRKCI,RRAS2,WAS
Regulation of Actin-based Motility by Rho	3.86	0.17	0.258	ARPC1A,ARPC1B,ARPC2,GSN,ITGA5,ITGB1,MYL12A,PAK1,PFN2,RAC2,RAC3,RHOC,RHOQ,WAS,WASF1,WIPF1
P2Y Purigenic Receptor Signaling Pathway	3.24	0.142	0.258	ADCY7,GNAI1,GNB2,GNB5,GNG3,MAP2K2,MAPK3,NFKB2,PIK3CG,PIK3R5,PLCB2,PLCD1,PLCD3,PRKAG2,PRKAR1B,PRKCH,PRKCI,RRAS2
Rac Signaling	3.02	0.144	0.258	ARPC1A,ARPC1B,ARPC2,CD44,CYBB,ITGA5,ITGB1,MAP2K2,MAPK3,NFKB2,PAK1,PIK3CG,PIK3R5,PRKCI,RRAS2,WASF1
3-phosphoinositide Degradation	1.34	0.0968	0.258	ACP5,DUSP27,INPP5D,MTM1,NUDT14,PIP4P1,PPP1CA,Ppp1cc,PPP5C,PRUNE1,PTPN6,PTPN7,PTPRC,SOCS3,TNS3
Death Receptor Signaling	2.53	0.143	0.277	ACTG1,CASP6,CYCS,FAS,HSPB1,NFKB2,PARP10,PARP14,PARP3,PARP6,SPTAN1,TNFRSF1A,TNFSF12
Cdc42 Signaling	1.11	0.0898	0.277	ARPC1A,ARPC1B,ARPC2,CDC42SE1,EXOC3,FCER1G,ITGA5,ITGB1,MAPK13,MYL12A,PAK1,PRKCI,VAV1,WAS,WIPF1
Paxillin Signaling	4.09	0.165	0.302	ACTG1,ARF1,GRB2,ITGA5,ITGA6,ITGA7,ITGAL,ITGAM,ITGAX,ITGB1,ITGB2,ITGB4,MAPK13,PAK1,PIK3CG,PIK3R5,RRAS2,TLN1
GPCR-Mediated Nutrient Sensing in Enteroendocrine Cells	1.14	0.0982	0.302	ADCY7,GNA15,GNAI1,GNG3,PLCB2,PLCD1,PLCD3,PRKAG2,PRKAR1B,PRKCH,PRKCI
Macropinocytosis Signaling	4.41	0.197	0.333	CD14,CSF1,CSF1R,ITGA5,ITGB1,ITGB2,ITGB4,MRC1,PAK1,PDGFA,PIK3CG,PIK3R5,PRKCH,PRKCI,RRAS2
IL-2 Signaling	2	0.148	0.333	GRB2,MAP2K2,MAPK3,PIK3CG,PIK3R5,RRAS2,SHC1,STAT5A,SYK
Sperm Motility	1.86	0.0995	0.333	AXL,BTK,CSF1R,CSF2RA,DDR1,FES,FGFR1,FGR,HCK,LYN,NPR1,NTRK2,PDGFRB,PLA2G7,PLCB2,PLCD1,PLCD3,PRKAG2,PRKAR1B,PRKCH,PRKCI,SYK
ErbB2-ErbB3 Signaling	1.82	0.138	0.333	GRB2,GSK3A,MAP2K2,MAPK3,PIK3CG,PIK3R5,RRAS2,SHC1,STAT5A
GDNF Family Ligand-Receptor Interactions	1.42	0.118	0.333	DOK2,GAB1,GRB2,MAP2K2,MAPK3,PIK3CG,PIK3R5,RRAS2,SHC1
Aryl Hydrocarbon Receptor Signaling	1.32	0.0979	0.333	ATM,CTSD,DHFR,FAS,GSTP1,HSPB1,MAPK3,MGST1,MGST3,NFE2L2,NFKB2,NQO1,RXRA,TGFB1
Aldosterone Signaling in Epithelial Cells	1.03	0.0886	0.333	DNAJA1,DNAJC22,DNAJC7,HSPB1,HSPB8,MAP2K2,MAPK3,PIK3CG,PIK3R5,PLCB2,PLCD1,PLCD3,PRKCH,PRKCI
Lymphotoxin β Receptor Signaling	1.02	0.113	0.447	CYCS,LTBR,MAPK3,NFKB2,PIK3CG,PIK3R5
Induction of Apoptosis by HIV1	0.519	0.082	0.447	CYCS,FAS,NFKB2,SLC25A3,TNFRSF1A
Th2 Pathway	2.85	0.131	0.5	CD4,CD86,GRB2,ITGB2,MAF,NOTCH1,NOTCH2,PIK3CG,PIK3R5,RUNX3,SOCS3,SPI1,STAT4,STAT5A,TGFB1,TGFBR1,TGFBR2,VAV1
Agrin Interactions at Neuromuscular Junction	3.15	0.167	0.577	ACTG1,AGRN,DAG1,ITGA5,ITGA6,ITGAL,ITGB1,ITGB2,MAPK3,PAK1,RAC2,RAC3,RRAS2
FGF Signaling	2.37	0.143	0.577	FGF10,FGF13,FGFR1,FGFRL1,GAB1,GRB2,MAPK13,MAPK3,MAPKAPK2,PIK3CG,PIK3R5,PTPN6
D-myo-inositol (1,4,5,6)-Tetrakisphosphate Biosynthesis	0.854	0.0851	0.577	ACP5,DUSP27,NUDT14,PPP1CA,Ppp1cc,PPP5C,PRUNE1,PTPN6,PTPN7,PTPRC,SOCS3,TNS3
D-myo-inositol (3,4,5,6)-tetrakisphosphate Biosynthesis	0.854	0.0851	0.577	ACP5,DUSP27,NUDT14,PPP1CA,Ppp1cc,PPP5C,PRUNE1,PTPN6,PTPN7,PTPRC,SOCS3,TNS3
Wnt/β-catenin Signaling	0.62	0.0751	0.577	CD44,GJA1,GSK3A,LRP1,PPP2CB,PPP2R1A,SFRP1,SOX21,TGFB1,TGFBR1,TGFBR2,TLE1,WNT5A
ERK/MAPK Signaling	4.03	0.135	0.626	EIF4E,GRB2,HSPB1,ITGA5,ITGB1,MAP2K2,MAPK3,MKNK1,NFATC1,PAK1,PIK3CG,PIK3R5,PPP1CA,PPP2CB,PPP2R1A,PRKAG2,PRKAR1B,PRKCI,RAC2,RAC3,RRAS2,SHC1,TLN1,YWHAB,YWHAQ,YWHAZ
Role of NFAT in Cardiac Hypertrophy	3.68	0.126	0.626	ADCY7,CAMK1,CAMK1G,GNAI1,GNB2,GNB5,GNG3,GRB2,HDAC3,IGF1,MAP2K2,MAPK13,MAPK3,PIK3CG,PIK3R5,PLCB2,PLCD1,PLCD3,PRKAG2,PRKAR1B,PRKCH,PRKCI,RRAS2,SHC1,TGFB1,TGFBR1,TGFBR2
Actin Nucleation by ARP-WASP Complex	4.09	0.194	0.632	ARPC1A,ARPC1B,ARPC2,GRB2,ITGA5,ITGB1,RAC2,RAC3,RHOC,RHOQ,RRAS2,WAS,WASF1,WIPF1
Telomerase Signaling	1.57	0.112	0.632	GRB2,HDAC3,MAP2K2,MAPK3,PIK3CG,PIK3R5,PPP2CB,PPP2R1A,RRAS2,SHC1,TEP1,TPP1
Fc Epsilon RI Signaling	4.18	0.162	0.688	BTK,FCER1G,GAB1,GRB2,INPP5D,LCP2,LYN,MAP2K2,MAPK13,MAPK3,PIK3CG,PIK3R5,PRKCH,PRKCI,RAC2,RAC3,RRAS2,SYK,VAV1
UVA-Induced MAPK Signaling	3.14	0.153	0.707	ATM,CYCS,MAPK13,MAPK3,PARP10,PARP14,PARP3,PARP6,PIK3CG,PIK3R5,PLCB2,PLCD1,PLCD3,RPS6KA6,RRAS2
Neuroprotective Role of THOP1 in Alzheimer's Disease	0.801	0.0862	0.707	CFD,ECE1,PREP,PRKAG2,PRKAR1B,SST,ST14,THOP1,TPP1,TPSAB1/TPSB2
Type II Diabetes Mellitus Signaling	0.633	0.0775	0.707	MAPK3,NFKB2,PIK3CG,PIK3R5,PRKAG2,PRKCH,PRKCI,SLC27A1,SLC27A4,SOCS3,TNFRSF1A
mTOR Signaling	2.1	0.105	0.728	EIF3B,EIF4E,HMOX1,MAPK3,PIK3CG,PIK3R5,PLD2,PLD4,PPP2CB,PPP2R1A,PRKAG2,PRKCH,PRKCI,PRR5,PRR5L,RAC2,RAC3,RHOC,RHOQ,RPS2,RPS6KA6,RRAS2
Signaling by Rho Family GTPases	5.02	0.136	0.816	ACTG1,ARPC1A,ARPC1B,ARPC2,CDH8,CYBB,GFAP,GNA15,GNAI1,GNAL,GNB2,GNB5,GNG3,ITGA5,ITGB1,MAP2K2,MAPK3,MSN,MYL12A,NFKB2,PAK1,PIK3CG,PIK3R5,PRKCI,RAC2,RAC3,RHOC,RHOQ,STMN1,VIM,WAS,WASF1,WIPF1
IL-9 Signaling	1.9	0.182	0.816	BCL3,NFKB2,PIK3CG,PIK3R5,SOCS3,STAT5A
Retinoic acid Mediated Apoptosis Signaling	1.18	0.117	0.816	CYCS,IRF1,PARP10,PARP14,PARP3,PARP6,RXRA
EGF Signaling	0.959	0.109	0.816	GRB2,MAPK13,MAPK3,PIK3CG,PIK3R5,SHC1
GM-CSF Signaling	3.06	0.171	0.905	BCL2A1,CSF2RA,CSF2RB,GRB2,HCK,LYN,MAP2K2,MAPK3,PIK3CG,PIK3R5,RRAS2,SHC1
Regulation of eIF4 and p70S6K Signaling	2.2	0.115	0.905	EIF2B2,EIF2B5,EIF3B,EIF4E,GRB2,ITGA5,ITGB1,MAP2K2,MAPK13,MAPK3,MKNK1,PIK3CG,PIK3R5,PPP2CB,PPP2R1A,RPS2,RRAS2,SHC1
Gα12/13 Signaling	0.804	0.0846	0.905	BTK,CDH8,F2RL3,MAP2K2,MAPK3,MYL12A,NFKB2,PIK3CG,PIK3R5,RRAS2,VAV1
Synaptic Long Term Depression	1.76	0.102	0.943	GAD1,GNA15,GNAI1,GNAL,IGF1,LYN,MAP2K2,MAPK3,NPR1,NPR2,PLA2G7,PLCB2,PLCD1,PLCD3,PPP2CB,PPP2R1A,PRKCH,PRKCI,RRAS2
Huntington's Disease Signaling	4.83	0.135	1	ATP5F1A,ATP5F1B,ATP5F1C,ATP5MC1,CAPN3,CAPNS1,CASP6,CDK5,CLTA,CLTB,CTSD,CYCS,DCTN1,DNM1,DNM2,GNA15,GNB2,GNB5,GNG3,GRB2,HDAC3,IGF1,MAPK3,PIK3CG,PIK3R5,PLCB2,POLR2D,POLR2H,PRKCH,PRKCI,SH3GL3,SHC1
Prostanoid Biosynthesis	2.9	0.444	1	HPGDS,PTGES2,PTGS1,TBXAS1
Glioma Invasiveness Signaling	2.35	0.149	1	CD44,MAPK3,PIK3CG,PIK3R5,PLAU,RAC2,RAC3,RHOC,RHOQ,RRAS2,TIMP1
Relaxin Signaling	2.09	0.114	1	ADCY7,GAD1,GNA15,GNAI1,GNAL,GNB2,GNB5,GNG3,MAPK3,NFKB2,NPR1,NPR2,PIK3CG,PIK3R5,PRKAG2,PRKAR1B,SMPDL3A
D-myo-inositol-5-phosphate Metabolism	1.6	0.103	1	ACP5,DUSP27,NUDT14,PIP4P1,PLCB2,PLCD1,PLCD3,PPP1CA,Ppp1cc,PPP5C,PRUNE1,PTPN6,PTPN7,PTPRC,SOCS3,TNS3
Glutathione Redox Reactions I	1.28	0.167	1	GPX1,GSTP1,MGST1,MGST3
Glutathione-mediated Detoxification	0.91	0.125	1	GSTP1,HPGDS,MGST1,MGST3
Ethanol Degradation II	0.91	0.125	1	ACSS1,ADH5,DHRS4,DHRS9
MIF-mediated Glucocorticoid Regulation	0.842	0.118	1	CD14,MAPK3,NFKB2,TLR4
MIF Regulation of Innate Immunity	0.614	0.0952	1	CD14,MAPK3,NFKB2,TLR4
Nicotine Degradation II	0.258	0.0615	1	AOX1,CYP51A1,FMO5,Ugt1a7c
Protein Kinase A Signaling	2.47	0.0952	1.061	ADCY7,ADD1,AKAP13,DUSP26,FLNC,GNAI1,GNB2,GNB5,GNG3,GSK3A,MAP2K2,MAPK3,MYL12A,NFATC1,NFKB2,PGP,PLCB2,PLCD1,PLCD3,PPP1CA,Ppp1cc,PRKAG2,PRKAR1B,PRKCH,PRKCI,PTPN6,PTPN7,PTPRC,PTPRZ1,SHH,SMAD3,SMPDL3A,TGFB1,TGFBR1,TGFBR2,YWHAB,YWHAQ,YWHAZ
3-phosphoinositide Biosynthesis	0.917	0.0848	1.069	ACP5,DUSP27,NUDT14,PIK3CG,PIK3R5,PPP1CA,Ppp1cc,PPP5C,PRUNE1,PTPN6,PTPN7,PTPRC,SOCS3,TNS3
AMPK Signaling	0.863	0.0802	1.069	ACACB,ACTL6B,AK2,CHRM5,CPT1A,FASN,MAPK13,PFKFB3,PFKL,PIK3CG,PIK3R5,PPM1G,PPP2CB,PPP2R1A,PRKAG2,PRKAR1B,RAB2A
Sirtuin Signaling Pathway	2.26	0.0993	1.091	ABCA1,ACADL,ACLY,AGTRAP,ATP5F1A,ATP5F1B,ATP5F1C,ATP5MC1,CPT1A,GOT2,IDH2,MAPK3,NDUFA13,NDUFA9,NDUFB2,NDUFS7,NFE2L2,NFKB2,NQO1,NR1H3,PFKFB3,SF3A1,SREBF1,TIMM22,TOMM40,TRIM28,TSPO,UCP2,VDAC2
IL-1 Signaling	3	0.154	1.134	ADCY7,GNA15,GNAI1,GNAL,GNB2,GNB5,GNG3,IRAK1,IRAK3,MAPK13,MYD88,NFKB2,PRKAG2,PRKAR1B
CD40 Signaling	1.4	0.123	1.134	MAP2K2,MAPK13,MAPK3,MAPKAPK2,NFKB2,PIK3CG,PIK3R5,PTGS1
IL-17A Signaling in Airway Cells	1.06	0.109	1.134	IL17RA,MAP2K2,MAPK13,MAPK3,NFKB2,PIK3CG,PIK3R5
Estrogen-Dependent Breast Cancer Signaling	0.81	0.0946	1.134	IGF1,MAPK3,NFKB2,PIK3CG,PIK3R5,RRAS2,STAT5A
ATM Signaling	0.439	0.0722	1.134	ATM,MAPK13,PPP2CB,PPP2R1A,RNF8,TRIM28,ZEB1
p70S6K Signaling	5.09	0.171	1.147	BTK,F2RL3,GNAI1,GRB2,LYN,MAP2K2,MAPK3,PIK3CG,PIK3R5,PLCB2,PLCD1,PLCD3,PPP2CB,PPP2R1A,PRKCH,PRKCI,RRAS2,SHC1,SYK,YWHAB,YWHAQ,YWHAZ
TGF-β Signaling	1.91	0.125	1.155	BMPR1A,GRB2,MAP2K2,MAPK13,MAPK3,RRAS2,RUNX3,SMAD3,TGFB1,TGFBR1,TGFBR2,TGIF1
Endocannabinoid Neuronal Synapse Pathway	1.08	0.0938	1.155	ADCY7,CNR2,GNA15,GNAI1,GNAL,MAPK13,MAPK3,PLCB2,PLCD1,PLCD3,PRKAG2,PRKAR1B
Phospholipase C Signaling	6.16	0.144	1.177	ADCY7,AHNAK,BLNK,BTK,FCER1G,FCGR2A,FCGR2B,GNB2,GNB5,GNG3,GRB2,HDAC3,HMOX1,ITGA5,ITGB1,LCP2,LYN,MAP2K2,MAPK3,MYL12A,NFATC1,NFKB2,PEBP1,PLCB2,PLCD1,PLCD3,PLD2,PLD4,PRKCH,PRKCI,RAC2,RAC3,RHOC,RHOQ,RRAS2,SHC1,SYK
FcγRIIB Signaling in B Lymphocytes	2.31	0.147	1.265	BLNK,BTK,FCGR2B,GRB2,INPP5D,LYN,PIK3CG,PIK3R5,RRAS2,SHC1,SYK
Pancreatic Adenocarcinoma Signaling	2.25	0.128	1.265	GRB2,HMOX1,MAP2K2,MAPK3,NFKB2,NOTCH1,PIK3CG,PIK3R5,PLD2,PLD4,SMAD3,TGFB1,TGFBR1,TGFBR2
SAPK/JNK Signaling	1.38	0.108	1.265	FCER1G,GAB1,GRB2,MAPK8IP2,NFATC1,PIK3CG,PIK3R5,RAC2,RAC3,RRAS2,SHC1
IL-6 Signaling	2.48	0.128	1.291	ABCB1,CD14,GRB2,HSPB1,IL6R,MAP2K2,MAPK13,MAPK3,MAPKAPK2,NFKB2,PIK3CG,PIK3R5,RRAS2,SHC1,SOCS3,TNFRSF1A
Noradrenaline and Adrenaline Degradation	1.25	0.143	1.342	ADH5,COMT,DHRS4,DHRS9,MAOB
BAG2 Signaling Pathway	0.947	0.116	1.342	ANXA2,CTSB,MAPK3,MAPKAPK2,NFKB2
IL-23 Signaling Pathway	0.914	0.114	1.342	NFKB2,PIK3CG,PIK3R5,SOCS3,STAT4
Serotonin Degradation	0.426	0.0746	1.342	ADH5,DHRS4,DHRS9,MAOB,Ugt1a7c
NF-κB Activation by Viruses	2.94	0.159	1.387	CD4,ITGA5,ITGA6,ITGAL,ITGB1,ITGB2,MAPK3,NFKB2,PIK3CG,PIK3R5,PRKCH,PRKCI,RRAS2
Endothelin-1 Signaling	4.3	0.14	1.4	ADCY7,CASP6,ECE1,EDNRA,EDNRB,GAB1,GNA15,GNAI1,GNAL,GRB2,HMOX1,MAPK13,MAPK3,PIK3CG,PIK3R5,PLA2G7,PLCB2,PLCD1,PLCD3,PLD2,PLD4,PRKCH,PRKCI,PTGS1,RRAS2,SHC1
CD28 Signaling in T Helper Cells	4.02	0.158	1.414	ARPC1A,ARPC1B,ARPC2,CD4,CD86,FCER1G,GRB2,LCP2,MAP2K2,NFATC1,NFKB2,PAK1,PIK3CG,PIK3R5,PTPN6,PTPRC,SYK,VAV1,WAS
Acute Phase Response Signaling	2.96	0.123	1.414	C2,CP,FN1,FTL,GRB2,HMOX1,HMOX2,IL6R,IRAK1,ITIH3,MAP2K2,MAPK13,MAPK3,MYD88,NFKB2,NOLC1,OSMR,PIK3CG,RRAS2,SHC1,SOCS3,TNFRSF1A
PEDF Signaling	0.928	0.0976	1.414	FAS,MAPK13,MAPK3,NFKB2,PIK3CG,PIK3R5,RRAS2,ZEB1
Cardiac β-adrenergic Signaling	0.87	0.0857	1.414	ADCY7,AKAP13,GNB2,GNB5,GNG3,PPP1CA,Ppp1cc,PPP2CB,PPP2R1A,PRKAG2,PRKAR1B,SMPDL3A
STAT3 Pathway	3.79	0.148	1.5	BMPR1A,CSF2RB,FGFR1,IGF1,IL10RA,IL17RA,IL21R,IL6R,MAP2K2,MAPK13,MAPK3,NDUFA13,NTRK2,PDGFRB,PTPN6,RRAS2,SOCS3,TGFB1,TGFBR1,TGFBR2
Glioblastoma Multiforme Signaling	1.99	0.109	1.5	GRB2,IGF1,MAP2K2,MAPK3,PDGFA,PDGFRB,PIK3CG,PIK3R5,PLCB2,PLCD1,PLCD3,RAC2,RAC3,RHOC,RHOQ,RRAS2,SHC1,WNT5A
Systemic Lupus Erythematosus In B Cell Signaling Pathway	7.64	0.153	1.543	BLNK,BTK,CD22,FCGR2A,FCGR2B,FGR,GAB1,GRB2,HCK,IFIH1,IFNGR1,IL6R,INPP5D,IRAK1,IRF5,LILRB3,LILRB4,LYN,MAP2K2,MAPK3,MYD88,NFATC1,NFKB2,PIK3CG,PIK3R5,PRKCH,PRKCI,PTPN6,RAC2,RAC3,RASGRP2,RASGRP3,RRAS2,SHC1,STING1,SYK,TGFB1,TLR3,TLR7,TLR8,TNFSF12,VAV1
Sphingosine-1-phosphate Signaling	2.78	0.137	1.604	ADCY7,CASP6,GNAI1,MAPK3,PDGFA,PDGFRB,PIK3CG,PIK3R5,PLCB2,PLCD1,PLCD3,RAC2,RAC3,RHOC,RHOQ,S1PR3
PKCθ Signaling in T Lymphocytes	1.08	0.0903	1.604	CD4,CD86,FCER1G,GRB2,LCP2,MAPK3,NFATC1,NFKB2,PIK3CG,PIK3R5,RAC2,RAC3,RRAS2,VAV1
Superpathway of Inositol Phosphate Compounds	1.53	0.096	1.606	ACP5,DUSP27,INPP5D,NUDT14,PIK3CG,PIK3R5,PIP4P1,PLCB2,PLCD1,PLCD3,PPP1CA,Ppp1cc,PPP5C,PRUNE1,PTPN6,PTPN7,PTPRC,SOCS3,TNS3
RANK Signaling in Osteoclasts	1.09	0.102	1.667	GSN,MAP2K2,MAPK13,MAPK3,MITF,NFATC1,NFKB2,PIK3CG,PIK3R5
PI3K Signaling in B Lymphocytes	5.64	0.174	1.706	ATF3,ATF6B,BLNK,BTK,CD180,CD81,FCGR2B,INPP5D,LYN,MAP2K2,MAPK3,NFATC1,NFKB2,PIK3CG,PLCB2,PLCD1,PLCD3,PLEKHA2,PRKCI,PTPRC,RRAS2,SYK,TLR4,VAV1
Integrin Signaling	7.23	0.164	1.715	ACTG1,ARF1,ARF3,ARPC1A,ARPC1B,ARPC2,CAPN3,CAPNS1,GRB2,GSN,ITGA5,ITGA6,ITGA7,ITGAL,ITGAM,ITGAX,ITGB1,ITGB2,ITGB4,MAP2K2,MAPK3,MYL12A,PAK1,PFN2,PIK3CG,PIK3R5,RAC2,RAC3,RHOC,RHOQ,RRAS2,SHC1,TLN1,WAS,WIPF1
HMGB1 Signaling	1.4	0.097	1.732	IFNGR1,MAP2K2,MAPK13,MAPK3,NFKB2,PIK3CG,PIK3R5,RAC2,RAC3,RHOC,RHOQ,RRAS2,TGFB1,TLR4,TNFRSF1A,TNFSF12
T Cell Exhaustion Signaling Pathway	1.47	0.0971	1.807	CD86,FCER1G,IL10RA,IL6R,MAPK3,NFATC1,PIK3CG,PIK3R5,PPP2CB,PPP2R1A,PTPN6,RRAS2,SMAD3,STAT4,TGFB1,TGFBR1,TGFBR2
IL-8 Signaling	3.81	0.131	1.877	CSTB,CYBB,GNAI1,GNB2,GNB5,GNG3,HMOX1,IRAK1,IRAK3,ITGAM,ITGAX,ITGB2,MAP2K2,MAPK3,PIK3CG,PIK3R5,PLCB2,PLD2,PLD4,PRKCH,PRKCI,RAC2,RAC3,RHOC,RHOQ,RRAS2
Complement System	5.16	0.297	1.89	C1QA,C1QB,C1QC,C2,C3AR1,C5AR1,CFD,CFH,ITGAM,ITGAX,ITGB2
iCOS-iCOSL Signaling in T Helper Cells	2.18	0.126	1.897	CD4,CD86,FCER1G,GRB2,INPP5D,LCP2,NFATC1,NFKB2,PIK3CG,PIK3R5,PLEKHA2,PTPRC,SHC1,VAV1
IL-7 Signaling Pathway	1.75	0.128	1.897	GRB2,GSK3A,LYN,MAPK13,MAPK3,NFATC1,PIK3CG,PIK3R5,SHC1,STAT5A
Inhibition of Angiogenesis by TSP1	0.842	0.118	2	MAPK13,TGFB1,TGFBR1,TGFBR2
Interferon Signaling	0.777	0.111	2	IFITM3,IFNGR1,IRF1,TAP1
Small Cell Lung Cancer Signaling	0.374	0.0704	2	CYCS,NFKB2,PIK3CG,PIK3R5,RXRA
Fcγ Receptor-mediated Phagocytosis in Macrophages and Monocytes	13	0.309	2.043	ACTG1,ARPC1A,ARPC1B,ARPC2,FCGR1A,FCGR2A,FCGR3A/FCGR3B,FGR,FYB1,HCK,HMOX1,INPP5D,LCP2,LYN,MAPK3,NCF1,PAK1,PIK3CG,PLD2,PLD4,PRKCH,PRKCI,RAB11B,RAC2,RAC3,SYK,TLN1,VAV1,WAS
Gαq Signaling	4.66	0.153	2.065	BTK,CHRM5,GNA15,GNB2,GNB5,GNG3,HMOX1,MAP2K2,MAPK3,NFATC1,NFKB2,PIK3CG,PIK3R5,PLCB2,PLD2,PLD4,PRKCH,PRKCI,RAC2,RAC3,RGS2,RGS7,RHOC,RHOQ
Type I Diabetes Mellitus Signaling	1.81	0.117	2.111	CD86,CYCS,FAS,FCER1G,GAD1,IFNGR1,IRAK1,IRF1,MAPK13,MYD88,NFKB2,SOCS3,TNFRSF1A
White Adipose Tissue Browning Pathway	0.818	0.0853	2.111	ADCY7,FCER1G,FGFR1,FGFRL1,MAPK13,NDN,NPR1,PRDM16,PRKAG2,PRKAR1B,RXRA
B Cell Receptor Signaling	3.92	0.135	2.132	BCL2A1,BLNK,BTK,CD22,FCGR2A,FCGR2B,GAB1,GRB2,GSK3A,INPP5D,LYN,MAP2K2,MAPK13,MAPK3,NFATC1,NFKB2,PIK3CG,PIK3R5,PTPN6,PTPRC,RAC2,RRAS2,SHC1,SYK,VAV1
Adrenomedullin signaling pathway	2.76	0.117	2.132	ADCY7,CFH,GAD1,GNA15,GRB2,GSK3A,KCNN4,MAP2K2,MAPK13,MAPK3,NFKB2,NPR1,NPR2,PIK3CG,PIK3R5,PLCB2,PLCD1,PLCD3,PRKAG2,PRKAR1B,RRAS2,RXRA,SHC1
Th1 Pathway	3.01	0.139	2.138	CD4,CD86,GRB2,IFNGR1,IL10RA,IL6R,IRF1,ITGB2,NFATC1,NOTCH1,NOTCH2,PIK3CG,PIK3R5,RUNX3,SOCS3,STAT4,VAV1
Cardiac Hypertrophy Signaling	6.45	0.15	2.191	ADCY7,ADSS2,EIF2B2,EIF2B5,EIF4E,GNA15,GNAI1,GNAL,GNB2,GNB5,GNG3,GRB2,HSPB1,IGF1,IL6R,MAP2K2,MAPK13,MAPK3,MAPKAPK2,MAPKAPK3,MYL12A,PIK3CG,PIK3R5,PLCB2,PLCD1,PLCD3,PRKAG2,PRKAR1B,RAC2,RAC3,RHOC,RHOQ,RRAS2,TGFB1,TGFBR1,TGFBR2
Osteoarthritis Pathway	2.99	0.117	2.236	ANXA2,BMPR1A,C1QTNF4,CASP6,CTNNA2,FGFR1,FN1,HDAC3,ITGA5,ITGB1,LRP1,MMP12,NFKB2,NOTCH1,PRKAG2,S1PR3,SDC4,SMAD3,SPP1,TGFB1,TGFBR1,TGFBR2,TLR2,TLR4,TNFRSF1A
VDR/RXR Activation	1.02	0.103	2.236	CD14,CEBPA,IGFBP5,PDGFA,PRKCH,PRKCI,RXRA,SPP1
ILK Signaling	1.96	0.105	2.324	ACTG1,FLNC,FN1,GSK3A,ITGB1,ITGB2,ITGB4,LIMS2,MAPK3,NFKB2,PIK3CG,PIK3R5,PPP2CB,PPP2R1A,RAC2,RAC3,RHOC,RHOQ,TNFRSF1A,VIM
Inflammasome pathway	3.06	0.3	2.449	CTSB,MYD88,NFKB2,NLRP3,PYCARD,TLR4
FAT10 Cancer Signaling Pathway	1.25	0.13	2.449	NFKB2,SMAD3,TGFB1,TGFBR1,TGFBR2,TNFRSF1A
Wnt/Ca+ pathway	0.777	0.0968	2.449	NFATC1,NFKB2,PLCB2,PLCD1,PLCD3,WNT5A
Leukocyte Extravasation Signaling	7.57	0.172	2.475	ACTG1,ARHGAP9,BTK,CD44,CTNNA2,CYBA,CYBB,GNAI1,ITGA5,ITGA6,ITGAL,ITGAM,ITGB1,ITGB2,JAM2,MAP2K2,MAPK13,MMP12,MMP14,MMP19,MMP8,MSN,NCF1,NCF4,PIK3CG,PIK3R5,PRKCH,PRKCI,RAC2,SIPA1,TIMP1,VAV1,WAS,WIPF1
Role of NFAT in Regulation of the Immune Response	5.43	0.155	2.6	BLNK,BTK,CD4,CD86,FCER1G,FCGR1A,FCGR2A,FCGR2B,FCGR3A/FCGR3B,GNA15,GNAI1,GNAL,GNB2,GNB5,GNG3,GRB2,GSK3A,LCP2,LYN,MAP2K2,MAPK3,NFATC1,NFKB2,PIK3CG,PIK3R5,PLCB2,RRAS2,SYK
Phospholipases	1.14	0.115	2.646	HMOX1,PLA2G7,PLCB2,PLCD1,PLCD3,PLD2,PLD4
Systemic Lupus Erythematosus In T Cell Signaling Pathway	0.559	0.0689	2.711	CASP6,CD44,CD86,FAS,FCER1G,GNAI1,GRB2,ITGAL,MAP2K2,MAPK3,MSN,PIK3CG,PIK3R5,PPP2CB,PPP2R1A,RAC2,RAC3,RHOC,RHOQ,RRAS2,S1PR3,SYK,VAV1
Colorectal Cancer Metastasis Signaling	5.89	0.142	2.746	ADCY7,GNB2,GNB5,GNG3,GRB2,IFNGR1,IL6R,LRP1,MAP2K2,MAPK3,MMP12,MMP14,MMP19,MMP8,NFKB2,PIK3CG,PIK3R5,PRKAG2,PRKAR1B,RAC2,RAC3,RHOC,RHOQ,RRAS2,SMAD3,TGFB1,TGFBR1,TGFBR2,TLR2,TLR3,TLR4,TLR5,TLR7,TLR8,TNFRSF1A,WNT5A
Role of Pattern Recognition Receptors in Recognition of Bacteria and Viruses	4.8	0.156	2.828	C1QA,C1QB,C1QC,C3AR1,C5AR1,CLEC7A,IFIH1,MAPK3,MYD88,NFKB2,NLRP3,PIK3CG,PIK3R5,PRKCH,PRKCI,SYK,TGFB1,TLR2,TLR3,TLR4,TLR5,TLR7,TLR8,TNFSF12
iNOS Signaling	2.91	0.2	2.828	CD14,IFNGR1,IRAK1,IRAK3,IRF1,MAPK13,MYD88,NFKB2,TLR4
HIPPO signaling	2.33	0.141	2.828	CD44,DLG3,MOB1A,PPP1CA,Ppp1cc,PPP2CB,PPP2R1A,SMAD3,TJP2,YWHAB,YWHAQ,YWHAZ
HOTAIR Regulatory Pathway	2.15	0.113	2.828	CD44,FOXM1,IRF1,JAM2,KDM1A,MMP12,MMP14,MMP19,MMP8,NFKB2,PIK3CG,PIK3R5,RHOC,SPP1,TGFB1,TLR4,VIM,WNT5A
Tec Kinase Signaling	7.97	0.189	2.985	ACTG1,BTK,FAS,FCER1G,FGR,GNA15,GNAI1,GNAL,GNB2,GNB5,GNG3,HCK,ITGA5,ITGB1,LYN,NFKB2,PAK1,PIK3CG,PIK3R5,PRKCH,PRKCI,RAC2,RAC3,RHOC,RHOQ,STAT4,STAT5A,TLR4,TNFSF12,VAV1,WAS
Toll-like Receptor Signaling	2.74	0.158	3.162	CD14,IRAK1,IRAK3,MAPK13,MYD88,NFKB2,TLR2,TLR3,TLR4,TLR5,TLR7,TLR8
Th17 Activation Pathway	1.34	0.11	3.162	FCER1G,IL21R,IL6R,IRAK1,IRAK3,MYD88,NFATC1,NFKB2,SOCS3,STAT4
Cardiac Hypertrophy Signaling (Enhanced)	4.12	0.105	3.394	ADCY7,AKAP13,CSF2RB,CYBB,EDNRA,EDNRB,EIF2B2,EIF2B5,EIF4E,FGF10,FGF13,FGFR1,FGFRL1,GNA15,GNAI1,GSK3A,HDAC3,HSPB1,IGF1,IL10RA,IL17RA,IL21R,IL6R,ITGA5,ITGB1,MAP2K2,MAPK13,MAPK3,MAPKAPK2,MAPKAPK3,MKNK1,NFATC1,NFKB2,NPR1,PIK3CG,PIK3R5,PLCB2,PLCD1,PLCD3,PRKAG2,PRKAR1B,PRKCH,PRKCI,RRAS2,SMPDL3A,TGFB1,TGFBR1,TGFBR2,TNFRSF1A,TNFSF12,WNT5A
GP6 Signaling Pathway	5.68	0.185	3.411	BTK,COL11A1,COL12A1,COL16A1,Col17a1,COL27A1,COL4A1,COL4A2,COL5A2,FCER1G,GSK3A,LAMA5,LAMB2,LCP2,LYN,PIK3CG,PIK3R5,PRKCH,PRKCI,RASGRP2,SYK,TLN1
NF-κB Signaling	3.34	0.128	3.545	BMPR1A,FCER1G,FGFR1,IRAK1,IRAK3,LTBR,MYD88,NFKB2,NTRK2,PDGFRB,PIK3CG,PIK3R5,RRAS2,TGFBR1,TGFBR2,TLR2,TLR3,TLR4,TLR5,TLR7,TLR8,TNFRSF1A,UBE2V1
TREM1 Signaling	7.97	0.267	3.578	CD86,FCGR2B,GRB2,IRAK1,ITGA5,ITGAX,ITGB1,LAT2,MAPK3,MYD88,NFKB2,NLRP3,STAT5A,TLR2,TLR3,TLR4,TLR5,TLR7,TLR8,TYROBP
p38 MAPK Signaling	1.95	0.119	3.606	FAS,HSPB1,IRAK1,IRAK3,MAPK13,MAPKAPK2,MAPKAPK3,MKNK1,RPS6KA6,TGFB1,TGFBR1,TGFBR2,TIFA,TNFRSF1A
Production of Nitric Oxide and Reactive Oxygen Species in Macrophages	5.1	0.149	3.674	APOE,CLU,CYBA,CYBB,IFNGR1,IRF1,IRF8,MAPK13,MAPK3,NCF1,NCF4,NFKB2,PIK3CG,PIK3R5,PPP1CA,PPP2CB,PPP2R1A,PRKCH,PRKCI,PTPN6,RAC2,RAC3,RHOC,RHOQ,SPI1,TLR2,TLR4,TNFRSF1A
Dendritic Cell Maturation	4	0.137	3.838	CD1D,CD86,FCER1G,FCGR1A,FCGR2A,FCGR2B,FCGR3A/FCGR3B,FSCN1,IRF8,LTBR,MAPK13,MAPK3,MYD88,NFKB2,PIK3CG,PIK3R5,PLCB2,PLCD1,PLCD3,STAT4,TLR2,TLR3,TLR4,TNFRSF1A,TYROBP
Neuroinflammation Signaling Pathway	4.95	0.127	4.902	CD200,CD200R1,CD86,CSF1R,CX3CR1,CYBB,FAS,GAD1,GLUL,HMOX1,IFNGR1,IL6R,IRAK1,IRAK3,MAPK13,MAPK3,MYD88,NFATC1,NFE2L2,NFKB2,NLRP3,PIK3CG,PIK3R5,PYCARD,S100B,SLC1A3,SYK,TGFB1,TGFBR1,TGFBR2,TLR2,TLR3,TLR4,TLR5,TLR7,TLR8,TNFRSF1A,TYROBP
