# Supplementary material for: Temporal brain transcriptome analysis reveals key pathological events after germinal matrix hemorrhage in neonatal rats
Source: J Cereb Blood Flow Metab. 2022 May 1;42(9):1632–49. doi: 10.1177/0271678X221098811 (PMC9441725; doi:10.1177/0271678X221098811)
Supplement: sj-xlsx-5-jcb-10.1177_0271678X221098811 - Supplemental material for Temporal brain transcriptome analysis reveals key pathological events after germinal matrix hemorrhage in neonatal rats [file sj-xlsx-5-jcb-10.1177_0271678X221098811.xlsx]

## Sheet: IPA  Regulator 6H GMH vs Cont
Upstream Regulator	Expr Fold Change	Molecule Type	Predicted Activation State	Activation z-score	Notes	Bias Term	Bias-corrected z-score	p-value of overlap	Target molecules in dataset	Mechanistic Network
RICTOR	-1.185	other	Inhibited	-5.558		-0.117	-4.909	2.19e-14	ATP5F1C,ATP5F1D,ATP5MC3,ATP5MF,ATP5MG,ATP5PD,ATP5PF,ATP6V1G1,COX6A1,COX6B2,COX7B,Cox7c,COX8A,CYC1,EGR1,NDUFA11,NDUFB4,Ndufs5,PSMA1,PSMA2,PSMA4,PSMB1,PSMB2,PSMD6,RGS16,RPL30,RPL41,SDHC,SDHD,UQCRFS1,UQCRQ
MYC	-1	transcription regulator	Activated	4.205		0.059	3.812	7.61e-10	ABCA1,ATP5IF1,C1QBP,CAPZB,CDC25B,Cdc42,CHKA,CNBP,COL14A1,COX6A1,CYCS,DBI,Dstn/Dstnl1,DUSP1,EGR1,EZR,F3,FECH,GADD45G,GAPDH,GCLM,GLG1,GLRX5,HK2,HMGA1,HMOX1,HNRNPD,HSPE1,ID1,IER5,IRS1,JUN,KLF10,Ldha/RGD1562690,MTHFR,NFATC3,NME1,NPM1,ODC1,PFKFB3,POLR2G,PPIA,Ppp1r15a,PRDX2,PTN,RANBP1,RBBP7,RHOB,RPL30,RPL35,RPL41,SLC25A5,SLC2A1,SMAD4,SOX5,TIMM23,TKT,YBX3	CDKN2A,CREB1,Creb,EGR1,ELK1,EP300,ERK,FOS,HDAC4,MAX,MYC,MYCN,RB1,SMAD3,SP1,STAT3,TP53,beta-estradiol,estrogen receptor
TP53	-1.006	transcription regulator		1.164		0.019	1.008	2.53e-09	ALOX15,ATP5F1C,Atp5k,ATP5MC3,BHLHE40,BNIP3,BOK,BTG2,CAT,CD59,CDC25B,Cdc42,CDH10,CISD1,CNN2,CNN3,COL14A1,CSRP1,DBI,DICER1,DNAJA2,DNAJC15,DNTTIP1,DUSP1,EGR1,ELK4,EZR,F3,FAT1,FHL2,FKBP1A,FLRT2,FXN,GADD45G,GAPDH,GPX1,HBEGF,HDAC9,HIF1AN,HK2,HMGA1,HMOX1,HTT,ID1,IER5,IRS1,JUN,JUNB,KMT2A,NME1,NPM1,PFKFB3,PPARGC1A,PRDX2,PSEN1,PSMA1,PSMA2,PSMB1,PTCH1,PTN,RBBP7,RCHY1,RFC3,RGS16,RHOB,SDHC,SDHD,SESN1,SLC25A4,…	CDKN2A,CEBPB,CREB1,E2F1,EGR1,EP300,ERBB2,HIF1A,IFNG,IL1B,MAX,MYC,NR3C1,NR4A1,PGR,PPARG,RB1,SMAD3,SP1,STAT3,TP53
5-fluorouracil		chemical drug		-1.659		-0.04	-1.472	3.33e-09	ATP5F1C,BNIP3,BNIP3L,BTG2,COX6A1,COX8A,CYCS,EGR1,FKBP1A,GAPDH,HBEGF,HMOX1,HSPE1,IER5,JUN,PSMB1,PSMB2,PTGES3,RHOB,RPL30,RPL31,RPL35,RPL36,SESN1,SLC25A5,SUB1,YBX3	5-fluorouracil,CDKN2A,CREB1,EGR1,EP300,FOXO1,MYC,RB1,SMAD3,SP1,STAT3,TP53,VEGFA
INSR	-1.102	kinase	Activated	2.897		0.131	2.447	9.8e-09	ALAD,ATP5F1D,ATP5MC3,ATP5MF,ATP5MG,ATP5PD,ATP5PF,CYC1,CYCS,DUSP1,EGR1,FLNC,GAPDH,HBEGF,IDI1,IER2,IRS1,JUNB,KLF10,MED1,NDUFB4,PPARGC1A,RGS16,RHOB,SLC2A1,SLC30A1,SMAD4,UCP2,XRN1	CREB1,Creb,D-glucose,ELK1,ERK,FOS,FOXO1,FOXO3,IGF1R,IGF2,INS,INSR,MYC,NCOA3,PPARG,SP1,TP53,estrogen receptor
MAPT	-1.022	other						1.21e-08	ARF5,ATP5F1C,ATP5F1D,ATP5PD,ATP5PF,C1QBP,CRYM,CYCS,DBI,FKBP1A,GAPDH,GLO1,HBA1/HBA2,HINT1,HSPE1,HTT,JUN,NME1,PPIA,PSEN1,SUCLG1,TPT1,TUBB2A,UQCRQ	APP,CREB1,EGR1,ELK1,MAPT,MYC,TP53
mono-(2-ethylhexyl)phthalate		chemical toxicant	Activated	2.183		0.145	1.585	1.45e-08	ANGPTL4,ATP5F1D,COX6A1,CYC1,GAPDH,HK2,IER2,JUNB,LRP1,MED1,POLR2A,PPARGC1A,SDHC,SDHD,SUCLG1,TKT,UQCRFS1,VCL	FOXO1,PPARG,SMAD3,SP1,SREBF1,STAT3,mono-(2-ethylhexyl)phthalate
CD 437		chemical drug	Inhibited	-3.211		-0.137	-2.608	1.74e-08	ATP5F1C,ATP5MC3,ATP5MG,ATP5PF,COX7B,EIF5A,F3,FTL,JUN,LSM3,NME1,NPM1,ODC1,PNPLA6,POLR2G,PSMA4,PSMB1,SET,SLC25A5,STOML2
ABCB6	-1.006	transporter	Inhibited	-2.538		0.012	-2.575	1.77e-08	ALAD,ALAS2,ATP5IF1,CAT,FECH,GLRX5,ISCA1,PRDX2,SLC25A39,UROD
arsenic trioxide		chemical drug		1.214		0.017	1.16	4.89e-08	ATP5F1D,ATP5MC3,BLVRB,BNIP3,BNIP3L,CDC25B,CNBP,COX7B,CYC1,FECH,GCLM,HBA1/HBA2,HMOX1,HSPA2,HSPE1,IDI1,MADD,NDUFA11,NPM1,RCHY1,SDHC,SDHD,UQCRFS1,UQCRQ,VAPA	CDKN2A,E2F1,MYC,NR4A1,RB1,SMAD3,STAT3,TP53,arsenic trioxide
EGFR	-1.181	kinase	Activated	2.817		0.074	2.434	7.36e-08	AHCTF1,CHKA,DUSP1,EGR1,EIF5A,F3,HBEGF,HK2,HMGA1,HNRNPD,HSPE1,ID1,IER2,JUN,JUNB,MTHFR,NUTF2,ODC1,PPIA,PSEN1,PSMB1,PSMB2,RANBP1,RBBP7,RHOB,SLC2A1,SPRY2,VCL	CDKN2A,CEBPB,CREB1,CREM,EGF,EGFR,EGR1,ERK1/2,FOS,HIF1A,IFNG,KRAS,MAX,MYC,PGR,PPARG,SMAD3,SP1,STAT3,TP53
PSEN1	-1.11	peptidase		0.397		-0.018	0.447	1.07e-07	ARC,ARF5,ATP5F1C,ATP5F1D,ATP5PD,ATP5PF,C1QBP,CLEC16A,COX8A,CRYM,CYCS,DBI,DUSP1,EGR1,FKBP1A,GAPDH,HBA1/HBA2,HINT1,HSPE1,LRP1,NME1,PPIA,PSEN1,SUCLG1,TPT1,TUBB2A,UQCRQ	APP,CREB1,EGR1,ELK1,MYC,PSEN1,TP53
bicuculline		chemical - endogenous non-mammalian	Activated	3.078		0.074	2.851	2.14e-07	ARC,BTG2,DUSP1,EGR1,GADD45G,HK2,IER2,JUN,JUNB,PFKFB3	Creb,EGR1,ELK1,EP300,ERK1/2,FOS,SP1,SRF,STAT3,TP53,bicuculline
NRF1	1.048	transcription regulator	Activated	3.148		0.092	2.858	2.16e-07	COX6A1,COX7B,Cox7c,COX8A,CYCS,GCLM,HBB,HMOX1,PSMD6,SDHD,TOMM20
Pkg		group		1.912		0.071	1.726	2.44e-07	ARC,CAT,EGR1,HK2,JUN,PRDX2,VCL	BDNF,CEBPB,CREB1,Creb,EDN1,EGR1,ELK1,EP300,ERK1/2,FOS,HDAC5,HIF1A,MAPK1,MAPK8,MYC,NR3C1,Pkg,SMAD3,SP1,STAT3,TP53
IL3		cytokine	Activated	3.075		0.116	2.72	3.73e-07	BNIP3L,BTG2,CAPZB,CAT,CBFB,EGR1,ELK4,GADD45G,GPX1,HBA1/HBA2,HBEGF,HK2,HSPA2,JUN,JUNB,NFATC3,ODC1,RANBP1,SLC2A1,SMAD4,SOX5,TK1,UCP2,USF2	CREB1,EGR1,ELK1,ERK,ERK1/2,FOS,FOXO1,FOXO3,IL3,MYC,OSM,SMAD3,SP1,STAT3,TP53,estrogen receptor
NRG1	-1.057	growth factor		1.114		0.093	0.838	3.77e-07	ABCA1,BNIP3,DAB2,DUSP1,EGR1,GLG1,HK2,HMGA1,HMOX1,ID1,IDH3B,IDI1,IER2,JUN,JUNB,MED1,SLC2A1,TK1,TOB2,USF2,VCL	CREB1,CREM,EGF,EGFR,EGR1,ELK1,EP300,ERBB2,ERK,ERK1/2,FOS,HIF1A,MYC,NRG1,PGR,SMAD3,SP1,STAT3,TP53,estrogen receptor
EPO	-1.255	cytokine	Activated	2.472		0.08	2.198	3.87e-07	ALAS2,BLVRB,BNIP3L,CA2,CREG1,EGR1,FECH,FXN,GCC2,HBA1/HBA2,HBB,ID1,JUN,JUNB,KLHL24,KMT2A,NAB2,NPM1,SDHC,SEC22B,TPT1,UCP2	CEBPB,CREB1,EDN1,ELK1,EP300,EPO,FOS,FOXO1,FOXO3,GATA1,HIF1A,MAPK1,MYC,SMAD3,SP1,SRF,STAT3,TP53
dalfampridine		chemical drug	Activated	3.111		0.081	2.858	4.27e-07	ARC,BTG2,DUSP1,EGR1,GADD45G,HK2,IER2,JUN,JUNB,PFKFB3	Creb,FOS,MAPK8,NR3C1,SMAD3,TP53,dalfampridine
APP	-1.002	other		0.258		0.054	0.079	5.77e-07	ABCA1,ARC,ARF5,ATP5F1C,ATP5F1D,ATP5PD,ATP5PF,C1QBP,CAT,CD59,CRYM,CYCS,DBI,DYRK1B,EGR1,FKBP1A,GAPDH,HBA1/HBA2,HDAC4,HINT1,HMGA1,HMOX1,HSPE1,INA,JUN,JUNB,KCNA4,KMT2A,LRP1,MADD,NCOA3,NME1,PFKFB3,PPIA,PRDX2,PSEN1,RFC3,SDC4,SET,SUCLG1,TAGLN,TPT1,TUBB2A,UQCRQ	APP,CDKN2A,CREB1,CREM,Creb,EGR1,ELK1,EP300,FOS,IL1B,MAPK14,MYC,Mapk,NR3C1,RB1,RNA polymerase II,SMAD3,SP1,STAT3,TP53,USF1
VHL	1.014	transcription regulator		-1.422		-0.06	-1.278	1.17e-06	BHLHE40,BNIP3,DAB2,F3,FTL,GLO1,GPX1,HMOX1,LMNA,PFKFB3,PPIL1,SLC2A1,TAGLN,UQCRQ	ARNT,CDKN2A,EPAS1,HIF1A,Hif1,MYC,PPARG,PRKCI,RB1,SMAD3,STAT3,TP53,VHL
SMYD1	1.014	transcription regulator						1.6e-06	CYC1,CYCS,HK2,IDH3B,Ndufs5,PPARGC1A,SDHD,TKT,UQCRFS1
HTT	-1.08	transcription regulator						1.72e-06	ABCA1,ATP5MF,BHLHE40,CCK,CHKA,COX6A1,COX6B2,CYC1,CYCS,DNAJA2,EGR1,GADD45G,GAPDH,GLO1,HBA1/HBA2,HBEGF,HMGA1,HSPE1,HTT,JUN,JUNB,MBTPS1,MED1,NAB2,NDUFA11,NDUFB4,POLR2A,PPARGC1A,RGS16,SEC22B,SESN1,SLC2A1,ST8SIA3,STX12,TAGLN,VAPA	CREB1,EGR1,ELK1,ERK,ERK1/2,FOS,HIF1A,HTT,MAPK14,MTOR,MYC,NR3C1,SP1,SRF,STAT3,TP53,USF1,estrogen receptor
4-hydroxytamoxifen		chemical drug	Activated	2.287		0.084	1.955	1.76e-06	BHLHE40,CA2,CNBP,DUSP1,DYNLL1,EGR1,EIF5A,IER2,JUN,JUNB,NCOA3,NOTCH3,PPARGC1A,RGS16,SLC25A4,SLC2A1	4-hydroxytamoxifen,CDKN2A,CREB1,CREM,Creb,EGFR,EGR1,EP300,GPER1,HIF1A,IGF1,MYC,RNA polymerase II,SMAD3,SP1,STAT3,TP53
hydrogen peroxide		chemical - endogenous mammalian	Activated	3.474		0.091	3.009	1.9e-06	BTG2,CAT,CD59,CUX1,CYCS,DNAJA2,DUSP1,EGR1,EZR,GPX1,HBEGF,HMOX1,IER5,IRS1,JUN,NOTCH3,ODC1,PPARGC1A,PRDX2,PTN,PTP4A2,RIOK3,RPL31,SELENOH,SESN1,SLC30A1,TAGLN,TUBB2A,UCP2	AGT,CEBPB,CREB1,D-glucose,EGR1,ELK1,EP300,ERK,FGF1,FOS,FOXO1,HIF1A,Insulin,MYC,NCOA3,NFE2L2,PPARG,SMAD3,SP1,STAT3,TP53,estrogen receptor,hydrogen peroxide
sirolimus		chemical drug	Inhibited	-3.413		-0.085	-2.97	1.94e-06	ATP5F1C,ATP5MG,ATP6V1G1,COX6A1,CREG1,CYCS,EGR1,F3,HK2,HMOX1,HTT,ID1,IDI1,IRS1,JUNB,LMNA,NPM1,ODC1,PPARGC1A,PPIA,PSMA4,PSMB1,RPL30,RPL35,RPL37A,RPL41,SLC25A5,SLC2A1,TUBB2A,UCP2	CDKN2A,CEBPB,D-glucose,FOXO1,HIF1A,IFNG,IRS2,Insulin,MAX,MYC,NCOA3,PPARG,SMAD3,SP1,STAT3,TP53,sirolimus
CREB1	-1.098	transcription regulator	Activated	2.009		0.057	1.743	2.19e-06	ABCA1,APOLD1,ARC,BHLHE40,BNIP3,BTG2,CCK,CDH10,COX8A,CRYM,DUSP1,EGR1,GADD45G,HMOX1,ID1,IDI1,IER2,IGSF9B,INA,JUN,JUNB,Ldha/RGD1562690,LMO1,NAB2,PLXDC2,POLR2A,PPARGC1A,PSEN1,S1PR3,TPT1,UQCRQ	CDKN2A,CREB1,CREM,Creb,EP300,FOXO1,HIF1A,RNA polymerase II,STAT3,TP53
MYCN	1.011	transcription regulator	Activated	3.34		0.036	3.188	3.32e-06	ABCA1,CDKL5,EIF5A,GAPDH,HK2,HMGA1,NME1,NPM1,ODC1,RBBP7,RFC3,RPL30,RPL31,RPL35,RPL37A,RPL41,SLC2A1,TAGLN,TMED9,UBE2V2	CREB1,ELK1,ERK,MYC,MYCN,SP1,estrogen receptor
uranyl nitrate		chemical toxicant		0.085		0.017	0.028	3.62e-06	AIMP1,ATP5IF1,Atp5k,ATP5MD,CSRP1,CYCS,FTL,ODC1,PRDX2,RAB5C,TAGLN,TPT1
STK11	1.043	kinase	Activated	3.13		0.04	2.953	4.32e-06	ARF5,ATP5F1C,ATP5F1D,Atp5k,ATP5MC3,ATP5MF,COX6A1,Cox7c,COX8A,CYC1,GAPDH,HDAC4,ID1,JUNB,KLF12,NDUFA11,SDHD,TKT,UQCRQ,ZBTB25	ELK1,INSR,PDX1,STK11
imatinib		chemical drug		-0.714		-0.046	-0.57	4.94e-06	ATP5F1D,ATP5MC3,BIRC6,CNBP,COX7B,CYC1,DAB2,FECH,HBA1/HBA2,HMOX1,HSPA2,HSPE1,ID1,MADD,NDUFA11,NPM1,SDHC,SDHD,UQCRFS1,UQCRQ,VAPA	E2F1,NR4A1,RB1,TP53,imatinib
TSC2	-1.033	other	Inhibited	-2.903		-0.08	-2.632	5.02e-06	ARC,ATP6V1G1,CREG1,EGR1,HK2,HMOX1,IRS1,PSMA1,PSMB1,PSMB2,SLC2A1,TAGLN,UCP2	CREB1,ELK1,FOS,FOXO1,FOXO3,IRS2,MYC,Mapk,SMAD3,SP1,STAT3,TP53,TSC2
SRF	1.014	transcription regulator	Activated	2.771		0.069	2.547	6.24e-06	APOLD1,ARC,ARHGAP20,BPGM,CNN2,CSRP1,EGR1,EZR,FHL2,GADD45G,GPATCH4,HIPK1,HMOX1,IER2,JUN,JUNB,LRP1,NPM1,PPIA,SLC2A1,TAGLN,VCL	ELK1,EP300,FOS,FOXO1,MYC,SMAD3,SP1,SRF,STAT3
torin1		chemical reagent	Inhibited	-3.266		-0.155	-2.758	7.63e-06	ATP5MF,ATP5MG,ATP5PD,ATP5PF,BPGM,COX7B,COX8A,CYC1,GAPDH,HK2,UQCRFS1
PDGF BB		complex	Activated	2.612		0.099	2.199	9.15e-06	ARF5,BHLHE40,CYCS,DAB2,DUSP1,EGR1,F3,FHL2,HBEGF,HDAC4,HMOX1,IER2,JUN,JUNB,KLF10,LMNA,ODC1,RHOB,SLC6A6,TAGLN,TIMM17A	CEBPB,CREB1,EGR1,ELK1,EP300,ERK,FGF2,FOS,FOXO1,MAPK1,MYC,PDGF BB,SMAD3,SP1,SRF,STAT3,Tgf beta,estrogen receptor
CLPP	1.095	peptidase		-1.492		-0.166	-0.998	9.2e-06	CYC1,DCHS1,GAPDH,IDH3B,PPARGC1A,SDHC,SLC25A4,SUCLG1,TKT
NRG2	1.122	growth factor						9.2e-06	BNIP3,EGR1,HK2,HMOX1,IER2,JUNB,MED1,TOB2,USF2	E2F1,EGR1,EP300,ERBB2,ERBB3,ERK1/2,FOS,HIF1A,NR4A1,NRG2,PGR,RB1,SP1,STAT3,TP53
KRAS	1.009	enzyme		1.04		0.002	1.033	9.44e-06	ABCA1,ACTR3,AHCTF1,BNIP3,DUSP1,EGR1,EIF5A,F3,GAPDH,GCLM,HBEGF,HK2,HMGA1,HMOX1,HNRNPD,HSPE1,ID1,JUN,JUNB,MADD,NUTF2,ODC1,PSEN1,RANBP1,RBBP7,RHOB,SDC4,SEC11C,SPRY2,TK1,VAPA	CDKN2A,CREB1,EGFR,EGR1,ELK1,ERK,ERK1/2,FOS,HIF1A,KRAS,MAX,MYC,NR3C1,PI3K (complex),SMAD3,SP1,STAT3,TP53,estrogen receptor
forskolin		chemical toxicant	Activated	3.16		0.08	2.758	1.13e-05	ABCA1,ARC,ATP6V1G1,BHLHE40,BNIP3L,BTG2,CCK,DAB2,DUSP1,EGR1,EIF5A,EZR,FLNC,GADD45G,HK2,HMOX1,ID1,IER2,INA,JUN,JUNB,ODC1,PPARGC1A,PRDX2,RAB5C,RHOB,RORB,RPL37A,S1PR3,SLC2A1,TK1,UCP2,VCL,YBX3	CDKN2A,CREB1,CREM,Creb,EGR1,EP300,FSH,IGF1,IL1B,NR3C1,PPARG,RNA polymerase II,SMAD3,STAT3,TNF,TP53,forskolin
Insulin		group	Activated	3.11		0.048	2.903	1.18e-05	ABCA1,ANGPTL4,APLN,ATP5F1D,CCT8,Cox7c,CYCS,DBI,DNAJA2,DUSP1,EGR1,FER,FTL,GRB14,HMOX1,HSPE1,IRS1,JUN,ODC1,PFKFB3,PPARGC1A,PPIA,SLC25A5,SLC2A1,UCP2,UQCRQ	CREB1,Creb,D-glucose,ELK1,ERK,FOXO1,IFNG,Insulin,MYC,NCOA3,PPARG,SMAD3,SP1,SREBF1,STAT3,TP53,estrogen receptor,oleic acid
HRAS	1.044	enzyme		0.165		0.05	-0.012	1.23e-05	ASAP1,ATP5PF,BNIP3,BOK,BTG2,Cdc42,CNN2,CSRP1,DUSP1,EGR1,FAT1,FLRT2,GADD45G,HMOX1,JUN,JUNB,NPM1,POLR2G,PRDX2,PSEN1,RBBP7,RHOB,RPL30,SESN1,SESN3,SMAD4,SOX5,SPRY2,TAGLN,TENM3,TK1,VCL	CDKN2A,CREB1,E2F1,ELK1,FOS,HIF1A,HRAS,MAPK14,MAX,MYC,NR3C1,RB1,SMAD3,SP1,SRF,STAT3,TP53,USF1
cisplatin		chemical drug		1.806		0.061	1.511	1.41e-05	BNIP3L,BTG2,CAT,CDC25B,CHKA,DICER1,DUSP1,EGR1,F3,FXN,GABRB2,HBA1/HBA2,HDAC9,HK2,HMOX1,IER5,JUN,KLF12,LMNA,NOTCH3,ODC1,PPARGC1A,PPIA,PSEN1,PSMA1,RABGAP1,REV3L,RICTOR,SESN1,SLC25A4,SLC2A1,SLC6A6,SMAD4,TRIO,UBE2A,UCP2	AMPK,CDKN2A,CREB1,ELK1,EP300,ERK,FOXO1,FOXO3,MYC,NFE2L2,RB1,SMAD3,SP1,STAT3,TP53,cisplatin,estrogen receptor
IGF1	1.036	growth factor	Activated	3.566		0.08	3.188	1.52e-05	ABCA1,BHLHE40,BTG2,Cdc42,DUSP1,DYRK1B,EGR1,F3,GADD45G,GAPDH,HBB,HMGA1,HMOX1,ID1,IER2,IRS1,JUN,JUNB,KLHL24,MGA,ODC1,SLC12A6,SLC23A2,SLC2A1,TK1,YBX3	CREB1,EGR1,ELK1,EP300,ERK,ERK1/2,FOS,FOXO1,FOXO3,IGF1,INS,MYC,NR3C1,PPARG,SMAD3,SP1,STAT3,TNF,TP53,beta-estradiol,estrogen receptor
F2	-1.143	peptidase	Activated	2.576		0.149	1.966	1.94e-05	ANGPTL4,COTL1,DUSP1,EGR1,F3,HBEGF,HDAC9,HIVEP1,HMGA1,HMOX1,IER2,JUN,JUNB,KIF13A,RHOB,SDC4,TMED9,TRIO	CREB1,EGFR,EGR1,ELK1,ERK,F2,FOXO1,HIF1A,IFNG,MYC,NR3C1,PPARG,SMAD3,SP1,STAT3,TGFB1,TNF,TP53,estrogen receptor
FSH		complex		-0.404		0.051	-0.57	2.1e-05	APLN,ATP5IF1,BNIP3L,BTG2,CRYM,DAB2,DUSP1,EZR,FLNC,HK2,ID1,JUN,JUNB,KLF10,RAB1A,RAB5C,RGS16,RHOB,SLC2A1,SMAD4,TK1,VCL,YBX3	CDKN2A,CREB1,EGR1,ELK1,EP300,ERK,ERK1/2,FOS,FOXO1,FSH,IGF1,MYC,SMAD3,SP1,SRF,STAT3,TP53,beta-estradiol,estrogen receptor
pCPT-cAMP		chemical - kinase inhibitor		0.585		0.146	0.26	2.14e-05	ABCA1,EGR1,JUN,JUNB,PPARGC1A	EGR1,ELK1,HDAC4,SMAD3,SP1,TP53,pCPT-cAMP
deferoxamine		chemical drug	Activated	3.135		0.091	2.793	2.37e-05	ANGPTL4,APLN,BHLHE40,BNIP3,CACNA1E,CD59,DUSP1,F3,HK2,HMOX1,HTT,JUN,PFKFB3,SLC2A1,SMAD4	ARNT,CDKN2A,EPAS1,HIF1A,Hif1,MYC,PPARG,RB1,SMAD3,STAT3,TP53,VHL,deferoxamine
IGF1R	-1.115	transmembrane receptor	Activated	2.76		0.107	2.432	2.48e-05	ATP5F1D,ATP5MC3,ATP5MF,ATP5MG,ATP5PD,ATP5PF,CBFB,CYCS,EGR1,FLNC,IRS1,NDUFB4,NME1,RAB1A,RBBP7,RPL37A,SDC4,UBE2V2	APP,CREB1,EGR1,ELK1,FOXO1,IGF1R,INSR,MYC,PDX1,PPARG,TP53
AGN194204		chemical drug		1.664		0.099	1.297	2.95e-05	ABCA1,ANGPTL4,BNIP3L,CA2,CHKA,COTL1,CSRP1,DUSP1,GAPDH,GNB2,HK2,IDI1,LMNA,NSMAF,PPARGC1A,S1PR3
VEGFA	1.102	growth factor	Activated	2.975		0.124	2.452	2.97e-05	ATP5MC3,ATP5MF,CBFB,COX8A,EGR1,F3,HBEGF,HMOX1,ID1,JUNB,LMNA,NME1,PPARGC1A,PSEN1,SDHD,SET,SLC12A6,SLC25A5,TOMM20	CDKN2A,CREB1,EGR1,ELK1,EP300,ERK1/2,FGF2,FOS,FOXO1,HIF1A,MAPK14,NR3C1,RNA polymerase II,SP1,STAT3,TP53,USF1,VEGFA
D-glucose		chemical - endogenous mammalian		1.819		0.05	1.572	3.19e-05	ABCA1,APLN,CAT,CD59,DBI,DNAJA2,DUSP1,EGR1,GAPDH,HK2,HMOX1,ID1,IER2,IRS1,JUN,JUNB,KLF10,Ldha/RGD1562690,LRP1,ODC1,PPARGC1A,SLC25A4,SLC25A5,SLC2A1,SUSD5,TAGLN,TIMM17A,TK1,TKT,UCP2,VCL	CEBPB,CREB1,D-glucose,EGR1,FOS,FOXO1,HIF1A,IL1B,Insulin,MYC,NR3C1,PPARG,SMAD3,SP1,SREBF1,STAT3,TNF,TP53,dexamethasone
pirinixic acid		chemical toxicant	Activated	3.018		0.103	2.572	3.34e-05	ABCA1,ANGPTL4,BNIP3,BPGM,CAT,CCK,DBI,DYNLL1,F3,FKBP1A,GAPDH,HMOX1,HSPE1,JUNB,KLF10,Ldha/RGD1562690,PPARGC1A,PSMA1,PSMA2,PSMA4,PSMB1,TBCA,TIMM17A,UCP2	CREB1,Creb,EGR1,FOXO1,IFNG,IL1B,MYC,NR3C1,PPARG,SMAD3,SP1,SREBF1,STAT3,TNF,TP53,oleic acid,pirinixic acid
mibolerone		chemical drug		1.508		0.053	1.333	3.5e-05	DBI,F3,FKBP1A,GADD45G,JUN,KLF10,Mkrn1,NME1,PPIA,SLC25A5,TK1,UCP2
HBA1/HBA2	36.07	transporter	Activated	2.646		0.128	2.307	3.66e-05	ATP5F1C,ATP5MF,COX8A,CYC1,NDUFA11,NDUFB4,UCP2
BO-653		chemical drug						3.77e-05	PSMA1,PSMA2,PSMA4
ADRB3	-1.079	g-protein coupled receptor		0.2		0.107	-0.036	3.88e-05	EGR1,JUN,JUNB,PPARGC1A,UCP2	ADRB3,CREB1,EGR1,ELK1,FOS,FOXO1,FOXO3,INS,Ins1,Mapk,PPARG,SMAD3,SP1,STAT3,cyclic AMP,isoproterenol
SP1	-1.051	transcription regulator		1.151		0.143	0.663	3.91e-05	ABCA1,ALAS2,BNIP3L,C1QBP,CAT,CD59,CDC25B,CYC1,EGR1,EZR,F3,HBB,HBEGF,HDAC4,HINT1,HK2,HMGA1,HMOX1,JUN,KCNA3,NAB2,NCOA3,PTN,RANBP1,SLC25A4,SLC25A5,SLC2A1,TAGLN	APP,CDKN2A,CREB1,EGR1,ELK1,EP300,FOS,FOXO1,MYC,RB1,SMAD3,SP1,SRF,STAT3,TP53
atorvastatin		chemical drug		1.474		-0.025	1.569	3.98e-05	ABCA1,CAT,CD59,DUSP1,EGR1,F3,HBA1/HBA2,HBB,HMOX1,HYPK,IDI1,JUN,JUNB,RHOB,ZNF652	CEBPB,CREB1,Creb,EGR1,ELK1,EP300,ERK1/2,FOS,IFNG,MAPK1,MAPK8,MYC,Mapk,NR3C1,PPARG,SMAD3,SP1,STAT3,TP53,atorvastatin
KITLG	1.013	growth factor	Activated	2.401		0.132	2.084	4.05e-05	BLVRB,CA2,CREG1,EGR1,GCC2,HMOX1,KLHL24,NPM1,PTGES3,RBBP7,SDHC,SEC22B,TPT1,UCP2,USF2,XRCC4	CREB1,HIF1A,KITLG,MYC,RAS,SMAD3,SRF
ST1926		chemical drug	Inhibited	-3.606		-0.159	-3.031	4.54e-05	ATP5PF,COX7B,DYNLL1,EIF5A,LSM3,NME1,NPM1,ODC1,POLR2G,PSMA4,PSMB1,RPL41,TPT1
beta-estradiol		chemical - endogenous mammalian	Activated	4.529		0.051	4.143	5.51e-05	ABCA1,ALOX15,ARC,ARF5,BHLHE40,BNIP3L,BTG2,CA2,CNBP,CNN2,CYCS,DAB2,DUSP1,DYNLL1,EGR1,F3,FHL2,FRS2,GADD45G,GPX1,Hba-a2/Hba1,HBA1/HBA2,HBB,HBEGF,HDAC4,HMOX1,HNRNPD,HSPA2,ID1,IER2,IRS1,JUN,JUNB,KLF10,Ldha/RGD1562690,LMNA,MBTPS1,NCOA3,NFATC3,NME1,NOTCH3,NPM1,NSD3,NXPH3,ODC1,PDAP1,POLR2A,PPARGC1A,PSEN1,PSMA1,PSMA2,PSMB1,PSMB2,PTP4A2,RAB5C,RANBP1,RBBP7,RGS16,SDC4,SET,SETD7,SLC25A5,SLC2A1,SMAD4,SOX5,SPRE…	CEBPB,CREB1,EGR1,ELK1,EP300,ERK,FOS,IFNG,IL1B,MAPK1,MYC,NR3C1,PPARG,SMAD3,SP1,STAT3,TP53,beta-estradiol,cyclic AMP,estrogen receptor
PRKAG3	-3.671	other						5.84e-05	ABCA1,ANGPTL4,BTG2,Cdc42,EGR1,FTL,GADD45G,ID1,JUNB,ODC1,PPARGC1A,REV3L,SLC2A1
doxorubicin		chemical drug		1.086		0.056	0.834	5.91e-05	BHLHE40,BIRC6,BNIP3L,BTG2,CA2,CAT,CDC25B,DUSP1,EGR1,EIF5A,F3,HBEGF,HMOX1,ID1,JUN,NOTCH3,RGS16,SESN1,SLC25A4,SLC6A6,SMAD4,TK1,UQCRFS1	CDKN2A,CREB1,EGR1,ELK1,EP300,ERBB2,ERK,HDAC4,HIF1A,IL1B,MYC,NR3C1,PGR,RB1,SMAD3,SP1,STAT3,TP53,doxorubicin,estrogen receptor
FOXO1	-1.096	transcription regulator		0.768		0.074	0.457	6.79e-05	ANGPTL4,APLN,ATP5MC3,ATP5PF,BACH2,CA2,CAT,CYCS,EGR1,GSTK1,HMOX1,IRS1,JUN,JUNB,MRPS18C,PPARGC1A,RICTOR,S1PR3,SESN3,SMAD4,SPRY2,TIMM8A,TKT	CREB1,CREM,EGF,EGR1,ELK1,FOS,FOXO1,FOXO3,Ins1,MAPK14,NR3C1,PGR,PPARG,SMAD3,SP1,SREBF1,STAT3,TP53,USF1
guanidinopropionic acid		chemical - endogenous non-mammalian		1.024		0.166	0.589	7.49e-05	COX6B2,CYC1,CYCS,MED1,NDUFA11,NDUFB4,PPARGC1A
caffeine		chemical drug		0.356		0.003	0.348	7.71e-05	CAT,Cox7c,EGR1,F3,JUNB,LRP1,PPARGC1A,SLC2A1	AMPK,CREB1,EGR1,ELK1,EP300,ERK1/2,FOS,FOXO1,FOXO3,IL1B,Mapk,NFE2L2,NR3C1,PPARG,SMAD3,SP1,STAT3,TP53,caffeine,cyclic AMP
gentamicin		chemical drug	Activated	2.5		0.041	2.337	7.76e-05	ALAD,BTG2,CHKA,DNAJA2,EGR1,HBB,HIST1H4H,HMOX1,JUN,JUNB,NME1,NPM1,PFDN2,Ppp1r15a,PTN,YBX3	Creb,FOS,MAPK8,NR3C1,SMAD3,TP53,gentamicin
IPMK	-1.049	kinase	Activated	2.2		0.166	1.836	8.33e-05	CSRP1,FLNC,JUN,JUNB,MYL6	ELK1,FOS,IPMK,SMAD3,SRF
methylprednisolone		chemical drug	Activated	2.537		0.033	2.387	9e-05	ALAD,ATP5F1C,ATP5IF1,C1QBP,CNN3,COX6A1,CREG1,CYC1,CYCS,DAB2,DUSP1,DYNLL1,F3,GCLM,GSTK1,HMOX1,ID1,JUN,NME1,NPM1,ODC1,SDC4,SLC30A1,TOMM20,Tsc22d3,YBX3	CDKN2A,CREB1,EGR1,IGF1,STAT3,TP53,methylprednisolone
GCLM	1.142	enzyme						9.27e-05	GCLM,JUN,JUNB
Esrra	1.038	transcription regulator		1.723		0.042	1.6	9.63e-05	ATP5MC3,ATP5MF,ATP5PF,BPGM,Cox7c,COX8A,CYC1,CYCS,PPARGC1A,SLC2A1
metribolone		chemical reagent	Activated	2.93		0.113	2.474	9.98e-05	ATP5MF,ATP5MG,ATP5PD,ATP5PF,BPGM,COX7B,COX8A,CYC1,EGR1,ELK4,EZR,FHL2,GADD45G,GAPDH,HK2,Ldha/RGD1562690,UQCRFS1,WDR19	FOXO1,IGF1R,metribolone
EDN1	1.542	cytokine	Activated	2.277		0.132	1.911	0.000104	APLN,EGR1,EZR,HBEGF,JUN,JUNB,MYL6,NFATC3,NPM1,ODC1,SLC2A1,SOX5,TPT1,VCL	CREB1,EDN1,EGFR,EGR1,ELK1,ERK,ERK1/2,FOS,HIF1A,MYC,NR3C1,PPARG,SMAD3,SP1,SRF,STAT3,TNF,TP53,estrogen receptor
TGFB2	1.057	growth factor		1.657		0.058	1.485	0.000112	ABCA1,ANGPTL4,BHLHE40,CD59,EGR1,HBEGF,HMOX1,SESN1,SMAD4,TAGLN	CREB1,EGR1,ELK1,EP300,FOXO1,HDAC4,MYC,NR3C1,PPARG,SMAD3,SP1,SRF,STAT3,TGFB1,TGFB2,TNF,TP53,Tgf beta
MAX	1.019	transcription regulator		0.447		-0.037	0.531	0.000117	CYCS,HK2,HMGA1,ID1,KLF10,NPM1,ODC1,RBBP7,SLC2A1	MAX,MYCN
CREM	1.073	transcription regulator		1.697		0.033	1.594	0.000117	ABCA1,APOLD1,ARC,BHLHE40,BTG2,DUSP1,EGR1,IDI1,INA,JUNB,NAB2,RHOB	CREB1,CREM,Creb,EP300,RNA polymerase II
CAMK4	-1.074	kinase		0.728		0.114	0.451	0.000119	ABCA1,CSRP1,F3,JUN,JUNB,PPARGC1A	CAMK4,CREB1,CREM,Creb,EGR1,ELK1,EP300,ERK,ERK1/2,FOS,MYC,RNA polymerase II,SP1,STAT3,TP53,estrogen receptor
etoposide		chemical drug		0.724		0.078	0.46	0.000135	CA2,CDC25B,Cdc42,CREG1,CYCS,DUSP1,GADD45G,HK2,ID1,JUN,NOTCH3,ODC1,SLC2A1,TK1	CDKN2A,CREB1,EGFR,EGR1,ELK1,ERK,FOS,HIF1A,IL1B,MAX,MYC,NFE2L2,NR3C1,SMAD3,SP1,STAT3,TP53,estrogen receptor,etoposide,nitric oxide
WT1	1.465	transcription regulator		0.617		0.022	0.553	0.000166	BTG2,CMPK1,EGR1,ELK4,EZR,HBEGF,IDI1,JUNB,LRP1,MBTPS1,MYL6,NME1,NOTCH3,ODC1,SLC6A6
TGFB1	1.005	growth factor	Activated	3.558		0.053	3.193	0.000166	ABCA1,ALOX15,ANGPTL4,APLN,BHLHE40,BNIP3L,CAT,CBFB,CD59,CNN2,CNN3,COTL1,CSRP1,CYC1,DAB2,DTX4,DUSP1,DYNLL1,EGR1,F3,FTL,GABRB2,HBEGF,HDAC9,HINT1,HK2,HMGA1,HMOX1,ID1,IDI1,IER2,IRS1,JUN,JUNB,KLF10,MGAT5,MYL6,NAB2,NCOA3,NME1,NOTCH3,PPARGC1A,RAB1A,RASL11B,RHOB,RICTOR,S1PR3,SBNO2,SDC4,SLC23A2,SLC25A4,SLC2A1,SMAD4,SRCAP,STOML2,SUSD5,TAGLN,TENM4,TUBB2A,VCL,WDFY3,XRCC4	CREB1,EGR1,EP300,FOXO1,IFNG,IL1B,MYC,NR3C1,PPARG,SMAD3,SP1,SRF,STAT3,TGFB1,TNF,TP53,Tgf beta
nitric oxide		chemical - endogenous mammalian	Activated	2.751		0.061	2.553	0.000168	BNIP3,DUSP1,EGR1,GCLM,HMOX1,JUN,JUNB,ODC1,PPARGC1A,SLC23A2,TK1,VCL	CDKN2A,CREB1,D-glucose,EGR1,HIF1A,HRAS,IL1B,MYC,NCOA3,NR3C1,PPARG,RAS,SMAD3,SP1,SRF,STAT3,TNF,TP53,nitric oxide
triamcinolone acetonide		chemical drug		-1.615		0.003	-1.627	0.000173	ANGPTL4,BHLHE40,BTG2,CHKA,DUSP1,EGR1,IER2,JUN,JUNB,KLF10,NFATC3,RAPGEF2,RASL11B,RGS16	CDKN2A,EP300,FOXO1,HIF1A,NR3C1,RNA polymerase II,STAT3,TP53,triamcinolone acetonide
6,7-dinitroquinoxaline-2,3-dione		chemical reagent						0.000182	EGR1,JUN,JUNB
6-cyano-7-nitroquinoxaline-2,3-dione		chemical reagent						0.000182	EGR1,JUN,JUNB
SERCA		group						0.000182	BTG2,EGR1,JUN	CREB1,ELK1,ERK,MYC,SERCA,SP1,estrogen receptor
E2F1		transcription regulator	Activated	2.455		0.099	2.108	0.000183	ACTR3,BNIP3,BOK,CA2,CDC25B,Cox7c,DUSP1,EGR1,HIST1H4H,HMGA1,HNRNPD,HSPE1,IRS1,KCNA3,NCOA3,PPARGC1A,PRDM2,RAB1A,RANBP1,REV3L,RFC3,TK1,UCP2,YBX3	E2F1,EGR1,ELK1,HDAC4,NR4A1,RB1,SMAD3,SP1,TP53
mifepristone		chemical drug		-1.316		-0.033	-1.182	0.000197	ALOX15,CA2,DUSP1,EGR1,F3,HBEGF,JUN,JUNB,LRP1,NCOA3,PFKFB3,PSMA1,PTN,RHOB,SLC2A1,TENM3,TK1	AGT,CDKN2A,CREB1,EGR1,ELK1,EP300,ERK,ERK1/2,FOS,MYC,PPARG,RB1,SMAD3,SP1,STAT3,TP53,dexamethasone,estrogen receptor,mifepristone
GATA1	1.199	transcription regulator		0.422		0.064	0.196	0.000205	ALAS2,BACH2,BLVRB,BTG2,CA2,CNN3,CREG1,DICER1,EGR1,FECH,HBA1/HBA2,HBB,JUNB,NAB2,RANBP1,RFC3,TFDP2
actinomycin D		biologic drug		-1.225		-0.082	-0.913	0.000208	ABCA1,ARC,CCK,DUSP1,F3,GAPDH,HBEGF,HMOX1,IRS1,JUN,MADD,NPM1,PFKFB3,SLC2A1,SLC30A1	CREB1,EGR1,ERK1/2,FOS,FOXO1,IFNG,IL1B,MYC,NR3C1,PPARG,SMAD3,SP1,SREBF1,STAT3,TNF,TP53,actinomycin D
oleic acid		chemical - endogenous mammalian		-0.179		0.043	-0.307	0.000217	ABCA1,ANGPTL4,DUSP1,EGR1,GAPDH,HK2,HMOX1,PPARGC1A,PSEN1,UCP2	CEBPB,CREB1,D-glucose,EGR1,FOXO1,HIF1A,IL1B,Insulin,MYC,NCOA3,NR3C1,PPARG,SMAD3,SP1,SREBF1,STAT3,TNF,TP53,oleic acid
NR4A1	1.081	ligand-dependent nuclear receptor	Inhibited	-3.606		-0.044	-3.445	0.000228	ATP5MC3,ATP5PF,BPGM,COX6A1,COX6B2,HK2,HMOX1,MED1,NDUFB4,PDPR,SDHC,SDHD,SUCLG1,UCP2,UQCRFS1,UQCRQ
Nos		group		1.98		0.095	1.793	0.000229	ARC,CD59,EGR1,HMOX1	CREB1,ELK1,FOS,NFE2L2,Nos,TP53,nitric oxide
LONP1	-1.009	peptidase		-1.698		-0.057	-1.572	0.00023	ATP5F1D,ATP5IF1,ATP5PF,C1QBP,COX8A,HSPE1,NDUFA11,UQCRFS1
tetrodotoxin		chemical drug		0.108		-0.031	0.175	0.000234	EGR1,ID1,INA,KCNA4,PPARGC1A
bexarotene		chemical drug		-0.422		0.073	-0.68	0.000265	ABCA1,CCK,COX6A1,COX8A,CYCS,DUSP1,GNB2,ID1,IER2,KLF10,ODC1,RORB,SELENOM	CREB1,NR3C1,PPARG,SMAD3,TNF,TP53,bexarotene
CD3		complex		1.342		0.122	0.798	0.000268	ACTR3,AIMP1,ANAPC1,ATP5F1C,CYC1,CYCS,FKBP1A,FTL,GABARAPL2,GAPDH,HINT1,HSPE1,JUN,JUNB,LRP1,NME1,NPM1,ODC1,PFDN4,POLR2A,PTP4A2,RPL30,SLC23A2,SLC25A5,ST8SIA3,TFDP2,TOB2,TRIP10
ERK		group	Activated	3.073		0.106	2.749	0.000272	ABCA1,BTG2,CCK,DUSP1,EGR1,HBEGF,HMGA1,HMOX1,IRS1,JUN,JUNB,KLF10,NOTCH3,ODC1,SLC2A1	CREB1,EGR1,ELK1,ERK,ERK1/2,FOS,IFNG,MYC,NFE2L2,NR3C1,PPARG,SMAD3,SP1,STAT3,TNF,TP53,estrogen receptor,nitric oxide
GnRH analog		biologic drug		0.728		-0.007	0.755	0.000296	BHLHE40,CUX1,CYC1,DUSP1,DYNLL1,FKBP1A,GABRB2,HELZ,HINT1,HSPA2,JUN,NCOA3,NUTF2,PPIA,RAB5C,SEC22B,UROD,VCL
miR-21-5p (and other miRNAs w/seed AGCUUAU)		mature microrna		0.411		-0.166	0.84	0.000305	BTG2,GLCCI1,HIPK3,SESN1,SOX5,SPRY2,TAGLN
PDE6B	1.006	enzyme						0.000314	CAT,GPX1,HMOX1
nicotinic acetylcholine receptor		complex						0.000314	ID1,JUN,JUNB
NCOA3	-1.156	transcription regulator		1.377		0.127	1.024	0.000327	HK2,HMOX1,IRS1,NCOA3,PSMA2,SLC2A1,TAGLN,TKT	CREB1,EP300,FOS,FOXO1,MYC,NCOA3,PPARG,SMAD3,SP1,SREBF1,STAT3,beta-estradiol
MEL S3		chemical - kinase inhibitor		0.447		-0.063	0.588	0.000332	ATP5F1D,C1QBP,EGR1,PRDX2,PSMA1
ERK1/2		group	Activated	2.543		0.101	2.183	0.000339	ABCA1,APLN,CAT,CCK,DUSP1,EGR1,EZR,F3,HBEGF,HK2,HMGA1,ID1,JUN,JUNB,MED1,PTN,SLC12A6	CDKN2A,CREB1,EGR1,ELK1,ERK,ERK1/2,FOS,HDAC4,IGF1,MYC,Mapk,NR3C1,PPARG,SMAD3,SP1,STAT3,TNF,TP53,estrogen receptor
HIF1A	1.017	transcription regulator	Activated	3.688		0.116	3.222	0.000348	ANGPTL4,APLN,ATP5PF,BACH2,BHLHE40,BNIP3,BNIP3L,CHKA,EIF5A,FHL2,GAPDH,HK2,HMOX1,ID1,JUN,NPM1,PFKFB3,PPIA,RIOK3,SDC4,SLC2A1	ARNT,CDKN2A,FOXO1,FOXO3,HIF1A,Hif1,MAX,MYC,PPARG,SMAD3,SP1,SREBF1,STAT3,TP53
lactacystin		chemical - protease inhibitor		-0.34		0.068	-0.561	0.000356	DUSP1,EIF5A,FTL,HBB,HMOX1,IRS1,PPIA,PSEN1,RANBP1,RICTOR,SMAD4,SUB1,TUBB2A	CDKN2A,CREB1,EGFR,EGR1,ELK1,HIF1A,MAPK14,MAX,MYC,NR3C1,SMAD3,SP1,STAT3,TP53,USF1,lactacystin
OSM	3.378	cytokine		1.069		0.058	0.786	0.000357	ABCA1,ARHGEF12,BHLHE40,CAT,COX7B,EGR1,F3,GADD45G,HBEGF,HIPK3,HK2,HMOX1,HSPA2,ID1,IRS1,JUN,JUNB,KLF10,LMO1,NOTCH3,PDAP1,PFKFB3,PRDX2,SBNO2,SMAD4	CREB1,EGR1,ELK1,ERK1/2,FOS,FOXO1,FOXO3,MYC,Mapk,OSM,SMAD3,SP1,STAT3,TGFB1,TP53
acetovanillone		chemical drug		-1.706		-0.129	-1.395	0.000362	DUSP1,F3,GPX1,HMOX1,TAGLN,UCP2	CREB1,Creb,ELK1,FOS,FOXO1,FOXO3,MAPK14,MAPK8,MYC,NR3C1,SMAD3,STAT3,TP53,USF1,acetovanillone
TFRC	-1.059	transporter	Inhibited	-2.155		-0.135	-1.781	0.000387	BNIP3,FTL,HK2,HMOX1,JUN,PFKFB3,PTN,SLC2A1	NFE2L2,TFRC,iron
PTEN	-1.071	phosphatase		-1.178		-0.004	-1.159	0.000418	BPGM,BTG2,CA2,CNN3,COX8A,CSRP1,DHRS11,DUSP1,F3,GAPDH,IDH3B,IDI1,KLHL24,NDUFB4,NME1,PFKFB3,PPARGC1A,PRXL2B,PTN,PTP4A2,SDC4,SDHD,SMAD4,SPRY2,SUCLG1,TAF10,TRAPPC3,WIPI2	CDKN2A,E2F1,MYC,NR4A1,PTEN,RB1,SMAD3,STAT3,TP53
AGI-1095		chemical reagent						0.000452	EGR1,F3	AGI-1095,EGR1,ERK1/2,FOS,SP1,STAT3,TP53
PTPase		group						0.000452	ABCA1,IRS1	CEBPB,FOXO1,HIF1A,Insulin,MYC,PPARG,PTPase
TRIM54	1.35	other						0.000452	FHL2,FLNC
Mapk		group	Activated	2.333		0.149	1.887	0.00047	APLN,ARC,CAT,EGR1,F3,HMOX1,IRS1,JUN,JUNB	APP,CREB1,EGR1,ELK1,ERK,ERK1/2,FOS,FOXO1,FOXO3,MYC,Mapk,SMAD3,SP1,STAT3,TP53,estrogen receptor
LYL1	1.093	transcription regulator						0.000489	BTG2,EGR1,ID1,RAPGEF2
acetic acid		chemical - endogenous mammalian						0.000495	EGR1,JUN,JUNB	CREB1,ELK1,ERK,MYC,SMAD3,SP1,Tgf beta,acetic acid,estrogen receptor
aplidine		biologic drug						0.000495	DUSP1,JUN,JUNB	Creb,EGFR,EGR1,FOS,HIF1A,MAPK8,MYC,NR3C1,SMAD3,SP1,TP53,aplidine
IFNG	-1.238	cytokine	Activated	2.568		0.067	2.135	0.000496	ABCA1,ALOX15,ANGPTL4,ARC,ATG13,BACH2,CAT,DUSP1,EGR1,F3,FECH,FHL2,FKBP1A,FLRT2,FTL,FXN,HBEGF,HDAC9,HK2,HMGA1,HMOX1,ID1,IDH3B,IDI1,IER2,IRS1,JUN,JUNB,KLF10,Ldha/RGD1562690,MED1,NOTCH3,ODC1,PFKFB3,PPARGC1A,PPIA,PRDX2,PSMA2,PSMA4,PTN,RBBP7,RHOB,S1PR3,SBNO2,SDC4,SLC25A5,SLC2A1,SLC6A6,SMAD4	CREB1,D-glucose,EGR1,ELK1,ERK,ERK1/2,FOS,IFNG,IL1B,MYC,NCOA3,NR3C1,PPARG,SMAD3,SP1,STAT3,TNF,TP53,estrogen receptor
INS	1.187	other		1.87		0.024	1.798	0.000499	CAT,DUSP1,EGR1,F3,IER2,IRS1,JUN,JUNB,PPARGC1A,SDHC,SLC2A1	CDKN2A,CREB1,D-glucose,EGR1,ELK1,FOS,FOXO1,IGF1,INS,MYC,Mapk,NCOA3,NR3C1,PPARG,SMAD3,SP1,STAT3,TGFB1,TNF,TP53
Immunoglobulin		complex		-1.49		0	-1.49	0.000505	ALAS2,ATP5MC3,ATP5PF,BLVRB,BPGM,COX6A1,COX6B2,Dst,DUSP1,EGR1,F3,GPX1,HK2,HMOX1,NDUFB4,PDPR,RGS16,SDHC,SDHD,SLC2A1,SUCLG1,UQCRFS1,UQCRQ,YBX3	CDKN2A,Creb,E2F1,FOS,FOXO1,FOXO3,Immunoglobulin,MYC,NR4A1,RB1,SMAD3,STAT3,TNFSF11,TP53
ERBB4	-1.111	kinase		-0.707		0.012	-0.74	0.000532	BTG2,DUSP1,EGR1,HBA1/HBA2,HBEGF,HMOX1,JUN,SLC2A1	CEBPB,CREB1,ELK1,EP300,ERBB3,ERBB4,ERK,FOS,HIF1A,MAPK1,MYC,NR3C1,NRG1,PGR,PI3K (complex),SMAD3,SP1,STAT3,estrogen receptor
1,2-dithiol-3-thione		chemical reagent	Activated	3.08		0.123	2.641	0.000542	ALAS2,BNIP3,CREG1,DYNLL1,GCLM,HMOX1,LMNA,PSMA1,PSMA2,PSMA4,PSMB1,PSMB2,RBBP7	1,2-dithiol-3-thione,NFE2L2
isobutylmethylxanthine		chemical toxicant		0.239		0.085	0.015	0.000542	ABCA1,ANGPTL4,APLN,ATP5F1D,Cox7c,CYCS,EGR1,GAPDH,JUN,JUNB,PPARGC1A,RAB5C,UQCRQ	CEBPB,CREB1,EGR1,ELK1,FOS,FOXO1,HIF1A,Ins1,Insulin,MYC,Mapk,PPARG,SMAD3,SP1,SREBF1,STAT3,cyclic AMP,isobutylmethylxanthine
plicamycin		chemical drug		0.785		-0.067	0.982	0.000576	ABCA1,BNIP3L,F3,HDAC4,HMOX1,ID1,IER5,KCNA3,RASL11B	EGR1,ELK1,HDAC4,SMAD3,SP1,TP53,plicamycin
BACH1	-1.052	transcription regulator						0.000608	DNAJC7,GCLM,HBB,HMOX1
TNFSF11	1	cytokine	Activated	2.212		0.131	1.709	0.000619	CA2,CSRP1,DAB2,DUSP1,F3,FHL2,HMOX1,JUN,JUNB,NAB2,NFATC3,RGS16,RHOB,SDC4,SLC2A1	CEBPB,CREB1,EGR1,ELK1,EP300,FOS,IFNG,IL1B,MAPK1,MAPK14,MYC,NR3C1,PPARG,SMAD3,STAT3,TNF,TNFSF11,TP53,USF1
ALOX15	26.752	enzyme	Activated	2.208		0.083	2.025	0.000619	ABCA1,ALOX15,HMOX1,JUN,NOTCH3	ALOX15,CREB1,Creb,ELK1,ERK,FOS,FOXO1,FOXO3,MAPK8,MYC,NR3C1,PPARG,SMAD3,SP1,SREBF1,STAT3,TP53,estrogen receptor
TRAP1	1.032	enzyme		-1.463		-0.028	-1.384	0.00062	ATP5F1D,C1QBP,COX8A,GAPDH,HSPE1,NDUFA11,NDUFB4,SMAD4
HDAC4	-1.193	transcription regulator		-0.927		-0.03	-0.868	0.000637	ANGPTL4,ARC,CDKL5,GABRB2,HDAC4,HDAC9,JUN,SLC2A1,SMAD4,TAGLN
estrogen receptor		group		0		-0.002	0.008	0.000669	ABCA1,CD59,CDH10,DCHS1,DICER1,EGR1,FLNC,HBEGF,IRS1,JUN,KLF10,NOTCH3,SMAD4,TRIP10	CREB1,CREM,E2F1,EGF,EGR1,ELK1,EP300,ERK,FOS,FOXO1,MYC,NCOA3,PGR,SMAD3,SP1,STAT3,beta-estradiol,estrogen,estrogen receptor,fulvestrant
TCF		group						0.000719	CCT8,CNN2,EGR1,IRS1,JUNB,PTCH1,TK1,TOB2
AGRP	-1.156	other						0.000731	PSMA1,PSMA2,PSMA4
RP 73401		chemical toxicant						0.000731	BTG2,EGR1,VCL	CREB1,NR3C1,PPARG,RP 73401,SMAD3,TNF,TP53
pentazocine		chemical drug						0.000731	CAT,GPX1,HMOX1
ERBB3	-1.104	kinase		-0.522		0.024	-0.594	0.000746	DUSP1,EGR1,EZR,F3,HBA1/HBA2,HBEGF,HMOX1,IER2,TK1	CREB1,CREM,EGF,EGR1,ELK1,ERBB3,ERBB4,ERK1/2,FOS,HIF1A,NRG1,PGR,SMAD3,SP1,STAT3,TP53
HOXA5		transcription regulator		1.941		0.103	1.741	0.000748	EGR1,IER2,KLF10,PTN
EIF4E	1.02	translation regulator	Activated	2.33		0.166	1.845	0.00076	BIRC6,BNIP3,CAPZB,HMOX1,LSM7,ODC1,PTGES3,RPL35,RPL37A,TUSC2,UBE2A	CREB1,EIF4E,HIF1A,MYC,RAS,SMAD3,SRF
PDX1		transcription regulator		0.429		0.041	0.293	0.000764	ATP5PD,ATP5PF,CAT,EGR1,F3,GCLM,ID1,JUN,JUNB,KLF10,SLC2A1,SLC6A6	CREB1,ELK1,FOS,FOXO1,FOXO3,INS,Ins1,PDX1,PPARG,RNA polymerase II,SP1,STAT3,TP53
EGF	1.046	growth factor	Activated	3.376		0.101	2.947	0.000774	ALOX15,ARC,BTG2,DUSP1,EGR1,EZR,F3,GLG1,HBEGF,HMOX1,ID1,IDI1,IER2,IRS1,JUN,JUNB,KLF10,ODC1,PSMB1,PSMB2,RHOB,SPRY2,VCL	CREB1,EGF,EGFR,EGR1,ELK1,EP300,ERK,FOS,HIF1A,MYC,Mapk,SMAD3,SP1,STAT3,beta-estradiol,estrogen receptor
TCOF1	-1.002	transporter						0.000776	ASAP1,BNIP3,BNIP3L,CNBP,MED1,SLC2A1,UBOX5
lysophosphatidylcholine		chemical - other		1.141		0.124	0.819	0.000776	ABCA1,CAT,EGR1,F3,HBEGF,JUN,LRP1	CREB1,EGR1,ELK1,ERK,ERK1/2,FOS,HDAC4,IL1B,MYC,NR3C1,PPARG,SMAD3,SP1,STAT3,TP53,cyclic AMP,estrogen receptor,lysophosphatidylcholine
fulvestrant		chemical drug		-0.989		-0.036	-0.861	0.000777	AIMP1,CDC25B,CNBP,CYCS,DYNLL1,EGR1,FKBP1A,ID1,IRS1,JUN,KLF10,NCOA3,NME1,SLC25A5,TK1	CDKN2A,CREB1,E2F1,EGR1,ELK1,ERK,HIF1A,IGF1,MAX,MYC,RB1,SP1,STAT3,TP53,estrogen receptor,fulvestrant
GPER1	-1.244	g-protein coupled receptor	Activated	2.433		0.153	2.061	0.000799	BHLHE40,DUSP1,EGR1,IER2,JUN,RGS16	CEBPB,CREB1,Creb,EGR1,ELK1,EP300,FOS,GPER1,IL1B,MAPK1,MYC,NR3C1,PPARG,SMAD3,STAT3,TNF,TP53,beta-estradiol
Hbb-b1		transporter	Activated	2.646		0.131	2.3	0.00083	ATP5F1C,ATP5MF,COX8A,CYC1,FTL,NDUFA11,NDUFB4,UCP2
metformin		chemical drug	Inhibited	-3		-0.043	-2.871	0.000841	ABCA1,DICER1,F3,GLO1,GRB14,HBA1/HBA2,HMOX1,IRS1,PPARGC1A,SLC2A1,UCP2	AMPK,CEBPB,CREB1,D-glucose,EP300,FOS,FOXO1,FOXO3,HIF1A,INS,Insulin,MYC,NCOA3,NFE2L2,PPARG,SP1,SREBF1,TP53,fatty acid,metformin
cocaine		chemical drug	Activated	2.055		0.113	1.681	0.000917	ARC,BHLHE40,DUSP1,DYNLL1,EGR1,FHL2,GABRB2,INA,JUN,JUNB,NAB2,PRDX2	BDNF,CEBPB,CREB1,CREM,Creb,EGR1,ELK1,EP300,FOS,HDAC5,MAPK1,NR3C1,RNA polymerase II,SRF,TP53,cocaine
ADRB		group		-0.149		-0.054	0.021	0.000943	ANGPTL4,BHLHE40,BNIP3,BNIP3L,BOK,GCLM,HMOX1,JUN,JUNB,PPARGC1A	ADRB,CEBPB,CREB1,Creb,ELK1,EP300,ERK,FOS,MAPK1,MAPK14,MAPK8,MYC,NR3C1,SMAD3,SP1,STAT3,TP53,USF1,estrogen receptor
3-nitropropionic acid		chemical toxicant						0.000978	ATP5PF,ATP6V1G1,COX6A1,GAPDH,JUN,NPM1
PGR	-1.132	ligand-dependent nuclear receptor	Activated	3.12		0.105	2.719	0.00101	ALOX15,CD59,CSRP1,DYNLL1,EZR,F3,HBA1/HBA2,HBEGF,HSPA2,ID1,IRS1,PFKFB3,SPRY2,TK1,VCL	EGR1,ERK1/2,FOS,NR3C1,PGR,PPARG,RNA polymerase II,SMAD3,SP1,STAT3,TP53,dexamethasone,mifepristone
LINC01139		other						0.00103	ANGPTL4,BHLHE40,EGR1	ARNT,HIF1A,Hif1,LINC01139,MYC,PPARG,STAT3
Sry	1	transcription regulator						0.00103	GADD45G,GPX1,Ldha/RGD1562690
largazole		chemical - endogenous non-mammalian						0.00103	ANGPTL4,GAPDH,HK2
tiron		chemical reagent						0.00103	DUSP1,HMOX1,PRDX2	AGT,CEBPB,CREB1,Creb,EGR1,ELK1,EP300,FOS,MAPK1,MAPK8,NR3C1,PPARG,SMAD3,STAT3,TP53,tiron
LMNA	1.099	other						0.00103	AHCTF1,Dst,ELK4,HIVEP1,IER5,JUN,LMNA,NUFIP2,PLXDC2,RICTOR,SLC22A23,SNRK,STK35,ZBTB38
Lh		complex		-0.555		0.046	-0.657	0.00103	ATP5IF1,BNIP3L,DAB2,DUSP1,EZR,FLNC,HK2,RAB1A,RAB5C,RGS16,RHOB,TK1,VCL,YBX3	CEBPB,CREB1,EGR1,ELK1,EP300,FOS,IL1B,Lh,MAPK1,NR3C1,SMAD3,STAT3
HDL-cholesterol		complex		0.447		-0.085	0.637	0.00106	EGR1,HNRNPD,IDI1,KLHL24,SLC30A1
NFE2L1	-1.06	transcription regulator						0.00106	GCLM,HMOX1,PSMA1,PSMB1,PSMB2
NORAD		other	Activated	2.236		0.157	1.886	0.00106	BHLHE40,JUN,JUNB,RHOB,TAGLN	EP300,FOXO1,NORAD,SMAD3,SP1,SRF,STAT3
AGT	1.056	growth factor	Activated	2.947		0.082	2.59	0.00107	ALOX15,APLN,BOK,CAT,Cox7c,DAB2,DUSP1,EGR1,F3,GLCCI1,HBEGF,HMOX1,IDI1,JUN,NOTCH3,PPARGC1A,SLC2A1,SLC9A8,SSH2,UCP2,ZNF516	AGT,AMPK,CEBPB,CREB1,EGR1,ELK1,EP300,FOS,FOXO1,FOXO3,HIF1A,IL1B,Insulin,MYC,Mapk,NFE2L2,NR3C1,PPARG,SMAD3,SP1,STAT3,TGFB1,TP53
EPCAM	1.089	other	Inhibited	-2		-0.033	-1.934	0.00109	EGR1,FHL2,ID1,JUN	EGR1,EPCAM,ERK1/2,FOS,SP1,STAT3,TP53
IND S1		chemical - kinase inhibitor		0		-0.015	0.03	0.00109	ATP5F1D,C1QBP,PRDX2,PSMA1
probucol		chemical drug		-1.067		-0.061	-0.947	0.00109	HMOX1,PSMA1,PSMA2,PSMA4
IL2	-3.264	cytokine	Activated	2.614		0.1	2.21	0.00111	ABCA1,ARAP1,ARHGEF12,BHLHE40,CACNA1E,CD59,CYCS,DNMBP,Dst,GADD45G,GAPDH,HK2,IDI1,JUN,NAB2,NME1,PSMB1,PTCH1,RGS16,RHOB,SESN1,SESN3,SLC30A1,SPRED1,TFDP2,TRIO	EGR1,FOS,HIF1A,IL2,MYC,NR3C1,OSM,PI3K (complex),SMAD3,SP1,STAT3
AMPK		complex		1.362		0.015	1.328	0.00114	CAT,EGR1,GSTK1,HMOX1,PFKFB3,PPARGC1A,SLC2A1,Tsc22d3,UCP2	AMPK,CEBPB,Creb,EGR1,FOS,FOXO1,HIF1A,Insulin,MAPK8,MYC,NR3C1,PPARG,SMAD3,SREBF1,STAT3,TP53,TSC2,fatty acid
staurosporine		chemical - kinase inhibitor		-1.134		-0.031	-1.052	0.00114	ARC,BTG2,CA2,CREG1,HMOX1,KCNA3,KLF10,ODC1,TK1	CREB1,EGR1,ELK1,ERK,FOS,IL1B,MYC,NR3C1,PPARG,SMAD3,SP1,STAT3,TNF,TP53,cyclic AMP,estrogen receptor,staurosporine,tetrachlorodibenzodioxin
Ins1		other		1.538		0.063	1.3	0.00118	ALAD,ANGPTL4,APLN,BPGM,CCK,DYNLL1,EGR1,GAPDH,HK2,IRS1,JUN,JUNB,LRP1,ODC1,SLC2A1,TK1	CDKN2A,CREB1,D-glucose,EGR1,ELK1,ERK,IGF1,IL1B,Ins1,MYC,NCOA3,NR3C1,PPARG,SMAD3,SP1,STAT3,TNF,TP53,estrogen receptor
CAB39L	1.003	kinase	Activated	2.236		0.166	1.866	0.0012	ATP5MC3,ATP5MF,ATP5MG,COX8A,UQCRQ
calcitriol		chemical drug		-0.439		-0.015	-0.368	0.00127	ALKBH7,ATP5F1D,CA2,DUSP1,EGR1,F3,FECH,FIS1,GADD45G,GAPDH,HBEGF,HK2,ID1,ISOC2,JUN,LSM3,ODC1,PDPR,PGAM5,RFC3,SPRY2,TK1,UCP2,VCL	CREB1,EGFR,EGR1,ERBB3,ERK1/2,FOS,HIF1A,MYC,NR3C1,PGR,PPARG,SMAD3,SP1,STAT3,TNF,TP53,calcitriol
ELK1	-1.008	transcription regulator		1.089		0.128	0.808	0.0013	CCT8,EGR1,JUN,JUNB,SLC2A1,TAGLN	CREB1,ELK1,ERK,FOS,MYC,NR3C1,PPARG,SMAD3,SP1,SRF,TNF,TP53,estrogen receptor
TNF	1.465	cytokine	Activated	3.482		0.057	3.069	0.00132	ABCA1,AIMP1,ALAD,ANGPTL4,APLN,ARC,ATP5PF,BHLHE40,BPGM,BTG2,CA2,CAT,CCK,CD59,COTL1,DBI,DCHS1,DUSP1,EGR1,F3,GABRB2,GADD45G,GCLM,GPX1,HBEGF,HDAC9,HERC1,HIPK3,HIVEP1,HK2,HMOX1,ID1,IER2,IRS1,JUN,JUNB,KLF10,MYL6,NME1,ODC1,PDE7B,PLXDC2,PPARGC1A,PSEN1,PSMA2,RGS16,RHOB,S1PR3,SDC4,SEC22B,SLC12A6,SLC2A1,SNRK,TAGLN,TK1,TPT1,UBR2,UCP2,VCL	CREB1,CREM,D-glucose,EGR1,ELK1,ERK,FOXO1,IL1B,MYC,NCOA3,NR3C1,PPARG,SMAD3,SP1,STAT3,TGFB1,TNF,TP53,estrogen receptor,forskolin
2-amino-3-phosphonopropionic acid		chemical - endogenous mammalian						0.00134	EGR1,JUNB
ACS84		chemical reagent						0.00134	GCLM,HMOX1	ACS84,NFE2L2
CYP2C9	-1.41	enzyme						0.00134	DUSP1,HBA1/HBA2
N4BP1	-1.081	other						0.00134	JUN,JUNB
atipamezole		chemical drug						0.00134	EGR1,JUNB
dexamethasone		chemical drug		0.357		0.016	0.247	0.00134	ABCA1,ACTR3,AKIRIN1,ALOX15,ANGPTL4,APLN,ATP5F1D,BHLHE40,BLVRB,BNIP3,BTG2,CA2,CAT,CD59,CNN2,CNN3,Cox7c,CREG1,CYCS,DNAJC15,DUSP1,EGR1,EZR,F3,FLRT2,FTL,GAPDH,GCC2,GCLM,GPX1,HBEGF,HMGA1,HMOX1,ID1,IER2,IRS1,JUN,JUNB,KLHL24,LRP1,NPM1,ODC1,PFKFB3,POLR2A,PPARGC1A,PRDX2,PSMA1,PSMA2,PTN,RASL11B,SDHC,SEC22B,SESN1,SLC25A5,SLC2A1,SLC39A10,TAGLN,TK1,TPT1,TRIO,Tsc22d3,UCP2,UQCRQ,USF2,VCL	CDKN2A,CEBPB,CREB1,D-glucose,EGR1,FOXO1,HIF1A,IGF1,Insulin,MYC,NCOA3,NR3C1,PPARG,RB1,SMAD3,SP1,STAT3,TNF,TP53,dexamethasone
LIPE	-1.027	enzyme						0.00136	ABCA1,CA2,EGR1,GAPDH,MED1,PPARGC1A,PRDX2,SDC4,TKT	EGR1,ERK1/2,FOS,LIPE,SP1,STAT3,TP53
IL15	1.133	cytokine	Activated	2.779		0.098	2.457	0.00137	BPGM,CD59,FKBP1A,GABARAPL2,GAPDH,HK2,HMOX1,HSPE1,JUN,JUNB,NME1,PFDN4,PFKFB3,PPARGC1A,PTP4A2,RGS16,SET,SLC25A5,TFDP2,TKT	CEBPB,CREB1,ELK1,EP300,FOS,IFNG,IL15,MAPK1,MYC,NR3C1,PPARG,SMAD3,STAT3,TNF,TP53
ELK3	-1.031	transcription regulator						0.00139	CCT8,EGR1,HMOX1
EPHB1	-1.055	kinase						0.00139	EGR1,JUN,JUNB	CDKN2A,CEBPB,CREB1,EGR1,ELK1,EP300,EPHB1,ERK,ERK1/2,FOS,HRAS,MAPK1,MYC,SMAD3,SP1,SRF,STAT3,TP53,estrogen receptor
CLOCK	-1.061	transcription regulator		-0.333		-0.016	-0.285	0.00139	ANGPTL4,BHLHE40,C1QBP,CBFB,DTX4,GCC2,GNPTAB,HIPK3,ID1,JUNB,MBTPS1,RABGAP1,STX12,WWC3
TRIM28	-1.001	transcription regulator		1.342		0.083	1.157	0.00143	ALAD,ALAS2,ATF7IP,FECH,POLR2A,UROD
FGF1	-1.022	growth factor		1.294		-0.031	1.375	0.00144	EGR1,GADD45G,GCLM,GPX1,HMOX1,IRS1,JUN,NOTCH3,ODC1	CREB1,Creb,ELK1,ERK,FGF1,FOS,FOXO1,HIF1A,MAP2K1/2,MYC,Mapk,NR3C1,PPARG,RAS,SMAD3,SP1,SRF,STAT3,TNF,TP53,estrogen receptor
camptothecin		chemical drug		1.872		0.051	1.669	0.00147	BIRC6,BNIP3L,BTG2,CD59,F3,FNDC3A,FXN,GADD45G,GAPDH,HBEGF,ID1,IER5,JUN,MAD2L1BP,PPIA,PTP4A2,SDC4,SLC25A5,SLC30A1,SPRY2,TUBB2A,UBE2A,WDFY3,XRCC4,ZNF532	ARNT,EGR1,ELK1,HDAC4,HIF1A,Hif1,MYC,PPARG,SMAD3,SP1,STAT3,TP53,camptothecin
BDNF	1.053	growth factor		-0.105		0.07	-0.296	0.00153	ARC,BHLHE40,DUSP1,EGR1,FTL,GRB14,HIVEP1,HSPA2,JUN,KLF10,NAB2,PFKFB3,PSEN1,RPL37A,SPRY2,TAGLN	BDNF,CEBPB,CREB1,CREM,Creb,EGR1,ELK1,EP300,FOS,FOXO1,MAP2K1/2,MAPK1,RNA polymerase II,SMAD3,SP1,STAT3,TP53,cocaine
valproic acid		chemical drug		-0.66		0.008	-0.692	0.00158	CACYBP,CAT,CHKA,DBI,DICER1,FRS2,GCLM,HMOX1,IDI1,JUN,LMO1,MBTPS1,MTHFR,NME1,PSMA1,PSMA2,PSMA4,PSMB1,PSMB2,PSMD6,TENM3	CREB1,Creb,EP300,FOS,MAPK8,MYC,NR3C1,SMAD3,STAT3,TP53,beta-estradiol,testosterone,valproic acid
cyclic AMP		chemical - endogenous mammalian		1.391		0.107	1.022	0.00166	ABCA1,ARC,CA2,CRYM,CYCS,EGR1,F3,HBEGF,JUN,JUNB,ODC1,PPARGC1A,PTCH1,TK1	CREB1,EGR1,EP300,FOS,IL1B,MYC,NR3C1,PPARG,SMAD3,SP1,STAT3,TNF,TP53,beta-estradiol,cyclic AMP
amino acids		chemical - endogenous mammalian						0.0018	GAPDH,JUN,JUNB,ODC1	CDKN2A,CREB1,EGR1,FOXO1,IGF1,PPARG,PRKCD,SMAD3,SP1,SREBF1,STAT3,TP53,amino acids
ACO1	-1.005	enzyme						0.00182	ALAS2,FTL,GAPDH
IREB2	-1.083	translation regulator						0.00182	ALAS2,FECH,FTL
RPS6KA4	1.041	kinase						0.00182	DUSP1,JUN,JUNB	CREB1,CREM,Creb,EP300,NR3C1,PPARG,RNA polymerase II,RPS6KA4,SMAD3,TNF,TP53
curcumin		chemical drug		-0.539		-0.06	-0.321	0.00185	ABCA1,COX7B,DNTTIP1,EGR1,F3,FER,FTL,GCLM,HELZ,HMOX1,IRS1,JUN,JUNB,PPARGC1A,PTN,TPT1,UCP2	CAMK4,CREB1,Creb,ELK1,FOS,Mapk,NFE2L2,NR3C1,PPARG,SMAD3,SP1,SREBF1,STAT3,TNF,TP53,curcumin,fatty acid,nitric oxide
Ngf		group		1.812		0.105	1.595	0.00186	DUSP1,EGR1,HTT,IER2,JUN,ODC1	CREB1,Creb,ELK1,ERK,FOS,HIF1A,MAPK8,MYC,NFE2L2,NR3C1,Ngf,PPARG,RAS,SMAD3,SP1,SRF,STAT3,TP53,dexamethasone,estrogen receptor,nitric oxide
KDM5A	-1.069	transcription regulator	Inhibited	-2.333		-0.145	-1.898	0.00188	Atp5k,COX6A1,HMOX1,IDH3B,NME1,SDHC,SDHD,UQCRFS1,UQCRQ
IRS2	-1.024	enzyme		1.446		0.025	1.391	0.0019	EGR1,HMOX1,IRS1,PPARGC1A,SLC2A1	CEBPB,CREB1,EGR1,ELK1,ERK,FOXO1,FOXO3,HIF1A,INSR,IRS2,Insulin,MYC,PDX1,PPARG,SMAD3,SP1,STAT3,TP53,estrogen receptor
SAHM1		chemical reagent	Inhibited	-2.236		-0.166	-1.866	0.0019	BHLHE40,BNIP3,HK2,ID1,PFKFB3
kainic acid		chemical toxicant	Activated	3.061		0.118	2.701	0.00191	APOLD1,BTG2,DUSP1,EGR1,GABRB2,HBEGF,JUN,JUNB,LMO1,ODC1	CEBPB,CREB1,CREM,Creb,EGR1,ELK1,EP300,ERK1/2,FOS,IL1B,MAPK1,NGF,NR3C1,RNA polymerase II,SMAD3,SP1,STAT3,TP53,kainic acid
zinc		chemical drug		-1.616		-0.017	-1.574	0.00195	CA2,CAT,CCK,HMOX1,IDI1,NPM1,SLC30A1
5-N-ethylcarboxamido adenosine		chemical reagent		0.164		-0.008	0.186	0.00205	BHLHE40,BTG2,EGR1,HK2,HMOX1,IER2,JUNB,ODC1	5-N-ethylcarboxamido adenosine,CREB1,EGR1,ELK1,EP300,ERK1/2,FOS,FOXO1,NR3C1,PPARG,SMAD3,SP1,STAT3,TNF,TP53,VEGFA,cyclic AMP
ERBB2	1.014	kinase		1.685		0.084	1.282	0.00207	ALAD,ALOX15,ANGPTL4,BHLHE40,BNIP3,BTG2,CD59,CDC25B,EGR1,GLO1,HBEGF,ID1,IDI1,JUN,JUNB,MGAT5,NOTCH3,PFKFB3,POLR2A,POLR2G,PRDX2,PSEN1,RFC3,RHOB,SLC2A1,TAGLN,TK1,USF2,VCL	CDKN2A,CREB1,CREM,EGF,EGR1,ELK1,ERBB2,FOXO1,FOXO3,HIF1A,IL1B,MYC,NR3C1,NRG1,PGR,RB1,SMAD3,STAT3,TP53
arotinoid acid		chemical toxicant		0.106		0.099	-0.089	0.00209	ABCA1,DUSP1,ODC1,TK1	CREB1,NR3C1,PPARG,SMAD3,TNF,TP53,arotinoid acid
diazoxide		chemical drug		-0.594		-0.055	-0.486	0.00209	CYCS,EGR1,ODC1,UCP2	CEBPB,CREB1,D-glucose,ELK1,ERK,FOXO1,HIF1A,Insulin,MYC,NCOA3,PPARG,SP1,TP53,diazoxide,estrogen receptor
mir-183		microrna		0.856		-0.127	1.109	0.00209	EGR1,IRS1,LRP1,SLC30A1
decitabine		chemical drug		1.985		0.063	1.662	0.00213	ANGPTL4,BNIP3,CUX1,DNAJC15,DUSP1,ELOVL4,EZR,FECH,FLNC,FRYL,GADD45G,GPX1,HBEGF,HERC1,HK2,HNRNPD,ID1,JUNB,NME1,NSD3,POLR2A,PRDM2,PTCH1,RAPGEF2,RCHY1,SETD7,SLC30A1,SMAD4,USF2,VCL	CDKN2A,CREB1,FOS,FOXO1,FOXO3,GATA1,IL3,MYC,NR3C1,PPARG,RB1,SMAD3,STAT3,TNF,TP53,decitabine
fatty acid		chemical - endogenous mammalian		1.242		0.125	0.919	0.00218	ABCA1,ATP5F1C,CCK,HMOX1,IRS1,PPARGC1A,SLC2A1,UCP2	AMPK,CEBPB,CREB1,D-glucose,EP300,FOXO1,FOXO3,HIF1A,Insulin,MYC,NCOA3,NFE2L2,NR3C1,PPARG,SMAD3,SP1,SREBF1,STAT3,TNF,TP53,fatty acid
Hif1		complex	Activated	2.224		0.149	1.892	0.00219	ALAS2,APLN,BNIP3,BNIP3L,HMOX1,SLC2A1	AMPK,EP300,FOXO1,FOXO3,Hif1,NFE2L2,TP53
let-7a-5p (and other miRNAs w/seed GAGGUAG)		mature microrna		-1.154		-0.166	-0.639	0.0022	ANAPC1,DICER1,FNDC3A,HBA1/HBA2,HMGA1,HMOX1,RHOB,RTCA,TAGLN,TUSC2
FOS	2.122	transcription regulator		0.681		0.044	0.532	0.00224	APLN,ASAP1,ATF7IP,CA2,CAT,CYCS,EGR1,EZR,F3,FLRT2,HBA1/HBA2,HIPK3,HMOX1,JUN,JUNB,Ldha/RGD1562690,ODC1,PCNX1,PSMA2,PTP4A2,RBBP7,TBCA,TRAPPC3	CDKN2A,EGR1,ELK1,FOS,HDAC4,HIF1A,MAX,MYC,SMAD3,SP1,TP53
ELK4	-1.113	transcription regulator						0.00234	CCT8,EGR1,JUNB
FH	1.071	enzyme						0.00234	BLVRB,HMOX1,TKT
FZR1	1.015	kinase						0.00234	HECW2,PFKFB3,TK1
methyl methanesulfonate		chemical toxicant	Activated	2.213		0.158	1.865	0.00234	BTG2,EGR1,GADD45G,JUN,Ppp1r15a	CDKN2A,Creb,ELK1,FOS,MAPK8,MAPK9,MYC,NR3C1,RB1,SMAD3,STAT3,TP53,methyl methanesulfonate
ADORA2A	1.018	g-protein coupled receptor		1.117		0.025	1.043	0.00256	ABCA1,DUSP1,Eif1,EIF5A,GAPDH,HBA1/HBA2,HMOX1,TUBB2A,UBOX5	ADORA2A,CEBPB,CREB1,ELK1,EP300,FOS,MAPK1
SYVN1	1.003	transporter		0.333		0.153	-0.127	0.00256	BHLHE40,DAB2,DUSP1,F3,GNB2,SLC2A1,SLC30A1,SLC39A10,SLC6A6
2-amino-1-methyl-6-phenylimidazo-4-5-b-pyridine		chemical toxicant	Activated	2.236		0.134	1.936	0.00259	CCT8,HSPE1,PSMA2,PSMB1,PSMB2
RBM5	-1.004	other		-0.2		-0.063	-0.062	0.00259	ATP5MC3,BTG2,NCOA3,RAB1A,UCP2
ZMPSTE24	-1.087	peptidase		-0.988		-0.083	-0.825	0.00259	BTG2,GADD45G,LMNA,RGS16,SESN1
quinolinic acid		chemical - endogenous mammalian		1.936		0.02	1.897	0.00259	CAT,EGR1,HTT,JUN,JUNB	CREB1,Creb,ELK1,EPO,GATA1,HTT,MAPK9,PPARG,SMAD3,SP1,STAT3,TP53,quinolinic acid
MAPK14	-1.004	kinase		0.027		0.095	-0.283	0.00259	ABCA1,ATP5MF,CAT,DAB2,DUSP1,HMOX1,JUN,JUNB,PPARGC1A,PSEN1,TAGLN	CREB1,CREM,Creb,EGR1,EP300,FOS,FOXO1,MAPK14,MAPK8,NR3C1,PPARG,RNA polymerase II,RPS6KA4,SMAD3,SP1,STAT3,TGFB1,TNF,TP53
4-methylcatechol		chemical - endogenous mammalian						0.00263	HMOX1,JUN	4-methylcatechol,CREB1,Creb,EGR1,EP300,NGF,TP53
ABCC9	-1.04	ion channel						0.00263	PPARGC1A,SLC2A1	ABCC9,PPARG,SREBF1,fatty acid
DEETGE-CAL-Tat		chemical reagent						0.00263	GPX1,HMOX1
GCLC	-1.002	enzyme						0.00263	JUN,JUNB
PFKFB4	1.044	kinase						0.00263	NCOA3,TKT	NCOA3,PFKFB4,PPARG
firtecan pegol		chemical drug						0.00263	BNIP3,SLC2A1
protoporphyrin IX		chemical - endogenous mammalian						0.00263	FXN,HMOX1	BACH1,FOS,hemin,protoporphyrin IX
salvianolic acid A		chemical drug						0.00263	GPX1,HMOX1
ticrynafen		chemical drug						0.00263	GCLM,HMOX1
NFE2L2	1.154	transcription regulator	Activated	3.41		0.108	2.966	0.00264	ALAS2,BNIP3,CAT,CREG1,DYNLL1,FTL,GADD45G,GCLM,GPX1,HMOX1,LMNA,PPARGC1A,PSMA1,PSMA4,PSMB1,PSMB2,RBBP7,SLC2A1,TKT
n-nitrosomethylbenzylamine		chemical toxicant						0.00269	BLOC1S4,Cdc42,GCLM,GSTK1,HMOX1,KLF10,Ppp1r15a,RAB1A,SLC30A1
IND S7		chemical - kinase inhibitor		0		-0.059	0.118	0.00276	ATP5F1D,C1QBP,PRDX2,PSMA1
COL18A1	-1.001	other	Inhibited	-2.63		-0.128	-2.292	0.0029	CDC25B,F3,HIF1AN,HK2,ID1,JUN,JUNB	COL18A1,CREB1,EGR1,EP300,FOXO1,STAT3,VEGFA
tert-butyl-hydroquinone		chemical reagent		1.374		0.142	1.008	0.0029	FLRT2,FTL,GCLM,HMOX1,JUN,JUNB,SMAD4	BACH1,CEBPB,CREB1,ELK1,EP300,FOS,MAPK1,MAPK14,NFE2L2,NR3C1,STAT3,USF1,tert-butyl-hydroquinone
anti-benzo(a)pyrene-diol-epoxide		chemical toxicant						0.00293	BNIP3,CDC25B,JUN
dimethyl fumarate		chemical drug						0.00293	F3,HMOX1,JUN	CREB1,EGR1,EP300,FOXO1,IFNG,MYC,NR3C1,PPARG,SMAD3,SP1,SRF,STAT3,TNF,TP53,dimethyl fumarate
NR3C1		ligand-dependent nuclear receptor		0.538		0.019	0.482	0.00303	ABCA1,ANGPTL4,BHLHE40,BNIP3L,BOK,CAT,DBI,DNAJC15,DUSP1,DYNLL1,EGR1,F3,GCLM,GLCCI1,GPX1,IER2,JUN,Mt1m/Mt2A,NSMAF,PSEN1,PTP4A2,RHOB,RNF10,RNF38,SERP2,TK1	CREB1,EGR1,EP300,ERK1/2,FOS,MYC,NR3C1,PPARG,SMAD3,SP1,STAT3,TNF,TP53,beta-estradiol,dexamethasone,triamcinolone acetonide
cycloheximide		chemical reagent		0.077		-0.02	0.153	0.00307	BTG2,CAT,CCK,DUSP1,EGR1,GADD45G,GCLM,HBEGF,HMOX1,JUN,JUNB,NPM1,PFKFB3,RHOB,SLC2A1,SLC30A1,TK1	CDKN2A,CREB1,Creb,EGR1,ELK1,ERK,IGF2,IL1B,MYC,NR3C1,PPARG,RB1,SMAD3,SP1,STAT3,TNF,TP53,cycloheximide,estrogen receptor
hemin		chemical - endogenous mammalian	Activated	2.097		0.015	2.058	0.00309	FTL,FXN,HBA1/HBA2,HBB,HDAC9,HMOX1,JUN	BACH1,CEBPB,FOS,FOXO1,HIF1A,IFNG,Insulin,MYC,NFE2L2,PPARG,SMAD3,SP1,STAT3,TP53,hemin,iron
SMTNL1	1.393	other	Inhibited	-2		-0.086	-1.829	0.00315	FLNC,GAPDH,GLO1,HK2
epoxomicin		chemical - protease inhibitor		-1.378		0.151	-1.586	0.00315	HTT,PSMA2,PSMB1,RICTOR
suramin		chemical drug		-0.152		-0.012	-0.129	0.00315	ACTR3,F3,HMOX1,ODC1	CREB1,EGR1,FGF1,FOS,FOXO1,IFNG,IL1B,MYC,NFE2L2,NR3C1,PPARG,Pdgf (complex),SMAD3,SP1,STAT3,TP53,suramin
RASSF1	1.041	other		1.937		0.027	1.866	0.00329	BHLHE40,CREG1,DAB2,EGR1,HBEGF,KLF10,TUBB2A	CREB1,ELK1,ERK,MYC,RASSF1,SP1,estrogen receptor
phorbol esters		chemical - other	Activated	2.4		0.121	2.11	0.00329	DUSP1,EGR1,HK2,HTT,JUN,JUNB,ODC1	CEBPB,CREB1,CREM,EGF,EGFR,EGR1,ELK1,EP300,ERK,ERK1/2,FOS,HIF1A,MAPK1,MYC,PGR,SMAD3,SP1,STAT3,TP53,estrogen receptor,phorbol esters
5-hydroxytryptamine		chemical - endogenous mammalian	Activated	2.395		0.119	2.109	0.0034	ARC,Cdc42,EGR1,F3,GNB2,HBEGF,MYL6,UCP2	5-hydroxytryptamine,CREB1,EGR1,ELK1,ERK1/2,FOS,IL1B,Mapk,NR3C1,PPARG,SMAD3,SP1,STAT3,TNF,TP53,cyclic AMP
APLN	1.445	other		1		0.083	0.818	0.00344	ALAS2,CAT,EGR1,HBA1/HBA2,IRS1
Raf		group						0.00348	EGR1,IER2,JUN,PPARGC1A,SPRY2,TAGLN	CEBPB,CREB1,Creb,ELK1,EP300,FOS,FOXO1,MAP2K1/2,MAPK1,MAPK8,NR3C1,Raf,SMAD3,SRF,STAT3,TP53
romidepsin		biologic drug						0.00348	Cdc42,DUSP1,EGR1,JUN,RHOB,SPRY2	CDKN2A,CEBPB,CREB1,Creb,EGR1,ELK1,EP300,ERK1/2,FOS,FOXO1,HIF1A,MAP2K1/2,MAPK1,MYC,NR3C1,PI3K (complex),RNA polymerase II,SMAD3,SP1,STAT3,TP53,romidepsin
IGF2	-1.058	growth factor						0.00357	ALAD,DUSP1,EGR1,HBEGF,IER2,JUNB,RGS16,RHOB,SLC30A1,XRN1	CEBPB,CREB1,EGFR,EGR1,ELK1,EP300,ERK,FOS,FOXO1,FOXO3,HIF1A,IGF2,INS,INSR,MAPK1,MYC,PDX1,SMAD3,SP1,estrogen receptor
PRKCI	-1.044	kinase						0.00358	EZR,HK2,HMOX1,SLC2A1	FOXO1,FOXO3,MYC,PRKCI,SMAD3,STAT3,TP53
CAPN3	1.025	peptidase						0.0036	DUSP1,GCLM,HMOX1
SERTAD2	-1.055	transcription regulator						0.0036	CAT,CYC1,PPARGC1A
Creb		group		0.919		0.086	0.658	0.00366	CCK,CD59,CDH10,CSRP1,DUSP1,EGR1,FXN,HTT,INTS7,JUN,JUNB,Ldha/RGD1562690,PPARGC1A,SESN3,SMAD4	CDKN2A,Creb,EP300,FOXO1,HIF1A,MYC,RB1,RNA polymerase II,SMAD3,STAT3,TP53
MTOR	-1.055	kinase		1.937		0.048	1.772	0.0037	ATP5MG,BNIP3,CHKA,CYCS,FKBP1A,GLG1,HBA1/HBA2,HK2,IRS1,MADD,NAB2,PPARGC1A,SEC22B,SLC2A1,STX12,TK1	ARNT,FOXO1,HIF1A,Hif1,IRS2,MTOR,MYC,PPARG,SMAD3,SREBF1,STAT3,sirolimus
desmopressin		biologic drug		-1.067		0.077	-1.221	0.00371	GAPDH,HINT1,LMNA,PLXDC2,PPIA,SEC22B,YWHAQ
PTH	1.199	other		0.018		0.105	-0.289	0.00372	ALOX15,BHLHE40,DUSP1,HDAC4,JUN,LMNA,ODC1,PLXDC2,SDC4,SEC22B	CEBPB,CREB1,CREM,Creb,ELK1,EP300,ERK,FOS,MAPK1,MYC,PTH,RNA polymerase II,SP1,TNFSF11,estrogen receptor
bromobenzene		chemical toxicant		0.806		0.011	0.783	0.00374	GAPDH,HMOX1,JUN,Mt1m/Mt2A,RPL35,YWHAQ
estrogen		chemical drug		1.777		0.108	1.412	0.00378	ABCA1,ATP5PF,CCK,COL14A1,DUSP1,EGR1,HBEGF,IRS1,JUN,JUNB,NCOA3,NME1,PSMA2,RFC3	CREB1,CREM,EGF,EGR1,ERK1/2,FOS,HIF1A,MYC,NR3C1,PGR,PI3K (complex),PPARG,SMAD3,SP1,STAT3,TNF,TP53,estrogen,estrogen receptor
IL1B	1.642	cytokine	Activated	2.809		0.064	2.463	0.00383	ALOX15,ANGPTL4,ARC,BTG2,CAT,DAB2,DBI,DUSP1,EGR1,F3,HBEGF,HK2,HMGA1,HMOX1,IER2,IRS1,JUN,JUNB,KLF10,Ldha/RGD1562690,ODC1,PLXDC2,PPARGC1A,PSEN1,RGS16,RHOB,SDC4,SESN1,SLC25A4,SLC2A1,TK1,TPT1,UBE2V2	CREB1,CREM,D-glucose,EGF,EGR1,ELK1,ERK,IFNG,IL1B,MYC,NCOA3,NR3C1,PGR,PPARG,SMAD3,SP1,STAT3,TNF,TP53,estrogen receptor
MAPK8	-1.005	kinase		0.215		0.063	0.02	0.00388	ABCA1,CAT,DUSP1,EGR1,HIPK3,HMOX1,JUN,MTHFR,PPARGC1A,PTCH1	CREB1,EGR1,ELK1,EP300,ERK,FOXO1,IFNG,IL1B,MAPK8,MYC,NR3C1,PPARG,SMAD3,SP1,SRF,STAT3,TNF,TP53,estrogen receptor
FGF2	1.158	growth factor	Activated	2.689		0.084	2.344	0.00392	ANGPTL4,ARC,BTG2,CBFB,CCK,EGR1,F3,HBEGF,HK2,IRS1,JUN,JUNB,Ldha/RGD1562690,LMNA,ODC1,SLC2A1,SPRY2,TAGLN	CREB1,EGFR,EGR1,ELK1,ERK,FGF2,FOS,HIF1A,MYC,Mapk,NR3C1,PPARG,SMAD3,SP1,SRF,STAT3,TNF,TP53,estrogen receptor
okadaic acid		chemical toxicant		1.942		0.048	1.817	0.00394	BNIP3,EGR1,IRS1,JUN,JUNB,ODC1,TK1	CREB1,EGR1,ELK1,ERK,FOS,FOXO1,IFNG,Ins1,MYC,Mapk,PPARG,SMAD3,SP1,STAT3,TP53,estrogen receptor,okadaic acid
Growth hormone		group	Activated	2.575		0.069	2.398	0.00396	ANGPTL4,CAT,EGR1,Hba-a2/Hba1,HBB,ID1,JUN,JUNB,KLF10,PFKFB3,SLC2A1,TKT	CREB1,ELK1,FOS,FOXO1,FOXO3,Growth hormone,IFNG,INS,MYC,PPARG,SMAD3,SP1,SREBF1,SRF,STAT3,TP53
sulindac sulfide		chemical drug		1.56		-0.024	1.617	0.00401	ALOX15,DYNLL1,EGR1,GADD45G,NUTF2,RANBP1
MAPK1	-1.043	kinase		0.759		0.002	0.753	0.00413	ARC,DAB2,DUSP1,EGR1,FHL2,FLNC,GRAMD1B,HBA1/HBA2,HBB,HIC2,HMOX1,JUN,JUNB,LMNA,RGS16,SPRY2	CDKN2A,CREB1,CREM,CSF1,Creb,ELK1,ELK4,EP300,FOS,FOXO1,HIF1A,MAPK1,MAPK14,NFE2L2,NR3C1,RNA polymerase II,RPS6KA5,STAT3,TP53,USF1,nitric oxide
HNF4A	-5.027	transcription regulator		0.889		0.038	0.752	0.00429	ACTR3,AIMP1,ALKBH7,ATP5MD,BLVRB,BPGM,CAT,CCT8,CNBP,COX8A,DNAJA2,DYRK1B,EGR1,GADD45G,GAPDH,GPX1,GRB14,GSTK1,HBEGF,HIF1AN,HSPE1,IER5,INTS7,ISOC2,JUN,JUNB,LRIG2,LSM3,MAGOH,MRPL33,MRPS11,MRPS18C,MYL6,NCOA3,NME1,NPM1,NUTF2,PNPLA6,POLR2A,PPARGC1A,PPIL1,PSMA1,PSMA2,PSMB1,PTGES3,RFC3,RIOK3,RPL31,RPL41,RTCA,SBNO2,SEC11C,SETD5,SLC25A5,SMAD4,STOML2,SUCLG1,TENM4,TIMM17A,TM9SF4,TRAPPC3,TRMT112,UCP2,XRCC4
GnRH-A		chemical reagent	Activated	2.425		0.037	2.336	0.0043	BTG2,EGR1,FER,IER2,JUN,JUNB	CEBPB,CREB1,Creb,ELK1,EP300,ERK,FOS,FSH,GnRH-A,MAPK1,MAPK8,MAPK9,MYC,NR3C1,SMAD3,SP1,TP53,estrogen receptor
HIPK2	-1.231	kinase	Activated	2.449		0.062	2.299	0.0043	ALAS2,EGR1,FECH,HBA1/HBA2,HMOX1,PPARGC1A	CDKN2A,CREB1,Creb,ELK1,EP300,FOS,FOXO1,HIF1A,HIPK2,MAPK8,Mapk,NFE2L2,NR3C1,RNA polymerase II,SMAD3,SP1,STAT3,TP53
linoleic acid		chemical - endogenous mammalian		1.772		0.06	1.629	0.0043	ABCA1,ANGPTL4,CCK,DUSP1,PSEN1,UCP2	CEBPB,CREB1,EGR1,ERK1/2,FOS,FOXO1,HIF1A,Insulin,MYC,NR3C1,PPARG,SMAD3,SP1,SREBF1,STAT3,TNF,TP53,fatty acid,linoleic acid
ADRA1		group						0.00433	EGR1,JUNB	ADRA1,CREB1,EGR1,ELK1,ERK,ERK1/2,FOS,FOXO1,FOXO3,MYC,Mapk,SP1,STAT3,TP53,estrogen receptor
ALDH3A2	-1.001	enzyme						0.00433	GCLM,HMOX1
CYP		group						0.00433	GCLM,HMOX1
GCH1	1.306	enzyme						0.00433	FXN,HMOX1
PFDN6	1.075	other						0.00433	PFDN2,PFDN4
PINK1	1.021	kinase						0.00433	BNIP3,SLC2A1	ARNT,HIF1A,Hif1,MYC,PINK1,PPARG,STAT3
PSMB5	1.056	peptidase						0.00433	PSMB1,PSMB2
RNF187	1.043	enzyme						0.00433	HBEGF,JUN
VBP1		other						0.00433	PFDN2,PFDN4
mini-GAGR		chemical reagent						0.00433	CAT,HMOX1	NFE2L2,mini-GAGR
mir-191	-1.179	microrna						0.00433	IRS1,RIOK3
sGC		complex						0.00433	ARC,EGR1	BDNF,CREB1,EGR1,ELK1,HDAC5,NR3C1,sGC
MEL T1		chemical - kinase inhibitor						0.00436	ATP5F1D,C1QBP,PSMA1
STIM1	-1.009	ion channel						0.00436	GPX1,HMOX1,NFATC3	NFE2L2,STIM1
glycerol		chemical - endogenous mammalian						0.00436	ABCA1,HMOX1,PTCH1	FOXO1,PPARG,SMAD3,SP1,SREBF1,STAT3,fatty acid,glycerol
PPARG	1.365	ligand-dependent nuclear receptor		0.978		0.047	0.821	0.00443	ABCA1,ANGPTL4,ASAP1,CA2,CAT,CYCS,GABARAPL2,GAPDH,HK2,HMOX1,IRS1,JUN,ODC1,PFKFB3,PPARGC1A,RHOB,SLC2A1,TAGLN,TKT,UCP2	CEBPB,CREB1,Creb,EGR1,FOXO1,HIF1A,Insulin,MYC,NR3C1,PPARG,SMAD3,SP1,SREBF1,STAT3,TNF,TP53,USF1,fatty acid,oleic acid,troglitazone
PI3K (complex)		complex		0.626		0.114	0.3	0.00453	ABCA1,APLN,DUSP1,GCLM,HBEGF,HIF1AN,HK2,HMOX1,JUN,NME1,PRDX2,RHOB,SLC12A6,TAGLN	CEBPB,CREB1,EGR1,ELK1,ERK1/2,FOS,KRAS,MAPK14,MYC,NR3C1,PI3K (complex),PPARG,PRKCZ,SMAD3,SP1,STAT3,TNF,TP53,USF1
L-triiodothyronine		chemical - endogenous mammalian		0.409		0.049	0.213	0.00453	ABCA1,ALAS2,BNIP3L,DUSP1,EGR1,HBA1/HBA2,HINT1,ID1,Ldha/RGD1562690,LMNA,LRP1,NME1,ODC1,PPARGC1A,PRDX2,TK1,UCP2	APP,CDKN2A,CEBPB,CREB1,CREM,Creb,EGR1,ELK1,EP300,FOXO1,HIF1A,IGF1,Insulin,L-triiodothyronine,MYC,PPARG,RNA polymerase II,STAT3,TP53
PRKCZ	1.002	kinase						0.00454	ABCA1,HIF1AN,HMOX1,JUN	CREB1,Creb,EGR1,ELK1,ERK,FOS,FOXO1,HDAC4,HIF1A,MAP2K1/2,MAPK8,MYC,NR3C1,NRG1,PRKCZ,SMAD3,SP1,STAT3,TP53,estrogen receptor
PRKG1		kinase						0.00454	ALOX15,HINT1,ID1,TAGLN	EP300,FOXO1,MYC,PRKG1,SMAD3,SP1,SRF,STAT3,Tgf beta
testosterone		chemical - endogenous mammalian	Activated	2.104		0.076	1.804	0.00459	APLN,ARF5,CAT,EGR1,ID1,IRS1,JUN,ODC1,PDAP1,PSEN1,PSMA1,PSMA2,PSMB1,PTCH1,TK1,TUBB2A	CDKN2A,CREB1,EGR1,ELK1,EP300,ERK1/2,FOS,IGF1,MYC,Mapk,SP1,STAT3,TP53,beta-estradiol,testosterone
HDAC5	-1.041	transcription regulator						0.0046	ARC,ATP5F1D,HK2,JUN,PPARGC1A,TAGLN
ARNT	-1.034	transcription regulator	Activated	2.2		0.133	1.907	0.00461	ANGPTL4,BHLHE40,BNIP3,GAPDH,HK2,MYL6,RANBP1,SLC2A1	ARNT,HIF1A,Hif1,MYC,PPARG,STAT3,VHL
MIR17HG		other	Activated	2.828		-0.133	3.205	0.00461	DCHS1,FRAS1,GLG1,HDAC4,HIF1AN,LRP1,TAGLN,TOB2
LY294002		chemical - kinase inhibitor		-1.864		-0.127	-1.333	0.00462	ABCA1,BHLHE40,DUSP1,EGR1,F3,FER,FLRT2,HBEGF,HMOX1,IDI1,IER2,IRS1,JUN,JUNB,KLF10,LMNA,NFATC3,PTN,SLC2A1,SPRY2,TAGLN	CDKN2A,CREB1,EGR1,ELK1,ERK,FOS,FOXO1,FOXO3,IGF1,IL1B,INS,LY294002,MYC,NR3C1,PPARG,SMAD3,SP1,STAT3,TNF,TP53,estrogen receptor
CDK19	-1.074	kinase		-1.342		-0.117	-1.08	0.00468	BTG2,HBEGF,HMOX1,IER5,JUN,RPL36,SESN1
HMGA1	1.11	transcription regulator		1.093		0.05	0.946	0.0047	DAB2,EGR1,IDI1,IER2,JUNB,RHOB,SDC4,SHC3,TAGLN
FOXO3	-1.113	transcription regulator		0.691		0.027	0.592	0.00486	APLN,BNIP3,BNIP3L,BPGM,CAT,EGR1,GPX1,GRB14,JUNB,PPARGC1A,RICTOR,S1PR3,SESN1,SMAD4,UCP2	CREB1,EGR1,ERK1/2,FOS,FOXO1,FOXO3,NR3C1,PPARG,SMAD3,SP1,STAT3,TNF,TP53
RTN4	1.034	other						0.00488	GNB2,INA,JUN,RHOB,YWHAQ
CDKN2A	-1.095	transcription regulator		-1.042		-0.015	-0.989	0.00494	BTG2,CDC25B,CNOT6L,DUSP1,EGR1,FHL2,GADD45G,JUN,NPM1,ODC1,RBBP7,RFC3,TK1,TOB2	CDKN2A,CEBPB,CREB1,Creb,E2F1,ELK1,ERK,HIF1A,KRAS,MAX,MYC,RB1,SMAD3,SP1,STAT3,TP53,estrogen receptor
fenofibrate		chemical drug		1.854		0.047	1.714	0.00495	ANGPTL4,CAT,DBI,GAPDH,HMOX1,JUN,Ldha/RGD1562690,PPARGC1A,PSMA4,SUCLG1,TIMM17A,UCP2,XRCC4	AMPK,CEBPB,CREB1,EGR1,EP300,FOXO1,FOXO3,HIF1A,IFNG,IL1B,Insulin,MYC,NFE2L2,NR3C1,PPARG,SMAD3,SREBF1,STAT3,TP53,fenofibrate
Cdk		group						0.00508	DUSP1,GADD45G,PPARGC1A,UCP2	CDKN2A,Cdk,E2F1,MYC,RB1,TP53
Fgf		group		1.729		0.14	1.487	0.00508	JUN,JUNB,ODC1,SPRY2	CEBPB,CREB1,ELK1,EP300,ERK,FOS,Fgf,MAPK1,MYC,Mapk,SP1,SRF,STAT3,estrogen receptor
UBE2I	-1.017	enzyme		-0.152		-0.012	-0.129	0.00508	HBB,PPARGC1A,SLC2A1,SMAD4	EP300,HDAC4,NFE2L2,PML,STAT3,UBE2I
prostaglandin J2		chemical - endogenous mammalian	Activated	2		0.114	1.772	0.00508	HMOX1,PSMA2,PSMB2,PSMD6
2-arachidonoylglycerol		chemical - endogenous mammalian						0.00521	ANGPTL4,F3,PPARGC1A	2-arachidonoylglycerol,CREB1,NR3C1,PPARG,SMAD3,TNF,TP53
CL 316243		chemical drug						0.00521	PPARGC1A,SLC2A1,UCP2	CL 316243,ELK1,FOXO1,INSR,IRS2,PDX1,STAT3
glutamyl-Se-methylselenocysteine		chemical - endogenous mammalian						0.00521	EGR1,ID1,JUN
Pdgf (complex)		complex	Activated	2.588		0.094	2.344	0.00524	EGR1,F3,HMOX1,JUN,JUNB,NOTCH3,ODC1	CEBPB,CREB1,ELK1,ERK,FOS,HIF1A,KRAS,MYC,Mapk,Pdgf (complex),RAS,SMAD3,SP1,SRF,STAT3,TP53,estrogen receptor
lysophosphatidic acid		chemical - other	Activated	2.607		0.124	2.283	0.00524	DUSP1,EGR1,F3,JUN,JUNB,S1PR3,TAGLN	CREB1,EGFR,EGR1,ELK1,ERK1/2,FOS,HIF1A,MAPK14,MYC,Mapk,NR3C1,PPARG,SMAD3,SP1,STAT3,TNF,TP53,USF1,lysophosphatidic acid
cadmium		chemical toxicant		0.175		0.068	0.014	0.00525	Hba-a2/Hba1,HBB,HMOX1,JUN,PSMD6,SLC30A1	CEBPB,CREB1,EGR1,ELK1,EP300,FOS,HDAC4,MAPK1,SMAD3,SP1,TP53,cadmium
SIRT3	1.056	enzyme		-1.4		-0.062	-1.264	0.00529	CAT,CYCS,PPARGC1A,RICTOR,SLC2A1	AMPK,CEBPB,CREB1,EGR1,EP300,FOXO1,FOXO3,HIF1A,IL1B,Insulin,MTOR,MYC,NFE2L2,NR3C1,PPARG,SIRT3,SMAD3,STAT3,TP53
bortezomib		chemical drug		0.38		0.01	0.345	0.00536	ALAS2,BNIP3,BNIP3L,BPGM,CDR2,HSPE1,IRS1,ODC1,PSMA1,PSMA2,PSMD6,PTCH1
TAZ	1.175	enzyme		1.287		0.117	1.027	0.00553	DICER1,DUSP1,GTF2E2,HMOX1,IRS1,SLC2A1,TAGLN
Sb202190		chemical - kinase inhibitor		-0.842		-0.111	-0.536	0.00559	ANGPTL4,ATP5MF,EGR1,HMOX1,JUNB,PPARGC1A,RHOB,UBR2	CREB1,EGR1,EP300,FOXO1,FOXO3,IL1B,MYC,NR3C1,PPARG,SMAD3,SP1,SRF,STAT3,Sb202190,TNF,TP53,VEGFA
bardoxolone		chemical drug		1.131		0.049	1.035	0.00566	GCLM,HMOX1,IRS1,UQCRFS1
DETA-NONOate		chemical reagent		0.789		0.025	0.736	0.00573	CAT,DUSP1,GLO1,HMOX1,ODC1	AMPK,CREB1,Creb,DETA-NONOate,ELK1,EP300,FOS,FOXO1,FOXO3,MAPK8,NFE2L2,NR3C1,PPARG,SMAD3,SP1,SREBF1,STAT3,TP53,nitric oxide
iron		chemical - endogenous mammalian		0.882		0.024	0.836	0.00573	FTL,GADD45G,HMOX1,HTT,ID1	NFE2L2,iron
RB1	-1.028	transcription regulator	Activated	3.265		0.036	3.149	0.00575	Atp5k,BNIP3,CNOT6L,COX6A1,EGR1,EZR,F3,ID1,IDH3B,NME1,PPARGC1A,RANBP1,RFC3,SDHC,SDHD,TOB2,UQCRFS1,UQCRQ	CDKN2A,CREB1,Creb,E2F1,EGR1,EP300,FOXO1,MYC,NR4A1,PTEN,RB1,SMAD3,SP1,STAT3,TP53,VEGFA
GNA12	-1.006	enzyme		-0.128		0.105	-0.384	0.00597	ARHGEF12,EZR,GCLM,IRS1,TAGLN,VCL	ELK1,FOS,GNA12,SMAD3,SRF
cerivastatin		chemical drug		0.225		-0.015	0.255	0.00597	DBI,F3,GPX1,HMOX1,IDI1,JUN	CREB1,EGR1,ELK1,F2,FOS,HIF1A,IL1B,MYC,Mapk,NR3C1,PPARG,RAS,SMAD3,SP1,SRF,STAT3,TNF,TP53,cerivastatin
RNA polymerase II		complex						0.00612	DUSP1,ELK4,GAPDH,HBB,ID1,JUN,JUNB,KMT2A,NCOA3,POLR2A,SDHC,SLC9A8,ZNF451	CDKN2A,MYC,RB1,RNA polymerase II,SMAD3,STAT3,TP53
15(S)-HETE		chemical - endogenous mammalian						0.00616	EGR1,F3,JUN	15(S)-HETE,CAMK4,CDKN2A,CEBPB,CREB1,Creb,EGFR,EGR1,ELK1,EP300,FOS,FOXO1,HIF1A,MAPK1,MYC,RNA polymerase II,SMAD3,SP1,STAT3
8-(4-chlorophenylthio)-guanosine-3', 5'-cyclic monophosphate		chemical reagent						0.00616	ALOX15,HINT1,PPARGC1A	8-(4-chlorophenylthio)-guanosine-3', 5'-cyclic monophosphate,PRKG1,SMAD3
anisomycin		chemical - endogenous non-mammalian		1.412		0.06	1.279	0.0062	DUSP1,EGR1,IRS1,JUN,JUNB	CEBPB,CREB1,Creb,EGR1,ELK1,EP300,ERK,ERK1/2,FOS,MAPK1,MYC,Mapk,RNA polymerase II,RPS6KA5,SP1,STAT3,TP53,anisomycin,estrogen receptor
leukotriene D4		chemical - endogenous mammalian	Activated	2.194		0.159	1.844	0.0062	APOLD1,DUSP1,EGR1,F3,HBEGF	CREB1,EGR1,ELK1,ERK,ERK1/2,FOS,MYC,SP1,STAT3,TP53,estrogen receptor,leukotriene D4
formaldehyde		chemical - endogenous mammalian	Activated	2		0.143	1.714	0.00629	CCK,EGR1,JUN,JUNB	CEBPB,CREB1,CREM,Creb,EGR1,ELK1,EP300,ERK,ERK1/2,FOS,MAPK1,MYC,RNA polymerase II,SP1,STAT3,TP53,estrogen receptor,formaldehyde
EP300		transcription regulator		1.549		0.139	1.172	0.0063	CA2,CD59,CHKA,CNN3,DUSP1,EGR1,GLCCI1,HBB,HMOX1,ID1,JUN,LMNA,MBTPS1,PPARGC1A,PSEN1,SDC4,TK1,Tsc22d3	ARNT,CEBPB,CREB1,ELK1,ELK4,EP300,FOS,FOXO1,FOXO3,HIF1A,Hif1,MAPK1,MYC,NR3C1,PPARG,RNA polymerase II,SMAD3,STAT3,TNF,TP53
(S)-mevalonic acid		chemical - endogenous mammalian						0.0064	CAT,CD59
ABCB7	-1.062	transporter						0.0064	FECH,FTL
BLVRA	1.262	enzyme						0.0064	HMOX1,JUN	BLVRA,CEBPB,FOXO1,HIF1A,Insulin,MYC,PPARG
Camk		complex						0.0064	CCK,S1PR3	CREB1,CREM,Camk,Creb,EP300,RNA polymerase II
Cbp/p300-Maf-Nfe2l2		complex						0.0064	FTL,HMOX1
DOHH	1.029	enzyme						0.0064	NME1,PRDX2
PFDN5	1.093	transcription regulator						0.0064	PFDN2,PFDN4
SLC7A11-AS1		other						0.0064	GCLM,JUN
UBE2D1	1.04	enzyme						0.0064	MARCH2,SMAD4
WDFY2	-1.052	other						0.0064	CYCS,SLC2A1
exisulind		chemical - endogenous mammalian						0.0064	ALOX15,HINT1
quisqualic acid		chemical - endogenous non-mammalian						0.0064	EGR1,JUNB	EGR1,ERK1/2,FOS,SP1,STAT3,TP53,quisqualic acid
TFAP2A	-1.021	transcription regulator						0.00649	ABCA1,BOK,GLO1,HIPK3,SESN1,SESN3,XRN1
IRAK4	1.002	kinase						0.00675	BTG2,DAB2,EGR1,IER2,JUN,RGS16	CEBPB,CREB1,ELK1,EP300,ERK,FOS,IRAK4,MAPK1,MAPK9,MYC,Mapk,NR3C1,PPARG,SMAD3,SP1,STAT3,TNF,TP53,estrogen receptor
MAP2K1/2		group	Activated	2.391		0.096	2.163	0.00675	ARC,DUSP1,EGR1,HK2,HMOX1,JUN	CEBPB,CREB1,Creb,EGR1,ELK1,EP300,ERK,ERK1/2,FOS,FOXO1,MAP2K1/2,MAPK1,MYC,SMAD3,SP1,SRF,STAT3,TP53,estrogen receptor
IRF4	1.319	transcription regulator	Inhibited	-2.333		-0.066	-2.135	0.00684	BNIP3,DBI,EZR,PSMA1,PSMA2,RHOB,SLC2A1,SUB1,TK1	CREB1,IRF4,NR3C1,PPARG,SMAD3,TNF,TP53
isoproterenol		chemical drug		1.458		0.107	1.145	0.00684	ALOX15,APLN,HMOX1,INA,JUN,JUNB,ODC1,RAB5C,UCP2	CREB1,CREM,EGR1,ELK1,ERK,FOS,HIF1A,IL1B,MYC,Mapk,NR3C1,PPARG,RAS,SMAD3,SP1,SRF,STAT3,estrogen receptor,forskolin,isoproterenol
H2AX	1.056	transcription regulator						0.00696	MYL6,PPARGC1A,PTN,SLC2A1
mercuric chloride		chemical toxicant						0.00696	HBEGF,HMOX1,JUN,JUNB	CREB1,Creb,EP300,FOS,MAPK8,MYC,NR3C1,PPARG,SMAD3,STAT3,TNF,TP53,beta-estradiol,mercuric chloride
PML	-1.134	transcription regulator		-1.795		0.011	-1.828	0.00712	CACYBP,CAT,FTL,GCLM,HBB,HMOX1,PPARGC1A,TRIO,UCP2	AMPK,CDKN2A,EP300,FOXO1,FOXO3,HIF1A,HIPK2,MYC,NFE2L2,PML,RNA polymerase II,SMAD3,STAT3,TP53
EGR1	1.361	transcription regulator	Activated	2.7		0.122	2.372	0.00718	ARC,EGR1,F3,FTL,HBEGF,HMOX1,ID1,JUN,JUNB,NAB2	CREB1,EGR1,ELK1,EP300,ERK,ERK1/2,FOS,FOXO1,MYC,NR3C1,PPARG,SMAD3,SP1,STAT3,TGFB1,TNF,TP53,VEGFA,estrogen receptor
MED30	1.065	transcription regulator						0.0072	PPARGC1A,SDHC,SDHD
mir-143	-1.156	microrna						0.0072	HK2,SLC2A1,TAGLN
vanadate		chemical - other						0.0072	JUN,NPM1,ODC1	CREB1,ELK1,EP300,ERK,FOS,MYC,SP1,STAT3,beta-estradiol,estrogen receptor,vanadate
CSF1	1.05	cytokine	Activated	3.082		0.125	2.698	0.00724	DUSP1,EGR1,FHL2,HK2,IDI1,JUN,JUNB,PFKFB3,SLC2A1,STX12,TPT1	CEBPB,CREB1,CSF1,EGR1,ELK1,EP300,ERK,FOS,IFNG,IL1B,MAPK1,MYC,NR3C1,PPARG,SMAD3,SP1,SRF,STAT3,TP53,estrogen receptor
troglitazone		chemical drug		1.116		0.015	1.063	0.0076	ABCA1,ALAD,ANGPTL4,CD59,DBI,EGR1,GLO1,HBA1/HBA2,HIPK3,HMOX1,IRS1,JUN,PPARGC1A,SLC2A1,SLC39A10,UCP2	CEBPB,CREB1,D-glucose,FOXO1,HIF1A,Insulin,MYC,NCOA3,NR3C1,PPARG,SMAD3,SP1,SREBF1,STAT3,TNF,TP53,fatty acid,troglitazone
USF1	1.022	transcription regulator		0.739		0.124	0.463	0.00761	ABCA1,APLN,CAT,DUSP1,UCP2,USF2
HSF2	1.007	transcription regulator		1		0.104	0.791	0.00767	CCT8,JUN,PSMA1,PSMB2
TRH	-1.074	other		1.982		0.055	1.873	0.00767	DUSP1,JUN,JUNB,UBOX5	CEBPB,CREB1,Creb,EGFR,EGR1,ELK1,EP300,FOS,FOXO1,HIF1A,MAP2K1/2,MAPK1,MYC,Mapk,PRKCD,SMAD3,SP1,STAT3,TP53,TRH
XDH	1.262	enzyme		1.982		-0.018	2.019	0.00767	ABCA1,DUSP1,F3,SLC2A1	CAMK4,CREB1,Creb,EGFR,EGR1,ERK1/2,FOS,FOXO1,FOXO3,HIF1A,IL1B,INS,MYC,NR3C1,SMAD3,SP1,STAT3,TP53,XDH
NR3C2	-1.068	ligand-dependent nuclear receptor		0.557		0.039	0.462	0.00768	CAT,CNN3,EGR1,FKBP1A,GPX1,IDH3B,JUNB,SERP2	EP300,FOS,NR3C1,NR3C2,PPARG,SMAD3,STAT3,TP53,dexamethasone
PRKCD	1.003	kinase		1.147		0.079	0.916	0.00771	ABCA1,BNIP3,Cdc42,JCAD,JUN,JUNB,MRPS11,ODC1,PTCH1,TUBB2A	CREB1,Creb,ELK1,ERK,FOS,MAPK14,MAPK8,MAPK9,MYC,NFE2L2,NR3C1,PRKCD,SMAD3,SP1,STAT3,TP53,USF1,estrogen receptor,nitric oxide
SCD	1.025	enzyme		0.245		-0.043	0.339	0.00775	ABCA1,ANGPTL4,PPARGC1A,SLC2A1,UCP2	AMPK,CREB1,Creb,EP300,FOXO1,FOXO3,IRS2,NFE2L2,NR3C1,PPARG,SCD,SMAD3,SREBF1,STAT3,TNF,TP53,fatty acid,oleic acid
tetrachlorodibenzodioxin		chemical toxicant		-1.463		0.013	-1.498	0.00778	BACH2,CCK,HDAC4,HDAC9,HMOX1,HSPA2,INA,IRS1,JUN,KCNA3,NME1,ODC1,SESN1,SLC25A5,SLC2A1,TK1	CREB1,EGR1,ELK1,ERK,FOS,FOXO1,IL1B,MYC,Mapk,NR3C1,PPARG,SMAD3,SP1,SREBF1,STAT3,TNF,TP53,estrogen receptor,tetrachlorodibenzodioxin
RAS		group	Activated	2.528		0.107	2.256	0.00802	BNIP3,CCK,EGR1,HMGA1,HMOX1,JUN,NPM1,ODC1	CDKN2A,CREB1,CREM,Creb,EGR1,ELK1,EP300,ERK,ERK1/2,FOS,FOXO1,HIF1A,MAP2K1/2,MAX,MYC,RAS,RNA polymerase II,SMAD3,SP1,STAT3,TP53,estrogen receptor
MACROH2A1	1.033	other		0		-0.043	0.105	0.00807	ABCA1,ATP5F1C,EGR1,ID1,IRS1,SLC2A1
STAT3	1.126	transcription regulator	Activated	2.177		0.082	1.825	0.00824	ALAS2,ALOX15,ANGPTL4,BNIP3L,CAT,EGR1,F3,GADD45G,HBB,HK2,HMOX1,HNRNPD,ID1,JUNB,MGAT5,NOTCH3,NPM1,PPARGC1A,PTN,SLC2A1,SLC39A10,TAGLN	AGT,CEBPB,CREB1,EGR1,EP300,ERK1/2,FOS,FOXO1,FOXO3,HMGA1,IFNG,IL1B,MYC,NR3C1,PPARG,SMAD3,SP1,SRF,STAT3,TP53
SREBF1	-1.059	transcription regulator	Activated	2.566		0.117	2.265	0.00829	ABCA1,BHLHE40,CAPZB,CSRP1,CYCS,DBI,HK2,HMOX1,IDI1,SUCLG1,UCP2,UQCRFS1	CEBPB,D-glucose,FOXO1,HIF1A,Insulin,MYC,NCOA3,NR3C1,PI3K (complex),PPARG,SMAD3,SP1,SREBF1,STAT3,TP53,fatty acid
pravastatin		chemical drug						0.00833	ABCA1,COTL1,HBA1/HBA2,HMOX1,SDC4	CREB1,EGR1,ELK1,F2,SRF,STAT3,pravastatin
sodium arsenite		chemical drug	Activated	2.184		0.059	2.054	0.00833	EGR1,GCLM,HK2,HMOX1,JUN	CREB1,Creb,EGR1,ELK1,ERK,FOS,IL1B,MAPK8,MYC,Mapk,NR3C1,SMAD3,SP1,STAT3,TP53,estrogen receptor,sodium arsenite
MC4R	1.053	g-protein coupled receptor						0.00834	PSMA1,PSMA2,PSMA4
CD24		other		-1.522		0.15	-1.855	0.00834	FRYL,JUN,NCOA3,PRDX2,SLC30A1,SPG11,UROD
CP-55940		chemical reagent						0.00843	BTG2,GAPDH,JUN,JUNB	CP-55940,CREB1,ELK1,ERK,FOS,MYC,Mapk,NFE2L2,SP1,STAT3,TP53,estrogen receptor,nitric oxide
NSD2	-1.041	enzyme						0.00843	BTG2,CA2,HDAC4,JUN
SUMO3	1.039	other		-1		-0.031	-0.937	0.00843	CD59,GRB14,HMGA1,IRS1
mir-19		microrna		0.9		-0.131	1.157	0.00843	ABCA1,F3,HIPK3,SMAD4
tempol		chemical drug		-0.152		-0.085	0.016	0.00843	CAT,CYCS,F3,UCP2	AMPK,EP300,FOXO1,FOXO3,NFE2L2,TP53,tempol
EPAS1	-1.027	transcription regulator	Activated	2.252		0.126	1.9	0.00852	ANGPTL4,APLN,BHLHE40,BNIP3,CAT,CHKA,EIF5A,FXN,GPX1,PFKFB3,SLC2A1
MAPK9	-1.027	kinase		0.721		0.071	0.524	0.00865	EGR1,GAPDH,HMGA1,IER2,JUN,JUNB,LMNA,LSM3,PTCH1	CREB1,EGFR,EGR1,ELK1,ERK1/2,FOS,HIF1A,IL1B,MAPK9,MYC,NR3C1,PRKCD,SMAD3,SP1,SRF,STAT3,TP53
2-(tridec-12-yn-1-ylthio)acetic acid		chemical reagent						0.00884	CYCS,UCP2
2-mercaptoethanol		chemical - endogenous mammalian						0.00884	HMOX1,SLC2A1	2-mercaptoethanol,FOXO1,FOXO3,MYC,NFE2L2,SMAD3,STAT3,TP53
20alpha-hydroxycholesterol		chemical - endogenous mammalian						0.00884	ABCA1,PTCH1
BCAR4		other						0.00884	HK2,PFKFB3
MED28	1.017	other						0.00884	CNN2,TAGLN
PDK1	1.003	kinase						0.00884	GSTK1,HK2
PQQ cofactor		chemical - endogenous non-mammalian						0.00884	HMOX1,PPARGC1A	NFE2L2,PQQ cofactor
SDHA	1.013	enzyme						0.00884	HMOX1,SLC2A1	ARNT,HIF1A,Hif1,MYC,PPARG,SDHA,STAT3
SLC9A1	-1.023	ion channel						0.00884	CA2,HK2
SNED1	-1.061	other						0.00884	GAPDH,SLC2A1
delta-aminolevulinic acid		chemical - endogenous mammalian						0.00884	F3,HMOX1	FOXO1,FOXO3,MYC,SMAD3,STAT3,TP53,delta-aminolevulinic acid
diquat		chemical toxicant						0.00884	GCLM,HMOX1
pictilisib		chemical drug						0.00884	ANGPTL4,SLC2A1	FOXO1,FOXO3,MYC,SMAD3,STAT3,TP53,pictilisib
SMAD3	-1.025	transcription regulator	Activated	2.573		0.09	2.297	0.00905	CD59,EGR1,HBEGF,HMOX1,ID1,JUN,JUNB,PPARGC1A,RHOB,S1PR3,SLC25A4,TAGLN	CDKN2A,CEBPB,E2F1,EGR1,ELK1,EP300,FOXO1,HDAC4,HIF1A,IFNG,MYC,PPARG,RNA polymerase II,SMAD3,SP1,STAT3,TGFB1,TP53,Tgf beta
trichostatin A		chemical drug		1.475		0.041	1.27	0.00917	ABCA1,ARC,CUX1,DUSP1,EZR,F3,FRS2,FRYL,GADD45G,HBA1/HBA2,HBB,HDAC9,HERC1,HNRNPD,ID1,INA,LMNA,NSD3,PSMB2,RAPGEF2,RCHY1,RHOB,SETD7,SLC2A1,SMAD4,TAGLN,TK1,UNC5C,USF2,VCL	E2F1,FOXO1,FOXO3,HDAC4,MYC,PGR,SMAD3,STAT3,TP53,decitabine,etoposide,trichostatin A
MEOX2	-1.027	transcription regulator	Inhibited	-2		-0.115	-1.771	0.00924	F3,HBEGF,ID1,LRP1
NEDD9	-1.055	other		1		0.148	0.704	0.00924	BHLHE40,BNIP3,LRP1,SLC2A1	ARNT,HIF1A,Hif1,MYC,NEDD9,PPARG,STAT3
PNPLA2		enzyme		0.762		0.072	0.619	0.00924	GSTK1,IRS1,PPARGC1A,UCP2	CEBPB,D-glucose,FOXO1,HIF1A,Insulin,MYC,NCOA3,PNPLA2,PPARG,SMAD3,SP1,SREBF1,STAT3,TP53,fatty acid
mitomycin C		chemical drug	Activated	2.186		0.124	1.915	0.00956	ALYREF,BTG2,EGR1,HBEGF,JUN	CDKN2A,Creb,ELK1,FOS,MAPK8,MAPK9,MYC,NR3C1,RB1,SMAD3,STAT3,TP53,mitomycin C
MAFK	1.048	transcription regulator						0.00957	GCLM,HBB,HMOX1	MAFK,NFE2L2
PD 169316		chemical - kinase inhibitor						0.00957	ABCA1,ATP5MF,PPARGC1A	CREB1,ELK1,MAPK14,NR3C1,PD 169316,STAT3,USF1
RPS6KA5		kinase						0.00957	DUSP1,JUN,JUNB	CREB1,CREM,Creb,EP300,NR3C1,PPARG,RNA polymerase II,RPS6KA5,SMAD3,TNF,TP53
miR-293-5p (and other miRNAs w/seed CUCAAAC)		mature microrna						0.00957	ARC,MADD,TAGLN
tamibarotene		chemical drug						0.00957	APLN,F3,HMOX1
Tgf beta		group		0.981		0.07	0.747	0.00962	ABCA1,ANGPTL4,BHLHE40,DAB2,HMOX1,ID1,JUN,JUNB,KLF10,PPARGC1A,RHOB,SMAD4,TAGLN	CREB1,EGR1,ELK1,EP300,FOXO1,IFNG,MAPK14,MYC,NR3C1,PPARG,SMAD3,SP1,SRF,STAT3,TGFB1,TNF,TP53,Tgf beta,USF1
CEBPB	1.197	transcription regulator		1.59		0.108	1.19	0.00982	APLN,CDC25B,DAB2,FHL2,FTL,HBB,HIST1H4H,HMGA1,HSPE1,ID1,IDH3B,IRS1,JUN,ODC1,PPARGC1A,RBBP7,UBR2	CDKN2A,CEBPB,E2F1,EP300,FOXO1,HIF1A,MAX,MYC,RB1,RNA polymerase II,SP1,STAT3,TP53
PD98059		chemical - kinase inhibitor	Inhibited	-3.994		-0.104	-3.543	0.00985	ABCA1,ACTR3,BNIP3,CA2,CCK,CYCS,DUSP1,DYRK1B,EGR1,F3,HBEGF,HMOX1,JUN,JUNB,ODC1,SLC2A1,SMAD4,SPRY2,TAGLN,TUBB2A,VAPA	CREB1,EGR1,ELK1,ERK,FGF2,FOS,HIF1A,MYC,NFE2L2,PD98059,PPARG,RAS,SMAD3,SP1,SRF,STAT3,TP53,cyclic AMP,estrogen receptor,nitric oxide
NGF	1.033	growth factor		1.415		0.103	1.12	0.00996	BTG2,DUSP1,EGR1,HMOX1,HTT,ID1,JUN,JUNB,LRP1,NAB2,TRIO	CREB1,CREM,Creb,EGR1,ELK1,EP300,ERK,FOXO1,MAP2K1/2,MYC,NGF,RNA polymerase II,SMAD3,SP1,STAT3,TP53,estrogen receptor
homocysteine		chemical - endogenous mammalian		0.312		0.077	0.141	0.0101	F3,HMOX1,ID1,IDI1,MTHFR,PRDX2
DACH1	-1.152	transcription regulator		-1.091		-0.076	-0.942	0.0101	EGR1,ID1,IER2,JUN
carbamylcholine		chemical drug		1.969		0.081	1.81	0.0101	ARC,BTG2,EGR1,JUN
MEF2D	-1.074	transcription regulator		-0.6		0.083	-0.782	0.0102	BACH2,HDAC9,JUN,JUNB,PPARGC1A
E. coli B5 lipopolysaccharide		chemical - endogenous non-mammalian		1.485		0.08	1.212	0.0104	BHLHE40,CAT,DBI,DUSP1,F3,GCLM,GPX1,HMOX1,JUNB,PPARGC1A,PPIA,RHOB
GNA15	1.047	enzyme						0.0106	CYCS,DAB2,FHL2,HMOX1,ODC1,SLC6A6,TAGLN
black raspberry extract		chemical drug						0.0106	BLOC1S4,Cdc42,HMOX1,KLF10,Ppp1r15a,RAB1A,SLC30A1
N-acetyl-L-cysteine		chemical drug	Inhibited	-2.732		-0.094	-2.429	0.0106	DICER1,DUSP1,EGR1,GCLM,HBEGF,HMOX1,JUN,PPARGC1A,PRDX2,RHOB,TAGLN
NFYA	1.001	transcription regulator						0.0107	CAT,CDC25B,EGR1,JUN,JUNB,RHOB
resveratrol		chemical drug		0.972		-0.021	1.034	0.0107	CNBP,DNTTIP1,DYNLL1,EGR1,F3,FXN,GPX1,GSTK1,HMOX1,JUN,PPARGC1A,PTCH1,RICTOR
norepinephrine		chemical - endogenous mammalian		0.544		0.092	0.276	0.0108	ABCA1,Cbarp,DUSP1,EGR1,HMOX1,ID1,PPARGC1A,PTCH1,SLC2A1
ADIPOR1	1.046	transmembrane receptor						0.0109	CAT,CYCS,PPARGC1A
IGFBP5	-1.009	other						0.0109	BHLHE40,F3,IRS1
agmatine		chemical - endogenous mammalian						0.0109	ODC1,PPARGC1A,UCP2
HOXD10		transcription regulator		0.447		0.003	0.441	0.0109	BIRC6,EZR,HBEGF,NME1,RHOB
F7	2.924	peptidase		1.262		0.101	1.069	0.011	EGR1,F3,HBEGF,IER2
PP1		chemical - kinase inhibitor		-1.982		-0.099	-1.786	0.011	HMOX1,JUN,ODC1,TAGLN
Z-LLL-CHO		chemical - protease inhibitor		0.893		0.086	0.617	0.011	CAT,DUSP1,EIF5A,HBB,HMOX1,HTT,IRS1,JUN,NOTCH3,PPIA,PSMD6,RANBP1,SUB1,YBX3
2-amino-5-phosphonovaleric acid		chemical - other		-1.667		0.022	-1.729	0.0112	ARC,DUSP1,EGR1,GADD45G,HDAC4,HDAC9,JUN,JUNB
pioglitazone		chemical drug		0.282		0.014	0.24	0.0112	ABCA1,ANGPTL4,CAT,EGR1,HMOX1,IRS1,PPARGC1A,SLC2A1,UCP2
CG		complex	Activated	3.13		0.108	2.734	0.0112	APLN,BHLHE40,BTG2,DBI,DUSP1,EGR1,HK2,HMGA1,JUN,MARCH3,PFKFB3,SDC4,SMAD4,SPRY2,TENM4
tretinoin		chemical - endogenous mammalian		-0.187		0.056	-0.526	0.0115	ABCA1,AIMP1,ANGPTL4,APLN,BHLHE40,BNIP3,BNIP3L,BTG2,CA2,CBFB,CCK,CHKA,COTL1,CREG1,DAB2,DBI,DUSP1,DYNLL1,EGR1,ELK4,F3,GPX1,HBEGF,HMGA1,HMOX1,HNRNPD,HSPA2,HTT,ID1,IRS1,JUN,NCOA3,NFATC3,NPM1,ODC1,PPARGC1A,PRDX2,PTCH1,RNF10,SETD5,SLC6A6,SMAD4,SOX5,TIMM8A,TK1,TPT1,UCP2,VCL
Sos		group						0.0116	APLN,ASAP1,ATF7IP,CA2,CAT,FLRT2,HBA1/HBA2,HIPK3,HMOX1,ODC1
calcimycin		chemical reagent		1.984		0.106	1.711	0.0116	CYCS,EGR1,JUN,JUNB,MTHFR,ODC1,SLC2A1
SP600125		chemical - kinase inhibitor		-1.018		-0.048	-0.848	0.0116	ABCA1,BTG2,CRYM,DUSP1,EGR1,F3,HMOX1,IRS1,JUN,JUNB,MTHFR,NOL9,TTC30B
Pka		complex		1.214		0.082	1.02	0.0116	ARC,CCK,DUSP1,EGR1,HMOX1,JUN,JUNB,PPARGC1A
AGI-1067		chemical drug						0.0116	EGR1,F3
MTBP	1.091	other						0.0116	NPM1,ODC1
N-propyl bromide		chemical reagent						0.0116	GCLM,HMOX1
PCBP1		translation regulator						0.0116	ALOX15,HNRNPD
carnosol		chemical - endogenous non-mammalian						0.0116	GCLM,HMOX1
chlorpyrifos		chemical toxicant						0.0116	CCK,HMOX1
saikosaponin A		chemical reagent						0.0116	JUN,JUNB
25-hydroxycholesterol		chemical reagent		-0.714		0.027	-0.772	0.0116	ABCA1,HMOX1,JUN,JUNB,PTCH1
MMP12	-1.83	peptidase						0.0116	ACTR3,PSMA1,PSMB2,TBCA,VCL
ATF1	1.028	transcription regulator						0.012	CCK,EGR1,HMOX1,JUN
PCGEM1		other		1.997		0.109	1.779	0.012	GAPDH,HK2,SLC2A1,SUCLG1
SUMO2	1.045	enzyme		-1		-0.04	-0.919	0.012	CD59,GRB14,HMGA1,IRS1
lovastatin		chemical drug		1.154		0.065	1.026	0.0121	ABCA1,CAT,COTL1,HBA1/HBA2,HMOX1,LMNA,RHOB,SDC4
tazemetostat		chemical drug		0.397		-0.047	0.566	0.0122	CUX1,EZR,FRYL,HERC1,HNRNPD,ID1,NSD3,RAPGEF2,RCHY1,SETD7,SMAD4,USF2,VCL
Ca2+		chemical - endogenous mammalian	Activated	2.741		0.09	2.45	0.0123	ARC,CCK,CSRP1,DUSP1,EGR1,HBEGF,ID1,JUN,JUNB,ODC1,PPARGC1A,TAGLN
NADPH oxidase		complex						0.0124	F3,HMOX1,JUN
mir-33	1	microrna						0.0124	ABCA1,FRS2,PPARGC1A
pitavastatin		chemical drug						0.0124	ABCA1,CAT,IDI1
TSC1	-1.095	other	Inhibited	-2.219		0.011	-2.243	0.0124	ALOX15,HMOX1,IRS1,NME1,NPM1
tributyrin		chemical drug		1		0.155	0.69	0.0124	DUSP1,HBEGF,HDAC4,HNRNPD,SLC30A1
FMR1	-1.017	translation regulator	Inhibited	-2.523		-0.078	-2.326	0.013	ARC,ATP5IF1,ATP5MG,GAPDH,MRPL20,PPIA,UQCRFS1,UQCRQ
methylmercury		chemical toxicant		0.447		0.023	0.396	0.0132	BNIP3,EGR1,HMOX1,RHOB,YWHAQ
REL	1.111	transcription regulator		0.073		0.147	-0.303	0.0134	BACH2,CACNA1E,CD59,CMPK1,COTL1,F3,HBEGF,JUN,NAB2,TBCA,TTC30B
NFKBIA	1.157	transcription regulator		0.712		0.046	0.522	0.0137	ATP5MF,BNIP3,BOK,BTG2,CDC25B,F3,FHL2,GADD45G,HK2,HMGA1,HMOX1,JUN,JUNB,PTP4A2,RGS16,SDC4,SMAD4
EGR3	-1.092	transcription regulator		0.469		0.008	0.455	0.014	B3GALT6,BHLHE40,JUN,NAB2
HBEGF	1.152	growth factor	Activated	2		0.117	1.766	0.014	ANGPTL4,BHLHE40,EGR1,HK2
ATF2	-1.023	transcription regulator						0.0145	DUSP1,EGR1,JUN,PPARGC1A,PSEN1,RHOB
OGT	-1.038	enzyme		-0.928		-0.008	-0.91	0.0145	HMGA1,JUN,PPARGC1A,PSMD6,RGS16,SUCLG1
22(S)-hydroxycholesterol		chemical - endogenous mammalian						0.0147	ABCA1,PTCH1
CRTC3	1.012	other						0.0147	CYCS,PPARGC1A
L-N6-(1-iminoethyl)-lysine		chemical reagent						0.0147	HMOX1,IRS1
MEMO1	1.055	other						0.0147	CA2,JUN
Mup1 (includes others)		other						0.0147	CYCS,PPARGC1A
N-chlorotaurine		chemical - kinase inhibitor						0.0147	CAT,HMOX1
SLC16A3	1.498	transporter						0.0147	HK2,PFKFB3
asbestos		chemical toxicant						0.0147	JUN,JUNB
miR-126a-3p (and other miRNAs w/seed CGUACCG)		mature microrna						0.0147	IRS1,SPRED1
mir-217	1	microrna						0.0147	HMOX1,IRS1
mir-378	-1.479	microrna						0.0147	TOB2,TUSC2
K+		chemical - endogenous mammalian		0.555		0.071	0.417	0.0152	EGR1,GABRB2,GAPDH,JUN
KDR	1.003	kinase						0.0152	F3,HMOX1,NME1,SET
FOXO4	-1.056	transcription regulator		-1.387		-0.026	-1.33	0.0152	APLN,BNIP3,IDI1,RICTOR,S1PR3,SLC2A1
miR-125b-5p (and other miRNAs w/seed CCCUGAG)		mature microrna		-1.49		-0.166	-1.09	0.0152	APLN,CBFB,DICER1,HK2,ID1,JUN
BTG2	1.121	transcription regulator						0.0156	BTG2,CAT,HMOX1
COMMD1	1.115	transporter						0.0156	BNIP3,HK2,PFKFB3
HEXIM1	1.016	transcription regulator						0.0156	MAGOH,POLR2A,SLC2A1
interferon beta-1a		biologic drug						0.0156	ATP5MC3,ATP5MG,COX6A1,FKBP1A,MRPL20,PPIA,UQCRFS1
MAP3K8	1.039	kinase		0.34		0.024	0.294	0.0157	CBFB,DNAJA2,IER5,JUN,JUNB,Rpl22l1,SESN1,ZC3H6
methotrexate		chemical drug		0.594		0.024	0.547	0.0158	ABCA1,BNIP3L,BTG2,CYCS,DUSP1,GAPDH,HBA1/HBA2,HMOX1,ID1,LRP1,PPIA
GNAQ	-1.068	enzyme						0.0163	BNIP3,BNIP3L,BTG2,EGR1,GRB14,HK2,RHOB
KLF1	2.202	transcription regulator		1.98		0.091	1.801	0.0163	ALAD,ALAS2,HBB,SLC2A1
SPHK1	-1.061	kinase		1.987		0.053	1.882	0.0163	EGR1,JUN,SLC2A1,TAGLN
hexamethylene bisacetamide		chemical reagent						0.0163	ALAS2,CREG1,NPM1,USF2
vincristine		chemical drug						0.0163	EGR1,JUN,TUBB2A,YWHAQ
SP2509		chemical reagent		0.397		-0.046	0.563	0.0164	CUX1,EZR,FRYL,HERC1,HNRNPD,ID1,NSD3,RAPGEF2,RCHY1,SETD7,SMAD4,USF2,VCL
butyric acid		chemical - endogenous mammalian	Activated	2.358		0.016	2.295	0.0164	ALAD,ALOX15,ATP5MC3,CCK,COX6A1,CYCS,DUSP1,FXN,HBA1/HBA2,HBB,HDAC9,IRS1,NME1,NPM1,SLC2A1,THSD7A,UQCRQ
bezafibrate		chemical drug		1.664		0.116	1.383	0.0167	ANGPTL4,BNIP3,CAT,DBI,PPARGC1A,UCP2
topotecan		chemical drug		1.706		-0.06	1.883	0.0168	ATRNL1,EGR1,FAT1,GPX1,IRS1,JUNB,LRRC7,SLC2A1,VCL
PITX2	1.96	transcription regulator		0.956		0.092	0.714	0.0169	EGR1,MGA,NDUFB4,PRDX2,SDHC,TRIO,UQCRQ
CEBPA	1.074	transcription regulator		0.525		0.056	0.296	0.0171	APLN,BTG2,CA2,CREG1,CYCS,GAPDH,HDAC4,HMGA1,HMOX1,ID1,IRS1,JUN,JUNB,MED1,PPARGC1A,TUBB2A,VCL
FGF9	-1.024	growth factor						0.0173	HMOX1,PTCH1,SPRY2
KAT2A	-1.006	enzyme						0.0173	BNIP3,JUN,PPARGC1A
NOS1	-1.094	enzyme						0.0173	ARC,EGR1,SLC2A1
cyanocobalamin		chemical - endogenous mammalian						0.0173	JUN,PSEN1,PTCH1
mir-21	1.029	microrna		-1.127		-0.113	-0.739	0.0173	ALOX15,BTG2,CACYBP,CCT8,GLCCI1,HIPK3,Ldha/RGD1562690,NME1,RHOB,SESN1,SPRY2,UBE2A
BMP6	-1.081	growth factor		1.14		0.076	0.977	0.0175	HBEGF,HMOX1,ID1,SLC39A10,TAGLN,VCL
PC-SPES		chemical drug						0.0175	CDC25B,FTL,GAPDH,ID1,MYL6,TUBB2A
ADRA1B	1.029	g-protein coupled receptor						0.0176	ARC,DUSP1,EGR1,JUN
ADRA1D	1.135	g-protein coupled receptor						0.0176	ARC,DUSP1,EGR1,JUN
Brd4		kinase						0.0176	ALAS2,HBA1/HBA2,MAGOH,TAGLN
herbimycin		chemical - kinase inhibitor		-1.067		-0.102	-0.865	0.0176	DUSP1,IRS1,JUNB,TAGLN
FANCD2	-1.003	other						0.0182	CAT,GPX1
FFAR1	1.465	g-protein coupled receptor						0.0182	PPARGC1A,SLC2A1
FTH1		enzyme						0.0182	FTL,HBB
GFPT1	-1.012	enzyme						0.0182	TK1,USF2
Igkv1-117		other						0.0182	JUN,JUNB
Irp		group						0.0182	ALAS2,FTL
KDM8	-1.028	enzyme						0.0182	HK2,SLC2A1
mesalamine		chemical drug						0.0182	HMOX1,ODC1
miR-378a-3p (and other miRNAs w/seed CUGGACU)		mature microrna						0.0182	ODC1,TUSC2
sobetirome		chemical drug						0.0182	HBA1/HBA2,HBB
tridecanoic acid		chemical - endogenous mammalian						0.0182	CCK,CD59
ATM	-1.033	kinase						0.0186	DUSP1,GADD45G,HMOX1,HSPE1,JUN
ETS2	1.002	transcription regulator		0.418		0.138	0.113	0.0186	HMOX1,JUN,JUNB,MGAT5,PSEN1
GNA14	-1.012	enzyme						0.0186	BNIP3,BTG2,GRB14,HBEGF,HK2
tyrphostin AG 1478		chemical - kinase inhibitor	Inhibited	-2.213		-0.128	-1.929	0.0186	EGR1,F3,HBEGF,S1PR3,SLC2A1
n-3 fatty acids		chemical drug						0.0188	CAT,HMOX1,IRS1,MTHFR
POMC	-1.006	other		1.665		0.06	1.521	0.0192	DUSP1,GAPDH,HMOX1,JUN,JUNB,PPARGC1A
MAC		complex						0.0192	CD59,EGR1,RGS16
ozone		chemical toxicant						0.0192	HMOX1,JUN,JUNB
Pkc(s)		group		1.661		0.095	1.389	0.0193	ABCA1,APLN,DUSP1,EGR1,F3,HMOX1,IRS1,JUN,JUNB,TAGLN
arachidonic acid		chemical - endogenous mammalian	Activated	2.408		0.028	2.34	0.02	ABCA1,EGR1,F3,HMOX1,JUN,UCP2
glutamine		chemical - endogenous mammalian		0.152		-0.049	0.25	0.02	DNAJA2,DUSP1,JUN,JUNB,PPARGC1A,TIMM17A
MAPK7		kinase		1.944		0.114	1.722	0.0202	DUSP1,HMOX1,ID1,JUN
CD28	1.172	transmembrane receptor	Activated	2.01		0.103	1.64	0.021	ACTR3,ANAPC1,ATP5F1C,BHLHE40,CYC1,CYCS,GAPDH,HINT1,HK2,JUN,ODC1,POLR2A,RPL30,SLC25A5
tamoxifen		chemical drug		1.555		0.014	1.51	0.0211	CA2,CAT,CYCS,FHL2,GAPDH,IRS1,JUN,JUNB,KLHL24,SLC2A1,TAGLN,UCP2
phorbol 12,13-didecanoate		chemical toxicant						0.0211	CCK,CYCS,DUSP1
2-methoxy-5-(2',3',4'-trimethoxyphenyl)-2,4,6-cycloheptatrien-1-one		chemical reagent						0.0213	JUN
3-deoxyglucosone		chemical - endogenous mammalian						0.0213	HBEGF
ABLIM1		other						0.0213	TAGLN
ABLIM2	1.045	other						0.0213	TAGLN
ABLIM3	-1.042	other						0.0213	TAGLN
ACAT2	1.106	enzyme						0.0213	ABCA1
ACOT8	1.038	enzyme						0.0213	CAT
ACSL1	-1.002	enzyme						0.0213	ABCA1
AI427809		other						0.0213	ABCA1
AMG-9810		chemical reagent						0.0213	PPARGC1A
AP-1 decoy		chemical reagent						0.0213	DUSP1
BRIP1	-1.084	enzyme						0.0213	HMOX1
CCT3	1.055	other						0.0213	HTT
CHRM2		g-protein coupled receptor						0.0213	EGR1
CLCNKB	-1.037	ion channel						0.0213	PNPLA6
CLK1	-1.041	kinase						0.0213	F3
CLK4		kinase						0.0213	F3
CML advanced glycation end products		chemical reagent						0.0213	EGR1
CTNNA1	1.014	other						0.0213	VCL
CYFIP1	-1.023	translation regulator						0.0213	ARC
DMAP1	1.038	transcription regulator						0.0213	TK1
DNAJB12	-1.03	other						0.0213	BOK
DYNC1H1	-1.074	peptidase						0.0213	HTT
E. coli 0111:B4 peptidoglycan		chemical - endogenous non-mammalian						0.0213	DBI
FAM13A		other						0.0213	IRS1
FANK1	1.051	transcription regulator						0.0213	JUN
FBXL17	-1.011	other						0.0213	HMOX1
FOXN2	1.016	transcription regulator						0.0213	HBB
G-Actin		group						0.0213	JUN
GFM1	1.041	translation regulator						0.0213	ARC
GRB14	1.107	other						0.0213	IRS1
GW 6471		chemical reagent						0.0213	PPARGC1A
INHBE	-1.491	growth factor						0.0213	JUNB
KCTD10	1.017	ion channel						0.0213	RHOB
KH-CB19		chemical - kinase inhibitor						0.0213	F3
KIF5A	1.004	transporter						0.0213	GABRB2
LINC00853		other						0.0213	CMPK1
Lamin b		group						0.0213	LMNA
Lectin		group						0.0213	F3
MAT2A	1.034	enzyme						0.0213	HMOX1
MID-1		chemical reagent						0.0213	IRS1
MT-21		chemical drug						0.0213	CYCS
Max-Myc		complex						0.0213	ODC1
NAA15	1.002	transcription regulator						0.0213	HYPK
NBR2		other						0.0213	SLC2A1
OMP		other						0.0213	CCK
OR10J5	-3.187	g-protein coupled receptor						0.0213	ELK4
OSI-461		chemical drug						0.0213	ALOX15
OSTN	-1.516	other						0.0213	PPARGC1A
OSU8-1		chemical - protease inhibitor						0.0213	HBEGF
PFKP	-1.036	kinase						0.0213	F3
PTCRA	1	other						0.0213	NOTCH3
RND2	1.048	enzyme						0.0213	RHOB
RNF7	1.055	enzyme						0.0213	JUN
Rho gdi		group						0.0213	RHOB
SMG6	-1.008	enzyme						0.0213	HBB
SNTB1	-1.128	other						0.0213	ABCA1
STARD3	-1.008	transporter						0.0213	ABCA1
STX12	1.045	other						0.0213	ABCA1
SUPT4H1	1.068	transcription regulator						0.0213	HTT
TM7SF2	1.058	enzyme						0.0213	NOTCH3
TMED10	-1.016	transporter						0.0213	TMED9
TMEM184A	1.027	other						0.0213	DUSP1
TRNAU1AP	1.018	other						0.0213	GPX1
TRPM3	-1.118	ion channel						0.0213	EGR1
Tug1		other						0.0213	PPARGC1A
ZNF496	-1.02	transcription regulator						0.0213	HBB
anti-miR-886-3p		chemical reagent						0.0213	FXN
arachidonyl-2-chloroethylamide		chemical reagent						0.0213	EGR1
azide		chemical reagent						0.0213	SLC2A1
benzo(a)pyrene-3,6-quinone		chemical toxicant						0.0213	HMOX1
colestimide		chemical drug						0.0213	ABCA1
cyclothiazide		chemical drug						0.0213	EGR1
dichlorvos		chemical toxicant						0.0213	PPIA
etarotene		chemical reagent						0.0213	ODC1
ferricyanide		chemical reagent						0.0213	HMOX1
glycan		chemical - other						0.0213	F3
hispidulin		chemical drug						0.0213	EGR1
holothurian glycosaminoglycan		chemical - endogenous non-mammalian						0.0213	F3
luteolin 7-O-beta-D-glucoside		chemical - endogenous non-mammalian						0.0213	HMOX1
lymphokine		group						0.0213	F3
miR-212-5p (miRNAs w/seed CCUUGGC)		mature microrna						0.0213	PTCH1
miR-33-5p (and other miRNAs w/seed UGCAUUG)		mature microrna						0.0213	ABCA1
molsidomine		chemical drug						0.0213	FXN
NADP		chemical - endogenous mammalian						0.0213	F3
nicotinamide-beta-riboside		chemical - endogenous mammalian						0.0213	PPARGC1A
nimustine		chemical drug						0.0213	FXN
nitroaspirin		chemical drug						0.0213	F3
pantoprazole		chemical drug						0.0213	HMOX1
sn-1,2-didecanoylglycerol		chemical - endogenous mammalian						0.0213	ODC1
soraphen-A1alpha		chemical - endogenous non-mammalian						0.0213	RICTOR
tandutinib		chemical drug						0.0213	ID1
triparanol		chemical drug						0.0213	PTCH1
tyramine		chemical - endogenous mammalian						0.0213	INA
ADRA1A	-1.171	g-protein coupled receptor						0.0216	ARC,DUSP1,EGR1,JUN
cigarette smoke		chemical toxicant	Activated	2.433		0.095	2.202	0.0218	ABCA1,CAT,CDC25B,DICER1,EGR1,FTL,GADD45G,GCLM,HMOX1,JUN,SLC2A1
3,5-diiodothyronine		chemical - endogenous mammalian						0.0219	GAPDH,Ldha/RGD1562690
CHRM3	-1.04	g-protein coupled receptor						0.0219	EGR1,HMOX1
DRD1	-1.083	g-protein coupled receptor						0.0219	EGR1,JUNB
Fcor		enzyme						0.0219	CAT,PPARGC1A
JMJD1C	-1.061	enzyme						0.0219	EGR1,ID1
PLCL2	-1.025	enzyme						0.0219	ID1,PPARGC1A
RFX2	1.024	transcription regulator						0.0219	LMNA,RPL30
VLDLR	-1.063	transporter						0.0219	ABCA1,SLC2A1
clioquinol		chemical drug						0.0219	HTT,JUN
coal tar		chemical drug						0.0219	GPX1,HMOX1
ferric ammonium citrate		chemical drug						0.0219	FTL,HMOX1
miR-130a-3p (and other miRNAs w/seed AGUGCAA)		mature microrna						0.0219	DICER1,SMAD4
nandrolone		chemical drug						0.0219	CAT,HMOX1
naringin		chemical - endogenous non-mammalian						0.0219	CAT,HMOX1
IRS1	-1.203	enzyme		0.165		0.069	0.02	0.0222	ACTR3,EGR1,HMOX1,IRS1,PPARGC1A,TAGLN,UCP2
GW501516		chemical drug		-0.517		0.11	-0.758	0.0228	ABCA1,ANGPTL4,CAT,F3,PPARGC1A,UCP2
BRD2	1.033	kinase						0.023	ALAS2,HBA1/HBA2,HMOX1,SOX5
AKT1	1.034	kinase	Activated	2.736		0.075	2.489	0.0231	ATP5MC3,EGR1,EZR,GCLM,HIPK3,HMOX1,IRS1,NFATC3,PPARGC1A,RHOB,SLC2A1,TK1
CRTC2	1.012	other						0.0232	BACH2,CYCS,PPARGC1A
NPPA	1.139	other						0.0232	DUSP1,EGR1,HMOX1
PTCH1	-1.118	transmembrane receptor						0.0232	BTG2,PTCH1,SOX5
dichlorovinylcysteine		chemical toxicant						0.0232	HBEGF,ODC1,PSMA1
methylnitronitrosoguanidine		chemical toxicant						0.0232	BTG2,EGR1,KLF10
nitroarginine		chemical reagent						0.0232	EGR1,GCLM,HMOX1
vitamin K3		chemical drug						0.0232	EGR1,HK2,HMOX1
LDL		complex		1.724		0.091	1.448	0.0235	ABCA1,DUSP1,EGR1,F3,GCLM,GPX1,HMOX1,JUN,LRP1,NME1,RANBP1
2,3,4,7,8-pentachlorodibenzofuran		chemical toxicant		0.762		0.032	0.699	0.0245	CAT,CCK,CYCS,HSPA2
MTORC1		complex		0.853		0.129	0.633	0.0245	HK2,IDI1,PPARGC1A,SLC2A1
carrageenan		chemical drug						0.0245	EGR1,JUN,JUNB,Tsc22d3
RELA	1.027	transcription regulator	Activated	2.238		0.11	1.879	0.0248	BACH2,BHLHE40,BNIP3L,BTG2,CD59,DUSP1,EGR1,F3,HMOX1,ID1,IER2,JUN,JUNB,KLF10,SDC4,SMAD4
ARRB1	-1.114	transcription regulator						0.0254	EGR1,F3,JUNB
FAAH	1.563	enzyme						0.0254	ATP5PD,FNDC3A,HMOX1
S-nitroso-N-acetyl-DL-penicillamine		chemical reagent						0.0254	BNIP3,HMOX1,PPARGC1A
ZNF281	-1.096	transcription regulator						0.0254	GADD45G,ODC1,XRCC4
ferulic acid		chemical - endogenous non-mammalian						0.0254	CAT,GPX1,HMOX1
indican		chemical - endogenous mammalian						0.0254	BNIP3,HMOX1,SLC2A1
rosiglitazone		chemical drug		1.916		0.052	1.713	0.0256	ABCA1,ANGPTL4,ATP5F1D,CAT,Cox7c,CYCS,F3,GAPDH,HMOX1,IDH3B,IRS1,Ldha/RGD1562690,LRP1,PPARGC1A,SLC2A1,UCP2,UQCRQ
CCNT1	-1.029	transcription regulator						0.0259	PPARGC1A,SLC2A1
ETV6	-1.063	transcription regulator						0.0259	ALAS2,ID1
HPSE	1.023	enzyme						0.0259	F3,IRS1
L-histidine		chemical - endogenous mammalian						0.0259	EGR1,HNRNPD
PIK3CB	-1.073	kinase						0.0259	APLN,SLC2A1
PLCL1	-1.01	enzyme						0.0259	ID1,PPARGC1A
RGS2	-1.017	enzyme						0.0259	F3,HBEGF
buthionine sulfoximine		chemical drug						0.0259	HBEGF,HMOX1
pentylenetetrazol		chemical drug						0.0259	GABRB2,JUN
JUN	1.123	transcription regulator		0.528		0.088	0.257	0.0261	CYCS,DICER1,DUSP1,EZR,F3,FLNC,HMGA1,HMOX1,JUN,JUNB,LMNA,LMO1,MTHFR,RHOB,SLC6A6,SNRPB2,TK1
MSTN	-1.14	growth factor		0.594		0.026	0.543	0.0261	AKIRIN1,KLF10,PPARGC1A,SLC2A1
nitroprusside		chemical drug		1.268		0.029	1.211	0.0261	CAT,EGR1,HMOX1,PPARGC1A
salirasib		chemical drug	Inhibited	-2		-0.128	-1.744	0.0261	BHLHE40,BNIP3,PFKFB3,SLC2A1
TREM1	1.225	transmembrane receptor		1.667		0.086	1.408	0.0263	EGR1,F3,FNDC3A,GCLM,HBEGF,HECW2,RGS16,S1PR3,SPRY2
PPP3CA	1.029	phosphatase						0.0266	CA2,CSRP1,FTL,NFATC3,SDC4
SFTPA1	-2.267	transporter	Inhibited	-2.236		-0.062	-2.097	0.0266	ANGPTL4,CDH10,EGR1,HBA1/HBA2,HBEGF
SREBF2	-1.028	transcription regulator		0.9		0.124	0.657	0.0266	ABCA1,DBI,IDI1,LRP1,PTCH1
KLF3	1.011	transcription regulator		1.236		-0.051	1.411	0.0268	ALKBH7,CBFB,EIF5A,GSTK1,HBB,HYPK,KLF12,NSMAF,PSEN1,PSMB2,PTP4A2,SNRK,TRIP10
NRAS	-1.007	enzyme		-0.659		-0.063	-0.522	0.0271	EGR1,FNDC3A,PRDX2,RHOB,SBNO2,SESN1,SESN3,SLC2A1,TUBB2A
TGFBR2	-1.152	kinase		1.982		0.024	1.936	0.0271	ALOX15,ANGPTL4,BHLHE40,JUN,PTCH1,SMAD4,TAGLN,VCL,WDFY3
SIRT1		transcription regulator		-0.309		-0.062	-0.098	0.0271	ABCA1,APLN,BNIP3,CAT,CYCS,HK2,HMOX1,ID1,MADD,MYL6,PPARGC1A,PTN,RGS16,UCP2,UQCRFS1
CASR	-1.061	g-protein coupled receptor	Activated	2.646		0.097	2.389	0.0275	EGR1,GADD45G,ID1,ODC1,TK1,UCP2,VCL
EIF2AK4	-1.025	kinase						0.0277	CAT,EGR1,PSEN1
KDM3A	-1.026	transcription regulator						0.0277	FLNC,HMOX1,TAGLN
MAPK11	1.006	other						0.0277	HMOX1,PPARGC1A,UBR2
VTN	-1.053	other						0.0277	BHLHE40,F3,IRS1
crocidolite asbestos		chemical toxicant						0.0277	GCLM,JUN,JUNB
LPL	1.066	enzyme						0.0277	IRS1,PPARGC1A,SLC2A1,UCP2
MAP3K1		kinase		1.938		0.119	1.707	0.0277	DUSP1,EGR1,HMOX1,JUN
NKX3-1	-1.306	transcription regulator						0.0277	BTG2,CA2,PTP4A2,SDC4
ESR1	-1.106	ligand-dependent nuclear receptor		0.459		0.024	0.327	0.0279	ATG13,CA2,CD59,COG5,COTL1,DAB2,EGR1,EIF5A,F3,FIS1,HBEGF,HNRNPD,HSPA2,ID1,IRS1,JUN,JUNB,KIF13A,KLHL24,MADD,NCOA3,NME1,NOTCH3,PPARGC1A,PTCH1,PTP4A2,RAB5C,RGS16,RICTOR,RNF38,SESN1,SETD5,SLC25A4,SLC35B4,SLC6A6,SLC9A8,TRIO,XRN1,YIPF2
methapyrilene		chemical drug		1		-0.016	1.032	0.0294	BTG2,CAT,DBI,GRB14,HMOX1,ODC1,Ppp1r15a
linsidomine		chemical drug						0.0301	EGR1,HMOX1,SLC23A2
BCAR1	1.022	enzyme						0.0302	EGR1,NAB2
BHLHE41		transcription regulator						0.0302	ANGPTL4,HK2
CHRM1	1.027	g-protein coupled receptor						0.0302	EGR1,JUN
CSF2RA	1.023	transmembrane receptor						0.0302	JUN,JUNB
HIF3A	-1.043	transcription regulator						0.0302	APLN,SLC2A1
LMX1A	1.134	transcription regulator						0.0302	COX6A1,UQCRQ
POLR3G	-1.034	enzyme						0.0302	EZR,LMNA
PON1	1.484	phosphatase						0.0302	ABCA1,HMOX1
Pdgfr		group						0.0302	EGR1,HBEGF
Ppp2c		group						0.0302	DUSP1,ID1
TLE1	-1.022	transcription regulator						0.0302	DUSP1,EGR1
aristolochic acid I		chemical toxicant						0.0302	CYCS,HMOX1
hydroquinone		chemical - endogenous mammalian						0.0302	HMOX1,JUN
palmitoleic acid		chemical - endogenous mammalian						0.0302	ABCA1,RICTOR
trypsin		group						0.0302	F3,INA
ADCYAP1	-1.041	other		1		0.039	0.884	0.0303	BTG2,CNN3,EGR1,GABRB2,GCLM,LMO1,RHOB,SLC2A1,TK1,UCP2
NFYB	1.038	transcription regulator						0.0305	FLRT2,FRYL,GAPDH,INTS7,RFC3,RHOB,RORB,RPL41,SESN1,SLITRK2,YBX3
cobalt chloride		chemical reagent	Activated	2.183		0.112	1.939	0.0306	BHLHE40,BNIP3,DUSP1,HMOX1,SLC2A1
VDR	-1.248	transcription regulator		1.117		0.04	0.993	0.0318	EGR1,F3,GADD45G,HK2,ID1,JUN,ODC1,TK1,UCP2,VCL
LEPR	-1.163	transmembrane receptor	Inhibited	-2.114		0.036	-2.214	0.0322	ALOX15,ANGPTL4,Cdc42,DNAJC7,GADD45G,NFATC3,PPARGC1A,UCP2
EIF4EBP1	1.062	translation regulator						0.0326	EGR1,PPARGC1A,SLC2A1
HSD11B1	1.138	enzyme						0.0326	ANGPTL4,PPARGC1A,UCP2
TERC		other						0.0326	ALAD,EGR1,TUBB2A
BMP2	-1.082	growth factor		1.357		0.096	1.08	0.0328	BHLHE40,CRYM,F3,ID1,JUN,JUNB,KLF10,SMAD4,TAGLN
GNRH1	-1.003	other		1.959		0.078	1.806	0.033	EGR1,JUN,JUNB,PSEN1
Pln	-1.623	other						0.033	EZR,MYL6,RAB1A,SEC22B
luteolin		chemical drug						0.033	GCLM,HMOX1,IRS1,JUN
3,4,5,3',4'-pentachlorobiphenyl		chemical toxicant		0.655		0.077	0.504	0.0335	CAT,CCK,CYCS,HSPA2,JUN
GLI1	-1.003	transcription regulator		0.567		0.136	0.195	0.0345	ARC,EZR,IRS1,LMNA,PTCH1,RHOB,RPL30,SESN3,SOX5
BET		group						0.0347	ALAS2,HMOX1
F10	-2.095	peptidase						0.0347	EGR1,F3
SAT1	1.058	enzyme						0.0347	GAPDH,PPARGC1A
diacylglycerol		chemical - endogenous mammalian						0.0347	ODC1,UCP2
ebselen		chemical drug						0.0347	DUSP1,HMOX1
elastase		group						0.0347	HMOX1,PSEN1
ginsenoside Rb1		chemical - endogenous non-mammalian						0.0347	HBEGF,PPARGC1A
nickel chloride		chemical toxicant						0.0347	GAPDH,JUN
pentobarbital		chemical drug						0.0347	JUN,JUNB
prazosin		chemical drug						0.0347	DUSP1,EGR1
spermidine		chemical - endogenous mammalian						0.0347	HMOX1,ODC1
xanthine		chemical - endogenous mammalian						0.0347	DUSP1,SLC2A1
FBXW7	-1.017	enzyme		-1.732		-0.14	-1.49	0.0349	HSPE1,JUN,PPARGC1A,RHOB
benzene		chemical toxicant		0		0.017	-0.034	0.0349	BNIP3,EGR1,RHOB,YWHAQ
thioctic acid		chemical drug						0.0349	CAT,HMOX1,JUN,UCP2
trichloroethylene		chemical toxicant		0		0.017	-0.034	0.0349	BNIP3,EGR1,RHOB,YWHAQ
MAPK3	1.019	kinase		1.214		0.118	0.981	0.035	ARC,EGR1,JUN,JUNB,PPARGC1A
mycophenolic acid		chemical drug		1.342		0.106	1.105	0.035	CD59,DUSP1,HBEGF,HNRNPD,SLC30A1
TGFB3	-1.102	growth factor		1.016		0.12	0.727	0.0351	BHLHE40,CD59,JUN,PPARGC1A,S1PR3,TAGLN
ARRB2	1.023	other						0.0352	EGR1,F3,JUNB
CDC42		enzyme						0.0352	DYRK1B,JUN,SOX5
Calcineurin A		group						0.0352	JUN,PPARGC1A,SLC2A1
FLCN	-1.01	other						0.0352	CYCS,NDUFB4,PPARGC1A
PPARGC1A	-1.145	transcription regulator	Activated	2.059		0.04	1.922	0.0363	ATP5MF,ATP5PD,BNIP3,CAT,COX7B,CYCS,GPX1,HK2,PPARGC1A,PTN,SDHD,UCP2,UQCRFS1
FN1	1.034	enzyme		1.134		0.097	0.876	0.0364	BNIP3L,EIF5A,F3,GPX1,IRS1,SDC4,SDHC,SLC2A1,TAGLN
SRC	-1.02	kinase	Activated	2.385		0.095	2.157	0.0364	CA2,DUSP1,F3,ID1,JUN,SLC2A1
melatonin		chemical - endogenous mammalian		-0.656		-0.012	-0.629	0.0364	ALOX15,CYCS,HMOX1,IRS1,JUNB,SMAD4
amphetamine		chemical drug		1.854		0.091	1.685	0.0365	EGR1,EZR,F3,JUN,JUNB
HSP90B1	1.026	other	Activated	2		0.135	1.729	0.0368	ARF5,EIF5A,RPL30,TOMM20
PRKCB	-1.072	kinase		1.964		0.099	1.769	0.0368	CYCS,EGR1,JUN,PPARGC1A
prostaglandin E2		chemical - endogenous mammalian	Activated	2.623		0.06	2.45	0.0374	ALOX15,ANGPTL4,ARC,DUSP1,DYNLL1,EGR1,HMOX1,ID1,JUN,LMNA,MBTPS1,UCP2
GH1		growth factor		1.067		0.029	1.009	0.0377	CUX1,DBI,EGR1,JUN,JUNB,TKT
ING1	1.03	transcription regulator						0.0379	ANGPTL4,GPR149,TPT1
PRKN		enzyme						0.0379	GLO1,PRDX2,PSEN1
UPF1	1.004	enzyme						0.0379	ANGPTL4,Eif1,HBB
methylnitrosourea		chemical toxicant						0.0379	EGR1,ID1,JUN
CHD4	-1.002	enzyme						0.0388	ARC,HBB,HMOX1,JUN
CXCR4	1.028	g-protein coupled receptor		1.941		0.119	1.71	0.0388	EGR1,F3,ID1,JUNB
paraquat		chemical toxicant		0.706		0.098	0.472	0.0391	BNIP3,CACNA1E,CAT,DIP2B,GPX1,HMOX1
NCOA1	-1.028	transcription regulator		-1.89		-0.043	-1.776	0.0393	ABCA1,BPGM,BTG2,EGR1,JUNB,RPL36,SLC2A1
24-hydroxycholesterol		chemical - endogenous mammalian						0.0395	ABCA1,PTCH1
ADP		chemical - endogenous mammalian						0.0395	F3,HMOX1
CNOT3	-1.06	other						0.0395	PPARGC1A,UCP2
CRTC1	-1.097	transcription regulator						0.0395	CYCS,PPARGC1A
ENPP2	-1.099	enzyme						0.0395	PPARGC1A,SLC2A1
GNA13	-1.005	enzyme						0.0395	EGR1,TAGLN
NSD1	-1.133	transcription regulator						0.0395	HBB,POLR2A
betamethasone		chemical drug						0.0395	FXN,GCLM
cyclic GMP		chemical - endogenous mammalian						0.0395	PPARGC1A,VCL
lith-O-Asp		chemical reagent						0.0395	OLA1,PSMB1
miR-128-3p (and other miRNAs w/seed CACAGUG)		mature microrna						0.0395	DBI,KMT2A
mir-154		microrna						0.0395	HMOX1,KLF10
HGF	1.053	growth factor	Activated	2.085		0.115	1.684	0.0401	ANGPTL4,CDC25B,CNBP,DYNLL1,EGR1,F3,FNDC3A,GRB14,HBEGF,HK2,HMOX1,ID1,KMT2A,NAB2,RHOB,SPRY2,TRIP10
simvastatin		chemical drug		0.8		-0.037	0.881	0.0402	ABCA1,C12orf10,COTL1,F3,HBA1/HBA2,HMOX1,RHOB,S1PR3,SDC4
8-bromoguanosine 3',5'-cyclic monophosphate		chemical - kinase inhibitor						0.0407	HINT1,HMOX1,JUNB
amiodarone		chemical drug						0.0407	F3,HMOX1,TAGLN
bucladesine		chemical toxicant		0.593		0.094	0.308	0.0408	ABCA1,Cbarp,DUSP1,EGR1,F3,HMOX1,ID1,JUN,JUNB,ODC1,PTCH1,RGS16,SLC2A1
resiquimod		chemical drug		0.378		0.104	0.102	0.0414	ATP5F1C,ATP5PF,CAT,GPX1,JUN,LMNA,PSMB2,STX12
PTP4A1	1.055	phosphatase		-1		0.042	-1.101	0.0419	ACTR3,FKBP1A,NME1,PRDX2,SHC3,TKT
(S)-flurbiprofen		chemical drug						0.0421	JUNB
2-methoxycinnamaldehyde		chemical - endogenous non-mammalian						0.0421	HMOX1
8-aminoadenosine		chemical reagent						0.0421	SLC2A1
ABRA	-2.914	other						0.0421	TAGLN
ACADS	-1.054	enzyme						0.0421	GLO1
ADGRV1	-1.066	g-protein coupled receptor						0.0421	HBA1/HBA2
BATF2	-1.495	transcription regulator						0.0421	JUN
BORCS8-MEF2B		transcription regulator						0.0421	JUN
COX6A2	1.123	enzyme						0.0421	UCP2
CTDSPL2	1.061	phosphatase						0.0421	ID1
Camkk		group						0.0421	ABCA1
Cop9 Signalosome		complex						0.0421	JUN
EIF2B5	1.001	other						0.0421	TAGLN
EVC	1.007	other						0.0421	PTCH1
FBXO25	-1	enzyme						0.0421	EGR1
FBXW8	-1.008	other						0.0421	IRS1
FRAT1	1.051	other						0.0421	JUN
HBG1		other						0.0421	HBA1/HBA2
HLTF	-1.034	transcription regulator						0.0421	HBB
KB-R7785		chemical - protease inhibitor						0.0421	HBEGF
KCNAB2	-1.056	ion channel						0.0421	KCNA4
KCP	-1.028	other						0.0421	PPARGC1A
KLHL40	-1.61	other						0.0421	BNIP3
LFM-A13		chemical - kinase inhibitor						0.0421	HMOX1
LINC01234		other						0.0421	CBFB
LPAR5	-1.011	g-protein coupled receptor						0.0421	CCK
LRP1B		transmembrane receptor						0.0421	ABCA1
MICU1	1.023	other						0.0421	CYCS
MLIP	-1.054	transcription regulator						0.0421	SLC2A1
MRGPRX1		g-protein coupled receptor						0.0421	EGR1
MSK1/2		group						0.0421	DUSP1
MXD4		transcription regulator						0.0421	ODC1
Mir23a/b/c		group						0.0421	SPRY2
Mitochondrial complex 1		complex						0.0421	PPARGC1A
NDUFS1	1.013	enzyme						0.0421	GPX1
NEDD8	1.07	enzyme						0.0421	TK1
NMB	1.036	other						0.0421	JUN
OAZ1	1.054	enzyme						0.0421	ODC1
PD158780		chemical - kinase inhibitor						0.0421	HBEGF
PIGA	-1.001	enzyme						0.0421	CD59
PKAr		group						0.0421	CCK
PLEKHA1	-1.001	other						0.0421	SLC2A1
PLEKHA2	-1.204	other						0.0421	SLC2A1
PNRC1	-1.039	other						0.0421	TK1
PREB		transcription regulator						0.0421	ABCA1
PROTEASE		group						0.0421	F3
RFX4		transcription regulator						0.0421	RPL30
RPS6KA2	-1.018	kinase						0.0421	EGR1
SB 559457		chemical reagent						0.0421	GAPDH
SETBP1	-1.193	transcription regulator						0.0421	SET
SLC25A33	1.048	transporter						0.0421	PPARGC1A
SLC5A5	-1.076	transporter						0.0421	HBB
SOCS7	-1.192	other						0.0421	IRS1
Setd1b	-1.089	other						0.0421	Cox7c
TJP1	-1.033	other						0.0421	YBX3
TJP2	1.085	kinase						0.0421	YBX3
TTC39B	-1.154	other						0.0421	ABCA1
VANGL1	-1.004	other						0.0421	JUN
VANGL2	-1.033	other						0.0421	SDC4
YARS1	1.024	enzyme						0.0421	F3
amsacrine		chemical drug						0.0421	JUN
bivalirudin		biologic drug						0.0421	F3
cAMP-dependent protein kinase		complex						0.0421	PPARGC1A
canertinib		chemical drug						0.0421	F3
cyclic des-acyl ghrelin (6-13)		biologic drug						0.0421	PPARGC1A
cyclosporin H		chemical reagent						0.0421	EGR1
deferiprone		chemical drug						0.0421	FXN
dilazep		chemical drug						0.0421	F3
gliclazide		chemical drug						0.0421	SLC2A1
glucose oxidase		group						0.0421	SLC2A1
glycoconjugate		chemical - other						0.0421	MGAT5
guanosine		chemical - endogenous mammalian						0.0421	HMOX1
heme arginate		chemical drug						0.0421	HMOX1
l9Rl3		other						0.0421	HMOX1
lynestrenol		chemical drug						0.0421	ABCA1
methiothepin		chemical drug						0.0421	F3
miR-155-3p (miRNAs w/seed UCCUACC)		mature microrna						0.0421	DNAJA2
miR-296-3p (miRNAs w/seed AGGGUUG)		mature microrna						0.0421	JUNB
miR-378a-5p (miRNAs w/seed UCCUGAC)		mature microrna						0.0421	TUSC2
milrinone		chemical drug						0.0421	F3
mir-302		microrna						0.0421	HDAC4
neuropeptide Y		biologic drug						0.0421	UCP2
polyethylene glycol		chemical drug						0.0421	CCK
polytef		chemical reagent						0.0421	F3
rilmenidine		chemical drug						0.0421	HTT
ropinirole		chemical drug						0.0421	EGR1
rutaecarpine		chemical - endogenous non-mammalian						0.0421	ABCA1
sarpogrelate		chemical drug						0.0421	F3
sulfonylurea		chemical drug						0.0421	HBA1/HBA2
teleocidins		chemical toxicant						0.0421	ODC1
terpenoid		chemical - endogenous mammalian						0.0421	LRP1
thiamine		chemical - endogenous mammalian						0.0421	TKT
tibolone		chemical drug						0.0421	PFKFB3
CREBBP	-1.046	transcription regulator		1.067		0.11	0.85	0.0428	CA2,CD59,CNN3,DUSP1,EGR1,GLCCI1,HBB,JUN,MBTPS1,MGA,PPARGC1A,SDC4,SDHC,TAGLN
RHOA	1.044	enzyme						0.0431	Cdc42,DYRK1B,JUN,RHOB,TAGLN
SOCS3	1.521	phosphatase		-0.391		-0.096	-0.178	0.0431	ABCA1,EGR1,IRS1,JUN,PPARGC1A
carbon tetrachloride		chemical toxicant		0.842		0.102	0.538	0.0433	CAT,DUSP1,FKBP1A,GSTK1,HMOX1,JUN,JUNB,ODC1,S1PR3
MECP2	-1.138	transcription regulator						0.0434	EGR1,HBA1/HBA2,INA,JUNB,LMNA,UNC5C
4-methylnitrosoamino-1-(3-pyridinyl)-1-butanone		chemical toxicant						0.0436	JUN,JUNB,TKT
CTF1	1.024	cytokine						0.0436	IRS1,JUNB,TAGLN
CUL4B	-1.056	other						0.0436	GLO1,NME1,PSMA1
GNB2	1.065	enzyme						0.0436	ARC,DUSP1,MBTPS1
GNRH		group						0.0436	DUSP1,EGR1,JUN
DNMT3A	-1.105	enzyme		-0.816		-0.022	-0.763	0.0443	APLN,HDAC4,IRS1,NFATC3,RGS16,SALL3,SDC4
CSF2RB	1.29	transmembrane receptor						0.0445	JUN,JUNB
HIF1AN	-1.175	enzyme						0.0445	HK2,SLC2A1
MAFG	-1.097	transcription regulator						0.0445	GCLM,HMOX1
S1PR3	1.225	g-protein coupled receptor						0.0445	JUN,TAGLN
UBD	1.732	other						0.0445	PPARGC1A,UCP2
miR-223-3p (miRNAs w/seed GUCAGUU)		mature microrna						0.0445	IRS1,RHOB
selumetinib		chemical drug						0.0445	JUN,SLC2A1
silicon dioxide		chemical drug						0.0445	JUN,JUNB
Vegf		group		1.815		0.121	1.323	0.0447	ANGPTL4,APLN,CA2,CDC25B,EGR1,F3,FNDC3A,GRB14,HBEGF,HK2,HMOX1,ID1,JUN,KMT2A,NAB2,PDE7B,SNRK
corticosterone		chemical - endogenous mammalian		-1.067		0.005	-1.077	0.0448	ARC,CCK,JUN,PPARGC1A,Tsc22d3,UCP2
6-hydroxydopamine		chemical toxicant	Activated	2.236		0.084	2.049	0.0449	BNIP3L,GADD45G,GPX1,JUN,PSMB2
phosphate		chemical - endogenous mammalian		1.342		0.05	1.229	0.0449	BIRC6,CYC1,HK2,NPM1,SLC25A5
IKZF1		transcription regulator		0.743		-0.093	1.032	0.0451	ALAS2,HK2,KMT2A,LRP1,NOTCH3,SELENOM,SLC2A1,STX12,TENM3,WDFY3
USF2	1.062	transcription regulator						0.0451	ABCA1,APLN,HMOX1,UCP2
rotenone		chemical toxicant		0		0.003	-0.006	0.0451	GADD45G,GPX1,HMOX1,UCP2
Akt		group		1.037		0.053	0.875	0.0451	BHLHE40,BTG2,F3,GSTK1,HK2,HMOX1,JUN,LMNA,PPARGC1A,PTN,RHOB
AHR	1.068	ligand-dependent nuclear receptor		-0.137		0.019	-0.203	0.0455	BTG2,CDC25B,Cdc42,COL14A1,COX8A,HDAC9,HK2,JUN,JUNB,NOTCH3,SLC2A1,TK1,VCL
tetradecanoylphorbol acetate		chemical drug	Activated	2.426		0.086	1.987	0.0464	ABCA1,AHCTF1,ANGPTL4,BNIP3L,BTG2,CA2,CAT,CMPK1,DAB2,DUSP1,EGR1,EIF5A,EZR,F3,HBEGF,HMGA1,HTT,ID1,JCAD,JUN,JUNB,MRPS11,NAB2,NPM1,ODC1,PSEN1,RANBP1,RGS16,SDC4,SETD7,SLC2A1,TK1,USF2,VCL
NR1D1	1.044	ligand-dependent nuclear receptor						0.0466	BNIP3,EGR1,SLC2A1
S-adenosylmethionine		chemical - endogenous mammalian						0.0466	GCLM,HMOX1,PPARGC1A
cilostazol		chemical drug						0.0466	ABCA1,HMOX1,PPARGC1A
rasagiline		chemical drug						0.0466	CAT,EGR1,SHC3
YAP1		transcription regulator		1.455		0.124	1.155	0.0469	DICER1,EGR1,ID1,LMNA,TAGLN,TK1,VCL
PLN		transporter						0.0473	EZR,MYL6,RAB1A,SEC22B
mir-122		microrna		-1.166		-0.141	-0.853	0.0485	CACYBP,CSRP1,CUX1,FKBP1A,NUTF2
BMI1		transcription regulator						0.0496	BNIP3,BTG2,HK2,USF2
RABL6	-1.012	other		-1		0.084	-1.168	0.0496	BTG2,HBEGF,HMOX1,RFC3
CGS 21680		chemical reagent						0.0497	Cox7c,EGR1,F3
GNB1	-1.01	enzyme						0.0497	ARC,DUSP1,MBTPS1
NR2F1	1.007	ligand-dependent nuclear receptor						0.0497	EGR1,RORB,SPRY2
ABCC8	1.01	transporter						0.0498	CAT,PPARGC1A
DDX17		enzyme						0.0498	ABCA1,JUN
HNRNPU	1.019	transporter						0.0498	GAPDH,HBB
MXI1	-1.033	transcription regulator						0.0498	ID1,ODC1
Mir200		group						0.0498	JUN,LRP1
S1PR2	1.007	g-protein coupled receptor						0.0498	F3,JUN
batimastat		chemical - protease inhibitor						0.0498	SDC4,SLC2A1
glyburide		chemical drug						0.0498	HMOX1,SLC2A1
mir-515		microrna						0.0498	ANGPTL4,SMAD4
phenyl-N-tert-butylnitrone		chemical reagent						0.0498	HMOX1,PSEN1
pyruvaldehyde		chemical - endogenous mammalian						0.0498	HBEGF,HMOX1
triclosan		chemical drug						0.0498	HMOX1,JUN
eicosapentenoic acid		chemical drug	Activated	2.156		-0.029	2.219	0.0503	ANGPTL4,CAT,HMOX1,JUN,SLC2A1
TSH		complex		1.886		0.084	1.728	0.052	EGR1,GAPDH,JUNB,SLC2A1
reactive oxygen species		chemical toxicant		1.982		0.137	1.711	0.0544	CAT,F3,HBEGF,HMOX1,JUN,UCP2
U0126		chemical - kinase inhibitor	Inhibited	-2.747		-0.111	-2.331	0.0549	ANGPTL4,ARC,BHLHE40,DAB2,DCHS1,DUSP1,DYRK1B,EGR1,F3,GRAMD1B,HBEGF,HMOX1,IER2,JUN,JUNB,KLF10,PSEN1
TCR		complex	Activated	2.598		0.105	2.273	0.0581	ATP5PD,BACH2,EGR1,GADD45G,JUN,JUNB,LSM3,NAB2,NME1,ODC1,RPL30,RPL31,SLC2A1
EGLN		group		-1.939		-0.159	-1.528	0.0585	APLN,BNIP3,FTL,GAPDH,HK2,RIOK3,ZBTB25
RBL2	-1.035	other	Inhibited	-2		-0.146	-1.708	0.0646	CDR2,CHKA,KLF10,PSMB2,RANBP1
GLI3	-1.104	transcription regulator		1.958		0.044	1.873	0.0646	DUSP1,EGR1,JUNB,PTCH1
F2R	1.04	g-protein coupled receptor		1.974		0.108	1.762	0.069	DUSP1,EGR1,F3,HMOX1,TAGLN
phenylephrine		chemical drug		1.987		0.106	1.777	0.0729	BNIP3L,DUSP1,EGR1,JUN
lipopolysaccharide		chemical drug	Activated	2.346		0.08	1.863	0.0738	ABCA1,ALOX15,ANGPTL4,ARC,ASAP1,BACH2,CD59,CREG1,CYCS,DUSP1,EGR1,Eif1,F3,GLCCI1,HBEGF,HDAC9,HIVEP1,HK2,HMGA1,HMOX1,JUN,JUNB,KLF10,LRP1,MED1,NCOA3,NOTCH3,ODC1,PFKFB3,PPARGC1A,PPIA,PSMA2,PTCH1,RGS16,RHOB,S1PR3,SDC4,SESN1,SLC2A1,SLC30A1,SLC39A10,SMAD4,SOCS7,TFDP2,TKT,TPT1,UCP2,VCL,YBX3,YWHAQ
potassium chloride		chemical drug	Activated	2.183		0.109	1.945	0.076	BTG2,EGR1,ID1,JUN,ODC1
FLT1		kinase	Activated	2		0.064	1.872	0.0848	BNIP3L,EIF5A,HMOX1,SDHC
PRKCE	-1.087	kinase		1.982		0.138	1.708	0.0848	EGR1,JUN,JUNB,ODC1
CD40LG	1.199	cytokine	Activated	2.38		0.137	1.979	0.0861	BNIP3,CA2,CDC25B,DUSP1,EGR1,F3,HK2,JUN,JUNB,MED1,NCOA3,PSMA2,YBX3
levodopa		chemical - endogenous mammalian	Activated	2.267		0.018	2.185	0.0866	AJAP1,ARAP1,ARC,COTL1,CRYM,DUSP1,FTL,GAPDH,HBEGF,JUNB,LMNA,MRPL33,NAB2,NFATC3,SLC2A1,SOX5,ST8SIA3,SUB1,TMEM70,TTC17
enterotoxin B		biologic drug	Activated	2		0.166	1.669	0.0879	ALAS2,BNIP3L,BPGM,CDR2
arsenite		chemical toxicant		1.964		0.079	1.808	0.0885	DUSP1,EGR1,GCLM,HMOX1,JUN
IL5	-1.877	cytokine	Activated	3.162		0.157	2.664	0.0894	BNIP3,BNIP3L,CISD1,EGR1,GADD45G,GCLM,HBEGF,IDI1,IER2,SLC2A1
GAST	-1.014	other		1.953		0.136	1.687	0.0943	EGR1,HBEGF,JUN,ODC1
PRNP	1.04	other		1.964		0.005	1.955	0.0943	DAB2,EGR1,IRS1,LRP1
5-O-mycolyl-beta-araf-(1->2)-5-O-mycolyl-alpha-araf-(1->1')-glycerol		chemical - endogenous non-mammalian	Activated	2		0.138	1.723	0.108	DUSP1,HBEGF,RGS16,SDC4
cytokine		group	Activated	2.177		0.131	1.892	0.109	DICER1,DUSP1,EGR1,F3,HMOX1,JUN
SB203580		chemical - kinase inhibitor		-1.958		-0.138	-1.462	0.116	ATP5MF,BPGM,CCK,DCHS1,DUSP1,EGR1,F3,HMOX1,JUN,JUNB,NOL9,PPARGC1A,TAGLN,UCP2
IL1		group	Activated	2.112		0.106	1.786	0.12	BHLHE40,CD59,DUSP1,F3,HMOX1,JUN,LRP1,ODC1,PPARGC1A,SDC4,SLC2A1
sphingosine-1-phosphate		chemical - endogenous mammalian		1.944		0.08	1.789	0.129	EGR1,JUN,S1PR3,TAGLN
CD38	-1.003	enzyme	Activated	2.425		0.149	2.065	0.13	BNIP3,BNIP3L,CISD1,GADD45G,PPARGC1A,SLC2A1
CXCL12	-1.044	cytokine	Activated	2.587		0.098	2.333	0.133	CA2,EGR1,HIPK3,HNRNPD,ID1,JUN,JUNB
MRTFA	-1.011	transcription regulator		1.931		0.014	1.903	0.135	CBFB,CNN2,EGR1,ID1,TAGLN,VCL
medroxyprogesterone acetate		chemical drug	Activated	2.086		-0.019	2.126	0.138	BTG2,F3,JUN,JUNB,LMNA
RPTOR	-1.05	other		1.969		0.098	1.776	0.144	HK2,IDI1,IRS1,SLC2A1
SOX11	-1.044	transcription regulator		1.964		0.078	1.81	0.148	CACYBP,EGR1,IER2,TFDP2
ARNT2	-1.031	transcription regulator		1.89		0.166	1.452	0.151	ALAS2,ANGPTL4,CBFB,EGR1,EIF5A,ELK4,SLC2A1
Jnk		group	Activated	2.414		0.109	2.152	0.178	ABCA1,APLN,DUSP1,EGR1,F3,HMOX1,JUN
SP110	-1.051	transcription regulator	Inhibited	-2.236		-0.034	-2.16	0.182	DICER1,F3,FER,LMNA,MTHFR
MRTFB		transcription regulator		1.982		0.052	1.879	0.186	CBFB,CNN2,ID1,TAGLN,VCL
POR	1.056	enzyme		-1.982		-0.061	-1.861	0.189	ABCA1,HMOX1,IDI1,PFKFB3,SDC4,SLC23A2
L-glutamic acid		chemical - endogenous mammalian		1.982		0.093	1.797	0.194	EGR1,JUN,JUNB,PPARGC1A
ATP		chemical - endogenous mammalian		1.941		0.09	1.766	0.207	DUSP1,F3,GCLM,HBEGF
peptidoglycan		chemical - endogenous non-mammalian		1.949		0.132	1.692	0.212	DUSP1,EGR1,HMOX1,JUNB
PTGS2	1.144	enzyme	Activated	2.2		0.065	2.057	0.213	DUSP1,DYNLL1,EGR1,EZR,HBEGF,ID1
nicotine		chemical drug	Activated	2.379		0.083	2.18	0.223	CA2,DBI,EGR1,HMOX1,ID1,JUNB
RARA	1.045	ligand-dependent nuclear receptor	Activated	2.646		-0.001	2.647	0.237	ABCA1,ATG13,DUSP1,EGR1,HNRNPD,JUN,NCOA3,RNF38,SESN1,SETD5
5-azacytidine		chemical drug	Activated	2.207		0.139	1.9	0.243	DUSP1,F3,HBEGF,HK2,RHOB
MAP4K4	-1.009	kinase	Inhibited	-2		-0.154	-1.691	0.243	CYC1,NDUFA11,SUCLG1,UQCRFS1
wortmannin		chemical - kinase inhibitor		-1.77		-0.084	-1.567	0.272	EGR1,EZR,F3,HMOX1,IRS1,JUN
ethanol		chemical - endogenous mammalian	Inhibited	-2.68		0.047	-2.807	0.311	ABCA1,CAT,DUSP1,EGR1,HMOX1,ID1,JUN,KLHL24,PPARGC1A,RHOB
CSF3	3.158	cytokine		1.982		0.046	1.891	0.321	EGR1,GADD45G,HMOX1,JUN,ODC1
paclitaxel		chemical drug	Activated	2		0.059	1.882	0.331	BHLHE40,BTG2,DCHS1,EGR1,GRAMD1B,HBEGF,IER2,JUN
CSF2	1	cytokine	Activated	2.907		0.13	2.53	0.346	ABCA1,EGR1,F3,GCLM,HBEGF,HK2,JUN,JUNB,ODC1,PSEN1,SLC2A1,TPT1
IL1A	1.525	cytokine		1.759		0.113	1.488	0.384	CA2,HMOX1,JUN,JUNB,MED1,TK1
bleomycin		biologic drug	Activated	2.2		0.145	1.881	0.405	CDC25B,HBEGF,ID1,PPARGC1A,SDC4
ERG	1.083	transcription regulator	Inhibited	-2		0.133	-2.266	0.451	ARHGAP20,CD59,DNMBP,FLNC,RAPH1
poly rI:rC-RNA		biologic drug	Activated	2.747		0.112	2.38	0.462	ABCA1,BNIP3,DUSP1,EGR1,EIF5A,EZR,HBEGF,IGSF9B,JUN,JUNB,NOTCH3,SDC4
UCP1	1.199	transporter		-1.964		0.028	-2.019	0.463	HMBOX1,ODC1,TENM4,UCP2
NR1H4	-2.501	ligand-dependent nuclear receptor		1.876		-0.006	1.887	0.477	GCLM,GPX1,PPARGC1A,TK1
NUPR1	1.034	transcription regulator		1.806		-0.049	1.968	0.511	BNIP3,DNTTIP1,FHL2,HBEGF,HK2,HSPA2,ISCA1,PFKFB3,SLC2A1,SLC6A6,ZNF483
HOXA10		transcription regulator	Inhibited	-2		-0.053	-1.893	0.54	ALAS2,ID1,KLF10,RPL37A
XBP1	1.048	transcription regulator	Activated	2.141		0.123	1.877	0.543	CAT,HMOX1,SEC11C,SEC22B,SELENOM
E. coli serotype 0127B8 lipopolysaccharide		chemical - endogenous non-mammalian	Activated	2		0.051	1.898	0.561	HMOX1,NOTCH3,S1PR3,SMAD4
E. coli B4 lipopolysaccharide		chemical toxicant		1.944		0.107	1.736	1	F3,GADD45G,HK2,HMOX1
IL6	1.822	cytokine	Activated	2.694		0.088	2.374	1	ABCA1,BTG2,CCK,DUSP1,EGR1,F3,GADD45G,HMOX1,ID1,IRS1,JUN,JUNB,Mt1m/Mt2A,SBNO2,TK1,UBR2
diethylstilbestrol		chemical drug		1.96		0.074	1.815	1	EGR1,F3,HBEGF,IRS1,Ldha/RGD1562690

## Sheet: IPA  Regulator 24H GMH vs Cont
Upstream Regulator	Expr Fold Change	Molecule Type	Predicted Activation State	Activation z-score	Notes	Bias Term	Bias-corrected z-score	p-value of overlap	Target molecules in dataset	Mechanistic Network
ZBTB17	-14630.8	transcription regulator						1.15e-16	BUB1B,CCNB1,CCND1,CDCA8,CDK1,CEP55,ECT2,KIF18B,KIF2C,KIF4A,MKI67,NDC80,NUF2,NUSAP1,PRC1,SGO1,TOP2A,TPX2,UBE2C	CDKN1A,E2F1,E2F4,E2f,FOXM1,MYC,Rb,TP53,ZBTB17
MITF	-231.508	transcription regulator	Inhibited	-4.31	bias	-0.841		5.39e-14	AMDHD2,BRCA1,CCNB1,CCNF,CD151,CDCA3,CDCA8,CDK5R1,CEP55,ECT2,FBXO32,GPRIN1,KAZN,KIF4A,KIFC1,LGALS3,MCM5,NUF2,SCARB1,SOX5,SPC24,TACC3,TBC1D16,TPX2,UBE2C,UPP1
dextran sulfate		chemical drug		-0.343	bias	-0.539		2.52e-12	BUB1,BUB1B,C3,CCNB1,CCND1,CCNF,CD14,CDCA3,CDCA8,CDK1,HMOX1,ICAM1,IFITM3,MCM5,MKI67,MRC1,NDST1,NUSAP1,PRC1,SGO1,SOCS3,TOP2A,TPX2,UBE2C,UHRF1	APP,CEBPB,EGR1,ESR1,FOS,HDAC1,IL6,JUN,JUND,Jnk,LDL,MYC,PPARA,PPARG,TP53,dextran sulfate
E2F4	-9547.02	transcription regulator						1.99e-09	BRCA1,CCND1,CDK1,CDKN2C,CKS2,DHFR,ECT2,KIF4A,MCM5,MKI67,NDC80,PRC1,PTTG1,RFC2,SMC4,TK1,TOP2A,TPX2,UBE2C,UHRF1	E2F1,E2F3,E2F4,HDAC1,SP3,TP53,TP73
PTGER2	-46.599	g-protein coupled receptor	Inhibited	-2.673	bias	-0.631		3.04e-09	BRCA1,BUB1B,CEP55,CKS2,ECT2,KIF18B,KIF2C,MKI67,NUF2,NUSAP1,PRC1,STIL,TIMP1,TPX2	CREB1,CSF2,FOS,Ikb,PTGER2,Rb,TP53
CSF2		cytokine	Inhibited	-4.733	bias	-0.742		6.33e-09	BUB1,BUB1B,C3,CCNB1,CCND1,CCNF,CD14,CD63,CDCA3,CDCA8,CDK1,CDKN2C,CSF2RB,ICAM1,IFITM3,MCM5,MKI67,MRC1,NDST1,NUSAP1,PLAU,PRC1,SGO1,SOCS3,TOP2A,TPX2,UBE2C,UHRF1,UPP1	CEBPB,CHUK,CSF2,E2F1,E2F2,E2F3,E2F4,E2f,ESR1,FOXM1,FOXO1,FOXO3,HDAC3,IL6,Ikb,JUN,MYC,PPARG,SMAD7,TGFB1,TP53,Vegf
L-methionine		chemical - endogenous mammalian						2.23e-08	BRCA1,BUB1,CCNB1,CDCA8,CDK1,CDKN2C,EEF1D,NUSAP1,PRC1,TOP2A	CREB1,L-methionine,NTRK2
HGF	-232.087	growth factor	Inhibited	-3.731	bias	-0.655		4.13e-08	ANK3,BMP2K,BUB1,BUB1B,CCND1,CCNF,CDK1,CDKN2C,CRY1,HMOX1,ICAM1,INPPL1,KIF2C,KMT2A,MCM5,MKI67,NDC80,PKD1,PLAU,PRC1,PTTG1,RFC2,SOCS3,STIL,TIMP1,TMEM158,TPX2,UBE2C	CARM1,CEBPB,E2F3,E2F4,EP300,ERBB2,ESR1,FOXM1,HDAC1,HGF,IL6,JUN,MYC,Rb,TP53
CDKN1A	-752.677	kinase		1.375	bias	0.283	0.642	5.01e-08	ARL6IP1,BRCA1,BUB1,BUB1B,CCNB1,CCND1,CDK1,CEP55,KIF2C,LGALS3,MKI67,NUSAP1,PRC1,SMC4,TOP2A,TPX2,UBE2C,UHRF1	CDKN1A,CDKN2A,E2F1,E2F4,E2f,FOXM1,HDAC1,MYC,RBL2,Rb,SP1,TP53,TP73
TCF3	-1855.9	transcription regulator	Activated	2.447	bias	-0.436	3.878	8.41e-08	BACH2,BUB1,CCNB1,CCS,CDCA3,CDK1,CDKN2C,CEP55,CKS2,CTRB2,ECT2,FOXO1,KIF2C,KIF4A,MKI67,NDC80,NUF2,NUSAP1,PRC1,SOCS3,SPC24,TOP2A	ID3,TCF3
doxorubicin		chemical drug		-0.181	bias	-0.32	1.3	1.2e-07	ABCB9,BCAP31,BIRC6,BRCA1,BUB1B,CCNB1,CCND1,CD14,CDK1,CP,CTSD,HMOX1,LGALS3,MRC1,NCAM1,PRC1,PRDX1,PTEN,PTTG1,RELN,TIMP1,TK1,TNFRSF12A,TOP2A,UPP1	CDKN2A,CEBPB,E2F1,E2F4,E2f,EGR1,ESR1,ESR2,FOS,FOXM1,HDAC3,IL6,JUN,JUND,Jnk,MYC,PPARG,SP1,TP53,TP73,doxorubicin
E2F1		transcription regulator	Inhibited	-3.113	bias	-0.564		1.34e-07	BRCA1,CCNB1,CCND1,CCNF,CDK1,CDKN2C,DCC,DDAH2,DHFR,ECT2,EGR4,FOXO1,HMGA1,ICAM1,IRS1,IRS2,KCNA3,MCM5,NDC80,NUSAP1,RBFOX2,RFC2,RPA2,SMC4,TK1,TOP2A,UHRF1	CARM1,CDKN1A,E2F1,E2F2,E2F4,E2f,FOXM1,MYBL2,MYC,Rb,TP53,TP73
RABL6	-5598.69	other	Inhibited	-3.162	bias	-0.48	-1.643	1.41e-07	BUB1,BUB1B,CCNB1,HMOX1,MCM5,NDC80,PRC1,TOP2A,TPX2,UBE2C	E2F1,E2F4,E2f,FOXM1,MYC,RABL6,TP53
sobetirome		chemical drug		1.406	bias	-0.568		3.27e-07	HBA1/HBA2,HBB,RELN,SCARB1,SLC4A1
mir-21	-1044.11	microrna	Activated	3.714	bias	0.648		3.76e-07	ALOX15,ARL6IP1,CCNB1,CCND1,CKS2,DDAH2,ECT2,GSK3B,Hmgb2 (includes others),ICAM1,KIF4A,KIFC1,MIS18A,MKI67,NUSAP1,PRC1,PTEN,TACC3,TOP2A	AR,CEBPB,CREB1,ESR1,FOXO3,IL6,JUN,MYC,PTEN,RUNX2,TP53,mir-21
ERBB2	-43.193	kinase	Inhibited	-3.604	bias	-0.48	-1.493	3.77e-07	ALAS1,ALOX15,BMP1,BUB1,BUB1B,CCNB1,CCND1,CDCA3,CDCA8,CDK1,CDKN2C,CKS2,DHFR,DUSP18,EPHB2,FOXO1,GSK3B,LGALS3,MCM5,MKI67,MRC1,NDC80,NDST1,PLAU,POLR3B,PRC1,PTEN,RFC2,RPA2,SCARB1,TAGLN,TK1,TOP2A,UBE2C	CDKN1A,CDKN2A,E2F1,E2F3,E2F4,E2f,ERBB2,FOXM1,HDAC1,LDLR,MYC,Rb,SP1,TP53,TP73
LY294002		chemical - kinase inhibitor		1.84	bias	0.724		4.11e-07	BUB1B,CCNB1,CCND1,CD14,CDK5R1,CKS2,CP,DHFR,DSCAM,FOXO1,GSK3B,HMOX1,ICAM1,INSR,IRS1,IRS2,NDC80,NTRK3,PLAU,PRDX1,PTEN,SCARB1,SOCS3,TAGLN,TOP2A,UBE2C,ZBTB16	CEBPA,CEBPB,EP300,ESR1,ESR2,FOS,HDAC3,IL6,JUN,JUND,LY294002,MAPK14,MYC,PPARG,RNA polymerase II,SP1,SP3,TP53
TSC2	-480.068	other		0.422	bias	0.457	-1.113	4.24e-07	ATP6V1G1,CCND1,CP,HMOX1,IFITM3,IRS1,IRS2,LGALS3,NTRK3,PLAU,PTEN,TAGLN,THRSP	AR,CEBPB,CREB1,ESR1,FOXO1,FOXO3,IL6,IRS1,IRS2,JUN,MYC,PTEN,RUNX2,TP53,TSC1,TSC2
let-7		microrna	Activated	3.477	bias	0.909		4.97e-07	APC2,BRCA1,BUB1,BUB1B,CCNB1,CCND1,CCNF,CDCA3,CDCA8,CDK1,HBA1/HBA2,HMGA1,IRS2,MCM5,NUF2,RFC2	CEBPA,CEBPB,ERK1/2,FOS,JUN,PGR,let-7
IGF1	-2740.66	growth factor		-1.221	bias	-0.455	0.921	8.89e-07	BRCA1,CCNB1,CCND1,CDK1,CTSD,FBXO32,FOXO1,HBB,HMGA1,HMOX1,ICAM1,IFITM3,INSR,IRS1,IRS2,KCNQ2,KIF1A,MKI67,NCAM1,PLAU,PTEN,SOCS3,THRSP,TK1,TNFRSF12A	CEBPB,CREB1,EGR1,EP300,ESR1,ESR2,FOS,FOXO1,HDAC3,IGF1,IL6,JUN,JUND,Jnk,MYC,NFkB (family),PGR,PIK3R1,PPARG,TP53,beta-estradiol
LIN9	-52.474	other	Inhibited	-2.407	bias	-0.757		1.02e-06	BUB1,BUB1B,CCNB1,CDK1,CEP55,UBE2C
FOXO3	-39.399	transcription regulator		0.378		-0.155	0.904	1.05e-06	BPGM,BUB1B,CCNB1,CCND1,CDCA8,CEP55,EGR4,FBXO32,FOXO1,FYN,ICAM1,IRS2,KIF2C,MKI67,PLAU,PTEN,PTTG1,S1PR3,TPX2,UBE2C	BRCA1,CDKN1A,CEBPB,E2F1,E2F4,E2f,EGR1,ESR1,ESR2,FOXM1,FOXO1,FOXO3,IL6,JUN,MYC,PPARG,Rb,SMARCE1,TP53
LDLR	-4708.37	transporter						1.06e-06	BUB1B,CCNB1,CCND1,CDCA3,CDK1,ICAM1,KIF2C,KIF4A,MKI67,NUSAP1,PLAU,PRC1,SCARB1,TOP2A,UBE2C,UHRF1	APP,CEBPB,EGR1,ESR1,FOS,HDAC1,HDAC3,JUN,JUND,LDL,LDLR,PPARA,SP1,TP53
RBL2	-601.826	other	Activated	2.959	bias	0.835		1.21e-06	BRCA1,BUB1,BUB1B,CCNB1,CCND1,CCNF,CDK1,DHFR,GSK3B,HCFC1,KIFC1	E2F1,E2F2,E2F3,E2F4,E2f,HDAC1,RBL2,Rb,TFDP1,TP53,TP73
FOXO1	-32.081	transcription regulator	Inhibited	-2.805	bias	-0.424	-0.934	1.91e-06	ALAS1,BACH2,CCNB1,CCND1,CCNF,CDK1,CDKN2C,EGR4,FBXO32,FOXO1,FYN,HMOX1,ICAM1,INSR,IRS1,IRS2,MCM5,NUSAP1,PRC1,PTEN,S1PR3,SCARB1,SESN3	CEBPA,CEBPB,E2F1,E2F2,E2f,EGR1,FOS,FOXO1,FOXO3,Histone h3,Ins1,JUN,NFE2L2,PPARA,PPARG,RNA polymerase II,Rb,SP1,TFDP1,TP53,YAP1,palmitic acid
gefitinib		chemical drug						2.06e-06	BRCA1,BUB1,C3,CCNB1,CCND1,CCNF,DHFR,ECT2,HMOX1,HYAL1,MKI67,PRC1,PTTG1,TOP2A	AREG,BRCA1,CEBPA,E2F1,E2f,EP300,ERBB2,ESR1,ESR2,FOXO1,HDAC1,JUN,MYBL2,MYC,PPARA,PPARG,Rb,SMARCE1,SP1,TP53,gefitinib
NUPR1	-115.461	transcription regulator	Activated	2.6	bias	0.283	1.186	2.13e-06	ANK1,ANK3,ARHGAP11A,BRCA1,BUB1,BUB1B,CCNF,CD63,CDCA3,CDCA8,HSPA2,IRS2,KIF2C,KIFC1,MKI67,MYO18A,Nes,PM20D2,PXDC1,RUSC2,SHCBP1,SPC24,STIL,TMEM158,UPP1
NDUFA13	-322.666	enzyme		1.997	bias	0.946		2.45e-06	CCNB1,CCND1,CDK1,DHFR,TK1	CDKN2A,E2F1,E2f,HDAC1,MYBL2,MYC,NDUFA13,Rb,TP53,TP63,caspase
AREG	-19.332	growth factor	Inhibited	-3.072	bias	-0.301	-2.147	2.51e-06	ARHGAP11A,C3,CCNB1,CCND1,CCNF,CDCA8,MKI67,PLAU,PRC1,TOP2A	AREG,CEBPA,CEBPB,CREB1,E2F1,EGR1,EP300,ERBB2,ERK1/2,ESR1,FOS,FOXO1,HDAC1,HDAC3,IL6,JUN,MAPK1,MYC,PGR,PPARG,Rb,SP1,TP53
vancomycin		biologic drug		-0.285	bias	-0.538		2.51e-06	C3,CCS,CD14,CP,HMOX1,LGALS3,MRC1,TIMP1,TNFRSF12A,UPP1	FOS,Ige,JUN,vancomycin
heme		chemical - endogenous mammalian		0.368	bias	-0.288	0.984	3.15e-06	ALAS1,CD14,HMOX1,ICAM1,MRC1,PER1	NFE2L2,heme
MAPK1	-125.517	kinase	Inhibited	-2.278		-0.009	-2.237	3.37e-06	ARHGAP11A,CCDC82,CCNB1,CCND1,CCNF,CDK5R1,EGR4,FOSL2,HBA1/HBA2,HBB,HMOX1,IFITM3,LGALS3,MECP2,MKI67,MYRF,PLAU,SHCBP1,TMEM158,UBE2C	BRCA1,CDKN2A,CEBPB,EGR1,EP300,ERK,ESR1,FOS,IL6,JUN,MAPK1,MAPK14,MYC,PD98059,PPARG,RNA polymerase II,SP1,SP3,TP53,estrogen receptor
discodermolide		chemical drug						3.77e-06	BRCA1,CCNB1,CDK1,PRC1,PTTG1,RFC2,TOP2A	E2F1,E2F4,E2f,FOXM1,MYC,TP53,discodermolide
CASR	-4.589	g-protein coupled receptor	Inhibited	-2.876	bias	-0.554		4.09e-06	BUB1B,CASR,CCNB1,CCND1,DCTPP1,NUSAP1,PRC1,PTTG1,RAPGEF1,SOCS3,TK1,TPX2
FOXM1	-69.844	transcription regulator	Inhibited	-3.369	bias	-0.825		4.09e-06	BUB1B,CCNB1,CCND1,CCNF,CDCA8,CDK1,CKS2,MKI67,Nes,PRC1,PTTG1,TOP2A	CDKN1A,E2F1,E2F2,E2F3,E2F4,E2f,FOXM1,FOXO1,FOXO3,MYC,Rb,TP53,TP63,TP73,Vegf,caspase
TP53	-240.198	transcription regulator		0.979		-0.11	1.724	4.63e-06	AKT3,ALOX15,ANK1,ARL6IP1,BCAP31,BMP1,BRCA1,BUB1,BUB1B,CCNB1,CCND1,CCNF,CCS,CDK1,CEP55,CKS2,CP,CTSD,DHFR,EIF2B1,FAT1,FOXO1,FYN,GSK3B,HMGA1,HMOX1,HYAL1,ICAM1,INSR,IRS1,KAT6A,KIFC1,KMT2A,LGALS3,MCM5,MIS18A,MKI67,MTDH,MYO5A,NCOR2,NDC80,NUSAP1,PLAU,PRC1,PRKAR2A,PTEN,PTTG1,RPL5,SDHC,SMC4,SNRK,TET2,TIMP1,TOP2A,TPX2,TRIO,UBE2C,UHRF1,UPP1	CDKN1A,CDKN2A,E2F2,E2F3,E2F4,E2f,EP300,ERBB2,FOXO1,FOXO3,HDAC1,JUN,MYC,Rb,SP1,TP53,TP73,Vegf
TBX2		transcription regulator		-1.839	bias	-0.29	-0.991	5.68e-06	BUB1,CCNB1,CDCA3,CDK1,CDKN2C,MCM5,PRC1,PTEN,SGO1	CDKN1A,E2F1,E2F3,E2F4,E2f,HDAC1,MYC,Rb,TBX2,TP53,TP73
calcitriol		chemical drug		1.187		0.087	0.784	5.87e-06	BRCA1,BUB1B,C3,CASR,CCNB1,CCND1,CD14,CDCA8,CDK1,CDK5R1,DCTPP1,ECT2,EPHB2,KSR2,LSM3,MCM5,MRC1,NCAM1,NUSAP1,PRC1,PTEN,RPA2,SOCS3,TACC3,TK1,TPX2	BRCA1,CDKN1A,E2F4,E2f,EGR1,EP300,ESR1,ESR2,FOS,FOXO3,JUN,MYC,PGR,RNA polymerase II,Rb,TP53,VDR,beta-estradiol,calcitriol,prostaglandin E2
PGR	-299.312	ligand-dependent nuclear receptor		-0.957	bias	-0.598		6.6e-06	ALOX15,BUB1,CCNB1,CCND1,CDK1,CTSD,DSCAM,EP400,FOXO1,HBA1/HBA2,HSPA2,ICAM1,IRS1,IRS2,PCDH1,PLAU,TK1	CEBPA,CEBPB,ERK1/2,ESR1,ESR2,FOS,FOXO1,JUN,MYC,PGR,PPARG,SP1,TP53,estrogen receptor,kaempferol,medroxyprogesterone acetate,progesterone
Vegf		group	Inhibited	-4.47	bias	-0.692		7.29e-06	ARHGAP23,BMP2K,BUB1,BUB1B,CCNF,CDK1,CDKN2C,CRY1,HMOX1,ICAM1,KIF2C,KMT2A,MCM5,MKI67,NDC80,PLAU,PRC1,SNRK,SOCS3,STIL,TIMP1,TMEM158,TPX2,UBE2C	CEBPA,CEBPB,EGR1,EP300,ERBB2,ERK1/2,ESR1,FOS,FOXM1,FOXO1,FOXO3,HDAC1,ITGB3,JUN,MYC,PGR,PPARG,Rb,SMAD7,TGFB1,TP53,Vegf
JUN	-79.178	transcription regulator		-0.816	bias	-0.503		7.59e-06	AKT3,ALAS1,BRCA1,C3,CCND1,CD14,CDK1,CDK5R1,FABP7,GSK3B,HMGA1,HMOX1,ICAM1,IRS2,LGALS3,NCAM1,PLAU,PRDX1,PTEN,SOCS3,TIMP1,TK1,XYLT1	CEBPA,CEBPB,EGR1,ESR1,ESR2,FOS,FOXO1,IGF1,JUN,JUND,Jnk,MYC,NFE2L2,PPARG,SMAD7,SP1,TGFB1
CXCL12	-205.815	cytokine	Inhibited	-2.28	bias	-0.562		8.59e-06	BMP1,CCND1,CD14,FYN,GSK3B,HCLS1,ICAM1,MAPK8IP2,PCDH1,PKD1,PLAU,SOCS3,TIMP1,ZBTB16	CEBPB,CXCL12,EGR1,ESR2,FOS,HDAC3,JUN,JUND,Jnk,MAPK14,MYC,NFE2L2,PGR,PPARG,SP1,SP3,TP53,estrogen receptor
APP	-2185.34	other		0.58	bias	-0.31	1.715	9.2e-06	Anp32a,ATP5PD,C3,CCND1,CD151,CDK1,CDK5R1,CP,CSF2RB,CTSD,DSCAML1,EPHB2,FYN,GSK3B,HBA1/HBA2,HDAC4,HMGA1,HMOX1,ICAM1,INSR,IRS2,KMT2A,LGALS3,MECP2,MRC1,Nes,PACS2,PLAU,PRKAR2A,RELN,SCARB1,SOCS3,TAGLN,TOP2A,TUBB6	APP,CEBPA,CEBPB,EGR1,EP300,ERK1/2,ESR2,FOS,FOXO1,FOXO3,HDAC3,IKBKB,Ikb,JUN,JUND,LDL,MYC,PGR,PI3K (complex),PPARA,SP1,TP53,TP63
Irgm1	-178.954	other	Activated	2.63	bias	0.946		1.02e-05	BUB1,CCNB1,CDCA3,MKI67,STIL,TK1,UBE2C
bucladesine		chemical toxicant	Inhibited	-3.001	bias	-0.539		1.18e-05	AKR1B10,ANKRD52,Cbarp,CCND1,CD14,CDK5R1,FOSL2,FOXO1,HMOX1,ICAM1,IRS2,NCAM1,PCDH1,PDE10A,PDE4D,PLAU,SCARB1,SOCS3,TIMP1	CEBPA,CEBPB,ERK,ERK1/2,ESR1,ESR2,FOS,FOXO1,FOXO3,HDAC3,JUN,JUND,MAPK14,MYC,PGR,PI3K (complex),SP1,SP3,TP53,bucladesine,estrogen receptor
TGFB1	-127.406	growth factor	Inhibited	-2.74	bias	-0.303	-0.913	1.19e-05	ALOX15,ARHGAP35,BMP1,BUB1,BUB1B,C3,CCNB1,CCND1,CD14,CDK1,CDK2AP1,CDK5R1,CDKN2C,CKS2,CTSD,EPHB2,FCGR3A/FCGR3B,FLRT1,FOSL2,FOXO1,FYN,GNB4,GPR108,GSE1,HAS3,HEBP1,HMGA1,HMOX1,ICAM1,IRS1,ITPK1,LGALS3,MKI67,MRC1,NCAM1,NDC80,NDST1,PDE4D,PLAU,PRC1,PTEN,RBFOX2,RNF152,RPA2,S1PR3,SCARB1,SLC4A1,SMC4,SOCS3,TAGLN,TENM4,TIMP1,TLE4,TNFRSF12A,TOP2A,XYLT1	CDKN2A,CEBPB,E2f,EP300,ERBB2,ERK,ESR1,FOS,FOXO1,FOXO3,HDAC1,IFNG,JUN,MYC,PI3K (complex),PPARG,Rb,SP1,TGFB1,TP53,TP73,estrogen receptor
TCF4	-115.421	transcription regulator						1.34e-05	BACH2,CCND1,CDCA3,CDK1,CEP55,CKS2,IRS1,MKI67,NCOR2,NDC80,NUF2,PLAU,PRC1,SPC24
Brd4		kinase		0.378	bias	-0.946		1.37e-05	ALAS2,HBA1/HBA2,LGALS3,PLAU,SLC4A1,TAGLN,TIMP1
homocysteine		chemical - endogenous mammalian		-0.179	bias	-0.442	0.954	1.58e-05	BHMT,CCND1,DDAH2,EEF1D,FOSL2,HMOX1,PRDX1,SOCS3,TIMP1	CEBPA,CEBPB,EGR1,ERK,ERK1/2,ESR1,ESR2,FOS,HDAC3,JUN,JUND,Jnk,MYC,NFE2L2,PGR,PPARG,SP1,TP53,estrogen receptor,homocysteine
SP100		transcription regulator						1.75e-05	BRCA1,CD14,HBB,ICAM1,PLAU
2-bromoethylamine		chemical reagent		-1.912	bias	-0.83		1.82e-05	CD14,CP,LGALS3,MRC1,TIMP1,TNFRSF12A,UPP1
TEAD2	-47.256	transcription regulator						1.82e-05	CCND1,CCNF,CDK1,KAZN,SAMD5,TAGLN,UHRF1	JUN,SMAD7,TEAD2,TP73,YAP1
indomethacin		chemical drug		-1.13	bias	-0.268	-0.179	2.07e-05	ALOX15,CCNB1,CCND1,CD14,CP,CSF2RB,CTSD,HMOX1,IFITM3,INSR,LGALS3,MRC1,TIMP1,TNFRSF12A,UPP1	BRCA1,CEBPB,EGF,EGR1,EP300,ESR1,FOS,FOXO1,HDAC3,IGF1,IL6,JUN,MYC,PGR,SP1,TP53,indomethacin,prostaglandin E2
PER1	-28.508	transcription regulator						2.26e-05	ALAS1,ALAS2,CCND1,CRY1,PER1
E2F8	-257.579	transcription regulator						2.48e-05	CCNB1,CCND1,CDK1,ECT2
hydrogen peroxide		chemical - endogenous mammalian		-0.054	bias	-0.523		2.51e-05	BRCA1,BUB1,BUB1B,CCNB1,CCND1,CCNF,CD63,CDK1,CDKN2C,CTSD,DDAH2,DHFR,FBXO32,HMOX1,ICAM1,IRS1,NDC80,PFDN5,PRDX1,PTEN,RPL5,TAGLN,UHRF1	CDKN2A,E2F1,E2F2,E2F4,E2f,FOXM1,HDAC1,HDAC3,MYC,PPARG,RBL2,RUNX2,Rb,SP1,TFDP1,TP53,TP73,hydrogen peroxide
troglitazone		chemical drug		-0.65		-0.084	-0.38	3.03e-05	ALAS1,BMP1,C3,CCNB1,CCND1,CDKN2C,ECT2,HBA1/HBA2,HMOX1,ICAM1,IRS1,MKI67,NUF2,PTEN,SCARB1,SLC39A10,STIL,TESMIN,THRSP	CEBPA,CEBPB,EGR1,ESR1,FOS,FOXO1,FOXO3,IL6,JUN,JUND,LDL,MYC,NFE2L2,PPARA,PPARG,RHOA,SP1,TP53,YAP1,estrogen receptor,palmitic acid,troglitazone
NR1H3	-89.605	ligand-dependent nuclear receptor						3.24e-05	BUB1B,CCNB1,CDCA3,CDK1,KIF2C,KIF4A,MKI67,NUSAP1,PLAU,PRC1,SCARB1,TOP2A,UBE2C,UHRF1	E2F1,NR1H3,PPARA,PPARG
1,4-bis[2-(3,5-dichloropyridyloxy)]benzene		chemical toxicant	Inhibited	-3.117	bias	-0.62		3.72e-05	ALAS1,BUB1,BUB1B,CCNB1,CCND1,CDK1,ICAM1,MCM5,RPA2,THRSP	1,4-bis[2-(3,5-dichloropyridyloxy)]benzene,CDKN2A,E2f,FOXM1,MYC,SP1,TP53,TP73
cadmium		chemical toxicant		-0.642	bias	-0.39	0.359	4.08e-05	C3,CCND1,Hba-a2/Hba1,HBB,HMOX1,LGALS3,PLAU,TIMP1	CREB1,EGR1,EP300,ESR1,ESR2,FOS,HDAC3,JUN,JUND,Jnk,MAPK1,MYC,PGR,PPARG,SP1,TP53,beta-estradiol,cadmium,estrogen receptor
CEBPB	-43.155	transcription regulator		-1.588	bias	-0.617		4.44e-05	AKR1B10,BHMT,C3,CCND1,CD14,CP,DHFR,FBXO32,GSK3B,HBB,HMGA1,ICAM1,IFITM3,INSR,IRS1,IRS2,SCARB1,SOCS3,UPP1,ZKSCAN1	CEBPA,CEBPB,EP300,ESR1,ESR2,FOS,FOXO1,HDAC3,IL6,JUN,JUND,MYC,NFE2L2,PPARA,PPARG,SP1,TP53
dexamethasone		chemical drug		-0.123		-0.093	0.489	4.5e-05	AKAP6,ALAS1,ALOX15,AMPD3,ARHGAP23,BHMT,BMP1,BMP5,BRCA1,C3,CCND1,CP,CTRB2,CTSD,DDAH2,DHFR,ECT2,FBXO32,FOSL2,FOXO1,HIP1,HMGA1,HMOX1,ICAM1,IFITM3,INSR,IRS1,IRS2,ITPK1,KIF4A,KIFC1,LGALS3,NCAM1,NCOR2,NDC80,NUF2,PDE4D,PER1,PLAU,PRKAR2A,RABGAP1L,RPL5,SCARB1,SDHC,SLC39A10,SLC4A1,SOCS3,ST5,STIL,TAGLN,TESMIN,THRSP,TIMP1,TK1,TOP2A,TRIO,TSPYL4,UBE2C,ZBTB16,ZBTB20	CEBPA,CEBPB,EGR1,ESR1,FOS,FOXO1,IFNG,IGF1,Ins1,JUN,MYC,NFE2L2,PPARG,RNA polymerase II,SP1,dexamethasone,troglitazone
bee venom		chemical - endogenous non-mammalian	Activated	2.091	bias	-0.304	2.948	4.52e-05	CCNB1,CNNM2,ICAM1,KIFC1,MKI67,NUSAP1,PRC1,SOCS3,TOP2A
SP1	-3478.91	transcription regulator	Inhibited	-3.151	bias	-0.817		4.73e-05	ALAS2,ANK1,CCND1,CDK1,CDKN2C,CTSD,DHFR,FYN,HBB,HDAC4,HMGA1,HMOX1,ICAM1,IFITM3,INSR,KCNA3,KCNQ2,MECP2,MRC1,PLAU,PTTG1,SCARB1,TAGLN,TIMP1	APP,CEBPA,CEBPB,E2F1,E2F4,E2f,EGR1,FOS,FOXM1,HDAC1,HDAC3,JUN,MYC,PPARG,RNA polymerase II,RUNX2,SP1,TP53
ethionine		chemical toxicant		-1.664	bias	-0.704		4.74e-05	CD14,CP,LGALS3,TIMP1,TNFRSF12A,UPP1
CDC27	-184.38	other						4.77e-05	CCNB1,CCND1,UBE2C	APC (complex),CDC27,E2F3
hexachlorobenzene		chemical toxicant		-1.673	bias	-0.813		4.98e-05	CD14,CP,LGALS3,MRC1,TIMP1,TNFRSF12A,UPP1
FZR1	-73956.7	kinase	Activated	2	bias	0.789		5.23e-05	CCNB1,CCND1,SGO1,TK1	FOXM1,FZR1,TP53
HDAC1	-1281.76	transcription regulator		0.707		0.152	0.277	5.36e-05	AMPD3,CCNB1,CCND1,CDK1,DCLRE1C,DHFR,GSK3B,MCM5,Nes,PLAU,PTEN,ST5,TAGLN,TOP2A,UHRF1	CARM1,E2F1,E2F2,E2F3,E2F4,E2f,FOXM1,HDAC1,Histone h3,MYC,RNA polymerase II,Rb,SP1,TFDP1,TP53
AGT	-544.804	growth factor		-0.67	bias	-0.468	1.256	5.38e-05	ALOX15,ANK3,Anp32a,ARID2,BRCA1,CCND1,CDK1,CP,DDAH2,DHFR,Foxn3,GSK3B,HMOX1,ICAM1,INSR,PLAU,PTEN,SCARB1,SOCS3,TIMP1,TNFRSF12A	AGT,EGR1,EP300,ESR1,ESR2,FOS,FOXO3,HDAC3,IKBKB,Ikb,JUN,JUND,Jnk,LDL,MYC,PGR,PPARA,PPARG,TP53,TP63,beta-estradiol
VDR	-1.512	transcription regulator	Inhibited	-2.534		-0.226	-1.725	6.27e-05	BRCA1,BUB1B,CCNB1,CCND1,CD14,DCTPP1,ICAM1,KSR2,NUSAP1,PRC1,RAPGEF1,SOCS3,TK1,TPX2	CEBPB,EGR1,EP300,ESR1,FOXM1,FOXO1,FOXO3,IL6,JUN,MYC,PI3K (complex),RNA polymerase II,SP1,TP53,VDR,calcitriol
progesterone		chemical - endogenous mammalian		-0.204		-0.233	0.799	6.8e-05	ALOX15,AMPD3,BMP2K,BRCA1,C3,CCNB1,CCND1,CP,EP400,FOXO1,HSPA2,ICAM1,INSR,IRS1,IRS2,LGALS3,MCM5,MKI67,MRC1,NCAM1,PCDH1,RELN,THRSP,TIMP1,TK1	BRCA1,CEBPA,CEBPB,ESR1,ESR2,FOS,FOXO1,IFNG,JUN,MYC,PGR,PPARA,PPARG,SMARCE1,SP1,TP53,estrogen receptor,progesterone
YAP1		transcription regulator		-1.41	bias	-0.707		6.88e-05	CCNB1,CCND1,CCNF,CDK1,FBXO32,ICAM1,PTEN,TAGLN,TK1,TOP2A,UHRF1	AKT1,CEBPB,E2F2,E2f,EP300,ESR2,FOS,FOXO1,FOXO3,HDAC3,Histone h3,JUN,JUND,MYC,RNA polymerase II,SMAD7,SP1,TP53,TP63,TP73,YAP1
phenylbutazone		chemical drug		-1.091	bias	-0.725		6.96e-05	CCND1,CP,LGALS3,MRC1,TIMP1,TNFRSF12A,UPP1
GON4L	-328.663	transcription regulator						7.22e-05	CCNB1,CCND1,CCNF,MKI67
PER2	-463.915	transcription regulator						7.22e-05	ALAS1,ALAS2,CCND1,PER1	NFE2L2,NPAS2,PER2,heme
phenacetin		chemical drug		-1.664	bias	-0.856		7.3e-05	CP,LGALS3,MRC1,TIMP1,TNFRSF12A,UPP1
IL6	3.08	cytokine		-1.835	bias	-0.505		7.82e-05	AKR1B10,ALAS1,BUB1,BUB1B,C3,CCNB1,CCND1,CD14,CDK1,CP,CSF2RB,DHFR,HMOX1,ICAM1,IFITM3,IRS1,KIF2C,KIFC1,MKI67,Mt1m/Mt2A,PLAU,PTTG1,SOCS3,THRSP,TIMP1,TK1,TNFRSF12A,TOP2A,UBE2C	CDKN2A,CEBPA,CEBPB,CREB1,E2f,EP300,ERK1/2,ESR1,ESR2,FOS,IL6,JUN,KRAS,LDLR,MYC,PGR,SP1,TP53,TP73,beta-estradiol
simvastatin		chemical drug		-0.271		0.211	-0.84	8.25e-05	Anp32a,CCND1,CD14,GSK3B,HBA1/HBA2,HMOX1,ICAM1,MKI67,NFIX,S1PR3,SCARB1,SOCS3,TIMP1	APP,CEBPB,EGR1,ESR2,FOS,HDAC1,HDAC3,IFNG,JUN,JUND,Jnk,LDL,MYC,PPARA,PPARG,SP1,TP53,simvastatin
miR-22-3p (miRNAs w/seed AGCUGCC)		mature microrna	Activated	2.236	bias	0.946		8.25e-05	CCDC47,KAT6A,MVB12B,PPP1R9A,ZCCHC14
trabectedin		chemical drug		0	bias	0.406	-0.811	8.25e-05	ARL6IP1,CCND1,CDK1,MCM5,TK1
CXXC4	-593.188	other						9.42e-05	CCND1,EPHB2,TET2
DLX4	-9.383	transcription regulator						9.42e-05	BRCA1,HBB,TOP2A
SQ 29548		chemical reagent						9.42e-05	CCNB1,CDK1,PTEN	JUN,SMAD7,SQ 29548,TP73,YAP1
ZNF106	-47.197	other		0.816		0.129	0.5	9.55e-05	ALAS2,C3,HBA1/HBA2,IFITM3,LGALS3,TNFRSF12A
miR-128-3p (and other miRNAs w/seed CACAGUG)		mature microrna		1.969	bias	0.946		9.72e-05	AGO1,KMT2A,NTRK3,RELN
YY1	-967.588	transcription regulator						9.95e-05	BRCA1,BUB1B,CCNB1,CDCA3,CDKN2C,HMOX1,KIF2C,MCM5,MKI67,PRC1,SCARB1,TACC3,TAGLN,TOP2A,UHRF1	CDKN2A,E2F1,E2F4,E2f,FOXM1,FOXO1,HDAC1,HDAC3,MYC,PPARG,RUNX2,Rb,SMAD7,SP1,TP53,TP73,YY1
allopurinol		chemical drug	Inhibited	-2.138	bias	-0.568		0.000101	CD14,CP,HMOX1,LGALS3,MRC1,TIMP1,TNFRSF12A,UPP1
gentamicin C		chemical drug		-1.912	bias	-0.798		0.000106	CD14,CP,LGALS3,MRC1,TIMP1,TNFRSF12A,UPP1
MAPK14	-164.68	kinase		-1.164	bias	-0.544		0.000107	CCNB1,CCND1,FOSL2,HMOX1,ICAM1,PLAU,PRDX1,PTEN,SOCS3,TAGLN,TIMP1,TOP2A	CEBPB,E2F2,EGR1,ESR1,ESR2,FGF2,FOS,FOXO3,HDAC3,Histone h3,JUN,JUND,Jnk,MAPK14,MYC,PPARG,RNA polymerase II,RUNX2,SMAD7,SP1,TGFB1,TP53
KDM5B	-295.26	transcription regulator	Activated	2.677	bias	0.458	1.237	0.000115	BRCA1,BUB1B,CCNB1,CCND1,CDCA3,CDK1,ECT2,KIF2C,NDC80,TOP2A
methylselenic acid		chemical reagent						0.000115	BRCA1,BUB1B,CCNB1,CCND1,CDK1,DHFR,MCM5,MKI67,PFDN5,PTEN,RPA2,TOP2A,WDR82,ZBTB16	CDKN2A,E2F1,E2F2,E2f,EP300,ESR1,ESR2,HDAC1,JUN,MYC,PGR,Rb,TFDP1,TP53,beta-estradiol,methylselenic acid
TSC1	-321.805	other		-1.937		-0.063	-1.772	0.000117	ALOX15,FOXO1,HMOX1,IRS1,IRS2,MKI67,PLAU	AKT1,CEBPB,E2F1,EGR1,EP300,ESR1,FOXM1,FOXO1,FOXO3,IRS1,PPARG,TP53,TSC1,TSC2,YAP1
ID2	-145.697	transcription regulator		1.718		0.025	1.643	0.000118	CCNB1,CCND1,CDK1,CDKN2C,CSF2RB,EEF1D,EGR4,FOXO1,ICAM1,SOCS3,SOX5,ZBTB16	ID2,ID3,TCF3
MYBL2	-34.48	transcription regulator	Inhibited	-2.2	bias	-0.58		0.000123	BUB1,CCNB1,CCND1,CDK1,TOP2A,UBE2C
E2F7	-48.29	transcription regulator						0.000128	CCNB1,CDK1,DHFR,ECT2
picropodophyllin		chemical drug	Activated	2	bias	0.82		0.000128	CCNB1,CDK1,IFITM3,ZBTB16
triamterene		chemical drug		-1.964	bias	-0.86		0.000129	CD14,CP,LGALS3,MRC1,TIMP1,TNFRSF12A,UPP1
AGN194204		chemical drug		-1.982	bias	-0.566		0.000142	CCNB1,CDK1,CDKN2C,IFITM3,IRS2,KIF2C,KIF4A,MKI67,PRC1,S1PR3,SMC4,TIMP1,TOP2A
RHOA	-894.614	enzyme	Inhibited	-2.2	bias	-0.386	-1.35	0.00015	CCNB1,CCND1,CTSD,ECT2,ICAM1,PLAU,SCARB1,TAGLN	CHUK,E2F1,E2F2,EGF,ESR1,FOS,FOXO1,FOXO3,HDAC3,Histone h3,Ikb,JUN,MAPK14,MYC,PGR,PI3K (complex),RHOA,RNA polymerase II,SP1,SP3,TP53
melatonin		chemical - endogenous mammalian		-1.578		0.068	-1.768	0.000157	ALOX15,BRCA1,CRY1,DDAH2,HMOX1,INSR,IRS1,IRS2,NCAM1	CEBPA,CEBPB,E2F1,EGR1,FOS,FOXO1,Ins1,PPARG,melatonin
NPAS2	-92.607	transcription regulator						0.000163	ALAS1,CRY1,PER1	NFE2L2,NPAS2,heme
RBX1		enzyme						0.000163	BRCA1,CCNB1,CDK1	BRCA1,E2F1,E2F4,E2f,ESR1,ESR2,FOXM1,JUN,MYC,PGR,RBX1,SMARCE1,TP53
ethidium		chemical drug						0.000165	CCND1,PLAU,PRC1,TIMP1	CEBPB,E2F1,E2F4,E2f,ERK,ESR1,ESR2,FOS,FOXM1,HDAC3,JUN,JUND,MYC,NFE2L2,SP1,TP53,estrogen receptor,ethidium
triclosan		chemical drug						0.000165	HMOX1,MECP2,PLAU,TIMP1	JUN,TP53,superoxide,triclosan
ANXA7	-1551.15	ion channel		-1.89	bias	-0.37	-0.91	0.000171	ALOX15,BRCA1,CCNB1,DCC,EPHB2,FYN,PTEN
fenamic acid		chemical reagent		-1.992	bias	-0.809		0.000171	CD14,CP,LGALS3,MRC1,TIMP1,TNFRSF12A,UPP1
genistein		chemical drug		0.214	bias	-0.265	1.26	0.000196	ABCB9,ALAS1,ATP6V1G1,BMP2K,C3,CCNB1,CCND1,CDK1,CHD5,CTSD,HMOX1,ICAM1,NCOR1,PER1,PTEN,SLC4A4,TAGLN,XYLT1	EGR1,FOS,FOXO1,FOXO3,Ikb,JUN,JUND,LDL,MAPK14,MYC,PI3K (complex),PPARA,PPARG,RHOA,SP1,SP3,TP53,YAP1,estrogen receptor,genistein
CDKN2A	-152.943	transcription regulator		1.777		0.088	1.459	0.000197	BUB1B,C3,CCNB1,CCND1,CDK1,CDKN2C,DCTN4,DHFR,KIFC1,LGALS3,MCM5,MKI67,MRC1,PTEN,TK1	CDKN2A,CEBPB,CREB1,E2F1,E2F4,E2f,ESR1,HDAC1,IL6,JUN,KRAS,MYC,NDUFA13,RBL2,Rb,SP1,TP53,TP73
cisplatin		chemical drug		-0.162	bias	-0.351	1.597	0.000198	ANK1,BRCA1,CCNB1,CCND1,CD14,CDK1,CP,DEPDC1B,FAM210B,FYN,HBA1/HBA2,HMOX1,HYAL1,ICAM1,KLF12,LGALS3,MRC1,NCAM1,PTEN,SNRNP35,SOCS3,TIMP1,TLE4,TNFRSF12A,TOP2A,TRIO,UHRF1,UPP1	BRCA1,E2F1,E2F4,E2f,EGR1,EP300,ESR2,FOS,FOXM1,HDAC3,JUN,JUND,Jnk,MAPK14,MYC,PPARG,SP1,SP3,TP53,cisplatin,prostaglandin E2
BMS-690514		chemical drug	Activated	2.236	bias	0.43	1.274	0.000223	BRCA1,CCNB1,CCND1,CDK1,MCM5	BMS-690514,EP300,ERBB2,HDAC1,MYC,Rb,TP53
EGF	-6.597	growth factor	Inhibited	-2.919	bias	-0.576		0.000234	ALOX15,BRCA1,CCNB1,CCND1,CDK1,CKS2,CTRB2,CTSD,FABP7,GSK3B,HAS3,HMOX1,ICAM1,IRS1,NCAM1,PER1,PLAU,PTTG1,SOCS3,TIMP1,TNFRSF12A	CDKN2A,E2f,EGF,EGR1,EP300,ERK,ESR1,ESR2,FOS,HDAC3,JUN,JUND,Jnk,MYC,PGR,PPARG,SP1,TP53,TP73,beta-estradiol,estrogen receptor
NFYB	-288.362	transcription regulator						0.000236	ARHGAP11A,CCNB1,CDCA8,CDK1,CKS2,DCC,FBXL18,INTS7,PTTG1,SCARB1,THRSP,TOP2A,TXNDC12,UHRF1	NFYB,NFYC
E2F3	-924.139	transcription regulator	Inhibited	-2.813	bias	-0.45	-1.548	0.000248	CCNB1,CCND1,CDCA3,CDK1,DHFR,KMT2A,MCM5,PTTG1,TK1,TPX2,UBE2C	CARM1,CEBPB,E2F1,E2F3,E2F4,E2f,ESR1,FOXM1,IGF2,JUN,MYC,TP53
fulvestrant		chemical drug	Activated	2.096		0.205	1.34	0.000254	C3,CCNB1,CCND1,CDK1,CDKN2C,FOSL2,ICAM1,IRS1,MCM5,PTEN,PTTG1,RFC2,TK1,UBE2C	BRCA1,CDKN2A,CEBPB,E2F1,E2F2,E2F4,E2f,ESR1,ESR2,FOXO1,HDAC1,IGF1,JUN,MYC,Rb,SMARCE1,SP1,TFDP1,TP53,TP73,fulvestrant
RBCK1	-832.27	transcription regulator						0.000257	CCNB1,CCND1,ICAM1
FOS	-224.438	transcription regulator		-0.146	bias	-0.251	0.67	0.000272	ADD2,ALAS1,ANK3,C3,CCND1,CD14,GSK3B,HBA1/HBA2,HMOX1,ICAM1,IRS2,LGALS3,MCM5,PCNX1,PLAU,PRDX1,PTTG1,RPL9,SHISA6,SOCS3,TIMP1,XYLT1	CEBPA,CEBPB,EGR1,EP300,ESR1,ESR2,FOS,HDAC3,JUN,JUN/JUNB/JUND,JUND,MYC,NFE2L2,PPARG,RNA polymerase II,SP1,TP53
RNA polymerase II		complex						0.000274	ALAS1,BRCA1,CCNB1,CD14,DCTPP1,DHFR,FOSL2,HBB,ICAM1,KMT2A,KSR2,SDHC,SOCS3,TOP2A	E2F2,Histone h3,RNA polymerase II,SP1
NTRK2	-115.122	kinase	Inhibited	-2.353	bias	-0.795		0.000288	CCND1,CDCA3,CDCA8,CDK1,CDKN2C,MCM5,PTEN	CREB1,NTRK2
Pdgf (complex)		complex		-0.96	bias	-0.539		0.000291	CCND1,FOXO1,HMOX1,ICAM1,IRS2,NCAM1,PLAU,TIMP1	CEBPA,CEBPB,CREB1,EGR1,EP300,ERK,ERK1/2,ESR1,ESR2,FOS,FOXO1,HDAC3,JUN,JUND,Jnk,MYC,NFkB (family),PGR,PIK3R1,PPARG,Pdgf (complex),TP53,estrogen receptor
exenatide		biologic drug						0.000297	HMOX1,ICAM1,IRS2,MRC1,PER1	E2F1,EGR1,ESR2,FOS,FOXO1,FOXO3,HDAC3,JUN,JUND,Jnk,MYC,PI3K (complex),PPARG,SP1,exenatide
MAP3K1	-185.672	kinase		-1.478	bias	-0.681		0.000303	CCND1,HMOX1,PLAU,PRDX1,TIMP1,TOP2A	BRCA1,CEBPB,EGR1,ESR2,FOS,HDAC3,JUN,JUND,Jnk,MAP3K1,MAPK14,MYC,NFE2L2,NFkB (family),PPARG,RAS,SP1,SP3,TP53
captopril		chemical drug		-1.134		-0.214	-0.566	0.000312	CP,HMOX1,LGALS3,MRC1,TIMP1,TNFRSF12A,UPP1	AGT,APP,EGR1,FOS,HDAC1,JUN,MYC,PPARG,TP53,captopril
topotecan		chemical drug		1.508	bias	0.34	0.379	0.000315	ARL6IP1,BUB1,C3,CAMTA1,CCNB1,FAT1,IRS1,NLGN1,OSBPL8,RELN,TOP2A
carboplatin		chemical drug		-0.816	bias	-0.589		0.000335	CP,LGALS3,MRC1,TIMP1,TNFRSF12A,UPP1
AICAR		chemical - endogenous mammalian		1.091		-0.025	1.156	0.000338	CCNB1,CCND1,FOXO1,MKI67,PTEN,SCARB1,SOCS3	AICAR,CEBPA,CEBPB,E2F1,EGR1,ESR1,FOXO1,FOXO3,HRAS,JUN,MYC,NFE2L2,PI3K (complex),PPARA,PPARG,SP1,TP53,palmitic acid
Rb		group	Activated	2	bias	0.456	1.089	0.000338	CCND1,CDK1,DHFR,ECT2,MCM5,RPA2,TOP2A	E2F1,E2F2,E2F3,E2F4,E2f,FOXM1,HDAC1,Histone h4,MYBL2,MYC,Rb,TFDP1,TP53
SP3	-6834.28	transcription regulator		-1.964	bias	-0.489	-1.004	0.00035	APBA1,CCND1,CDK5R1,CDKN2C,DHFR,HDAC4,PLAU,PTTG1,SCARB1,TAGLN,TIMP1,XYLT1	E2F1,E2F2,E2F3,E2F4,ESR1,HDAC1,Histone h3,JUN,MYC,PPARG,RNA polymerase II,SMAD7,SP1,SP3,TGFB1,TP53,TP73
medroxyprogesterone acetate		chemical drug		1.172		0.109	0.855	0.000351	CCNB1,CCND1,CDK1,FOXO1,ICAM1,MCM5,NUSAP1,PLAU,PRC1	CEBPA,CEBPB,E2F1,EGR1,EP300,ERBB2,ERK1/2,ESR1,ESR2,FOS,FOXO1,HDAC1,JUN,MYC,PGR,PPARG,Rb,TP53,beta-estradiol,estrogen receptor,medroxyprogesterone acetate
SHANK3	-517.626	other						0.000381	NLGN1,NLGN3,PCLO
mir-217	-3.065	microrna						0.000381	HMOX1,IRS1,PTEN
SMARCE1	-1030.06	transcription regulator		0		-0.063	0.126	0.000393	BRCA1,CCNB1,CDK1,CTSD
puromycin aminonucleoside		chemical reagent	Inhibited	-2.138	bias	-0.501		0.000407	CD14,CP,LGALS3,MRC1,SCARB1,TIMP1,TNFRSF12A,UPP1
let-7a-5p (and other miRNAs w/seed GAGGUAG)		mature microrna		1.826	bias	0.946		0.000409	BMP2K,CCND1,HBA1/HBA2,HMGA1,HMOX1,PRRC2A,RABGAP1L,SLC38A1,TAGLN,UHRF1
IRS1	-18.726	enzyme		-1.028	bias	-0.397	0.013	0.000416	BUB1,CCND1,CDKN2C,FBXO32,HMOX1,INSR,IRS1,IRS2,TAGLN	AKT1,CEBPB,E2F1,EGR1,EP300,FOXO1,FOXO3,INS,IRS1,IRS2,JUN,MYC,PI3K (complex),PPARG,SP1,TP53
JUND	-193.731	transcription regulator		-0.739	bias	-0.458	0.276	0.000428	ALAS1,C3,CCND1,HMOX1,PLAU,TIMP1,TK1	CEBPB,ESR2,FOS,HDAC3,IFNG,JUN,JUN/JUNB/JUND,JUND,MYC,PPARG,SP1
N-Ac-Leu-Leu-norleucinal		chemical - protease inhibitor		-1.775	bias	-0.395	-0.752	0.000428	BRCA1,CCNB1,CCND1,DCC,ICAM1,PTTG1,SCARB1	BRCA1,CDKN2A,CEBPA,E2f,EGR1,ESR1,ESR2,FOS,FOXO1,JUN,Jnk,MYC,N-Ac-Leu-Leu-norleucinal,PGR,PPARA,PPARG,SMARCE1,SP1,TP53,TP73
curcumin		chemical drug	Activated	3.225	bias	0.343	1.981	0.00046	CCNB1,CCND1,CDK1,FOSL2,FYN,GSK3B,HMOX1,ICAM1,IRS1,NCAM1,PLAU,PTEN,SCARB1,SOCS3,TOP2A,XYLT1	APP,CEBPA,E2F1,E2F3,E2F4,EGR1,EP300,ESR2,FOS,FOXO1,FOXO3,HDAC1,HDAC3,IKBKB,Ikb,JUN,JUND,MYC,PPARA,PPARG,SP1,TP53,TP63,TP73,curcumin
DYRK1A	-384.692	kinase		1.987	bias	0.406	1.181	0.000474	CCNB1,CCND1,CDK1,UBE2C	DYRK1A,E2F1,E2F4,E2f,FOXM1,ID2,MYC,TCF3,TP53
ATP7B	-160.792	transporter		1		-0.128	1.256	0.000498	CP,PTTG1,SHCBP1,SMC4,THRSP
I-BOP		chemical reagent						0.000537	CCND1,ICAM1,PTEN	CEBPA,CEBPB,Ca2+,ERK1/2,FOS,I-BOP,Ikb,JUN,PGR,SMAD7,SP1,TP73,YAP1
alpha-santalol		chemical reagent						0.000537	BRCA1,CCNB1,CDK1
bleomycin		biologic drug		-0.689	bias	-0.829		0.000562	BMP1,C3,CTSD,ICAM1,LGALS3,MRC1,PTEN,PTTG1,TIMP1,UBE2C,UHRF1	CEBPB,E2F1,E2F4,E2f,EGR1,ESR1,FOS,FOXM1,IFNG,IL6,JUN,MYC,PPARG,SMAD7,SP1,TGFB1,TP53,bleomycin
forskolin		chemical toxicant		-1.142	bias	-0.457	0.907	0.000566	AKR1B10,ATP6V1G1,CCNB1,CCND1,CD14,FOSL2,FOXO1,HAS3,HMOX1,ICAM1,IRS2,PDE4D,PER1,PLAU,PRDX1,PRKAR2A,PTEN,RASGEF1B,REXO5,S1PR3,SCARB1,THRSP,TIMP1,TK1,UPP1	CEBPB,CG,EGR1,ERK,ESR1,ESR2,FOS,FOXO1,HDAC3,IGF1,JUN,JUND,MAPK14,MYC,SP1,SP3,TP53,estrogen receptor,forskolin
hydroxyurea		chemical drug		0.243	bias	-0.647		0.000589	CCNB1,CCND1,HBB,MCM5,TK1,UHRF1	BRCA1,CDKN1A,CREB1,E2F4,E2f,ESR1,JUN,MYC,PGR,Rb,TP53,hydroxyurea
RRP1B	-280.693	transcription regulator						0.000593	BRCA1,CCND1,CDK1,DHFR,FOXO1,MCM5,RPA2,TOP2A
BRD4		kinase	Inhibited	-2.949	bias	-0.928		0.00064	CCND1,DCTPP1,FOSL2,HMOX1,ICAM1,KCNA3,PLAU,TIMP1,TOP2A	BRD4,CEBPB,ESR1,IL6,JUN,MYC,TP53
S100A9	-3.739	other		-0.447	bias	-0.308	0.515	0.00066	C3,CCND1,CP,CSF2RB,ICAM1,NTRK3,PER1,PLAU,SHC3,SOCS3	APP,CEBPA,CEBPB,Ca2+,EGR1,ERK1/2,ESR1,FOS,HDAC1,IL6,Ikb,JUN,MYC,PGR,S100A9,SP1,TP53
PIK3R1	-357.281	kinase		-1.387	bias	-0.531		0.000664	CCND1,FOXO1,HMOX1,ICAM1,MKI67,PLAU,PTEN	BRCA1,CDKN2A,EGR1,EP300,ERK,ESR1,FOS,FOXO3,IKBKB,Ikb,JUN,Jnk,MYC,PIK3R1,PPARG,RNA polymerase II,SMAD7,TGFB1,TP53,TP63,estrogen receptor
TP73	-43.888	transcription regulator		0.898	bias	-0.273	1.964	0.000664	ALAS2,C3,CCNB1,CCNF,CDK1,CKS2,CTSD,DHFR,NCAM1,PLAU,PTEN,RELN,SNRK,TIMP1,TNFRSF12A,TPX2,UBE2C	CDKN2A,E2F1,E2F4,E2f,EGR1,FOS,FOXM1,JUN,Jnk,MYC,PPARG,Rb,SP1,TP53,TP63,TP73
Ikb		group		-1.951	bias	-0.747		0.00067	CCNB1,CCND1,ICAM1,PTEN	E2F1,E2F4,E2f,FOXM1,Ikb,MYC,TP53
norepinephrine		chemical - endogenous mammalian	Inhibited	-2.01	bias	-0.526		0.000691	Cbarp,CRY1,FOSL2,HMOX1,IRS2,PCDH1,PDE10A,PDE4D,PER1,THRSP	CEBPA,CEBPB,FOS,FOXO1,Ins1,PPARG,melatonin,norepinephrine
NFYC	-2490.9	transcription regulator						0.000705	CCNB1,CDCA8,PTTG1,THRSP,TXNDC12	NFYB,NFYC
NFYA	-154.558	transcription regulator						0.000712	CCNB1,CDCA8,CDK1,ICAM1,PTTG1,THRSP,TOP2A	E2F2,Histone h3,NFYA,RNA polymerase II,SP1
Cu2+		chemical - endogenous mammalian						0.000729	CCND1,CCS,HMOX1	Cu2+,E2F1,E2F4,E2f,EGR1,FOS,FOXM1,JUN,JUND,Jnk,LDL,MYC,PPARA,PPARG,TP53
U46619		chemical reagent						0.000729	CCNB1,CDK1,INSR
cyclosporin A		biologic drug		0.226	bias	0.28	-0.869	0.000749	ALAS1,CASR,CCND1,CD14,CP,FOXO1,FREM2,FYN,HMOX1,ICAM1,LGALS3,MRC1,PARD3,PTEN,TAGLN,TIMP1,TNFRSF12A,UPP1	AGT,CDKN2A,CEBPB,EGR1,FOS,IFNG,JUN,Jnk,MAPK14,MYC,PPARG,SP1,SP3,TP53,TP73,cyclosporin A,doxorubicin
ERBB3	-57003.7	kinase		-0.707		-0.138	-0.318	0.000751	CCND1,CDKN2C,HBA1/HBA2,HMOX1,PTEN,SOCS3,TK1,TOP2A	BRCA1,EP300,ERBB2,ERBB3,FOXO1,FOXO3,HDAC1,JUN,MTOR,MYC,NRG1,PI3K (complex),Rb,SP1,TP53,TSC2,YAP1
lomustine		chemical drug		-1.633	bias	-0.798		0.000763	CD14,CP,LGALS3,TIMP1,TNFRSF12A,UPP1
baicalein		chemical drug	Activated	2.213	bias	0.639		0.000787	CCNB1,CCND1,HMOX1,ICAM1,PTTG1	EGR1,ERK,ESR1,FOS,JUN,Jnk,MYC,PPARG,TP53,baicalein,estrogen receptor
BTG2	-12510.7	transcription regulator						0.000787	BRCA1,CCND1,HMOX1,NCAM1	BTG2,ERBB3,ESR2,PGR
kaempferol		chemical toxicant						0.000787	CDK1,HMOX1,ICAM1,PLAU	BRCA1,CEBPA,CEBPB,EGR1,ERK,ERK1/2,ESR1,ESR2,FOS,JUN,Jnk,MYC,PGR,PPARG,SMARCE1,SP1,TP53,estrogen receptor,kaempferol
PPARG	-1.446	ligand-dependent nuclear receptor	Inhibited	-2.034	bias	-0.268	-1.102	0.000802	BRCA1,C3,CCND1,CDKN2C,HEBP1,HMOX1,ICAM1,INSR,IRS1,IRS2,MKI67,MRC1,PCLO,PTEN,RAPGEF1,SCARB1,SOCS3,TAGLN,XYLT1	CEBPA,CREB1,EGR1,EP300,ESR1,FOS,FOXO1,IRS1,JUN,JUND,LDL,MYC,NFE2L2,PPARA,PPARG,SMAD7,TGFB1,troglitazone
wortmannin		chemical - kinase inhibitor		-0.592	bias	0.478	-2.144	0.000815	CCND1,CD14,HMOX1,ICAM1,INSR,IRS1,IRS2,PLAU,PTEN,SCARB1,SOCS3	AGT,CEBPA,CEBPB,E2F1,EGR1,EP300,ESR2,FOS,FOXO1,HDAC3,IFNG,JUN,JUND,MYC,PPARG,SP1,TP53,wortmannin
ERK1/2		group	Inhibited	-2.896	bias	-0.578		0.000846	AKR1B10,BHMT,BRCA1,C3,CCND1,CDK1,FOXO1,HMGA1,ICAM1,IRS2,KIF2C,PLAU,SOCS3,TIMP1	CEBPA,CEBPB,EP300,ERK1/2,ESR1,ESR2,FOS,FOXO1,HDAC3,IGF1,IL6,JUN,JUND,MYC,PPARG,RNA polymerase II,SP1,TP53
1-palmitoyl-2-arachidonoyl-phosphatidylcholine		chemical - endogenous mammalian						0.000857	CCNB1,CCND1
CDC20	-36.679	other						0.000857	CCNB1,UBE2C	APC (complex),CDC20,CDKN1A,E2F3,E2F4,E2f,MYC,Rb,TP53
CYP2C9	-30.667	enzyme						0.000857	CCND1,HBA1/HBA2
GLDN	-11.265	other						0.000857	ANK3,NFASC
GSTA4		enzyme						0.000857	CCNB1,CDK1
MAT2B	-820.685	enzyme						0.000857	CCND1,HMOX1
NDUFAF3	-2052.91	other						0.000857	CCND1,CTSD
NRCAM	-1091.1	other						0.000857	ANK3,NFASC
PES1	-1723.46	other						0.000857	CCND1,HMOX1
TOP2A	-19.324	enzyme						0.000857	KMT2A,TOP2A
miR-625-5p (and other miRNAs w/seed GGGGGAA)		mature microrna						0.000857	NTRK3,PTEN
beta-estradiol		chemical - endogenous mammalian	Inhibited	-2.474	bias	-0.291	-0.478	0.000891	ALOX15,ANK1,Anp32a,APBA1,BMP5,BRCA1,BUB1,C3,CCNB1,CCND1,CD14,CDK1,CDK5R1,CLSTN2,CP,CTSD,DSCAM,FOSL2,FOXO1,GSK3B,Hba-a2/Hba1,HBA1/HBA2,HBB,HDAC4,HMOX1,HSPA2,ICAM1,IRS1,IRS2,KAT6A,KIF1A,LGALS3,MCM5,MKI67,MRC1,NCAM1,NCOR1,NDC80,NTRK3,PITPNM2,PLAU,PRC1,PTEN,PTTG1,SCARB1,SLC4A4,SOCS3,SOX5,THRSP,TIMP1,TK1,TOP2A,UBE2C,ZBTB20	BRCA1,CEBPB,EGR1,EP300,ESR1,ESR2,FOS,FOXO1,HDAC3,IGF1,JUN,JUND,MYC,PGR,PPARG,SP1,beta-estradiol,estrogen receptor,progesterone,prostaglandin E2
KRAS	-533.306	enzyme		1.331		-0.013	1.365	0.000927	AKR1B10,CCNB1,CCND1,CDKN2C,CSF2RB,DHFR,HMGA1,HMOX1,IFITM3,LGALS3,MRC1,NCAM1,PLCD1,PRC1,PTEN,PTTG1,SCARB1,ST5,TK1,TNFRSF12A,TOP2A,UPP1	CDKN2A,CEBPA,CEBPB,E2f,EGR1,EP300,ERBB2,ESR1,FOS,HDAC1,IL6,JUN,Jnk,KRAS,MYC,PPARG,RNA polymerase II,Rb,SP1,TP53,TP73
SP2509		chemical reagent		1.686	bias	0.265	0.713	0.000958	BMP5,BUB1B,CCND1,CDK5R1,HERC1,INPPL1,MKI67,NCAM1,NCOA6,NCOR1,NFASC,SLC38A1,STIL,TPX2
PIK3R2	-19360.2	kinase						0.00096	FOXO1,MKI67,PLAU	ERK,ESR1,JUN,MYC,PIK3R2,TP53,estrogen receptor
Histone h3		group						0.00101	ADD2,ANK1,BAHCC1,CCNB1,CCND1,CDKN2C,ICAM1,IFITM3,LRRC55,MCM5,Nes,PTEN,RELN,SCARB1,SOCS3,TAGLN,TOP2A,UPP1	CARM1,CEBPB,E2F2,EGR1,ESR1,HDAC3,Histone h3,LDLR,MYC,RNA polymerase II,SP1,TP53
prostaglandin E2		chemical - endogenous mammalian		-1.235	bias	-0.345	-0.05	0.00105	ALOX15,BRCA1,CCNB1,CCND1,CD14,CNNM2,FOSL2,FOXO1,HMOX1,ICAM1,MRC1,PLAU,SOCS3,THRSP	CEBPB,EGR1,ESR1,FOS,FOXO1,FOXO3,IGF1,JUN,Jnk,MAPK14,MYC,PI3K (complex),PPARG,SMAD7,SP1,SP3,TGFB1,TP53,prostaglandin E2
PIK3CA	-290.827	kinase		-0.243		-0.095	-0.082	0.00105	CCNB1,CCND1,CD14,IRS1,IRS2,TK1	AKT1,CEBPA,CEBPB,E2F1,EGR1,EP300,ESR1,FOXO1,FOXO3,IRS1,JUN,LY294002,MTOR,PIK3CA,PPARG,TP53
DPP4	-246.115	peptidase						0.00106	CCNB1,PLAU,TIMP1,TOP2A	CEBPB,DPP4,ERK,ESR1,FGF2,FOS,FOXO3,JUN,MYC,RUNX2,TP53,estrogen receptor
ERK		group		-1.319	bias	-0.603		0.0011	CCND1,CDK5R1,CKS2,FOSL2,FOXO1,HAS3,HMGA1,HMOX1,ICAM1,IRS1,PLAU,TIMP1	CDKN2A,CEBPA,CEBPB,E2f,ERK,ERK1/2,ESR2,FOS,FOXO1,FOXO3,HDAC3,IFNG,JUN,JUND,MYC,PGR,PI3K (complex),PPARG,SP1,TP53,TP73
S100A8	2.027	other		-1	bias	-0.255	-0.235	0.00112	CCND1,CP,CSF2RB,HMOX1,ICAM1,NTRK3,PER1,PLAU,SHC3,SOCS3	CEBPA,CEBPB,Ca2+,ERK1/2,ESR1,FOS,IL6,Ikb,JUN,MYC,PGR,S100A8,SP1,TP53
imatinib		chemical drug		1.2	bias	0.265	0.293	0.00115	ARL6IP1,BCAP31,BIRC6,BRCA1,CCNB1,CCND1,CDKN2C,ECT2,HBA1/HBA2,HMOX1,HSPA2,PTTG1,RAPGEF1,SDHC	E2F1,E2F4,E2f,FOXM1,FOXO1,MYC,PPARG,RHOA,TP53,YAP1,estrogen receptor,imatinib
SMAD7	-468.353	transcription regulator		0.43	bias	0.271	-0.365	0.00115	BMP5,CCNB1,CDK1,CDKN2C,FOXO1,HMOX1,ICAM1,TAGLN,TIMP1	AKT1,AR,CEBPB,E2F1,E2F3,E2F4,EGR1,EP300,FOS,FOXM1,FOXO1,FOXO3,HGF,JUN,MYC,PI3K (complex),PPARG,RHOA,SMAD7,SP1,TP53,YAP1,estrogen receptor
MIR17HG		other	Activated	2.132	bias	0.76		0.00117	CCND1,DCHS1,HDAC4,NCOR2,PKD1,PTEN,TAGLN,TNKS
MYC	-9404.1	transcription regulator	Inhibited	-2.603	bias	-0.337	-0.852	0.00117	ABCB9,ARL6IP1,BRCA1,BUB1,BUB1B,CCNB1,CCND1,CD151,CDK1,CKS2,CTSD,DCTPP1,DHFR,EIF2B1,FBXO32,HMGA1,HMOX1,ICAM1,IRS1,MCM5,MKI67,MRC1,NCAM1,PLAU,PTEN,RPL5,RPL9,SCARB1,SLC38A1,SOX5,TIMP1,TLE4,TNFRSF12A,UBE2C	CDKN2A,E2F1,E2F4,E2f,EGR1,EP300,ESR1,ESR2,FOS,FOXM1,HDAC1,JUN,JUND,Jnk,MYC,PGR,PPARG,Rb,TP53,TP63,TP73,beta-estradiol
herbimycin		chemical - kinase inhibitor	Activated	2.217	bias	0.584		0.00119	CCND1,ICAM1,IRS1,PLAU,TAGLN	CEBPB,EGR1,ERK,ESR1,FOS,IL6,JUN,Jnk,MAPK14,MYC,PPARG,RUNX2,SP1,SP3,TP53,estrogen receptor,herbimycin
26s Proteasome		complex		0.198	bias	0.431	-1.083	0.00121	CDK1,CTSD,FOXO1,ICAM1,PKD1,PTEN,SOCS3,TK1,TOP2A	26s Proteasome,EP300,ERBB3,ESR1,ESR2,ID2,ID3,JUN,PGR,TCF3,beta-estradiol,estrogen receptor
JARID2	-748.795	transcription regulator						0.00123	CCND1,CDK1,PTEN
PON1	-16.372	phosphatase						0.00123	HMOX1,ICAM1,SCARB1	EGR1,FOS,JUN,JUND,LDL,PON1,PPARA
IKBKB	-427.169	kinase		-1.674	bias	-0.575		0.00124	AMPD3,BRCA1,C3,CCND1,CP,ECT2,FOXO1,FYN,HMOX1,ICAM1,PLAU,PTEN,SOCS3	APP,CEBPA,CEBPB,CHUK,CREB1,E2F1,EGR1,EP300,ERK1/2,ESR1,FOS,FOXO1,FOXO3,HDAC1,HDAC3,IKBKB,Ikb,JUN,Jnk,MYC,NFkB (family),PGR,PIK3R1,PPARG,TP53
Jnk		group		-1.129	bias	-0.62		0.00125	BRCA1,CCND1,FBXO32,HMOX1,ICAM1,MRC1,PLAU,PTEN,SOCS3,TIMP1,TNFRSF12A	CDKN2A,CEBPA,E2f,EGR1,EP300,ESR2,FOS,FOXO1,FOXO3,HDAC3,IKBKB,Ikb,JUN,JUND,Jnk,MYC,PPARA,PPARG,SP1,TP53,TP63,TP73
15-deoxy-delta-12,14 -PGJ 2		chemical - endogenous mammalian		-0.267	bias	0.315	-1.238	0.00126	BRCA1,CCNB1,CCND1,CTSD,HMOX1,ICAM1,PLAU,PRDX1,SCARB1,SOCS3	15-deoxy-delta-12,14 -PGJ 2,BRCA1,CHUK,E2F1,EGR1,EP300,ESR1,FOS,FOXO3,HDAC3,Ikb,JUN,Jnk,MAPK14,MYC,NFE2L2,PPARG,SP1,SP3,TP53,prostaglandin E2
MAPT	-440.223	other						0.00128	Anp32a,ATP5PD,C3,CCNB1,CCND1,CDK5R1,CTSD,DSCAML1,FYN,HBA1/HBA2,PCLO,PLAU,TUBB6	APP,EGR1,FOS,HDAC1,JUN,MAPT,TP53
E2f		group	Inhibited	-2.395	bias	-0.75		0.0013	BRCA1,CCNB1,CDK1,DHFR,MCM5,NUSAP1,TPX2,UBE2C	E2F1,E2f,MYBL2,Rb,TP53
OSM	-92.949	cytokine		-1.301	bias	-0.334	0.162	0.00134	AKR1B10,AMPD3,CCND1,CRY1,EPHB2,HMOX1,HSPA2,ICAM1,IRS1,MRC1,MYCBP2,PLAU,PLCD1,PTEN,RBFOX2,SLC4A8,SOCS3,TIMP1,TOP2A,TPX2	CEBPB,EGR1,ESR1,FOS,IL6,JUN,Jnk,MAPK14,MYC,OSM,PPARG,SMAD7,SP1,SP3,TGFB1,TP53
BMP6	-339.696	growth factor		-0.686	bias	-0.433	0.353	0.00135	CDKN2C,GNB4,HMOX1,SLC39A10,TAGLN,TIMP1,TNFRSF12A
trichostatin A		chemical drug		-0.548		-0.232	0.574	0.00142	ARL6IP1,BMP5,BRCA1,CCND1,CD14,CDK1,CDK5R1,FOSL2,HBA1/HBA2,HBB,HERC1,ICAM1,INPPL1,MRC1,NCAM1,NCOA6,NCOR1,Nes,NFASC,NR2C2,PLAU,PTEN,RELN,SLC38A1,TAGLN,TIMP1,TK1,TOP2A	CDKN2A,E2f,EGR1,ESR2,FOS,HDAC3,JUN,JUND,Jnk,MYC,PPARG,SP1,TP53,TP63,TP73,trichostatin A
E2F2	-189.869	transcription regulator		-1.961	bias	-0.778		0.00142	CCNB1,CCND1,CDK1,CDKN2C,DHFR,MCM5	CARM1,CDKN2A,CEBPB,E2F2,E2f,ESR1,MYC,SP1,TP53,TP73
HIPK2	-14.843	kinase		0.428	bias	-0.351	1.262	0.00142	ALAS2,ANK1,HBA1/HBA2,HMOX1,LGALS3,SLC4A1
PIN1	-771.818	enzyme		-0.203	bias	-0.305	0.384	0.00142	BUB1,CCND1,CDK5R1,MIS18A,NCOR2,TIMP1	E2F1,E2F4,E2f,ESR2,FOS,FOXM1,HDAC3,JUN,JUND,MYC,PIN1,RUNX2,TP53
RETN	-1.102	other		-1.528	bias	-0.541		0.00143	HMOX1,ICAM1,INSR,PTEN,SOCS3	CEBPA,CEBPB,E2F2,EGR1,ESR1,FOS,FOXO1,HDAC1,Histone h3,Histone h4,IL6,Ins1,JUN,JUND,LDL,MYC,PPARA,PPARG,RETN,RNA polymerase II,SP1,TP53
TP63	-3.621	transcription regulator		-0.67	bias	-0.459	1.116	0.00144	BRCA1,CCNB1,CCND1,CDK1,CKS2,CTSD,FLRT1,HAS3,INSR,MKI67,PLAU,PTEN,RELN,TACC3,TAGLN,TOP2A,UHRF1	BRCA1,E2F1,E2F2,E2F4,E2f,EGR1,FOS,FOXM1,Histone h3,JUN,Jnk,MYC,NRG1,PPARG,RNA polymerase II,SP1,TP53,TP63,TP73
kainic acid		chemical toxicant	Inhibited	-2.041	bias	-0.672		0.00145	CCND1,EGR4,FOSL2,KCNQ2,NCAM1,PER1,RELN,TIMP1,TMEM158	CEBPB,CREB1,Ca2+,EGR1,EP300,ESR1,FOS,HDAC3,Ikb,JUN,MAPK1,NGF,SP1,kainic acid
estrogen		chemical drug	Inhibited	-2.589	bias	-0.619		0.00145	BRCA1,CCND1,CTSD,DHFR,DSCAM,ICAM1,IRS1,MCM5,PTEN,PTTG1,SCARB1,TOP2A,UHRF1	BRCA1,CDKN2A,E2F1,E2F2,E2F3,E2F4,E2f,ESR1,ESR2,HDAC1,Histone h3,MYC,RNA polymerase II,Rb,SMARCE1,SP1,TFDP1,TP53,TP73,estrogen
CG		complex	Inhibited	-3.68	bias	-0.618		0.00146	AKR1B10,BHMT,FYN,HMGA1,ICAM1,IRS2,PDE4D,PLAU,SCARB1,SLC4A4,TENM4,TIMP1,TMEM158,TNFRSF12A,UPP1	CEBPA,CEBPB,CG,EGR1,ERK1/2,ESR1,ESR2,FOS,HDAC3,JUN,JUND,MYC,PGR,SP1,TP53
EP300		transcription regulator		-1.192	bias	-0.792		0.00147	BRCA1,CCND1,DHFR,EPHB2,FOSL2,FOXO1,GSK3B,HBB,HMOX1,MKI67,NTRK3,PDE10A,PTEN,SOCS3,TANC2,TK1,UBE2C	BRCA1,CEBPA,CREB1,EP300,ESR1,ESR2,FOS,FOXO1,HDAC3,JUN,JUND,MAPK1,MYC,PGR,PPARA,PPARG,RNA polymerase II,SP1,TP53
lysophosphatidic acid		chemical - other	Inhibited	-2.604	bias	-0.71		0.00152	CCND1,CD14,ICAM1,PLAU,S1PR3,SCARB1,TAGLN	BRCA1,CEBPB,CXCL12,Ca2+,EGR1,EP300,ESR2,FOS,FOXO1,Ikb,JUN,MAPK14,PGR,PPARG,RHOA,SP1,SP3,TP53,YAP1,estrogen receptor,lysophosphatidic acid,prostaglandin E2
BET		group						0.00155	ALAS2,HMOX1,SLC4A1
Cd2+		chemical toxicant						0.00155	CCND1,HMOX1,PTEN	CEBPB,CREB1,Cd2+,E2F1,E2F4,E2f,ESR1,FOXM1,FOXO1,IGF1,IGF2,JUN,MYC,NTRK2,SP1,TP53
POU3F2	-8699	transcription regulator						0.00155	CDK5R1,FABP7,NCAM1
fluocinolone acetonide		chemical drug		1.342		0.141	1.027	0.00157	CDCA3,KIF2C,KIF4A,SOCS3,ZBTB16
Z-LLL-CHO		chemical - protease inhibitor		-1.498	bias	-0.49	0.279	0.00158	BUB1B,CASR,CCND1,DCC,DHFR,FOXO1,HBB,HMOX1,ICAM1,IRS1,IRS2,NCOR1,PTEN,TIMP1	CDKN2A,CEBPA,E2f,EGR1,EP300,ERK,ESR1,FOS,FOXO1,JUN,Jnk,MYC,PPARA,PPARG,SP1,TP53,TP73,Z-LLL-CHO,estrogen receptor
AKT1	-34565.2	kinase		0.074	bias	-0.431	1.316	0.00159	AKR1B10,ARL6IP1,CCND1,CKS2,FBXO32,FOXO1,HMOX1,IRS1,IRS2,NDC80,TIMP1,TK1,UBE2C	AKT1,CEBPB,EP300,ERK,ESR1,ESR2,FOXO1,FOXO3,IL6,IRS1,JUN,MTOR,MYC,PGR,TP53,beta-estradiol,estrogen receptor
anakinra		biologic drug						0.0016	HBA1/HBA2,HMOX1,ICAM1,ZYG11B
prostaglandin D2		chemical - endogenous mammalian		1.091		-0.189	1.463	0.0016	ALOX15,CCND1,HAS3,HMOX1	BRCA1,CEBPB,EGR1,EP300,FOS,IFNG,JUN,PPARG,SP1,prostaglandin D2,prostaglandin E2
PDGF BB		complex		-1.631	bias	-0.568		0.00168	BRCA1,C3,CCND1,CDK1,CP,HDAC4,HMOX1,LGALS3,MCFD2,PLAU,SOCS3,TAGLN,TIMP1,TNFRSF12A	APP,CEBPA,CEBPB,EGR1,ERK1/2,ESR1,FOS,HDAC1,IL6,JUN,JUND,Jnk,LDL,MYC,PDGF BB,PGR,PPARA,PPARG,TP53
ADRA2B	-39.36	g-protein coupled receptor						0.0017	CCND1,MKI67	ADRA2B,CREB1,EP300,ESR1,HDAC3,MAPK1,SP1
BRD3	-245.014	kinase						0.0017	ALAS2,SLC4A1
CKS2	-14.952	kinase						0.0017	CCNB1,CDK1
Collagen type VI		complex						0.0017	CCNB1,CCND1
Phe-Pro-Arg-chloromethyl ketone		chemical - protease inhibitor						0.0017	HMOX1,ICAM1
SLC9A3R2	-405.074	transporter						0.0017	CCND1,SCARB1
TEX11	-3.54	other						0.0017	CCNB1,CCND1
cloprostenol		chemical drug						0.0017	SOCS3,TIMP1
griseofulvin		chemical drug						0.0017	ALAS1,HMOX1
karenitecin		chemical drug						0.0017	CCNB1,CDK1
succinylacetone		chemical - endogenous mammalian						0.0017	ALAS1,HBB
tyrosine kinase		group						0.0017	HMOX1,INSR
LDL		complex		-1.788	bias	-0.518		0.00171	C3,CCND1,CDK1,HAS3,HMOX1,ICAM1,MKI67,PLAU,PSMC5,PTEN,SCARB1,SOCS3	CEBPB,E2F1,EGR1,ESR1,ESR2,FOS,HDAC3,HRAS,IL6,JUN,JUND,Jnk,LDL,MAPK14,MYC,PPARG,SP1,SP3,TP53
BRD2	1.347	kinase		0.762	bias	-0.655		0.00172	ALAS2,HBA1/HBA2,HMOX1,SLC4A1,SOX5
TCF7L2	-141.578	transcription regulator	Inhibited	-3.661	bias	-0.834		0.00177	ATP6V1G1,CASR,CCND1,FBXO32,Foxn3,HSPA2,IRS1,IRS2,MYRF,NCOR2,NFASC,PKD1,RASGEF1B,SLC22A23	FOXO1,FOXO3,INS,TCF7L2
caspase		group						0.00181	CCND1,CD14,CDK1,PTEN	EGR1,EP300,ERBB2,FOS,HDAC1,JUN,Jnk,MYC,PPARG,Rb,TP53,TP63,TP73,caspase
CRTC1	-52.619	transcription regulator						0.00191	PER1,PTEN,TIMP1	CRTC1,EGR1,FOS,JUN,Jnk,MYC,PPARG
miR-143-3p (and other miRNAs w/seed GAGAUGA)		mature microrna						0.00191	PRC1,TAGLN,TOP2A
mir-154		microrna						0.00191	CCND1,HMOX1,PTEN	TP63,caspase,mir-154
NGF	-70.683	growth factor		-1.735	bias	-0.588		0.00191	AKR1B10,CCND1,CDK1,CDK5R1,EGR4,FOSL2,GSK3B,HMOX1,PTEN,TNFRSF12A,TRIO	BRCA1,CDKN2A,EGR1,EP300,ESR2,FOS,HDAC3,JUN,JUND,Jnk,MYC,NGF,PPARG,RNA polymerase II,SP1,TP63,caspase
butyric acid		chemical - endogenous mammalian		1.399		-0.091	1.72	0.00191	ALOX15,CCNB1,CCND1,CDK1,FYN,HBA1/HBA2,HBB,ICAM1,IRS1,MKI67,PLAU,PRDX1,PRKAR2A,PTEN,SOCS3,TIMP1,TOP2A	CEBPA,CEBPB,E2F1,E2F4,E2f,ESR1,FOS,FOXM1,IL6,JUN,LY294002,MAPK14,MYC,PPARG,SMAD7,SP1,SP3,TGFB1,TP53,butyric acid
CEBPA	-94.378	transcription regulator		-1.432	bias	-0.322	-0.286	0.00201	AKR1B10,BHMT,C3,CCND1,CD14,DHFR,FOXO1,GSK3B,HDAC4,HMGA1,HMOX1,ICAM1,INSR,IRS1,IRS2,SOCS3,TET2	BRCA1,CDKN2A,CEBPA,E2F2,E2f,EP300,ESR2,FOS,FOXO1,HDAC1,HDAC3,Histone h4,JUN,JUND,MYC,NFE2L2,PPARA,PPARG,RNA polymerase II,SP1,TP53,TP73
grape seed extract		chemical drug						0.00204	CCNB1,CCND1,MKI67,PLAU
mir-193		microrna		1	bias	0.702		0.00204	CD151,FAT1,PLAU,PTEN
cycloheximide		chemical reagent		0.598		0.116	0.224	0.00212	BMP1,BRCA1,CCND1,EEF1D,FOSL2,HMOX1,ICAM1,IRS2,KSR2,NR2C2,PLAU,SCARB1,SOCS3,TIMP1,TK1	BRCA1,CEBPA,CEBPB,EGR1,EP300,ERK1/2,ESR2,FOS,HDAC3,JUN,JUND,Jnk,MAPK14,MYC,PGR,PPARG,SP1,SP3,TP53,cycloheximide,prostaglandin E2
EBF1	-47.236	transcription regulator		-1.969	bias	-0.67		0.00212	AKT3,FOXO1,GSK3B,INPPL1,INSR,IRS1,PRKAR2A,SOCS3	BRCA1,CDKN2A,CEBPA,EBF1,EP300,JUN,MYC,PPARG,RNA polymerase II
RAS		group		-1.044	bias	-0.613		0.00212	CCND1,CHD5,HMGA1,HMOX1,PLAU,PRDX1,PTEN,UPP1	EGR1,ERK,ESR1,ESR2,FOS,HDAC3,JUN,JUND,Jnk,MAP3K1,MAPK14,MYC,PPARG,RAS,SP1,SP3,TP53,estrogen receptor
Ca2+		chemical - endogenous mammalian	Inhibited	-2.289	bias	-0.515		0.0022	CASR,CCND1,CRY1,FOSL2,GUCY1A2,ICAM1,IRS2,Nes,PER1,PTTG1,SCARB1,TAGLN	APP,CEBPB,Ca2+,EGR1,ESR1,FOS,FOXO1,FOXO3,HDAC1,HDAC3,INS,JUN,MAPK14,PPARG,RHOA,SP1,SP3,TP53,YAP1,estrogen receptor
SPI1	-167.013	transcription regulator		-0.314	bias	-0.369	0.654	0.0022	ARID1A,CCNB1,CCND1,CD14,CDK1,CSF2RB,FOXO1,IFITM3,MRC1,PTEN,SNU13,TK1	BRCA1,CDKN2A,CEBPB,E2F1,E2F2,E2F3,E2F4,EP300,ESR1,ESR2,FOS,HDAC1,HDAC3,Histone h3,IL6,JUN,JUND,MYC,PPARG,RNA polymerase II,SP1,SPI1,TP53,TP73
ID3	-3125.61	transcription regulator		0.563		0.061	0.391	0.00226	CCNB1,CDK1,CDKN2C,CSF2RB,EGR4,FOXO1,ICAM1,SOCS3,SOX5,ZBTB16	CEBPB,ESR1,ID3,IL6,JUN,MYC,TCF3,TP53
NFkB (family)		group						0.00232	CCND1,NCAM1,PTEN
PRDX2	-631.397	enzyme						0.00232	CCND1,FOXO1,ICAM1	CEBPA,CEBPB,Ca2+,ERK,ERK1/2,ESR1,FOS,Ikb,JUN,MYC,PGR,PRDX2,SP1,TP53,estrogen receptor
epothilone B		chemical drug						0.00232	CDK1,MKI67,TOP2A	E2F1,E2F4,E2f,FOXM1,MYC,TP53,epothilone B
miR-503-5p (miRNAs w/seed AGCAGCG)		mature microrna						0.00232	AGO1,CCND1,CCNF
prostaglandin A2		chemical - endogenous non-mammalian						0.00232	CCND1,HMOX1,ICAM1	CEBPA,E2F1,EGR1,ERK,ESR1,FOS,FOXO1,JUN,Jnk,MYC,NR1H3,PPARA,PPARG,SP1,TP53,estrogen receptor,prostaglandin A2
IL3		cytokine		-1.89	bias	-0.661		0.00233	CCND1,CD14,CD63,FOSL2,GPRIN1,HBA1/HBA2,HSPA2,ICAM1,MCM5,RPL5,SOCS3,SOX5,SPEN,TK1	CEBPB,E2F2,FOS,FOXO1,FOXO3,Histone h3,IL3,JUN,JUND,MTOR,NFE2L2,RNA polymerase II,SP1
MYD88	-26.527	other		-1.013	bias	-0.85		0.00233	C3,CD14,FBXO32,HMOX1,ICAM1,MKI67,MRC1,Nes,SCARB1,SOCS3,TIMP1,ZC3H12C	CEBPB,EGR1,ESR1,FOS,FOXO1,FOXO3,IFNG,IL6,JUN,Jnk,MYC,MYD88,PI3K (complex),PPARG,SMAD7,SP1,TGFB1,TP53
BNIP3L	-5949.08	other		1.342		0.245	0.793	0.00241	ALAS2,ANK1,NUF2,SGO1,TOP2A
miR-34a-5p (and other miRNAs w/seed GGCAGUG)		mature microrna	Activated	2.209	bias	0.946		0.00241	CCND1,CDK1,DHFR,ICAM1,TAGLN
RETNLB		other		-0.343	bias	-0.875		0.00244	BMP1,IRS1,IRS2,PTEN,TIMP1,UBE2C
sirolimus		chemical drug		0.749	bias	0.484	-1.294	0.00244	ATP6V1G1,CCND1,CCNF,CD151,CDK1,HMOX1,ICAM1,INSR,IRS1,IRS2,LGALS3,MRC1,NCAM1,PCDH1,PLAU,RPL5,SOCS3,TIMP1,TOP2A	CDKN2A,CEBPA,CEBPB,E2f,EGR1,ESR2,FOS,FOXO1,HDAC3,IFNG,JUN,JUND,Jnk,MYC,PPARA,PPARG,SP1,TP53,TP73,sirolimus
SB203580		chemical - kinase inhibitor	Activated	2.423	bias	0.787		0.00246	BPGM,C3,CCNB1,CCND1,CDK1,CDK5R1,DCHS1,HAS3,HMOX1,ICAM1,IQSEC1,PLAU,PRDX1,SOCS3,TAGLN,TIMP1,XYLT1	CEBPB,CHUK,E2F1,ERK,ESR1,ESR2,FOS,FOXO3,HDAC3,Ikb,JUN,JUND,MAPK14,MYC,NFE2L2,SB203580,SP1,SP3,TP53,estrogen receptor
CD24		other	Inhibited	-2.236	bias	-0.858		0.00251	DEPDC1B,EDEM3,ICAM1,PLAU,SLC4A4,SMC4,TOP2A
CDC42		enzyme		-0.849	bias	-0.453	0.047	0.00256	CCND1,SCARB1,SOX5,UBE2C	CDC42,ESR1,FOXO1,MYC,PAK1,PPARG,RHOA,YAP1,estrogen receptor
EWSR1		other		-1.982	bias	-0.885		0.00256	CCND1,CDK1,NUSAP1,TOP2A
PAK1	-192976	kinase						0.00256	CCNB1,CCND1,CTSD,SCARB1	BRCA1,CDKN2A,E2f,ESR1,ESR2,FOS,JUN,MAPK14,MYC,PAK1,SMARCE1,SP1,SP3,TP53,TP73
TFDP1	-354.818	transcription regulator						0.00256	CCND1,CDK1,CDKN2C,DHFR	CARM1,E2F1,E2F2,E2F3,E2f,MYBL2,MYC,Rb,TFDP1,TP53
IGF2	-245.562	growth factor						0.00261	Anp32a,CCND1,CDK1,CRY1,FABP7,MCM5,PTEN,SOCS3,UHRF1	AR,E2F2,E2F3,E2F4,EGR1,ESR2,FOS,FOXM1,HDAC1,HDAC3,HGF,Histone h4,IGF2,JUN,JUND,LDL,MYC,PPARA,TP63,caspase
plicamycin		chemical drug		1.628	bias	0.386	0.631	0.00278	FYN,HDAC4,HMOX1,KCNA3,SOCS3,TIMP1,XYLT1	CEBPB,EGR1,ESR1,HDAC1,HDAC3,SP1,SP3,TP53,plicamycin
alpha-amanitin		chemical toxicant						0.00279	CCND1,CTSD,HBB
miR-205-5p (and other miRNAs w/seed CCUUCAU)		mature microrna						0.00279	INPPL1,NCOR2,PTEN
BCAR3	-68.306	other						0.00279	CCND1,IRS1	BCAR3,ERK,ESR1,JUN,MYC,TP53,estrogen receptor
CDH16	-15.922	enzyme						0.00279	CCNB1,CCND1
Cathepsin		group						0.00279	CCND1,MKI67
DAB1	-91522.3	other						0.00279	DCC,FABP7
HYAL1	-4.106	enzyme						0.00279	CCNB1,CDK1
ISX	1.039	transcription regulator						0.00279	CCND1,SCARB1
RNF187	-2764.78	enzyme						0.00279	CCND1,CDK1	ESR2,FOS,HDAC3,JUN,JUND,MYC,RNF187
SMPD3	-661.641	enzyme						0.00279	FOXO1,ICAM1	E2F1,EGR1,FOXO1,FOXO3,JUN,MYC,PI3K (complex),PPARG,SMPD3,SP1
URI1	-542.975	transcription regulator						0.00279	CCNB1,CDK1
miR-873-5p (and other miRNAs w/seed CAGGAAC)		mature microrna						0.00279	MKI67,PTEN
mir-637		microrna						0.00279	CCND1,FOXO1
olmesartan		chemical drug						0.00279	ICAM1,SCARB1
opioid		chemical drug						0.00279	HMOX1,PLAU
scoparone		chemical - endogenous non-mammalian						0.00279	CCND1,SOCS3
MAPKAPK2	-312.037	kinase		-1.387	bias	-0.499	-0.28	0.00282	ICAM1,MRC1,PLAU,TOP2A,ZC3H12C	CEBPB,ESR1,FGF2,FOS,FOXO3,IL6,JUN,MAPKAPK2,MYC,RUNX2,TP53
luteolin		chemical drug		1.953	bias	0.617		0.00282	CCND1,HMOX1,ICAM1,IRS1,MTDH	BRCA1,CEBPB,EGR1,EP300,ERK,ESR1,FOS,FOXO1,FOXO3,IL6,JUN,Jnk,MYC,PI3K (complex),PPARG,SP1,TP53,estrogen receptor,luteolin,prostaglandin E2
Ins1		other		-0.321	bias	-0.36	0.842	0.00291	ALAS1,BPGM,CCND1,DHFR,INSR,IRS1,IRS2,PER1,PTEN,SOCS3,THRSP,TIMP1,TK1	CEBPA,CEBPB,EP300,ESR1,FOXO1,FOXO3,IGF1,IL6,Ins1,JUN,MTOR,MYC,PIK3CA,PPARG,SP1,TP53
MTOR	-303.964	kinase		-0.306	bias	-0.274	0.584	0.00294	CCND1,DDAH2,DHFR,FBXO32,HBA1/HBA2,IRS1,IRS2,NCAM1,NEURL1B,PRKAR2A,PTEN,SOCS3,TK1,UBE2C	AKT1,CEBPA,CEBPB,EGR1,EP300,ESR1,FOXM1,FOXO1,FOXO3,IL6,IRS1,JUN,MTOR,MYC,PPARG,TP53,sirolimus
ritonavir		chemical drug						0.00304	ALAS1,BMP1,ECT2,ICAM1,NUF2,SLC39A10,STIL,TESMIN
PI3K (family)		group		0.742	bias	-0.456	1.92	0.00308	AKR1B10,CTSD,FBXO32,FOXO1,HMOX1,PTEN,SCARB1	AKT1,CDKN2A,CEBPB,E2F1,E2f,EGR1,EP300,ESR1,ESR2,FOXO1,FOXO3,JUN,MYC,NFE2L2,PGR,PI3K (family),PPARG,SP1,TP53,TP73,beta-estradiol
ANGPT2	-19254.5	growth factor		-1.491	bias	-0.696		0.00311	FKBP10,GSK3B,HDAC4,HMOX1,HSPA2,ICAM1,PLAU,RFC2,RPA2,TNFRSF12A	ANGPT2,CREB1,EGR1,EP300,ERK,ESR1,ESR2,FOS,FOXO1,HDAC3,JUN,JUND,Jnk,MYC,NFkB (family),PIK3R1,PPARG,TP53,estrogen receptor
lipoxin A4		chemical - endogenous mammalian		0.218	bias	0.296	-0.363	0.00317	CCND1,HMOX1,ICAM1,TIMP1	CEBPB,ERK,ESR1,ESR2,FOS,HDAC3,IL6,JUN,JUND,MAPK14,MYC,PGR,SP1,SP3,TP53,estrogen receptor,lipoxin A4
PSEN1	-245.061	peptidase		0.037		0.103	-0.194	0.00321	Anp32a,ATP5PD,C3,CCND1,CCS,CDK5R1,CTSD,DSCAML1,HBA1/HBA2,INSR,NCAM1,PRC1,RELN,SCARB1,TUBB6	APP,EGR1,FOS,HDAC1,JUN,PSEN1,TP53
GNA15	-44.565	enzyme						0.00323	C3,CP,HMOX1,LGALS3,MCFD2,TAGLN,TIMP1	CHUK,E2F1,EP300,ESR1,FOXO3,GNA15,HDAC3,IKBKB,Ikb,TP53,TP63
BARX2	-127.552	transcription regulator						0.0033	NCAM1,SOX5,TIMP1
SEL1L	-716.095	other						0.0033	Nes,PTEN,TIMP1	CEBPA,CEBPB,FOS,FOXO1,Ins1,PPARG,SEL1L
superoxide		chemical - endogenous mammalian						0.0033	HMOX1,ICAM1,TIMP1	CEBPA,CEBPB,CHUK,E2F1,E2F4,E2f,EGR1,ERK1/2,ESR1,ESR2,FOS,FOXM1,FOXO3,HDAC3,Ikb,JUN,JUND,Jnk,MYC,PGR,PPARG,TP53,superoxide
CDK4	-1921.7	kinase						0.00331	BRCA1,CDCA8,CDKN2C,CEP55,DHFR,KIF2C,KIF4A,TPX2	CDK4,CDKN1A,E2F4,E2f,HDAC1,MYC,Rb,TP53
NFE2L2	-354.569	transcription regulator		-1.556	bias	-0.617		0.00341	AKR1B10,ALAS1,ALAS2,BHMT,BRCA1,CDKN2C,CTSD,HMOX1,ICAM1,MCFD2,PRDX1,RELN,SCARB1,SLC38A1,SOCS3,THRSP	26s Proteasome,E2F1,ID2,ID3,JUN,MYC,MYD88,NFE2L2,PGR
CTF1	-148.709	cytokine						0.0035	IRS1,SOCS3,TAGLN,TIMP1	CTF1,EGR1,ERK,ESR1,FOS,JUN,Jnk,MYC,PPARG,TP53,estrogen receptor
GPS2	-161.899	transcription regulator		1.467	bias	0.78		0.00353	CCND1,CD14,FOXO1,HEBP1,XYLT1	CEBPA,FOXO1,GPS2,JUN,PPARA,PPARG,SP1
CHUK	-2056.71	kinase		-1.854	bias	-0.766		0.00356	AMPD3,C3,CCNB1,CCND1,CP,HMOX1,ICAM1,PLAU,SOCS3,TK1	BRCA1,CHUK,E2F2,EP300,ESR1,ESR2,FOXO3,HDAC3,Histone h3,IKBKB,Ikb,MYC,PPARG,RNA polymerase II,RUNX2,SMARCE1,SP1,TP53,TP63
INSR	-54.149	kinase	Inhibited	-2.421	bias	-0.748		0.00361	Anp32a,ATP5PD,CCND1,CDK1,CDKN2C,CRY1,DCTN4,Foxn3,INSR,IRS1,MCM5,RPL5,SCARB1,SOCS3,UHRF1	APP,CEBPA,CEBPB,EGR1,FOS,FOXO1,FOXO3,HDAC1,IGF2,INS,INSR,IRS1,Ins1,JUN,PPARG,TP53
BRCA1	-16.324	transcription regulator	Activated	2.383	bias	-0.289	3.072	0.00381	BRCA1,CASR,CCNB1,CCND1,CTSD,FOXO1,HBB,HMOX1,PTEN	BRCA1,CDKN2A,E2F1,E2F4,E2f,EGR1,ESR1,ESR2,FOS,FOXM1,JUN,Jnk,MAPK14,MYC,PPARG,SMARCE1,SP1,SP3,TP53,TP73
CDK5R1	-41.63	kinase						0.00387	CD14,CD63,MIB1
CTBP2	-367.537	transcription regulator						0.00387	CCND1,HBB,PTEN
GAS5		other						0.00387	CCNB1,CCND1,CDK1
HNF1A-AS1		other						0.00387	CEP55,KIF2C,UBE2C
IL31		other						0.00387	CCNB1,CDK1,SOCS3	CEBPA,CEBPB,ERK1/2,ESR1,FOS,FOXO1,FOXO3,IL31,IL6,JUN,MYC,PGR,PI3K (complex),SP1,TP53
metyrapone		chemical drug						0.00387	ALAS1,ICAM1,SCARB1
miR-486-5p (and other miRNAs w/seed CCUGUAC)		mature microrna						0.00387	FOXO1,PTEN,SLC4A8
Histone h4		group						0.00391	CCND1,CDK1,DHFR,ICAM1,KIF1A,NLGN1,SOCS3,TAGLN	CARM1,E2F1,E2F2,E2F3,E2F4,HDAC1,Histone h4,MYC,TP53,TP73
rifampin		chemical drug						0.00391	ALAS1,BMP1,CD14,ECT2,NUF2,SLC39A10,STIL,TESMIN
NLRP3	-84.989	other		1.342		0.06	1.208	0.00392	BRCA1,CDCA8,HMOX1,KIF1A,MRC1,PTTG1
4-hydroxytamoxifen		chemical drug		-0.684	bias	-0.479	0.707	0.00395	C3,CCND1,CTSD,FOSL2,FOXO1,HEBP1,MKI67,NCOR2,PTTG1	4-hydroxytamoxifen,BRCA1,CDKN2A,EP300,ESR1,ESR2,FOXM1,GPS2,JUN,MYC,PPARG,RNA polymerase II,SMARCE1,SP1,TP53
E2F6	-130.743	transcription regulator						0.00407	BRCA1,DCTN4,DHFR,MCM5,RPA2	E2F1,E2F2,E2F6,E2f,Rb,TFDP1,TP53
CDH13	-918.576	other						0.00414	AKT3,CCND1
CIMO		chemical reagent						0.00414	CCND1,ICAM1
HAS1	-108.077	enzyme						0.00414	CCNB1,CDK1
RHEB	-9365.92	enzyme						0.00414	IRS1,IRS2	FOXO1,FOXO3,IRS1,MTOR,RHEB
SNIP1	-9.465	other						0.00414	CCNB1,CCND1
miR-9-3p (and other miRNAs w/seed UAAAGCU)		mature microrna						0.00414	CAMTA1,HDAC4
zofenopril		chemical drug						0.00414	HMOX1,TIMP1
CARM1	-1060.24	transcription regulator						0.00425	C3,CCNB1,DHFR,ICAM1	BRCA1,CARM1,CEBPA,CEBPB,ESR1,ESR2,FOS,JUN,MYC,PPARG,RNA polymerase II,SMARCE1,TP53
HRAS	-2123.63	enzyme		-0.553	bias	-0.287	0.382	0.00431	BMP1,CCNB1,CCND1,CDK1,FAT1,FOSL2,FOXO1,HMOX1,ICAM1,NCOR2,PLAU,PTEN,SBF2,SESN3,SOCS3,SOX5,TACC3,TAGLN,TENM3,TK1,TOP2A	CHUK,CREB1,E2F1,EP300,ESR1,FOS,FOXO1,FOXO3,HDAC3,HRAS,IKBKB,Ikb,JUN,MAPK14,MYC,NFkB (family),PI3K (complex),PIK3R1,SP1,SP3,TP53,TP63
hemin		chemical - endogenous mammalian		0.949		-0.088	1.157	0.00438	CCND1,HBA1/HBA2,HBB,HEBP1,HMOX1,MRC1	CEBPB,EGR1,FOS,JUN,JUND,Jnk,MYC,NFE2L2,PPARG,SP1,hemin
RPA1	-287.849	other						0.0045	FOCAD,PCNX1,TANC2
miR-23a-3p (and other miRNAs w/seed UCACAUU)		mature microrna						0.0045	FBXO32,PLAU,PTEN
mir-486		microrna						0.0045	FOXO1,PTEN,SLC4A8
salvin		chemical toxicant						0.0045	CCND1,CD14,CDK5R1	ESR2,FOS,HDAC3,JUN,JUND,MYC,salvin
CREB1	-84.986	transcription regulator	Inhibited	-2.058	bias	-0.327	-0.749	0.00454	AKT3,ALAS1,ARHGAP35,CCNB1,CCND1,CDCA8,EGR4,HMOX1,IRS2,MCM5,MDGA1,MKI67,MRC1,NEURL1B,PER1,RASGEF1B,S1PR3,SV2C,UPP1
EIF3E	-7641.73	other		0.655	bias	0.426	-0.182	0.00466	CCND1,CCNF,CDCA8,PLAU
TSLP	-5.111	cytokine						0.00466	CD63,ICAM1,MKI67,TIMP1	CEBPB,CREB1,CSF2,EGR1,ESR1,FOS,IL6,Ikb,JUN,Jnk,MYC,PPARG,Rb,TP53,TSLP
eflornithine		chemical drug	Activated	2		-0.047	2.095	0.00466	C3,CDK1,DHFR,LGALS3
RUNX2	-117.25	transcription regulator		-0.676	bias	-0.468	0.54	0.00471	CCND1,LGALS3,MKI67,PLAU,SOX5,TAGLN,TIMP1	CDKN1A,E2F4,E2f,MYC,RUNX2,Rb,TP53
staurosporine		chemical - kinase inhibitor		0.853		0.177	0.419	0.00471	CCND1,HMOX1,ICAM1,KCNA3,PLAU,PRDX1,TK1	CHUK,CREB1,E2F1,EGR1,EP300,ESR1,ESR2,FOS,FOXO1,FOXO3,HDAC3,HRAS,Ikb,JUN,JUND,Jnk,MYC,NFkB (family),PIK3R1,PPARG,TP53,staurosporine
GATA1		transcription regulator		0.388	bias	-0.365	1.572	0.00476	ALAS2,ANK1,BACH2,CCND1,CDKN2C,HBA1/HBA2,HBB,MCM5,SLC4A1,TANC2,TOP2A,UHRF1	E2F2,GATA1,Histone h3,RNA polymerase II,SP1
Ige		complex		-1.943	bias	-0.712		0.00477	ALAS1,C3,FYN,HBA1/HBA2,HIP1R,HMOX1,ICAM1,PRDX1,RAPGEF1,SCARB1,SOCS3,TNFRSF12A,TUBB6	CEBPB,EGR1,EP300,ESR1,ESR2,FOS,FOXO3,HDAC3,IKBKB,IL6,Ige,Ikb,JUN,JUND,Jnk,MYC,NFE2L2,PPARG,SP1,TP53,TP63
PI3K (complex)		complex		-0.788	bias	-0.654		0.00489	CCNB1,CCND1,CDK5R1,CTSD,FBXO32,FOXO1,HAS3,HMOX1,ICAM1,MRC1,SOCS3,TAGLN	BRCA1,CEBPA,CEBPB,EGR1,EP300,ERK,ESR1,FOS,JUN,Jnk,LY294002,MAPK14,MYC,PI3K (complex),PPARG,SP1,SP3,TP53,estrogen receptor,prostaglandin E2
ESR2	-17.515	ligand-dependent nuclear receptor		0.315		-0.155	0.717	0.00503	ANK1,C3,CCND1,CDK5R1,CTSD,FOXO1,HEBP1,HSPA2,MKI67,PLAU,PTEN,RELN,SCARB1,SOCS3,TENM4,THRSP,TIMP1	4-hydroxytamoxifen,BRCA1,CEBPA,CEBPB,EP300,ERK1/2,ESR1,ESR2,FOS,FOXM1,FOXO1,GPS2,JUN,MYC,PGR,PPARA,PPARG,SMARCE1,SP1,TP53,beta-estradiol
EGR1	-323.726	transcription regulator		-1.58	bias	-0.695		0.00505	CCND1,CDK5R1,FYN,HMOX1,ICAM1,PLAU,PTEN,SV2C,TIMP1	CEBPB,E2F1,EGR1,ERK,ESR1,ESR2,FOS,HDAC3,JUN,JUND,MAPK14,MYC,PPARG,SMAD7,SP1,SP3,TGFB1,TP53,estrogen receptor
benzyl isothiocyanate		chemical - endogenous non-mammalian		1.981		0.237	1.512	0.00509	CCNB1,CCND1,CDK1,ICAM1	CEBPB,E2F1,EGR1,ESR1,FOS,FOXM1,FOXO1,FOXO3,HDAC3,JUN,Jnk,MYC,PPARG,SP1,TP53,benzyl isothiocyanate
AR	-2.024	ligand-dependent nuclear receptor		-0.853	bias	-0.585		0.00513	BUB1,BUB1B,C3,CCND1,DCTPP1,FABP7,KIF2C,NUSAP1,PER1,PLAU,PTEN,S1PR3,TMEM158,TNFRSF12A,TPX2,UBE2C,ZBTB16	AR,CEBPA,CEBPB,CREB1,EGR1,EP300,ERBB2,ERK1/2,ESR2,FOS,HDAC1,HDAC3,JUN,JUND,Jnk,MYC,PGR,PPARG,Rb,TP53,dihydrotestosterone
INS	3.258	other		0.828		-0.139	1.154	0.00516	CCND1,FOSL2,FOXO1,ICAM1,INSR,IRS1,IRS2,SDHC	CEBPB,E2F1,EGR1,ERK,ESR1,ESR2,FOXO1,IGF1,INS,IRS1,JUN,MYC,PGR,PPARG,SP1,TP53,estrogen receptor,progesterone
ACKR1		g-protein coupled receptor						0.00518	ICAM1,MYO5A,TNKS
FGFR4	-30.187	kinase						0.00518	CCND1,CDK1,PLAU	CEBPA,CEBPB,EGR1,ERK,ERK1/2,ESR1,FGFR4,FOS,JUN,Jnk,MYC,PGR,PPARG,TP53,estrogen receptor
TSH		complex		-0.796	bias	-0.481	0.221	0.00532	CCND1,FOXO1,INSR,PTEN,SOCS3	CEBPA,CEBPB,E2F1,EGR1,ERK1/2,ESR1,ESR2,FOS,FOXO1,FOXO3,HDAC3,HRAS,JUN,JUND,Jnk,MTOR,MYC,PGR,PPARG,TP53,TSH
okadaic acid		chemical toxicant		-0.946	bias	-0.273	-0.289	0.00542	CCND1,CDK1,FOSL2,IRS1,THRSP,TK1	AKT1,CEBPA,CEBPB,EP300,ERK,ESR1,FOS,FOXO1,FOXO3,HDAC1,Ins1,JUN,MYC,NR2C2,PPARG,SPI1,TP53,estrogen receptor,okadaic acid
uric acid		chemical - endogenous mammalian		1.633		-0.129	1.949	0.00542	BRCA1,CDCA8,HMOX1,ICAM1,KIF1A,PTTG1	ESR2,FOS,HDAC3,JUN,JUND,MYC,uric acid
CD2	-192.671	transmembrane receptor						0.00555	CCNB1,CCND1,ICAM1,PTEN	CD2,ERK,ESR1,FOS,JUN,MAPK14,MYC,SP1,SP3,TP53,estrogen receptor
EP400	-112.067	other	Inhibited	-2	bias	-0.784		0.00555	CCNF,CDCA3,SGO1,UHRF1
IRS2	-54.692	enzyme		0		-0.142	0.284	0.00555	CCND1,HMOX1,IRS1,THRSP	AKT1,CEBPA,CEBPB,E2F1,EGR1,EP300,ERK,ESR1,FOS,FOXO1,FOXO3,IRS1,IRS2,Ins1,JUN,MYC,PPARG,TP53,estrogen receptor
fasudil		chemical drug		0	bias	0.384	-0.76	0.00555	CD14,ICAM1,MRC1,TAGLN
5-azacytidine		chemical drug	Inhibited	-2.157	bias	-0.795		0.00557	FYN,GSK3B,IRS2,MECP2,NTRK3,PLAU,SOCS3,UPP1
FGF1	-13.316	growth factor		0.519		0.179	0.057	0.00562	AKR1B10,CCND1,HMOX1,ICAM1,IRS1,MKI67,TNFRSF12A	CEBPA,CEBPB,ERK,ERK1/2,ESR1,FGF1,FGF2,FOS,FOXO3,IL6,JUN,MYC,PGR,RUNX2,TCF4,TP53,estrogen receptor
FGF2	-1408.26	growth factor	Inhibited	-2.196	bias	-0.479	-0.372	0.00564	AKR1B10,CCND1,FOXO1,GSK3B,ICAM1,IRS1,MKI67,Nes,PLAU,PTTG1,SOCS3,TAGLN,TIMP1,TNFRSF12A,TOP2A	CEBPA,CEBPB,EGR1,ERK1/2,ESR1,FGF2,FOS,IL6,JUN,Jnk,MAPK14,MYC,PGR,PPARG,RUNX2,SP1,SP3,TP53
HDAC3	-253.334	transcription regulator		1.941		0.237	1.482	0.0057	CCNB1,CCND1,HMOX1,ICAM1,PTEN,TAGLN	CEBPA,E2F2,ESR1,FOXO1,HDAC1,HDAC3,Histone h3,Histone h4,JUN,MYC,PPARA,PPARG,RNA polymerase II,RUNX2,SMAD7,SP1,TGFB1
APC (complex)		complex						0.00573	CCNB1,UBE2C	APC (complex),CARM1,E2F3,TP53
ASCL2	-13.793	transcription regulator						0.00573	CCNB1,CTSD
CKS1B	-87.262	kinase						0.00573	CCNB1,CDK1	CDKN1A,CKS1B,E2F4,E2f,FOXM1,MYC,Rb,TP53
N-methyl mesoporphyrin IX		chemical reagent						0.00573	CCNB1,HMGA1
P2RY4	-141.542	g-protein coupled receptor						0.00573	ICAM1,TIMP1
SNW1	-741.986	transcription regulator						0.00573	CCND1,PLAU
TNIK		kinase						0.00573	CCND1,GSK3B
TRKC-miR2		other						0.00573	APC2,CCND1
WNT2	-13.206	cytokine						0.00573	GSK3B,TK1
anethole		chemical - endogenous non-mammalian						0.00573	PLAU,TIMP1
copper sulfate		chemical drug						0.00573	CCS,HMOX1
cyclosporin		biologic drug						0.00573	CCND1,ICAM1
miR-494-3p (miRNAs w/seed GAAACAU)		mature microrna						0.00573	HMOX1,PTEN
sanguinarine		chemical - endogenous non-mammalian						0.00573	HMOX1,TIMP1	ERK,ESR1,JUN,MYC,TP53,estrogen receptor,sanguinarine
PPARA	-912.846	ligand-dependent nuclear receptor		0.01	bias	-0.26	0.663	0.0058	C3,CCNB1,CCND1,CD63,CDK1,CDKN2C,HMOX1,IFITM3,KIF2C,KIF4A,MKI67,PRC1,SCARB1,SMC4,TOP2A,ZNF236	CEBPA,CEBPB,E2F1,E2F2,E2f,ERK1/2,ESR1,FOS,FOXO1,IL6,JUN,MYC,NFE2L2,NR1H3,PGR,PPARA,PPARG,Rb,SP1,TFDP1,TP53
palmitic acid		chemical - endogenous mammalian		-0.19	bias	-0.386	0.95	0.0059	FBXO32,FOXO1,HMOX1,ICAM1,INSR,IRS1,IRS2,PTEN,SCARB1,SOCS3	CEBPA,CEBPB,E2F1,EGR1,FOS,FOXO1,FOXO3,INS,IRS1,JUN,Jnk,MYC,PPARG,RNA polymerase II,palmitic acid
GRN	-174.518	growth factor						0.00593	CCND1,CTSD,ICAM1	CEBPA,CEBPB,E2F1,ERK1/2,FOS,FOXO1,GRN,HDAC3,JUN,MYC,PGR,TP53,hydrogen peroxide
JUN/JUNB/JUND		group						0.00593	C3,HMOX1,PTEN	FOS,JUN,JUN/JUNB/JUND,MAPK14,SP1,SP3,TP53
NFIX	-40.223	transcription regulator						0.00593	ALAS1,CCND1,NFIX
TRPC1	-909.783	ion channel						0.00593	CCND1,FOXO1,S1PR3	CEBPA,CEBPB,ERK1/2,FOS,JUN,PGR,TRPC1
TEAD1	-214.997	transcription regulator		-1.195	bias	-0.736		0.00603	CCND1,GSK3B,KAZN,SAMD5,TAGLN
silibinin		chemical drug	Activated	2.166	bias	0.653		0.00603	CCNB1,CCND1,CDK1,GSK3B,PLAU	CDKN1A,CEBPA,CEBPB,CHUK,CREB1,E2F1,E2F4,E2f,EP300,ERK1/2,ESR1,FOS,FOXM1,FOXO3,HDAC3,Ikb,JUN,MAPK1,MYC,PGR,Rb,SP1,TP53,silibinin
4-hydroxynonenal		chemical toxicant		1.131	bias	-0.254	1.634	0.00604	CCNB1,CDK1,ICAM1,PTEN	4-hydroxynonenal,CEBPB,EGR1,ESR1,FOS,FOXO1,FOXO3,IL6,JUN,Jnk,MYC,PI3K (complex),PPARG,SMAD7,SP1,TGFB1,TP53
PIK3CG	-57054.1	kinase		-0.152	bias	-0.498	0.835	0.00604	FOSL2,HMOX1,ICAM1,TK1	CEBPB,Ca2+,ERK,ESR1,FOS,FOXO1,FOXO3,INS,Ikb,JUN,MYC,PIK3CG,SP1,TP53,estrogen receptor
GATA6	1.154	transcription regulator		-1.087		-0.01	-1.06	0.00618	ALOX15,BMP5,CDCA8,HBA1/HBA2,HYAL1,MRC1,NUSAP1,TAGLN,THRSP
olanzapine		chemical drug		-0.059	bias	-0.282	0.621	0.0063	CTRB2,GSK3B,HBA1/HBA2,HMOX1,RELN,SLC38A1
TET2	-65.39	enzyme		-1.89	bias	-0.437	-0.733	0.00638	AGAP1,FOSL2,IFITM3,PXDC1,TIMP1,XYLT1,ZBTB16
ITGB3	-17728	transmembrane receptor						0.00642	CDK1,KMT2A,PLAU,SDHC,TIMP1	CEBPA,CEBPB,E2F1,E2F4,E2f,ERK1/2,ESR1,FOS,FOXM1,IL6,ITGB3,JUN,MYC,PGR,TP53
ILK	-180.042	kinase						0.00656	CCND1,DHFR,GSK3B,SLC4A1
streptozocin		chemical drug		0.278		-0.18	0.805	0.00664	CASR,FBXO32,HMOX1,ICAM1,INSR,IRS1,IRS2,LGALS3,NTRK3,PTEN	AKT1,CEBPB,EGR1,EP300,ESR1,FOS,FOXO1,FOXO3,IFNG,IGF1,JUN,JUND,LDL,MTOR,PPARA,PPARG,SP1,TP53,streptozocin
Fibrin		complex						0.00673	ICAM1,PLAU,TAGLN	CEBPA,CEBPB,ERK1/2,FOS,Fibrin,JUN,PGR
PDGF-DD		complex						0.00673	GSK3B,TNFRSF12A,TUBB6
miR-18a-5p (and other miRNAs w/seed AAGGUGC)		mature microrna						0.00673	CCND1,PTEN,WNK2
NRG1	-8463.36	growth factor	Inhibited	-2.035	bias	-0.532		0.00683	BRCA1,CCND1,CDKN2C,CKS2,HMGA1,HMOX1,NCOR2,PLAU,SHCBP1,TK1,TOP2A	BRCA1,EGF,EGR1,ERBB3,ERK,ESR1,ESR2,FOS,JUN,Jnk,MYC,NFkB (family),NRG1,PGR,PPARG,RAS,TP53,estrogen receptor
TGFBR2	-70.889	kinase		-1.23		-0.135	-0.879	0.00726	ALOX15,BMP5,CCND1,CD14,ICAM1,SOCS3,TAGLN,TIMP1,TNFRSF12A	CEBPB,ESR1,FOS,IFNG,JUN,MYC,PPARG,SMAD7,SP1,TGFB1,TGFBR2
lactacystin		chemical - protease inhibitor		-1.186	bias	-0.388	-0.039	0.00726	BRCA1,CCND1,CTSD,FOXO1,HBB,HMOX1,IRS1,IRS2,PTEN	AKT1,BRCA1,CEBPA,CEBPB,EP300,ESR1,ESR2,FOXO1,FOXO3,IRS1,JUN,MYC,PGR,PPARA,PPARG,SMARCE1,SP1,TP53,estrogen receptor,lactacystin
NS-398		chemical reagent		1.914	bias	0.591		0.00729	ALOX15,CCNB1,CCND1,FAT1,ICAM1,PRDX1	BRCA1,EGR1,EP300,ESR1,ESR2,FOS,JUN,MAPK14,NS-398,PGR,PPARG,SP1,SP3,TP53,estrogen receptor,progesterone,prostaglandin E2
cephaloridine		chemical drug		-0.896	bias	-0.568		0.00729	AKR1B10,ALAS1,CCNB1,HMOX1,MCM5,TNFRSF12A
ESR1	-1116.28	ligand-dependent nuclear receptor		-1.091		-0.135	-0.435	0.00745	ABCB9,ANK3,BRCA1,BUB1,BUB1B,C3,CCNB1,CCND1,CDC42BPB,CDCA8,CDK1,CDK5R1,CP,CTSD,FOSL2,FOXO1,HEBP1,HIP1R,HSPA2,HYAL1,ICAM1,IFITM3,INSR,IRS1,IRS2,MKI67,NEB,NLGN1,PLAU,PTEN,PTTG1,SCARB1,SMC4,TESMIN,TRIO	4-hydroxytamoxifen,CEBPA,CEBPB,E2F1,E2F4,E2f,EP300,ESR1,ESR2,FOS,FOXM1,FOXO1,GPS2,IGF1,JUN,MYC,PGR,PPARG,SP1,TP53,beta-estradiol
6-amino-4-(4-phenoxyphenylethylamino)quinazoline		chemical reagent						0.00756	C3,CDK5R1
CITCO		chemical reagent						0.00756	ALAS1,THRSP
GRB10	-1474.88	other						0.00756	IRS1,MRC1
LINC00461		other						0.00756	CCND1,TOP2A
N-Cadherin		group						0.00756	AKT3,CCND1
PNPLA8	-934.374	enzyme						0.00756	FBXO32,HMOX1	CEBPB,EGR1,FOS,FOXO1,FOXO3,JUN,Jnk,MYC,NFE2L2,PNPLA8,PPARG,palmitic acid
POU3F3	-1245.11	transcription regulator						0.00756	CDK5R1,FABP7
S100a7a		other						0.00756	CCND1,MKI67
UCA1		other						0.00756	CCND1,PTEN
carnosol		chemical - endogenous non-mammalian						0.00756	HMOX1,ICAM1	EGR1,EP300,FOS,FOXO3,IKBKB,Ikb,JUN,Jnk,MAPK14,MYC,NFE2L2,PPARG,SP1,SP3,TP53,TP63,carnosol
rhodamine 6G		chemical toxicant						0.00756	CCND1,PRC1
zerumbone		chemical - endogenous non-mammalian						0.00759	CCND1,HMOX1,ICAM1
ETS2	-169.655	transcription regulator		0.555	bias	-0.789		0.00767	BRCA1,GSK3B,HMOX1,ICAM1,PLAU	BRCA1,CDKN2A,CEBPA,CEBPB,E2f,EP300,ERK1/2,ETS2,FOS,JUN,MYC,PGR,PPARG,RNA polymerase II,SP1,TP53,TP73
PTHLH		other						0.00767	CCND1,CDK1,FOSL2,GSK3B,PLAU	E2F1,ESR1,HRAS,JUN,MYC,PTHLH,TP53
tyrphostin AG 1478		chemical - kinase inhibitor	Activated	2.194	bias	0.733		0.00767	CCND1,ICAM1,PLAU,PTTG1,S1PR3	EGF,EGR1,ESR1,FOS,FOXM1,FOXO1,FOXO3,JUN,MYC,PGR,PPARG,RHOA,SP1,TP53,YAP1,estrogen receptor,tyrphostin AG 1478
KLF1	-4447.79	transcription regulator						0.00768	ADD2,ALAS2,CDKN2C,HBB
SPHK1	-4928.17	kinase		-0.958	bias	-0.301	-0.362	0.00768	CCND1,SOCS3,TAGLN,TIMP1	CEBPA,CEBPB,E2F1,EGR1,ERK1/2,ESR1,ESR2,FOS,HDAC3,HRAS,JUN,JUND,Jnk,MYC,PGR,PPARG,SMAD7,SPHK1,TGFB1,TP53
nitrofurantoin		chemical drug		-1.026		-0.12	-0.71	0.00771	C3,CCND1,CP,HMOX1,LGALS3,PRDX1,TIMP1,TNFRSF12A
SNCA	-218.51	enzyme		0.711	bias	-0.325	1.733	0.0079	BRCA1,FABP7,GNG4,GSK3B,KIF1A,KIF4A,KIFC1,PITPNM2,SHISA6,SNX22,SV2C,SYN3
estrogen receptor		group		0.765		0.013	0.724	0.00834	AGO1,AKT3,C3,CCND1,DCHS1,ICAM1,IRS1,PCDH1,PLAU,TIMP1	EGF,ERK,ESR1,ESR2,FOS,HDAC3,JUN,JUND,MAPK14,MYC,PGR,SP1,SP3,TP53,estrogen receptor
F2R	-125.893	g-protein coupled receptor	Inhibited	-2	bias	-0.615		0.00838	AKT3,CCND1,HMOX1,ICAM1,PLAU,TAGLN	CEBPB,CREB1,EGR1,EP300,ESR1,ESR2,F2R,FOS,FOXO1,FOXO3,HDAC3,JUN,JUND,MYC,NFkB (family),PI3K (complex),PIK3R1,PPARG,RHOA,SP1,TP53,YAP1,estrogen receptor
KIT	-345.148	transmembrane receptor						0.00838	CD63,CSF2RB,HMOX1,ICAM1,LGALS3,SOCS3	EGR1,FOS,FOXO1,FOXO3,JUN,Jnk,KIT,MYC,PDGF BB,PI3K (complex),PPARG,SP1
TFAP2A	-23.178	transcription regulator		-0.152		0.122	-0.395	0.00838	FREM2,MCM5,PLAU,PRDX1,SESN3,TIMP1
PD98059		chemical - kinase inhibitor		1.462	bias	0.594		0.0084	C3,CCNB1,CCND1,CD14,CDK5R1,GSK3B,HMOX1,ICAM1,INSR,MKI67,PER1,PLAU,SCARB1,SOCS3,ST5,TAGLN,TIMP1,TOP2A	APP,CEBPB,EGR1,ESR1,ESR2,FGF2,FOS,FOXO3,HDAC1,HDAC3,IL6,JUN,JUND,MAPK14,MYC,PD98059,RUNX2,SP1,SP3,TP53
dihydrotestosterone		chemical - endogenous mammalian		-1.484	bias	-0.461	-0.13	0.0084	ALAS1,BCAP31,BUB1B,CCNB1,CCND1,CD63,DCTPP1,FBXO32,FOXO1,INSR,IRS2,MCM5,PER1,PLAU,RPL5,RPL9,SLC4A4,ZBTB16	AR,CDKN2A,CEBPB,CREB1,E2f,ESR1,ESR2,FOXO1,FOXO3,JUN,MYC,NFE2L2,PGR,PPARG,SP1,TP53,TP73,dihydrotestosterone,estrogen receptor,palmitic acid,progesterone
NFIC	-92.535	transcription regulator						0.00852	CCNB1,CCND1,FABP7
NMU	-7295.95	other						0.00852	BRCA1,CDCA3,MKI67
NR2C2	-15.509	ligand-dependent nuclear receptor						0.00852	CCND1,NR2C2,THRSP
piceatannol		chemical - endogenous non-mammalian						0.00852	CCND1,HMOX1,ICAM1	CHUK,CREB1,E2F1,EGR1,EP300,ERK,ESR1,FOS,FOXO1,FOXO3,HDAC3,Ikb,JUN,Jnk,MYC,NFkB (family),PI3K (complex),PIK3R1,PPARG,SP1,TP53,estrogen receptor,piceatannol
TOB1	-136.24	transcription regulator		0.549		0.158	0.259	0.00892	CCND1,MIS18A,MKI67,SNRK
IL33	-789.315	cytokine		-1.354	bias	-0.676		0.00906	CCND1,CDK5R1,HMOX1,ICAM1,RAPGEF1,RIMS3,SCARB1,SOCS3,TIMP1,TUBB6	EGR1,ERK,ESR1,ESR2,FOS,HDAC3,IL33,Ige,JUN,JUND,Jnk,MYC,MYD88,PPARG,TP53,estrogen receptor
cyclophosphamide		chemical drug		-1.172	bias	-0.523		0.00908	CP,LGALS3,TIMP1,TNFRSF12A,UPP1	CEBPB,ESR1,IL6,JUN,MYC,TP53,cyclophosphamide
PTEN	-50.655	phosphatase		0.433		0.024	0.336	0.0091	BPGM,C3,CCNB1,CCND1,CKS2,DHFR,EP400,FOXO1,HCLS1,INPPL1,IRS2,LGALS3,MKI67,MRC1,NCAM1,PLAU,PTEN,SOCS3,THYN1,ZBTB16	CEBPA,CEBPB,CREB1,EGR1,EP300,ERK1/2,ESR1,FOS,FOXM1,FOXO1,FOXO3,IGF1,Ins1,JUN,NFkB (family),PGR,PIK3R1,PPARG,PTEN,SP1,TP53
n-nitrosomethylbenzylamine		chemical toxicant						0.00913	AKR1B10,BUB1,CCND1,HIP1,HMOX1,TUBB6,UBE2C
PTH	-3.065	other	Inhibited	-2.283	bias	-0.602		0.00914	ALOX15,ANK3,CCND1,FOSL2,HDAC4,KIF26A,PLAU,SOCS3	CEBPA,CEBPB,EGR1,ERK,ERK1/2,ESR1,FOS,JUN,JUND,Jnk,MAP3K1,MYC,NFE2L2,PGR,PPARG,PTH,SP1,TP53,estrogen receptor
CDC73	-267.055	other						0.00952	CCND1,HMGA1,LGALS3
PSMD10	-583.047	transcription regulator						0.00952	CCND1,ICAM1,PTEN	CDKN2A,E2F1,E2F4,E2f,FOXM1,HDAC1,MYC,PSMD10,Rb,TP53
RCAN1		other						0.00952	CCNF,GSK3B,ICAM1
acetylcholine		chemical - endogenous mammalian						0.00952	KCNQ2,RELN,SOCS3
miR-24-3p (and other miRNAs w/seed GGCUCAG)		mature microrna						0.00952	BRCA1,CDK1,DHFR
1,2-dithiol-3-thione		chemical reagent		-1.65	bias	-0.701		0.00955	AKR1B10,ALAS1,ALAS2,BHMT,CTSD,HMOX1,MCFD2,PRDX1,THRSP	1,2-dithiol-3-thione,NFE2L2
baicalin		chemical - endogenous non-mammalian		-1	bias	-0.473	-0.054	0.00958	FABP7,HMOX1,RAI1,TAGLN
MAP2K6	-154.17	kinase						0.00958	CCND1,IRS1,IRS2,PLAU,PRDX1	AKT1,CEBPB,EP300,ERK,ESR1,ESR2,FOS,FOXO1,FOXO3,HDAC3,IRS1,JUN,JUND,MAP2K6,MAPK14,MYC,SP1,SP3,TP53,estrogen receptor
(±)-2-hydroxyoleic acid		chemical drug						0.00961	DHFR,PRKAR2A
AP3B1		transporter						0.00961	AP3M1,CD63
FUS		transcription regulator						0.00961	ICAM1,MECP2
Ferritin		complex						0.00961	HBB,ICAM1
IL10RB	-94.768	transmembrane receptor						0.00961	ICAM1,SOCS3
L-N6-(1-iminoethyl)-lysine		chemical reagent						0.00961	HMOX1,IRS1
MEMO1	-50.66	other						0.00961	CCND1,CTSD
N-chlorotaurine		chemical - kinase inhibitor						0.00961	HMOX1,PRDX1
SHOX		transcription regulator						0.00961	CCNB1,CDK1
TENM1		transmembrane receptor						0.00961	SCARB1,SOX5
VWF	-1817.99	other						0.00961	LGALS3,TAGLN
cyclopentenone		chemical reagent						0.00961	CCND1,ICAM1
genipin		chemical - endogenous non-mammalian						0.00961	CCND1,HMOX1
racemic flurbiprofen		chemical drug						0.00961	CCNB1,THRSP
IFNG	-12.485	cytokine		-1.907	bias	-0.381	0.18	0.00992	ALOX15,BACH2,C3,CCND1,CD14,CD63,CDK5R1,CP,CSF2RB,CTSD,FCGR3A/FCGR3B,FOXO1,GNB4,GPR108,HIP1,HMGA1,HMOX1,ICAM1,IFITM3,INSR,IRS1,IRS2,ITPK1,LGALS3,MRC1,NCAM1,PLAU,S1PR3,SCARB1,SLC4A4,SOCS3,TIMP1,TMEM158,TNFRSF12A,ZBTB16,ZKSCAN1	APP,CEBPA,CEBPB,EGR1,ERK,ESR1,ESR2,FOS,HDAC1,HDAC3,IFNG,JUN,JUND,Jnk,MYC,PPARG,RNA polymerase II,TP53,estrogen receptor
thioacetamide		chemical toxicant		-1.534	bias	-0.802		0.0104	Anp32a,BRCA1,CD14,CP,LGALS3,NLGN1,TAGLN,TIMP1,TNFRSF12A,UPP1
lipopolysaccharide		chemical drug	Inhibited	-2.138	bias	-0.458	0.374	0.0106	ALOX15,AMPD3,BACH2,C3,CASR,CCNB1,CCND1,CCNF,CD14,CD63,CDK5R1,CNNM2,CP,CSF2RB,EGR4,FBXO32,FOXO1,FYN,HMGA1,HMOX1,ICAM1,INSR,KIFC1,LGALS3,MCM5,MKI67,MRC1,MTDH,NFIX,NUSAP1,PLAU,PRC1,PRDX1,RASGEF1B,S1PR3,SARM1,SCARB1,SLC39A10,SOCS3,TACC3,TANC2,THRSP,TIMP1,TOP2A,UHRF1,ZC3H12C
CX3CL1	-677.877	cytokine						0.0106	HMOX1,ICAM1,TIMP1
progestin		chemical drug						0.0106	CCND1,FOXO1,KIAA0232
rottlerin		chemical - kinase inhibitor	Activated	2.144	bias	0.793		0.0107	CCND1,CDK1,HMOX1,ICAM1,PRDX1
TNF	-4.386	cytokine		-1.55	bias	-0.327	0.514	0.0107	AKR1B10,AMPD3,ANK3,ARHGAP23,BPGM,BUB1B,C3,CCND1,CD14,CDK5R1,CDKN2C,CP,CRY1,CSF2RB,DCHS1,EPHB2,FBXO32,FOSL2,FOXO1,FYN,GNB4,GSK3B,HAS3,HERC1,HMOX1,ICAM1,INSR,IRS1,IRS2,LGALS3,MECP2,MTDH,NCAM1,NCOR2,PLAU,PTEN,S1PR3,SCARB1,SNRK,SOCS3,TAGLN,THRSP,TIMP1,TK1,TNR
Akt		group		0.439	bias	-0.306	1.333	0.0108	BRCA1,CCND1,CP,CTSD,FBXO32,FOXO1,GSK3B,HMOX1,INSR,SCARB1,SOCS3
STK11	-4960.44	kinase		0.076		-0.227	0.783	0.011	BMP5,CCND1,CTSD,DCTPP1,HDAC4,KCNQ2,KLF12,KLHL29,PTEN,TESMIN,TOP2A
MAP2K1/2		group		-0.152	bias	-0.546		0.0112	C3,CCND1,CDK1,HMOX1,SCARB1
fenretinide		chemical drug		0.64		-0.121	0.904	0.0112	CCND1,FYN,GSK3B,MKI67,PRKAR2A
berberine		chemical drug		1.188	bias	0.294	0.613	0.0114	CCND1,HMOX1,ICAM1,INSR,SCARB1,TIMP1
CX3CR1	-99.899	g-protein coupled receptor						0.0117	CD14,HMOX1,ICAM1
JAK inhibitor I		chemical - kinase inhibitor						0.0117	C3,SOCS3,TIMP1
NCF1	-6.962	enzyme						0.0117	CD14,HMOX1,ICAM1
IRF6	-2740.02	transcription regulator		0.152	bias	-0.473	1.09	0.0118	CD14,MRC1,PLAU,SCARB1
enalapril		biologic drug		-1		-0.056	-0.889	0.0118	CP,LGALS3,TIMP1,TNFRSF12A
inosine		chemical - endogenous mammalian		-0.762	bias	-0.728		0.0118	C3,CD63,IFITM3,TIMP1
promegestone		chemical drug		-1.143	bias	-0.661		0.0118	CCND1,CTSD,IRS2,TK1,ZBTB16
2-hydroxy-1-naphthylaldehyde isonicotinoyl hydrazone		chemical reagent						0.0119	CCNB1,CCND1
EXT1	-1043.96	enzyme						0.0119	CCND1,NDST1
HBB	10.933	transporter						0.0119	HBA1/HBA2,ICAM1
O6-benzylguanine		chemical drug						0.0119	CCNB1,MKI67
S100P		other						0.0119	CCND1,CTSD
SMOC2	-536.308	other						0.0119	CCNB1,CDK1
bosutinib		chemical drug						0.0119	CCNB1,CCND1
mifepristone		chemical drug		0.918		0.188	0.297	0.0121	ALAS1,ALOX15,C3,CCND1,CD14,CTSD,ICAM1,IRS2,RELN,TENM3,TK1
CAV1	-193.868	transmembrane receptor		0.055	bias	-0.269	0.696	0.0122	CCND1,CD14,CTSD,HMOX1,ICAM1,INSR,PTEN
NCOA3	-82.176	transcription regulator		-1.353	bias	-0.727		0.0124	CCNB1,CCND1,HMOX1,IRS1,TAGLN
apigenin		chemical - endogenous non-mammalian						0.0124	CCND1,CDK1,HMOX1,ICAM1,TAGLN
BAX	-149.036	transporter						0.0126	CCNB1,CDK1,CTSD,TIMP1
Rock		group		-1.982	bias	-0.451	-1.089	0.0126	CCND1,ICAM1,Nes,TAGLN
black raspberry extract		chemical drug						0.0129	AKR1B10,BUB1,HIP1,HMOX1,TUBB6,UBE2C
ACTL6A	-2501.6	other						0.0129	CCNB1,CCND1,HMOX1
CA4	-92.02	enzyme						0.0129	ANK1,CTRB2,SLC4A1
MACROH2A1	-12723.8	other		0.447		0.244	-0.099	0.013	CDK5R1,CDKN2C,IRS1,PLAU,THRSP
MTPN	-255.926	transcription regulator	Inhibited	-2.207	bias	-0.946		0.013	CCNB1,CCND1,CDK1,CP,TAGLN
PP2/AG1879 tyrosine kinase inhibitor		chemical - kinase inhibitor		1.292	bias	0.619		0.013	HMOX1,ICAM1,PER1,PLAU,PTTG1
SP600125		chemical - kinase inhibitor		0.438	bias	0.276	-0.462	0.0133	CCNB1,CCND1,CDK1,CDK5R1,HMOX1,ICAM1,IRS1,PER1,PRDX1,RFC2,SOCS3
DETA-NONOate		chemical reagent		1.152		-0.14	1.431	0.0134	CCND1,HMOX1,ICAM1,TIMP1
LPL	-145.315	enzyme		0.756	bias	-0.286	1.297	0.0134	ICAM1,IRS1,IRS2,SCARB1
NCOA1	-311.63	transcription regulator		0.388		0.246	-0.254	0.0136	BPGM,C3,CCND1,MAPK8IP2,NFIX,PLCD1,THRSP
CNTF	-380.511	cytokine		-0.937		-0.172	-0.605	0.0137	IRS1,NR2C2,PDE10A,SOCS3,TIMP1
zinc		chemical drug	Activated	2		0.1	1.801	0.0137	AKR1B10,CCNB1,CCND1,Hmgb2 (includes others),HMOX1
HMGA1	-84.76	transcription regulator		-0.99	bias	-0.283	-0.267	0.014	BRCA1,CCND1,FOSL2,INSR,NFIX,SHC3,TAGLN
FAAH	-53.197	enzyme						0.0141	ATP5PD,HMOX1,RPL5
LLGL2	-19.42	other						0.0141	CDKN2C,SHCBP1,TOP2A
PRKCI	-420.327	kinase						0.0141	CCND1,ECT2,HMOX1
S-nitroso-N-acetyl-DL-penicillamine		chemical reagent						0.0141	CCNB1,HMOX1,TIMP1
SUMO1	-150.952	enzyme						0.0141	CCND1,DHFR,HBB
bardoxolone methyl		chemical drug						0.0141	CCND1,HMOX1,THRSP
ferulic acid		chemical - endogenous non-mammalian						0.0141	HMOX1,MKI67,TIMP1
alefacept		biologic drug	Activated	2	bias	0.911		0.0142	AGAP1,FCGR3A/FCGR3B,NCAM1,SOCS3
platelet activating factor		chemical - endogenous mammalian		-1.98	bias	-0.661		0.0142	ICAM1,PLAU,SOCS3,TIMP1
CDCA7L	-886.517	other						0.0144	CCNB1,DHFR
CELF1		translation regulator						0.0144	CCNB1,INSR
DYRK1B	-71.068	kinase						0.0144	CCND1,CP
GPR132	-59.4	g-protein coupled receptor						0.0144	ICAM1,MRC1
METTL3	-291.735	enzyme						0.0144	SOCS3,TIMP1
NCKAP1L	-219.506	other						0.0144	ANK3,SLC4A1
OIP5-AS1		other						0.0144	CCND1,PTEN
PBRM1	-77.848	other						0.0144	CCNB1,CDK1
RUVBL2	-273.473	transcription regulator						0.0144	CCND1,CDKN2C
SLC30A7	-9246.11	transporter						0.0144	INSR,IRS2
SNHG20		other						0.0144	CCND1,GSK3B
XPO1	-4215.63	transporter						0.0144	CCND1,ICAM1
enterolactone		chemical - endogenous mammalian						0.0144	CCND1,MKI67
ferric ammonium citrate		chemical drug						0.0144	C3,HMOX1
miR-193a-3p (and other miRNAs w/seed ACUGGCC)		mature microrna						0.0144	CCND1,PLAU
pterostilbene		chemical drug						0.0144	CCND1,PLAU
tyrphostin AG 1296		chemical - kinase inhibitor						0.0144	CD14,ICAM1
zeaxanthin		chemical drug						0.0144	HAS3,TIMP1
E. coli serotype 0127B8 lipopolysaccharide		chemical - endogenous non-mammalian		-0.707	bias	-0.292	0.118	0.0146	CD14,GNB4,GPR108,HMOX1,ITPK1,LGALS3,S1PR3,SOCS3
ALKBH5	-640.532	enzyme						0.015	CTSD,EEF1D,FYN,NCOR1,UHRF1
MAPK3	-1769.54	kinase	Inhibited	-2.236	bias	-0.672		0.015	CCND1,EGR4,FOSL2,MYRF,TIMP1
DDIT3	-46.201	transcription regulator		0.128		-0.101	0.375	0.0151	DCTPP1,FOXO1,HMOX1,PER1,TENM4,ZNF827
FECH	-1890.65	enzyme						0.0155	ALAS1,CCND1,HMOX1
KDM3A	-716.709	transcription regulator						0.0155	CCND1,HMOX1,TAGLN
MAPK11	-577.762	other						0.0155	HMOX1,PRDX1,TIMP1
clodronic acid		chemical drug						0.0155	HMOX1,ICAM1,MRC1
cyclic AMP		chemical - endogenous mammalian		-1.981	bias	-0.609		0.0155	CCND1,FOSL2,INSR,PDE4D,PER1,SCARB1,SOCS3,THRSP,TIMP1,TK1
PTGS2	-19.675	enzyme		-0.105	bias	-0.371	0.868	0.0155	BRCA1,CCND1,CDKN2C,CTSD,ICAM1,MKI67,NEB,TNFRSF12A
NOTCH1	-186.017	transcription regulator		-0.824		-0.127	-0.451	0.0158	CCND1,CD14,CSF2RB,ECT2,FABP7,HBA1/HBA2,HMOX1,ICAM1,PTEN,TAGLN
cytokine		group		-1.947	bias	-0.748		0.016	CCND1,HMOX1,ICAM1,PLAU,SOCS3,TIMP1,UPP1
adenosine		chemical - endogenous mammalian						0.0161	HMOX1,ICAM1,SOCS3,TIMP1
NOS2	2.788	enzyme		-0.585		-0.116	-0.269	0.0164	CD14,CP,FOXO1,HMOX1,IRS1,IRS2,MCM5,TIMP1
CCL2	5.163	cytokine		-0.381	bias	-0.473	0.612	0.0165	CCND1,ICAM1,MKI67,SCARB1,TIMP1
ERBB4	-16.296	kinase		-1.406		-0.066	-1.261	0.0165	BRCA1,CCND1,HBA1/HBA2,HMOX1,SOCS3
nocodazole		chemical reagent		-0.096		-0.143	0.136	0.0165	CCNB1,CDK1,FYN,GSK3B,UHRF1
fenofibrate		chemical drug		1.69	bias	-0.271	2.382	0.0166	AP3M1,CCND1,FABP7,FBXO32,GNB4,HMOX1,ICAM1,RBFOX2,SCARB1,TIMP1
SOX2	-1342.13	transcription regulator	Inhibited	-2.688	bias	-0.268	-1.688	0.0167	CASR,CCND1,FABP7,FYN,GSK3B,INPPL1,IRS1,KIF26A,MYRF,Nes,NFASC,RASGEF1B,SNX22,TET2,TNR
Fc gamma receptor		group						0.0168	CCND1,ICAM1,SOCS3
PAX8	-1.949	transcription regulator						0.0168	DHFR,HBB,NCAM1
PRKG1		kinase						0.0168	ALOX15,CCND1,TAGLN
miR-92a-3p (and other miRNAs w/seed AUUGCAC)		mature microrna						0.0168	CCND1,OSBPL8,PTEN
2'-fucosyllactose		chemical - endogenous mammalian						0.017	ICAM1
2700046G09Rik		other						0.017	PTEN
ABLIM1		other						0.017	TAGLN
ABLIM2	-13428.9	other						0.017	TAGLN
ABLIM3	-88.827	other						0.017	TAGLN
ADCY2	-191141	enzyme						0.017	CCND1
ALX4	-84.781	transcription regulator						0.017	NCAM1
BGLT3		other						0.017	PTEN
BRIP1	-160.052	enzyme						0.017	HMOX1
CALCOCO1	-161.296	transcription regulator						0.017	CCND1
CCDC62	-28.125	transcription regulator						0.017	CCND1
CDC23	-355.105	enzyme						0.017	CCNB1
CDK20	-1.5231e+06	kinase						0.017	CCND1
CFD	-7907.11	peptidase						0.017	C3
CFI	-39.939	peptidase						0.017	C3
CHL1	-446.712	other						0.017	NCAM1
CIB1	-99.234	other						0.017	CDK1
CLPX	-1093.39	enzyme						0.017	ALAS1
CTSO		peptidase						0.017	BRCA1
Ctf2	-20.04	cytokine						0.017	SOCS3
DMAP1	-6441.5	transcription regulator						0.017	TK1
ralaniten		chemical reagent						0.017	UBE2C
EXT2	-281.374	enzyme						0.017	NDST1
FAM13A		other						0.017	IRS1
FBXL17	-366.957	other						0.017	HMOX1
FBXO31	-33317	enzyme						0.017	CCND1
FOXN2	-8961.77	transcription regulator						0.017	HBB
GABPB2	-7288.85	transcription regulator						0.017	BRCA1
GRB14	-1051.76	other						0.017	IRS1
GRID2	-270.699	ion channel						0.017	CDK1
GTPBP4	-77.681	enzyme						0.017	CCND1
HMGN5		transcription regulator						0.017	CCNB1
Hdac1/2		group						0.017	MKI67
Integrin alpha 5 beta 1		complex						0.017	CCND1
KCNJ12	-48.034	ion channel						0.017	CCND1
MAT2A	-492.242	enzyme						0.017	HMOX1
MID-1		chemical reagent						0.017	IRS1
MOS	-40.54	kinase						0.017	CDK1
MPT0B214		chemical reagent						0.017	CCNB1
MYADM	-81223	other						0.017	ICAM1
N(6)-methyl-2'-deoxyadenosine		chemical reagent						0.017	SOCS3
NCK		group						0.017	CCND1
NLRP2	-9.383	other						0.017	ICAM1
NPAS1	-2.88659e+06	transcription regulator						0.017	RELN
OSI-461		chemical drug						0.017	ALOX15
OTUD3	-59.199	peptidase						0.017	PTEN
PCOLCE2	-22.174	other						0.017	SCARB1
PDGF-CC		complex						0.017	GSK3B
PFDN1	-130.1	other						0.017	PFDN5
PFDN4	-228.534	other						0.017	PFDN5
PLAC1		other						0.017	CCND1
PMM2	-846.528	enzyme						0.017	ICAM1
PMS2		enzyme						0.017	CCND1
PRDX6	-248.046	enzyme						0.017	PLAU
PTENP1		other						0.017	PTEN
PTOV1	-1872.96	other						0.017	CCND1
PTPRU	-220.602	phosphatase						0.017	CCND1
RNF19A	-11113.1	enzyme						0.017	CASR
RNGTT	-732.495	phosphatase						0.017	SCARB1
RNMT	-494.268	enzyme						0.017	CCND1
RPLP0	-414.24	other						0.017	CCND1
RPS9		translation regulator						0.017	CDK1
RSL1D1		other						0.017	PLAU
Rbfox3	-180.583	other						0.017	RBFOX2
Ro 20-1724		chemical reagent						0.017	CCND1
Rp-8-CPT-cAMPS		chemical - kinase inhibitor						0.017	SCARB1
SC-19220		chemical reagent						0.017	ICAM1
SHCBP1	-8.107	other						0.017	CCND1
SKP1	-447.497	transcription regulator						0.017	BRCA1
SLC1A5	-394.922	transporter						0.017	SLC38A1
SLC52A1		transporter						0.017	ICAM1
SMG6	-2536.84	enzyme						0.017	HBB
SNHG1		other						0.017	CCNB1
SU 9516		chemical - kinase inhibitor						0.017	DHFR
SYN1	-14155.8	transporter						0.017	SYN3
SYN2	-84.717	other						0.017	SYN3
TIMELESS	-32.266	other						0.017	PER1
TMEM139	-17.653	other						0.017	SLC4A1
TNRC6B	-91.756	other						0.017	PTEN
TOB2	-51.99	other						0.017	CCND1
URGCP	-29021.5	other						0.017	CCND1
WFDC1	-19.271	other						0.017	ICAM1
ZNF496	-4976.73	transcription regulator						0.017	HBB
ZYG11A	-19.943	other						0.017	CCNB1
ZYG11B	-14.574	other						0.017	CCNB1
amlexanox		chemical drug						0.017	CCND1
anti-miR-302c inhibitor		chemical reagent						0.017	CCND1
anti-miR-302d		chemical reagent						0.017	CCND1
bathophenanthroline		chemical reagent						0.017	CP
benzo(a)pyrene-3,6-quinone		chemical toxicant						0.017	HMOX1
beta-penta-O-galloyl-glucose		chemical - endogenous non-mammalian						0.017	CCND1
cinacalcet		chemical drug						0.017	CASR
ferricyanide		chemical reagent						0.017	HMOX1
glutethimide		chemical drug						0.017	ALAS1
lometrexol		chemical drug						0.017	DHFR
luteolin 7-O-beta-D-glucoside		chemical - endogenous non-mammalian						0.017	HMOX1
miR-125a-3p (miRNAs w/seed CAGGUGA)		mature microrna						0.017	FYN
miR-216a-5p (miRNAs w/seed AAUCUCA)		mature microrna						0.017	PTEN
miR-3584-5p (and other miRNAs w/seed GGAGGAG)		mature microrna						0.017	NTRK3
miR-545-3p (miRNAs w/seed CAGCAAA)		mature microrna						0.017	BRCA1
nafoxidine		chemical drug						0.017	C3
pantoprazole		chemical drug						0.017	HMOX1
procaterol		chemical drug						0.017	ICAM1
sulfaphenazole		chemical drug						0.017	CCND1
tandospirone		chemical drug						0.017	PER1
terameprocol		chemical drug						0.017	CDK1
triazolam		chemical drug						0.017	PER1
trimetrexate		chemical drug						0.017	DHFR
SIRT6	-6809.02	enzyme	Activated	2	bias	0.414	1.172	0.017	AKT3,GSK3B,IRS2,PTEN
cadmium chloride		chemical toxicant						0.017	CCND1,EEF1D,HMOX1,PLAU
CSK	-122313	kinase						0.017	FYN,TAGLN
CXCL1		cytokine						0.017	ICAM1,SOCS3
FFAR4	1.087	g-protein coupled receptor						0.017	INSR,IRS1
HPSE	-493.048	enzyme						0.017	IRS1,PLAU
LY-2510924		biologic drug						0.017	BUB1,CD14
STAT1/3/5 dimer		complex						0.017	PLAU,SOCS3
clotrimazole		chemical drug						0.017	ALAS1,CCND1
cytochalasin B		chemical toxicant						0.017	CD63,PTTG1
COL18A1	-88.844	other		1.461	bias	0.734		0.018	CCND1,CDKN2C,EPHB2,ICAM1,PLAU
MAX	-652.104	transcription regulator						0.018	CCNB1,DHFR,FBXO32,HMGA1,UBE2C
ZFP36	-1010.79	transcription regulator	Activated	2.2	bias	0.867		0.018	ICAM1,NUF2,PLAU,PRC1,TOP2A
KLF5	-286.699	transcription regulator		-1.937	bias	-0.548		0.018	CCNB1,CCND1,CDK1,TAGLN
celecoxib		chemical drug	Activated	2.2	bias	0.266	1.615	0.0182	BIRC6,CCND1,GSK3B,HMOX1,ICAM1,MKI67
lithium chloride		chemical drug		-0.342	bias	-0.503		0.0182	CCND1,GSK3B,HMOX1,PER1,PKD1,TAGLN
valproic acid		chemical drug		0.604		-0.047	0.776	0.0182	AMPD3,ANK3,CCND1,CD151,HMOX1,ICAM1,MECP2,NCAM1,OSBPL8,PSMC5,PTEN,ST5,TENM3,THRSP,TOP2A
ALOX15	4.951	enzyme						0.0183	ALOX15,HMOX1,ICAM1
GJA1	-692.084	transporter						0.0183	CCND1,FOXO1,ICAM1
ITGAV	-1816.03	transmembrane receptor						0.0183	CDK1,PLAU,TIMP1
KEAP1	-320.649	transcription regulator						0.0183	HMOX1,PRDX1,TOP2A
LRP5	-70946.1	transmembrane receptor						0.0183	INSR,IRS1,IRS2
imipramine blue		chemical drug						0.0183	CCNB1,CCND1,CCNF
prostaglandin J2		chemical - endogenous mammalian						0.0183	CCND1,HMOX1,PSMC5
SOCS3	-2.456	phosphatase		1.37	bias	0.549		0.0188	CCND1,ICAM1,IRS1,IRS2,SOCS3
PELP1	-3301.01	other						0.0195	CCND1,FYN,MRC1,NCOR2,PTEN,TAGLN
sphingosine-1-phosphate		chemical - endogenous mammalian	Inhibited	-2.168	bias	-0.457	-1.177	0.0197	CCND1,ICAM1,S1PR3,TAGLN,TIMP1
Calcineurin A		group						0.0198	CCND1,INSR,TIMP1
bardoxolone		chemical drug						0.0198	CCND1,HMOX1,IRS1
green tea polyphenol		chemical drug						0.0198	HMOX1,ICAM1,PLAU
oleanolic acid		chemical - endogenous non-mammalian						0.0198	CCND1,HMOX1,SOCS3
AIF1	-640.466	other						0.0199	CCNB1,CCND1
CRY2	-462.839	enzyme						0.0199	CRY1,PER1
POLR3G	-162.545	enzyme						0.0199	PFDN5,RFC2
auranofin		chemical drug						0.0199	C3,HMOX1
bisphenol A diglycidyl ether		chemical reagent						0.0199	ICAM1,PTEN
estriol		chemical - endogenous mammalian						0.0199	IRS1,IRS2
gamma-linolenic acid		chemical - endogenous mammalian						0.0199	HMOX1,THRSP
spermine nitric oxide complex		chemical toxicant						0.0199	HMOX1,ICAM1
IL15	-16.315	cytokine		-0.8	bias	-0.561		0.0199	APBA1,BPGM,CCND1,CDK2AP1,CKS2,FCGR3A/FCGR3B,FYN,HMOX1,MCM5,MKI67,NCAM1,TIMP1,TOP2A,UPP1
DKK1		growth factor						0.0201	CCND1,EPHB2,GSK3B,TAGLN
MUC1		other						0.0201	CCND1,MKI67,MRC1,PLAU
NRIP1	-220.599	transcription regulator						0.0201	CCND1,CDK1,THRSP,TK1
miR-21-5p (and other miRNAs w/seed AGCUUAU)		mature microrna		1.922	bias	0.946		0.0201	GSK3B,PTEN,SOX5,TAGLN
AG490		chemical - kinase inhibitor		1.02	bias	0.755		0.0205	ICAM1,PTTG1,SOCS3,TAGLN,TIMP1
ASCL1	-137.482	transcription regulator	Inhibited	-2.219	bias	-0.722		0.0205	CDK1,CDK5R1,DCC,NFASC,RELN
CD38	-11.391	enzyme		-0.655	bias	-0.849		0.0206	CSF2RB,ICAM1,KIAA1147,LGALS3,MTDH,NCAM1,SOCS3
TO-901317		chemical reagent		0.463	bias	-0.281	1.135	0.0207	ALAS1,ALAS2,C3,CCNB1,CCND1,LGALS3,SCARB1,THRSP,TIMP1
pirinixic acid		chemical toxicant		-1.246	bias	-0.59		0.021	AKR1B10,ALAS1,AP3M1,BPGM,C3,CCNB1,CCND1,CD63,CDK1,GNB4,HMOX1,IFITM3,LGALS3,RBFOX2
Immunoglobulin		complex		0.567		0	0.567	0.021	ALAS2,BPGM,CD14,CSF2RB,FCGR3A/FCGR3B,GSK3B,HMOX1,ICAM1,MKI67,NEB,PLAU,PRDX1,SDHC,SOCS3,TIMP1,ZBTB16
NRAS	-5512.5	enzyme						0.021	CCNB1,CCND1,KIF2C,MKI67,NCAM1,PLAU,SESN3,UBE2C
MEF2D	-62.502	transcription regulator		-0.152	bias	-0.473	0.785	0.0213	BACH2,CCND1,MCM5,PTEN
carbon monoxide		chemical - endogenous mammalian		0.371	bias	0.369	-0.352	0.0213	CD14,HMOX1,ICAM1,PRDX1
andrographolide		chemical drug						0.0214	HMOX1,ICAM1,TIMP1
IL4	1.083	cytokine		-0.811	bias	-0.488	1.246	0.0215	ALAS1,ALOX15,BPGM,C3,CCND1,CD14,CDK1,CSF2RB,FCGR3A/FCGR3B,GNB4,HCLS1,ICAM1,IFITM3,ITPK1,LGALS3,MCM5,MKI67,MRC1,MTDH,PLAU,PLCD1,PREPL,SCARB1,SOCS3,TIMP1,UBR4
EDN1	-25.783	cytokine		-1.369	bias	-0.752		0.0216	CCND1,CDK1,ICAM1,INSR,PLAU,SOCS3,SOX5,TIMP1
bortezomib		chemical drug		0.227		-0.059	0.399	0.0217	ALAS2,BPGM,BRCA1,CCNB1,CCND1,CSF2RB,FOXO1,ICAM1,IRS1
SIRT1		transcription regulator		-0.102	bias	0.357	-1.225	0.0217	CCND1,CDKN2C,DDAH2,FBXO32,FOXO1,HMOX1,ICAM1,IFITM3,KIF1A,LGALS3,NLGN1,PER1,SOCS3
EIF4E	-3538.08	translation regulator		-1.412	bias	-0.946		0.0218	BIRC6,CCND1,CKS2,FREM2,HMOX1,UBE2C,UPP1
VCAN	-241.906	other		-0.342		-0.1	-0.08	0.0218	C3,HAS3,ICAM1,LGALS3,MCFD2,PLAU,TIMP1
mir-210		microrna	Activated	2.236	bias	0.844		0.0223	ABCB9,DHFR,MDGA1,MIB1,NCAM1
HOXD10		transcription regulator		1		-0.015	1.03	0.0224	BIRC6,HEBP1,ICAM1,TIMP1
PDGFB	-120.144	growth factor		0.194	bias	-0.442	1.062	0.0224	FOXO1,ICAM1,PTEN,TIMP1
Sos		group						0.0228	ADD2,ANK3,GSK3B,HBA1/HBA2,HMOX1,IRS2,PLAU,PTTG1
SMARCA4	-11462.6	transcription regulator	Inhibited	-2.184	bias	-0.788		0.0229	CCND1,CD63,CP,DHFR,EGR4,EPHB2,FOSL2,HBB,HCLS1,HDAC4,ICAM1,IFITM3,LGALS3,MN1,MYRF,PCDH1,TAGLN,USP24
APOA4	-3.065	transporter						0.023	FOXO1,SCARB1
CBS/CBSL	-171.935	enzyme						0.023	EEF1D,SCARB1
GHRHR	-2.241	g-protein coupled receptor						0.023	CCND1,GSK3B
NAE1	-2568.32	enzyme						0.023	BRCA1,CCND1
anti-benzo(a)pyrene-diol-epoxide		chemical toxicant						0.023	BRCA1,CCND1
aphidicolin		chemical toxicant						0.023	CCNB1,TK1
ebselen		chemical drug						0.023	HMOX1,ICAM1
elastase		group						0.023	HMOX1,ICAM1
estrone		chemical - endogenous mammalian						0.023	IRS1,IRS2
moxonidine		chemical drug						0.023	INSR,IRS1
noscapine		chemical drug						0.023	CCND1,ICAM1
selenite		chemical toxicant						0.023	PLAU,TIMP1
vatalanib		chemical drug						0.023	CCND1,TIMP1
ACVRL1	-11917.9	kinase						0.0231	ICAM1,PLAU,TAGLN
amiodarone		chemical drug						0.0231	HMOX1,ICAM1,TAGLN
gemcitabine		chemical drug						0.0236	CCNB1,CCND1,DCTN4,HMOX1
MYB		transcription regulator		-1.159	bias	-0.348	-0.263	0.0238	BRCA1,C3,CCNB1,CCND1,CD14,CDK1,ICAM1
docetaxel		chemical drug		-0.555		0.189	-0.975	0.024	BUB1,CCNB1,CDK1,NDC80,PLAU,TUBB6
sulforafan		chemical drug	Activated	2.154		0.009	2.135	0.024	AKR1B10,CCNB1,CCND1,HMOX1,ICAM1,SOCS3
MYCN	-782.373	transcription regulator		-1.34		-0.204	-0.708	0.0243	ABCB9,CCND1,CDKL5,EEF1D,HMGA1,NCAM1,RPL5,RPL9,RUSC2,TAGLN
methotrexate		chemical drug		0.861		-0.137	1.239	0.0244	C3,CCND1,DHFR,HBA1/HBA2,HMOX1,ICAM1,INSR,PRDX1,SOCS3
SATB1	-2408.28	transcription regulator		0		0.161	-0.39	0.0245	CCND1,CTSD,GNG4,HBB,NCOR1,NR2C2,UHRF1
etoposide		chemical drug		0.179	bias	-0.447	1.324	0.0246	CCNB1,CCND1,CDK1,CTSD,ICAM1,TK1,TOP2A,UHRF1
GNB2	-1275.22	enzyme						0.0248	CNNM2,FOSL2,PLAU
NORAD		other						0.0248	NCOR2,TAGLN,TNFRSF12A
PIAS1	-184.448	transcription regulator						0.0248	CCND1,CDK1,TAGLN
pentoxifylline		chemical drug						0.0248	CCND1,ICAM1,TIMP1
xanthohumol		chemical drug						0.0248	CCND1,HMOX1,ICAM1
BSCL2	-906.876	other						0.0248	CCND1,HMGA1,THRSP,TIMP1
PC-SPES		chemical drug						0.0251	CCND1,CDKN2C,MCM5,SCARB1,UBE2C
ERG	-208.673	transcription regulator		-1.89	bias	-0.761		0.0259	CDC42BPB,FYN,ICAM1,MYO5A,NLGN1,PLAU,RAPGEF1,ZBTB16
cytarabine		chemical drug						0.0261	CCNB1,CDK1,ICAM1,TOP2A
miR-122-5p (miRNAs w/seed GGAGUGU)		mature microrna		1.999	bias	0.946		0.0261	AKT3,BACH2,MECP2,NCAM1
sulindac		chemical drug						0.0261	ALOX15,CCNB1,CCND1,CDK1
APOE	-395.09	transporter		1.744	bias	0.544		0.0261	ANK3,CCND1,CTSD,HMOX1,ICAM1,INSR,PLAU,RELN,SCARB1,SOCS3,TIMP1
tretinoin		chemical - endogenous mammalian		-0.751	bias	-0.321	0.921	0.0261	AGO1,ALAS1,BHMT,BRCA1,C3,CCNB1,CCND1,CD14,CD63,CDK5R1,CDKN2C,CKS2,CP,CTSD,DDAH2,EEF1D,FLRT1,FOSL2,HIP1,HMGA1,HMOX1,HSPA2,ICAM1,IRS1,NCAM1,NR2C2,NTRK3,PLAU,PTEN,RFC2,RPL5,SOX5,SPEN,TIMP1,TK1,TOP2A,UBE2C,ZBTB16
CEBPD	-255.284	transcription regulator		1.202	bias	-0.487	2.147	0.0261	BRCA1,C3,CCNB1,CCND1,CD14
LGALS3	1.402	other		-0.663		-0.216	-0.185	0.0261	CCND1,GSK3B,ICAM1,PTEN,SOCS3
1'-acetoxychavicol acetate		chemical reagent						0.0262	CCND1,ICAM1
APBB1	-82829.4	transcription regulator						0.0262	CCND1,TAGLN
BDKRB2	-15.266	g-protein coupled receptor						0.0262	FOXO1,ICAM1
CDH2	-1.6961e+07	other						0.0262	AKT3,CCND1
EDNRA	-1386.82	transmembrane receptor						0.0262	ICAM1,TIMP1
KIF1B	-374.383	transporter						0.0262	CCND1,CHD5
NSD1	-32.318	transcription regulator						0.0262	CTSD,HBB
Nos		group						0.0262	HMOX1,TIMP1
PARK7	-466.613	enzyme						0.0262	ICAM1,PTEN
RND3	-1799.01	enzyme						0.0262	CCND1,PTEN
SP2	-647.934	transcription regulator						0.0262	CCND1,DHFR
TNFSF9		cytokine						0.0262	CD14,ICAM1
asiatic acid		chemical reagent						0.0262	CCNB1,CDK1
leupeptin		chemical - protease inhibitor						0.0262	CD151,FOXO1
miR-19b-3p (and other miRNAs w/seed GUGCAAA)		mature microrna						0.0262	CCND1,PTEN
miR-96-5p (and other miRNAs w/seed UUGGCAC)		mature microrna						0.0262	FOXO1,IRS1
nystatin		chemical drug						0.0262	ICAM1,TIMP1
pomalidomide		chemical drug						0.0262	CDKN2C,HBB
zinc protoporphyrin IX		chemical - endogenous mammalian						0.0262	CCND1,HMOX1
tamoxifen		chemical drug		1.393		-0.078	1.633	0.0264	BMP5,BRCA1,C3,CCND1,CTSD,DCC,INPPL1,IRS1,MKI67,TAGLN
arsenic trioxide		chemical drug		0.968		-0.099	1.205	0.0266	ARL6IP1,BCAP31,CCND1,CDK1,ECT2,HBA1/HBA2,HMOX1,HSPA2,PTEN,PTTG1,SDHC
tempol		chemical drug						0.0266	BRCA1,ICAM1,PTEN
ADIPOQ	1.14	other		-1.849		-0.071	-1.704	0.0267	CCND1,GSK3B,HMOX1,ICAM1,PTEN,SOCS3,TIMP1
SUZ12	-146538	enzyme						0.0273	FBXO32,KIF2C,LGALS3,Nes,PLAU,PTEN
P38 MAPK		group	Inhibited	-2.016	bias	-0.77		0.0273	ANK1,CCND1,CCNF,FBXO32,HMOX1,ICAM1,Nes,PLAU,PTEN,SOCS3,TIMP1,TOP2A
pioglitazone		chemical drug		-0.266		-0.081	-0.054	0.0275	BRCA1,CCND1,HMOX1,ICAM1,IRS1,IRS2,SCARB1
raloxifene		chemical drug		-0.478		0	-0.478	0.0275	CCNB1,CCND1,HMOX1,MKI67,PTTG1,TIMP1,TOP2A
Tgf beta		group	Inhibited	-2.578	bias	-0.399	-1.328	0.0275	CCND1,HMOX1,MN1,NCOR2,PLAU,PTEN,SOCS3,TAGLN,TIMP1,TNFRSF12A
TAZ	-40.674	enzyme						0.0282	HMOX1,IRS1,PCLO,TAGLN,UPP1
VHL	-639.345	transcription regulator						0.0282	CCND1,GNG4,HMOX1,HYAL1,IFITM3,TAGLN
GNB1	-624.321	enzyme						0.0285	CNNM2,FOSL2,PLAU
NEUROD1	-31.214	transcription regulator						0.0285	CDK5R1,NCAM1,NTRK3
NSUN6	-149.782	enzyme						0.0285	CDKN2C,TK1,TOP2A
PNPLA2		enzyme						0.0285	ICAM1,INSR,IRS1
cyclopamine		chemical reagent						0.0285	CCND1,CD14,MKI67
miR-182-5p (and other miRNAs w/seed UUGGCAA)		mature microrna						0.0285	FOXO1,NCAM1,NFASC
LMNA	-8779.06	other						0.0286	HAS3,MIB1,Nes,PKD1,PTEN,RAPGEF1,SLC22A23,SNRK,ZBTB38
CCND1	-47.497	transcription regulator		-0.816		-0.137	-0.482	0.0287	BRCA1,CCND1,CDCA8,CDKN2C,CEP55,KIF2C,KIF4A,KMT2A,SLC4A4,TPX2,UHRF1
2-(4-amino-1-isopropyl-1H-pyrazolo[3,4-d]pyrimidin-3-yl)-1H-indol-5-ol		chemical reagent	Activated	2		0.042	1.915	0.0287	CCNB1,CCNF,TK1,TOP2A
3,3'-diindolylmethane		chemical drug						0.0287	BRCA1,CCND1,HMOX1,PTEN
Pro-inflammatory Cytokine		group						0.0287	HMOX1,ICAM1,SOCS3,TIMP1
calphostin C		chemical - kinase inhibitor		1.981	bias	0.82		0.0287	CCND1,ICAM1,PLAU,SCARB1
trovafloxacin		chemical drug		0	bias	-0.362	0.724	0.0287	HMOX1,ICAM1,PTEN,SOCS3
LEPR	-21.744	transmembrane receptor		-1		-0.203	-0.593	0.029	ALOX15,CD63,INPPL1,IRS2,SCARB1,SOCS3,TIMP1
MKNK1	-2867.22	kinase	Inhibited	-2.236	bias	-0.946		0.0292	CP,EEF1D,HSPA2,MYO5A,TAGLN
4-nitroquinoline-1-oxide		chemical toxicant						0.0296	CCNB1,CDK1
CBX4	-5767.49	transcription regulator						0.0296	CCNB1,DHFR
DIRAS3		enzyme						0.0296	CCND1,HMGA1
Go6983		chemical - kinase inhibitor						0.0296	PRDX1,SCARB1
S1PR3	-9.024	g-protein coupled receptor						0.0296	ICAM1,TAGLN
STIM1	-88.594	ion channel						0.0296	HMOX1,PRDX1
erythromycin		chemical drug						0.0296	HBB,ICAM1
farnesyl pyrophosphate		chemical - endogenous mammalian						0.0296	ICAM1,SCARB1
glycerol		chemical - endogenous mammalian						0.0296	HMOX1,SCARB1
morin		chemical - endogenous non-mammalian						0.0296	CCND1,TIMP1
selumetinib		chemical drug						0.0296	CCND1,CDK5R1
resveratrol		chemical drug		0.382		0.117	0.024	0.0298	CCNB1,CCND1,CD14,FOSL2,FOXO1,HMOX1,ICAM1,MRC1,PLAU,SARM1
SREBF1	-351.837	transcription regulator		-0.386	bias	-0.669		0.0299	CD14,FABP7,FBXO32,FOXO1,HMOX1,IRS2,LGALS3,SCARB1,THRSP
CTLA4	-3.216	transmembrane receptor		1.982	bias	0.599		0.0301	ICAM1,MKI67,TOP2A,TPX2
Raf		group		-1.982	bias	-0.378	-1.232	0.0301	CCND1,PTEN,TAGLN,TOP2A
ABL1	-28.178	kinase						0.0304	C3,CCND1,DHFR
STUB1	-249044	enzyme						0.0304	CDK1,FOXO1,TAGLN
histone deacetylase		complex						0.0304	CCND1,PER1,PLAU
pimagedine		chemical drug						0.0304	HMOX1,ICAM1,TAGLN
SOD1	-63.71	enzyme						0.0305	BUB1,CCND1,CD14,CP,DCC,FOSL2,GNG4,HMOX1,ICAM1
IKBKG	-78.796	kinase		0	bias	-0.678		0.0309	AMPD3,C3,CP,ICAM1,PTEN,SOCS3
tetradecanoylphorbol acetate		chemical drug	Inhibited	-2.892	bias	-0.491	-0.503	0.0313	AKR1B10,ALAS1,C3,CAMSAP1,CCND1,CD14,CDK1,CDK5R1,CTSD,EEF1D,EGR4,FOSL2,HMGA1,ICAM1,KIF2C,MECP2,MRC1,PDE4D,PER1,PLAU,PRDX1,PTEN,SETBP1,SOCS3,THRSP,TIMP1,TK1,TNFRSF12A,TUBB6
bromobenzene		chemical toxicant		-0.555		-0.063	-0.432	0.0315	BHMT,HMOX1,Mt1m/Mt2A,TIMP1
AGTR1	-8.918	g-protein coupled receptor						0.0324	CCND1,CP,HMOX1
MEN1	-5965.29	transcription regulator						0.0324	CCND1,CDKN2C,IRS2
tazemetostat		chemical drug		0.797	bias	0.269	-0.035	0.0329	BMP5,CCND1,CDK5R1,HERC1,INPPL1,NCAM1,NCOA6,NCOR1,NFASC,SLC38A1
THRB	-215.761	ligand-dependent nuclear receptor		-0.228		-0.148	0.053	0.0329	AKT3,CCNB1,CCND1,CTSD,NCOR2,PER1,PTTG1,THRSP
HOXA9		transcription regulator						0.0331	ARHGAP11A,CEP350,INPPL1,KCNA3,NEB,OSBPL8,PCDH1
ARG1	-299.717	enzyme						0.0332	CDK5R1,GSK3B
Cyclin E		group						0.0332	CDK1,DHFR
DDX17		enzyme						0.0332	CCND1,CTSD
HELLS		enzyme						0.0332	CCNB1,KMT2A
IL19	1.296	cytokine						0.0332	CCNB1,HMOX1
Integrin		complex						0.0332	CCND1,SOCS3
MXI1	-1873.52	transcription regulator						0.0332	CCNB1,MKI67
MYCBP2	-239.302	enzyme						0.0332	MYO5A,RELN
N(6)-(3-iodobenzyl)-5'-N-methylcarboxamidoadenosine		chemical drug						0.0332	CCND1,GSK3B
NCAM1	-115.886	other						0.0332	NCAM1,NLGN1
PHLPP1	-165.936	enzyme						0.0332	FOXO1,IRS1
PKNOX1	-358.439	transcription regulator						0.0332	FABP7,PLAU
PPP1R1B	-65.972	phosphatase						0.0332	CCND1,GSK3B
S1PR2	-11491.2	g-protein coupled receptor						0.0332	ICAM1,TIMP1
Sod		group						0.0332	HMOX1,ICAM1
TOR1A	-549328	enzyme						0.0332	Anp32a,PDE10A
clenbuterol		chemical drug						0.0332	FBXO32,SOCS3
coenzyme Q10		chemical drug						0.0332	HMOX1,SCARB1
cryptotanshinone		chemical drug						0.0332	CD14,MTDH
glyburide		chemical drug						0.0332	HMOX1,SCARB1
pyruvaldehyde		chemical - endogenous mammalian						0.0332	HMOX1,ICAM1
zearalenone		chemical toxicant						0.0332	CCNB1,CCND1
(S)-flurbiprofen		chemical drug						0.0338	CCND1
1-phenazinecarboxylic acid		chemical - endogenous non-mammalian						0.0338	ICAM1
2,2,2-trichloroethanol		chemical toxicant						0.0338	TIMP1
2-methoxycinnamaldehyde		chemical - endogenous non-mammalian						0.0338	HMOX1
ABRA	-4.057	other						0.0338	TAGLN
ADAMTS13	-4.191	peptidase						0.0338	LGALS3
ADGRV1	-4506.5	g-protein coupled receptor						0.0338	HBA1/HBA2
AS1842856		chemical reagent						0.0338	PLAU
BCLAF1		transcription regulator						0.0338	CCND1
Bhlhe41	-571.987	transcription regulator						0.0338	PER1
CASK		kinase						0.0338	RELN
CCDC88C	-353.756	other						0.0338	CCND1
CCNDBP1	-402.357	other						0.0338	CCND1
CERT1	-575.904	kinase						0.0338	CCND1
COMP	-503.94	other						0.0338	LGALS3
CTNNβ-LEF1		complex						0.0338	CCND1
CUX2	-274.179	transcription regulator						0.0338	NCAM1
DAPK3	-760.033	kinase						0.0338	CCND1
DPH1	-350.97	other						0.0338	CCND1
E2f-Dp1		complex						0.0338	BRCA1
EIF2B5	-25438.1	other						0.0338	TAGLN
EIF4H	-4421.53	translation regulator						0.0338	CCND1
EMILIN1	-411.572	other						0.0338	PTEN
ETS-ELK1		complex						0.0338	CCND1
FBXO4	-53.829	enzyme						0.0338	CCND1
FBXO44	-127994	enzyme						0.0338	BRCA1
FBXW8	-2203.29	other						0.0338	IRS1
FGB	-2.231	other						0.0338	ICAM1
FTX		other						0.0338	MTDH
GH2		other						0.0338	INSR
GPBP1	-1.16933e+06	transcription regulator						0.0338	TOP2A
GPR4	-1457.05	g-protein coupled receptor						0.0338	ICAM1
HBG1		other						0.0338	HBA1/HBA2
HLTF	-2681.59	transcription regulator						0.0338	HBB
HPS1	-124.395	other						0.0338	LGALS3
ILKAP	-1648.92	phosphatase						0.0338	CCND1
KT 5926		chemical - kinase inhibitor						0.0338	CD14
LAMA1	-621.866	other						0.0338	PLAU
LFM-A13		chemical - kinase inhibitor						0.0338	HMOX1
MCF2L	-3614.59	other						0.0338	CCND1
MCPH1	-200.953	other						0.0338	BRCA1
MUC16		other						0.0338	CCNB1
MYL2	-1.055	other						0.0338	CD151
NASP	-6585.19	other						0.0338	CCND1
NBR1	-426.16	other						0.0338	HCLS1
NEDD8	-189.328	enzyme						0.0338	TK1
NPAS3		transcription regulator						0.0338	RELN
OSI-027		chemical drug						0.0338	CCND1
PNRC1	-79.002	other						0.0338	TK1
PRKCSH	-4310.97	enzyme						0.0338	PKD1
PTPRF	-975.343	phosphatase						0.0338	CCND1
PTPRT		phosphatase						0.0338	SOCS3
PTPase		group						0.0338	IRS1
Pdgfra-Pdgfrb		complex						0.0338	TIMP1
RAC3	-711.984	enzyme						0.0338	CCND1
RANBP10	-2923.74	other						0.0338	CD63
REG3A	1.042	enzyme						0.0338	SOCS3
REM2	-31.039	enzyme						0.0338	CCND1
RGS20	-459.234	enzyme						0.0338	GSK3B
RNF126	-3173.35	enzyme						0.0338	BRCA1
RPRD1B	-4348.88	other						0.0338	CCND1
RRAD	-91.013	enzyme						0.0338	CCND1
Rbp		group						0.0338	SOCS3
SEC63	-3428.85	transporter						0.0338	PKD1
SLC5A5	-1685.9	transporter						0.0338	HBB
SOCS7	-41.091	other						0.0338	IRS1
SRPK2	-67207.1	kinase						0.0338	CCND1
TMPRSS4	1.953	peptidase						0.0338	PLAU
USP15	-851.597	peptidase						0.0338	TOP2A
VAX2	-5.586	transcription regulator						0.0338	EPHB2
VENTX		transcription regulator						0.0338	CCND1
ZFAT	-238.728	transcription regulator						0.0338	FOXO1
aprotinin		biologic drug						0.0338	PLAU
enkephalin, methionine		biologic drug						0.0338	MRC1
flunisolide		chemical drug						0.0338	ICAM1
glipizide		chemical drug						0.0338	INSR
guanosine		chemical - endogenous mammalian						0.0338	HMOX1
heme arginate		chemical drug						0.0338	HMOX1
inostamycin		chemical reagent						0.0338	CCND1
isopropyl thiogalactoside		chemical reagent						0.0338	CCND1
l9Rl3		other						0.0338	HMOX1
lonaprisan		chemical drug						0.0338	CCND1
miR-3189-3p (miRNAs w/seed CCUUGGG)		mature microrna						0.0338	ARHGEF25
miR-509-3p (miRNAs w/seed GAUUGGU)		mature microrna						0.0338	NTRK3
mir-186	-332.861	microrna						0.0338	PTTG1
mir-302		microrna						0.0338	HDAC4
mir-3473		microrna						0.0338	PTEN
mir-95	-13.543	microrna						0.0338	BRCA1
neratinib		chemical drug						0.0338	CCND1
nitrosomethylurethane		chemical reagent						0.0338	CCND1
nitrosonifedipine		chemical reagent						0.0338	ICAM1
phosphorylethanolamine		chemical - endogenous mammalian						0.0338	CCND1
rutaecarpine		chemical - endogenous non-mammalian						0.0338	SCARB1
sodium fluoride		chemical drug						0.0338	ICAM1
sodium tungstate		chemical drug						0.0338	INSR
sorafenib derivative SC-1		chemical reagent						0.0338	CCND1
soy isoflavones		chemical drug						0.0338	MKI67
sulfonylurea		chemical drug						0.0338	HBA1/HBA2
troxerutin		chemical drug						0.0338	CDK1
tyrphostin B56		chemical - kinase inhibitor						0.0338	ICAM1
TNFSF12	-127297	cytokine	Inhibited	-2.186	bias	-0.273	-1.589	0.0338	CCND1,FBXO32,ICAM1,TIMP1,TNFRSF12A
hydrocortisone		chemical - endogenous mammalian		-0.059		-0.149	0.302	0.0338	ALOX15,BRCA1,CCND1,CDK1,ICAM1,NUSAP1
SHH	-127.625	peptidase						0.034	BRCA1,CCNB1,CCND1,DHFR,HMGA1,MCM5,RPA2
FGF7	-36.918	growth factor		-1.982	bias	-0.529		0.0344	CCND1,CTRB2,HAS3,PLAU
ZFPM1	-242.111	transcription regulator						0.0344	CD63,HBB,HEBP1,THYN1
CSF1R	-409.775	kinase						0.0344	CCND1,HMOX1,MRC1
Laminin (complex)		complex						0.0344	CCND1,CDK5R1,PLAU
S-nitrosoglutathione		chemical toxicant						0.0344	ICAM1,IRS1,IRS2
S100A4	-7.753	other						0.0344	PLAU,PTEN,TIMP1
decitabine		chemical drug		-0.311	bias	-0.363	1.193	0.0345	BMP5,CCND1,CDK1,CDK5R1,CHD5,EGR4,HERC1,INPPL1,LGALS3,MECP2,MKI67,NCAM1,NCOA6,NCOR1,NFASC,RELN,RPL9,SCARB1,SLC38A1,SOCS3,TOP2A
CNR1	-1857.03	g-protein coupled receptor		-0.447	bias	-0.425	0.503	0.0349	ATP5PD,CDCA3,CDK1,PLAU,SCARB1,TIMP1
heparin		chemical - endogenous mammalian		-1	bias	-0.258	-0.484	0.0359	ALAS1,CCND1,EPHB2,ICAM1
MET	-482.21	kinase		-1.067	bias	-0.618		0.0362	CCND1,CDK1,FBXO32,HMOX1,SOCS3
Mapk		group		-1.067	bias	-0.85		0.0362	CCND1,HMOX1,IRS1,PER1,PTEN
CDK2	-177.121	kinase						0.0366	BRCA1,DHFR,NCOR2
D-galactosamine		chemical - endogenous mammalian						0.0366	CD14,ICAM1,TIMP1
GABPA	-1578.01	transcription regulator						0.0366	BRCA1,DCLRE1C,HMOX1
JAK		group						0.0366	FBXO32,IFITM3,SOCS3
PPARGC1A	-195.279	transcription regulator		0.123		-0.227	0.776	0.0369	ALAS1,ATP5PD,C3,FBXO32,GSK3B,IRS2,MCM5,SCARB1,SOCS3,TIMP1,TNFRSF12A
AKR1B1	-3929.06	enzyme						0.0369	CCND1,MKI67
GFI1B	-1.38	transcription regulator						0.0369	FOXO1,SOCS3
GLIS2	-2749.34	transcription regulator						0.0369	C3,CCND1
IFITM1		transmembrane receptor						0.0369	DDAH2,ZNF236
KLK4	-4.225	peptidase						0.0369	CCNB1,MKI67
LYL1	-33.527	transcription regulator						0.0369	BRCA1,RAPGEF1
NFASC	-82.742	other						0.0369	ANK3,NFASC
PLCG2	-7859.6	enzyme						0.0369	FOXO1,ICAM1
Pdgf Ab		complex						0.0369	CCND1,HMOX1
RNF20	-312.451	enzyme						0.0369	FOSL2,HBA1/HBA2
TAF1	-9305.76	transcription regulator						0.0369	CDK1,SCARB1
antimycin A		chemical - endogenous non-mammalian						0.0369	CCNB1,TIMP1
ellagic acid		chemical - endogenous non-mammalian						0.0369	HMOX1,SCARB1
miR-9-5p (and other miRNAs w/seed CUUUGGU)		mature microrna						0.0369	FOXO1,NTRK3
pilocarpine		chemical drug						0.0369	KCNQ2,LGALS3
propionic acid		chemical - endogenous mammalian						0.0369	ICAM1,RELN
thiazolidinedione		chemical drug						0.0369	IRS1,IRS2
BCL2	-240.332	transporter		-0.355	bias	-0.354	0.409	0.0374	CCND1,CDK1,ICAM1,PTEN,TIMP1
methamphetamine		chemical drug						0.0375	FOSL2,HMOX1,ICAM1,PCLO
miR-199a-5p (and other miRNAs w/seed CCAGUGU)		mature microrna		1.067	bias	0.921		0.0375	C3,MYRF,TAGLN,ZBTB16
RUNX1	-8.617	transcription regulator		0.064	bias	-0.276	0.61	0.0376	CSF2RB,HBA1/HBA2,NCAM1,SOX5,TIMP1,UPP1,ZBTB16
CREBBP	-391.394	transcription regulator		-1.501	bias	-0.626		0.0377	ALAS1,CCND1,DHFR,FOSL2,HBB,NTRK3,PDE10A,SDHC,SOCS3,TAGLN,TANC2,THRSP
mir-8		microrna		1.757	bias	0.628		0.038	CCND1,GSE1,HDAC4,HMOX1,PKD1,PTEN
8-bromo-cAMP		chemical reagent		-1.441	bias	-0.532		0.0385	CCND1,CTSD,FOXO1,Nes,PDE4D,SCARB1,TIMP1
NME1	-114.572	kinase						0.0388	CCND1,CTSD,TIMP1
advanced glycation end-products		chemical - endogenous mammalian						0.0388	DDAH2,FOXO1,MKI67
miR-483-3p (miRNAs w/seed CACUCCU)		mature microrna						0.0388	BRCA1,MKI67,SOCS3
TNFSF11		cytokine		-1.984	bias	-0.746		0.0392	CCND1,CD14,ECT2,FOXO1,HCLS1,HMOX1,ICAM1,SOCS3,ZC3H12C
NFKBIA	-74.696	transcription regulator		-1.512	bias	-0.265	-0.641	0.0393	AMPD3,BUB1B,C3,CCNB1,CCND1,CP,HMGA1,HMOX1,ICAM1,PLAU,PTEN,SOCS3,TIMP1
ATP		chemical - endogenous mammalian		-0.698	bias	-0.517		0.04	CASR,CCND1,CD14,FOXO1,ICAM1
HNRNPA2B1	-919	other						0.0402	AKT3,CP,HYAL1,NTRK3,S1PR3,SETBP1
filgrastim		biologic drug		0.511		0.227	-0.301	0.0405	ALOX15,DDAH2,HIP1,HMGA1,ITPK1,LGALS3,NCOR2,NDC80,PDE4D,PRKAR2A,RABGAP1L,TRIO,ZBTB20
Y 27632		chemical drug		1.953	bias	0.333	1.302	0.0407	ICAM1,PLAU,SOX5,TAGLN
epinephrine		chemical - endogenous mammalian						0.0407	CCNB1,CCND1,CDK1,PER1
BACH1	-31.081	transcription regulator						0.0408	HBB,HMOX1
CHEK1		kinase						0.0408	BUB1,BUB1B
HDAC7	-2710.47	transcription regulator						0.0408	CCND1,PTEN
KLF13	-20.632	transcription regulator						0.0408	ALAS1,HBB
MAPK8IP1	-1759.16	other						0.0408	CCND1,PLAU
NT5E	-51.677	phosphatase						0.0408	MKI67,TIMP1
NUMB	-804.525	other						0.0408	CCNB1,CDK1
Pde4		group						0.0408	CD14,ICAM1
S1PR1	-25438.7	g-protein coupled receptor						0.0408	CCND1,ICAM1
TBXT	-6.687	transcription regulator						0.0408	CD151,SOX5
cyclooxygenase		group						0.0408	HMOX1,MRC1
ethosuximide		chemical drug						0.0408	CCND1,Nes
mir-143	-3.98	microrna						0.0408	OSBPL8,TAGLN
prostaglandin E1		chemical - endogenous mammalian						0.0408	CD14,ICAM1
trastuzumab		biologic drug						0.0408	CCND1,TOP2A
vanadate		chemical - other						0.0408	CCND1,INSR
A2M	-4.001	transporter						0.041	CCND1,FOXO1,GSK3B
KDR	-414.442	kinase						0.041	Anp32a,HMOX1,NDC80
PRKACA	-3404.07	kinase						0.041	ALAS1,CCND1,SOCS3
RBM5	-193.687	other						0.041	BMP5,ICAM1,IFITM3
TXNIP	-513.544	other						0.041	CCND1,ICAM1,THRSP
dimethylnitrosamine		chemical toxicant						0.041	HMOX1,ICAM1,TIMP1
SB-431542		chemical reagent	Activated	2.219	bias	0.304	1.545	0.0414	CCND1,CD14,S1PR3,TNFRSF12A,XYLT1
levodopa		chemical - endogenous mammalian		-0.471		-0.105	-0.024	0.0414	CCND1,CCS,CD63,CRTC1,EGR4,FAM210B,FOXO1,HCLS1,NCOR1,NTRK3,PER1,RELN,RFC2,SOBP,SOX5,ST8SIA3,TNR,UBE3C
CYP19A1	-31.98	enzyme						0.0424	CCND1,GSK3B,IRS1,SCARB1
PLG	-37.175	peptidase		-1.982	bias	-0.894		0.0424	FYN,IQSEC1,MRC1,PLAU
RBL1	-198.417	transcription regulator		1	bias	0.67		0.0424	CCND1,CDK1,DHFR,MCM5
cerivastatin		chemical drug		1.96		0.086	1.791	0.0424	HMOX1,ICAM1,INSR,PLAU
dinoprost		chemical - endogenous mammalian		-1	bias	-0.351	-0.297	0.0424	CCND1,FOSL2,PLCD1,THRSP
IL2	5.5	cytokine		-0.426	bias	-0.573		0.0431	ARHGAP11A,C3,CCND1,CDK5R1,CDKN2C,CSF2RB,FCGR3A/FCGR3B,FOXO1,FYN,ICAM1,NEB,SESN3,SOCS3,TIMP1,TNFRSF12A,TRIO,UPP1
SB 216763		chemical - kinase inhibitor						0.0434	CCND1,PLAU,TAGLN
TEAD3	-231.147	transcription regulator						0.0434	KAZN,SAMD5,TAGLN
VitaminD3-VDR-RXR		complex						0.0434	CASR,CD14,FOXO1
hexamethylene bisacetamide		chemical reagent						0.0434	ALAS1,ALAS2,SNU13
roscovitine		chemical drug						0.0434	CCNB1,CCND1,CD63
vincristine		chemical drug						0.0434	BRCA1,BUB1B,NCAM1
Growth hormone		group		-0.832	bias	-0.392	0.011	0.0439	C3,CCND1,FOSL2,Hba-a2/Hba1,HBB,INSR,SCARB1,SOCS3
N-acetyl-L-cysteine		chemical drug		1.192	bias	0.539		0.0439	C3,CCND1,FBXO32,HMOX1,ICAM1,MRC1,PLAU,TAGLN
7-ketocholesterol		chemical - endogenous mammalian						0.0449	ICAM1,SCARB1
AXIN1		other						0.0449	CCND1,GSK3B
BID	-344.119	other						0.0449	CTSD,TIMP1
CCND3	-5849.66	kinase						0.0449	CCND1,CDK1
GDF15	-1.762	growth factor						0.0449	CCND1,PLAU
HRG		other						0.0449	FCGR3A/FCGR3B,TIMP1
KCNIP3	-2136.39	transcription regulator						0.0449	CCND1,FOSL2
NONO	-3471.89	transcription regulator						0.0449	PDE10A,PDE4D
SMARCD3	-772.109	transcription regulator						0.0449	CD151,SOX5
ammonium chloride		chemical drug						0.0449	CD151,FOXO1
miR-296-5p (miRNAs w/seed GGGCCCC)		mature microrna						0.0449	CCND1,HMGA1
sulfasalazine		chemical drug						0.0449	CCND1,ICAM1
zinc sulfate		chemical drug						0.0449	C3,HMOX1
IGF1R	-42.952	transmembrane receptor	Inhibited	-2.183	bias	-0.613		0.0449	ATP5PD,CDK1,CKS2,CTSD,IRS1,IRS2,PLAU,RFC2,RPL9
FSH		complex		-1.976	bias	-0.29	-1.223	0.0449	ARHGAP35,CCND1,FOSL2,FOXO1,MN1,MYRF,PTEN,REXO5,SCARB1,TIMP1,TK1,UPP1
TGFB3	-569.325	growth factor		-0.44	bias	-0.688		0.0455	EEF1D,FOSL2,PTEN,S1PR3,TAGLN
hyaluronic acid		chemical - endogenous mammalian		-0.177	bias	-0.413	0.731	0.0455	ICAM1,PLAU,PTEN,SOCS3,TIMP1
ADRA1D	-66.58	g-protein coupled receptor						0.0458	CCNB1,CDK1,NFIX
Hsp27		group						0.0458	CCND1,CD14,FBXO32
MTA1	-2895.23	transcription regulator						0.0458	BRCA1,CCND1,GSK3B
MMP9	-3.482	peptidase		-1.154	bias	-0.298	-0.567	0.0459	CCND1,ICAM1,TIMP1,XPR1
PTPN11	-193175	phosphatase						0.0459	CCND1,CD14,CDKN2C,SOCS3
TEAD4	-483.687	transcription regulator		-1.982	bias	-0.801		0.0459	CCND1,KAZN,SAMD5,TAGLN
enterotoxin B		biologic drug						0.0459	ALAS2,BPGM,CSF2RB,ICAM1
STAT3	-270.568	transcription regulator		-1.795	bias	-0.469	-0.138	0.0464	ALAS2,ALOX15,CCNB1,CCND1,CDK1,ECT2,HBB,HMOX1,ICAM1,IFITM3,PLAU,PTTG1,SLC39A10,SOCS3,TAGLN,TIMP1
Creb		group		-1.103	bias	-0.492	-0.143	0.0474	ANK3,CCND1,CD14,EGR4,Foxn3,GNB4,GTF2H3,INTS7,PER1,SESN3
cocaine		chemical drug	Inhibited	-2.599	bias	-0.643		0.0477	CASR,EGR4,FOXO1,ICAM1,IRS2,MECP2,PER1
APLN	-215.416	other						0.0482	ALAS2,HBA1/HBA2,IRS1
Hsp70		group						0.0482	CD14,FBXO32,ICAM1
mir-182		microrna						0.0482	FOXO1,NCAM1,NFASC
n-3 fatty acids		chemical drug						0.0482	HMOX1,IRS1,IRS2
CREM	-177.16	transcription regulator		-0.13		-0.189	0.289	0.0485	CCNB1,CCND1,EGR4,IRS2,PER1,SMC4
2-mercaptoacetate		chemical drug						0.049	ICAM1,PLAU
Aldose Reductase		group						0.049	CCND1,ICAM1
CYP2E1	-4.234	enzyme						0.049	CD14,HMOX1
Collagen type IV		complex						0.049	PLAU,TAGLN
CpG ODN 2395		chemical reagent						0.049	CD14,HMOX1
DDX5	-1015.59	enzyme						0.049	CCND1,TIMP1
Fibrinogen		complex						0.049	FCGR3A/FCGR3B,ICAM1
MAFK	-129.661	transcription regulator						0.049	HBB,HMOX1
NR6A1	-10.531	ligand-dependent nuclear receptor						0.049	BMP1,RAI1
PDGFC	-168.268	growth factor						0.049	CCND1,TIMP1
Ras homolog		group						0.049	CCND1,PLAU
SIN3B		transcription regulator						0.049	DHFR,FBXO32
SPZ1	-3.065	transcription regulator						0.049	CCND1,MKI67
chrysin		chemical - endogenous non-mammalian						0.049	HMOX1,ICAM1
epirubicin		chemical drug						0.049	CCND1,GSK3B
mangiferin		chemical - endogenous non-mammalian						0.049	HMOX1,ICAM1
miR-293-5p (and other miRNAs w/seed CUCAAAC)		mature microrna						0.049	AKAP6,TAGLN
resolvin E1		chemical - endogenous mammalian						0.049	HMOX1,IRS1
salinosporamide A		chemical drug						0.049	CCND1,ICAM1
BDNF	-1164.83	growth factor		0.295	bias	-0.398	1.469	0.0491	CP,EEF1D,HSPA2,KIF1A,MYO5A,NCAM1,PTEN,RELN,SCARB1,TAGLN
TGFA	-113.738	growth factor						0.0495	CCND1,FOSL2,ICAM1,PTTG1
OGA	-2709.47	enzyme	Inhibited	-2.331		0.089	-2.638	0.0578	ARHGEF25,CCND1,CD14,CD151,CDKN2C,CNOT1,CSF2RB,FABP7,PLAU,SOCS3,TIMP1,TNFRSF12A
quercetin		chemical drug		1.99		-0.053	2.095	0.0893	CD63,HMOX1,ICAM1,MKI67,PLAU
HNF4A	-2.625	transcription regulator		1.949		-0.218	2.555	0.0924	ABCB9,AP3M1,ARHGAP11A,BHMT,BMP2K,BMP5,BPGM,C3,CCDC47,CCDC82,CCNB1,CCND1,CDC42BPB,CDK1,CKS2,CP,CRY1,DCTN4,EDEM3,FKBP10,FOSL2,FOXO1,GBF1,GRIK3,GSK3B,GTF2H3,INTS7,LGALS3,LSM3,MAPK8IP2,MTRF1,NCOR1,NDC80,NUF2,PRRC2A,RNF152,RPA2,SCARB1,SLC38A1,TBC1D16,TENM4,THYN1,TPX2,TXNDC12,XPR1
metformin		chemical drug		-1.982		0.245	-2.468	0.151	HBA1/HBA2,HMOX1,INSR,IRS1,SCARB1
RXRA	-8201.7	ligand-dependent nuclear receptor		-1.96		-0.198	-1.571	0.251	BRCA1,C3,CCNB1,CCND1,HMOX1,THRSP,TK1
GATA4	-5.009	transcription regulator		-1.981		-0.247	-1.492	0.265	CDCA8,CLSTN2,NUSAP1,TAGLN,TIMP1
NKX2-3	-3.641	transcription regulator	Inhibited	-2.236		-0.017	-2.197	0.314	CENPW,CEP55,MYO5A,TMEM158,TXNDC12

## Sheet: IPA Regulator 72H GMH vs Cont
Upstream Regulator	Expr Fold Change	Molecule Type	Predicted Activation State	Activation z-score	Notes	Bias Term	Bias-corrected z-score	p-value of overlap	Target molecules in dataset	Mechanistic Network
lipopolysaccharide		chemical drug	Activated	7.732		0.076	6.6	5.39e-41	ABCA1,ABCB1,ABCC3,ABCG1,ACLY,Acot1,ACP5,ADGRE1,AGTR2,AKAP13,AMPD3,ANGPTL4,ANXA1,APOBEC1,APOBEC3B,APOE,AQP4,ARPC1B,ATF3,ATP1A2,ATP5MC1,ATP6V0D1,AXL,BAG3,BCL2A1,BCL3,BGN,BTK,C1QA,C1QC,C3AR1,C5AR1,Ccl2,CCL3L3,CCL4,Ccl7,CD14,CD1D,CD200,CD22,CD276,CD300LF,CD37,CD4,CD44,CD48,CD53,CD63,CD68,CD81,CD86,CD9,CEBPA,CFD,CFP,CHD7,CLEC4D,CLEC7A,CNR2,COL12A1,COL4A1,COL4A2,COL5A2,CP,CREG1,CSF1,CSF1R,CSF2RA,CSF2RB…	EGR1,IFNG,IL1B,IL6,JUN,NFKB1,NFKBIA,NFkB (complex),RELA,SMAD4,STAT1,STAT3,TNF,lipopolysaccharide
IFNG	-5.026	cytokine	Activated	5.66		0.063	4.819	5.61e-33	ABCA1,ABCB1,ABLIM3,ACLY,Acot1,ACSS1,ADAM17,ADCY7,ADGRG1,AGRN,AIF1,ANGPTL4,ATF3,BCL2A1,BCL3,BLNK,BMF,C1QA,C1QB,C1QC,C2,C5AR1,CAPN3,CASP6,Ccl2,CCL3L3,CCL4,Ccl6,Ccl7,CCNO,CD14,CD1D,CD200,CD276,CD4,CD44,CD63,CD68,CD86,CEBPA,CELSR1,CFP,CLEC10A,CLEC7A,COL5A2,CP,CSF1,CSF1R,CSF2RB,CTSB,CTSC,CTSD,CTSH,CTSS,CTSZ,CX3CR1,CXCL16,CYBA,CYBB,DECR1,ECE1,EDNRA,EDNRB,ENTPD2,FAS,FASN,FCER1G,FCGR1A,FCGR2A,FCGR2B,FCGR…	EGR1,IFNG,IL10,IL1B,JUN,NFKB1,NFKBIA,NFkB (complex),RELA,SMAD4,STAT1,STAT3,TNF
TGFB1	1.388	growth factor	Activated	4.39		0.05	3.73	1.72e-27	ABCA1,ABCG1,ABLIM3,ACLY,Acot1,ACSM3,ACSS1,ADAM17,AGTR2,AHNAK,AMD1,ANGPTL4,ANXA2,APOE,ARF1,ARPC2,ATM,AXL,BCL3,BGN,BMF,BMP1,C1QA,C1QB,C1QC,C2,C3AR1,C5AR1,CAPNS1,CARS1,CAV2,Ccl2,CCL3L3,CCL4,Ccl7,CCNO,CCT2,CCT6A,CD14,CD200R1,CD300A,CD4,CD44,CD68,CD86,CDC42SE1,Cdkn1c,CEBPA,CENPF,CFD,CFH,CHMP7,CKS2,CLU,CNN3,COL11A1,COL12A1,COL16A1,COL4A1,COL4A2,COX5A,CPXM1,CRMP1,CSF1,CSF1R,CSRP1,CTPS1,CTSB,CTSC,CTSD,CT…	AGT,Ap1,EGR1,HIF1A,IFNG,IL1B,JUN,NFKB1,NFKBIA,NFkB (complex),RELA,SMAD4,SP1,STAT1,STAT3,TGFB1,TNF,TP53,Tgf beta
APP	-1.034	other	Activated	3.165		0.051	2.757	6.4e-26	ABCA1,ABCG1,ACO2,ACTG1,AIF1,APBB1,APOE,ARL11,ATM,ATP1A2,ATP5F1A,ATP5F1B,ATP5F1C,ATP6V0D1,AXL,BMF,Ccl2,CCL3L3,CCL4,Ccl7,CD44,CD68,CD82,CD86,CDC37,CDK5,CLIC1,CLTA,CLTB,CLU,COX5A,CP,CSF1,CSF1R,CSF2RB,CTSB,CTSD,CYBB,CYCS,DBI,DNM1,ELAVL4,F2RL3,FCGR1A,FCGR2A,FCGR2B,FGFR1,FN1,GAB1,GAP43,GBP2,GDF15,GFAP,GOT2,GRB2,GSK3A,GSTP1,HDAC3,HERPUD1,HIST1H2BD,HK1,HMOX1,HSPB1,IFIH1,IGF1,IGFBP5,Igtp,INA,IRF1,IRF5,Irg…	APP,Ap1,EGR1,IL1B,IL6,JUN,Jnk,NFKB1,NFKBIA,NFkB (complex),PSEN1,RELA,STAT3,TP53
TP53	1.065	transcription regulator	Activated	3.336		0.018	3.098	2.15e-25	ABCB1,ABHD4,ACACB,ACADL,ACADVL,ACLY,ACO2,ACSS1,ADAMTSL4,ADGRE5,ADH5,ANXA1,ANXA2,ANXA4,APOBEC1,APOE,ARPC1B,ATF3,ATP5F1A,ATP5F1C,ATP5MC1,BCAT1,BCL2A1,BCL3,BMF,BMP1,BOK,BOP1,BTK,C1QC,C2,CAPNS1,CARS1,CASP6,CAV2,Ccl2,CCL3L3,CCL4,CD44,CD81,CD82,CEBPA,CELSR1,CENPF,CGREF1,CKS2,CLU,CNN3,COL4A1,COL4A2,COL5A2,COMT,COX5A,CP,CPT1A,Crip2,CSF1,CSF1R,CSF2RA,CSRP1,CSTB,CTDSP1,CTSB,CTSD,CTSH,CYP51A1,DAPK3,DBI,DDR1…	CEBPB,CTNNB1,E2F1,EGR1,ESR1,FOS,HDAC1,HIF1A,JUN,MYC,NFKBIA,RELA,SMAD4,SNAI1,SP1,SP3,STAT3,TP53,TP63,TP73
IL4	1.943	cytokine	Activated	2.286		0.081	1.422	2.99e-25	ABCA1,ACP5,ACTG1,ADAM17,ADGRE1,ADRM1,AHNAK,AK2,AKAP13,ALAS1,ANXA1,ANXA2,ANXA4,APOE,B4GALNT1,BCL3,BOP1,C5AR1,CAPG,CASP6,Ccl2,CCL3L3,CCL4,Ccl6,Ccl7,CD14,CD200,CD200R1,CD276,CD300A,CD300LF,CD44,CD86,CLEC10A,CLEC7A,CNR2,CSF1,CSF1R,CSF2RB,CTSC,CXCL16,CYBB,DCTN1,DECR1,ELAVL4,FABP4,FAS,FASN,FCER1G,FCGR2A,FCGR2B,FCGR3A/FCGR3B,Fcrls,FN1,FSCN1,GBP2,GBP5,GJA1,GLIPR2,GNA15,HCK,HCLS1,HK2,HLX,IFI30,IFIH1,IFITM…	CEBPB,CSF2,IFNG,IL10,IL4,JUN,NFKB1,NFKBIA,NFkB (complex),RELA,SP1,STAT1,STAT3,STAT6,TNF
TNF	2.541	cytokine	Activated	5.826		0.054	5.071	8.41e-25	ABCA1,ABCC3,ACADVL,ACP5,ADAM17,AEBP1,AK2,AKR1B10,AMPD3,ANGPTL4,ANXA1,APOBEC3B,APOE,ATF3,B4GALNT1,B4GALT1,BCL2A1,BCL3,BGN,BMPR1A,C3AR1,C5AR1,CASP6,Ccl2,CCL3L3,CCL4,Ccl6,Ccl7,CD14,CD200,CD4,CD44,CD82,CD86,CDO1,CEBPA,CFD,CLU,CNR2,COL16A1,COL27A1,CP,CPT1A,CSF1,CSF1R,CSF2RB,CTSB,CTSC,CTSS,CTSZ,CX3CR1,CXCL13,CXCL16,CYBA,CYBB,CYP7B1,DAG1,DBI,EDNRB,EIF2B2,ERN1,F2RL3,FABP4,FAS,FASN,FCER1G,FCGR2B,FCGRT,FDP…	EGR1,IFNG,IKBKB,IL1B,IL6,JUN,NFKB1,NFKBIA,NFkB (complex),RELA,STAT1,STAT3,TNF,TP53
CSF1	1.321	cytokine	Activated	3.423		0.118	2.572	3.03e-24	ACP5,ADGRE5,APOE,Ccl2,Ccl7,CD68,CEBPA,CSF1,CSF1R,CYBB,CYP51A1,DHCR24,DOK2,ETV3,FAS,FCER1G,FCGR2A,FCGR3A/FCGR3B,FDFT1,FDPS,FERMT3,FN1,FOLR2,GDF15,GOT2,HK2,HMGCS1,IDI1,IFNGR1,IGF1,IL10RA,IRF5,IRF8,ITGA5,ITGAM,ITGB1,MAFB,MMP12,MRC1,MSMO1,MSR1,MVD,MVK,NFATC1,NFKB2,NSDHL,PFKFB3,PFKL,PLAU,PTPRC,SFRP1,SIGLEC1,SLC1A5,SPI1,SQLE,STAB1,TLN1,TLR2,TLR5,TNFRSF1A,XBP1	CSF1,CSF2,IFNG,IL10,IL6,JUN,NFKB1,NFKBIA,NFkB (complex),RELA,SP1,STAT1,STAT3,TNF
dexamethasone		chemical drug		0.591		0.015	0.377	2.52e-22	ABCA1,ABCB1,ABCC3,ACADL,ACLY,ACOT7,ACTG1,ACY3,ADAM15,ADAM17,ADAM9,ADAMTS1,AEBP1,AKAP13,ALAS1,AMIGO2,AMPD3,ANGPTL4,ANXA1,APOE,ARHGAP17,ARHGAP25,ATF3,ATP5MC1,ATP6V1B2,BCL2A1,BCL3,BGN,BLVRB,BMP1,BMPR1A,BZW2,C1QB,C3AR1,C5AR1,CARD9,CARS1,CASP6,Ccl2,CCL3L3,CCL4,Ccl7,CCT2,CD44,CD48,CD86,CDK5,Cdkn1c,CEBPA,CFAP100,CFD,CLEC4D,CLEC7A,CLIC1,CLU,CMKLR1,CMTM6,CNN3,COL11A1,COL27A1,COL4A1,COL4A2,CP,CREG1,CSF1,CS…	Ap1,FOS,HIF1A,IFNG,IL6,JUN,JUND,NFKB1,NFKBIA,NFkB (complex),RELA,SMAD4,STAT1,STAT3,TGFB1,TNF,dexamethasone
TCL1A	1.249	transcription regulator						8.34e-20	APOBEC1,C1QA,C1QB,C1QC,C3AR1,CD68,CFP,CLEC4D,CTSB,CTSC,CTSD,CTSE,CTSH,CTSS,CYBB,FABP7,FCER1G,FCGR2B,GDF15,GPNMB,GUSB,HMOX1,IL17RA,ITGAM,ITGB2,MAFB,MMP12,MMP19,MMP8,MSR1,SLC11A1,SLC15A3,SLC40A1,TLR7,TNFAIP2	Ap1,FOS,IFNG,JUN,JUND,NFKB1,NFkB (complex),RELA,STAT1,STAT3,TCL1A
KRAS	-1.028	enzyme		-0.223		0.002	-0.238	3.38e-19	ABCA1,ACLY,AGRN,AHNAK,AIMP2,AKR1B10,AOX1,ATF3,AXL,BCL2A1,BGN,BZW2,CAMK1,Ccl2,Cd33,CD44,CLEC10A,CLU,COL4A1,CSF2RA,CSF2RB,CYBB,DHFR,EIF4E,ENOPH1,FAS,FASN,FBN1,FCGR2A,FCGR2B,FES,FGF10,FGFR1,FN1,FOXM1,GFAP,GJA1,GLUL,GRN,GSN,HEXA,HK2,HMOX1,HSPB1,IFITM3,IRF1,ITGAM,ITGB2,KCNN4,LAMA5,LAMP1,LAMP2,LGALS3,LYL1,MLC1,MRC1,MSN,MSR1,NCF1,NCF4,NFE2L2,NFKB2,NQO1,PAK1,PDPN,PFKL,PLCD1,PMP22,PPP1CA,PRKCI,PTGS1,PTPN6…	AKT1,AR,CTNNB1,EGFR,HIF1A,IL6,JUN,KRAS,MYC,NFKB1,NFKBIA,NFkB (complex),RELA,SP1,STAT3,TP53
tretinoin		chemical - endogenous mammalian	Activated	5.944		0.053	5.294	9.81e-19	ABCA1,ABCG1,ACACB,ADGRE1,AHNAK,ALAS1,ANGPTL4,ANXA1,ANXA2,APOE,ATP6V1B2,BCL2A1,BCL3,BMPR1A,C1QA,C3AR1,C5AR1,CASP6,Ccl2,CCL4,CD14,CD1D,CD300C,CD44,CD53,CD63,CD68,CD82,CD86,CD9,CDK5,CEBPA,CFP,CKS2,COL4A1,COL4A2,CP,CPT1A,CREG1,CSF1R,CTSB,CTSC,CTSD,CTSS,CX3CR1,CYBB,Cyp2d1/Cyp2d5,DAB2,DBI,DHRS9,ECE1,EFS,EIF3B,EIF4E,EMP3,FABP4,FASN,FCER1G,FGFR1,FGR,FN1,FOLR2,FUBP3,GAP43,GARS,GDF15,GFAP,GJA1,GPX1,GRB2,GS…	CTNNB1,EP300,IFNG,IL6,JUN,NFKB1,NFKBIA,NFkB (complex),NR4A1,RARA,RELA,RXRA,STAT1,STAT3,TGM2,TNF,estrogen receptor,tretinoin
inosine		chemical - endogenous mammalian	Activated	4.189		0.121	3.579	3.01e-18	AIF1,ANXA1,ANXA2,ARPC1B,C1QA,C1QB,C1QC,C2,CCL3L3,CD63,CD68,CFD,CXCL13,EMP3,FTL,GAP43,GFAP,IFITM3,IRF1,LCP1,NPC2,RHOC,RNASET2,TIMP1,TSPO,VIM
CSF2	1.249	cytokine	Activated	6.242		0.123	5.198	7.98e-18	ABCA1,ABCG1,ACP5,ADAM17,ADGRE5,ANXA1,ATM,BCL2A1,BCL3,BMPR1A,C5AR1,Ccl2,CCL3L3,CCL4,CD14,CD180,CD276,CD63,CD86,CFH,CHTF18,CLEC7A,CSF1,CSF1R,CSF2RA,CSF2RB,CTSC,CYBB,DOK2,FAS,FCGR1A,FCGR2B,FOLR2,FOXM1,GDF15,HDAC3,HK2,IFITM3,IGF1,IL16,INPP5D,IRAK1,IRAK3,IRF5,ITGAM,ITGAX,LAMP2,LCP1,MAEA,MKI67,MKNK1,MMP14,MRC1,NCAPD2,NFATC1,NFKB2,NLRP3,NR1H3,OSMR,PIK3CG,PIM3,PLAU,PMP22,RRM2,SLC1A5,SLC2A3,Slfn2,SOCS3,SP…	CSF2,IFNG,IL10,IL4,IL6,JUN,NFKB1,NFKBIA,NFkB (complex),RELA,STAT1,STAT3,STAT6,TNF
IL13	1.525	cytokine	Activated	2.033		0.067	1.504	8.43e-18	ABCA1,ACADVL,ADAM15,ATF3,BCL2A1,BCL3,BZW2,C3AR1,CASP6,Ccl2,CCL3L3,CCL4,Ccl6,Ccl7,CD14,CD37,CD4,CD44,CD48,CD86,CEBPA,CLEC10A,CLEC7A,CTSB,CTSC,CTSH,CTSS,CYBB,DHCR24,DNASE2,FABP4,FAS,FCGR1A,FCGR2A,FCGR2B,FEZ1,FGD2,FZR1,GPNMB,GSN,HK1,HMOX1,IFNGR1,IGF1,IRAK3,KITLG,LILRB3,LIPA,MAF,MMP12,MMP14,MRC1,MSMO1,NFATC1,NID1,PDGFA,PIEZO1,PLAU,PLIN2,POSTN,RIN2,SLC7A7,SOCS3,SPP1,ST14,STXBP1,SWAP70,TFEC,TGFB1,TIMP1…	Ap1,EGR1,IL10,IL13,IL4,JUN,Jnk,NFKB1,NFKBIA,NFkB (complex),P38 MAPK,RELA,SP1,STAT1,STAT3,STAT6,TNF
TSC2	1.003	other	Inhibited	-4.264		-0.076	-3.793	1.06e-17	ANXA1,ANXA2,ATF3,ATP6V0B,ATP6V1B2,Ccl2,CD68,CP,CREG1,DPP7,DYNC1I1,EMP3,GALC,GAP43,GFAP,GPNMB,GSN,HK2,HMOX1,HSPB1,IFITM3,IGFBP5,LGALS3,LOC728392,MAOB,METRN,NSDHL,PDGFRB,PLAU,PSMC3,RASSF4,S100A6,SCPEP1,SLC14A1,SMPDL3A,SNAP91,TMEM176A,TMEM176B,UCP2,ZFP36	IL6,JUN,NFKB1,NFKBIA,NFkB (complex),RAC1,RELA,SMAD4,STAT1,STAT3,TFEB,TSC2
APOE	1.236	transporter	Inhibited	-4.031		-0.09	-3.559	1.08e-17	ABCA1,ADGRE1,ADGRG1,APOE,ATF3,BGN,C1QA,C1QB,C1QC,C2,C3AR1,C5AR1,CAMK1,CAPNS1,Ccl2,CCL3L3,CCL4,CD44,CD68,CD86,CLU,CPT1A,CSF1,CSRP1,CTDSP1,CTSB,CTSD,CTSS,CYBB,DAPK3,EMILIN1,FCGR1A,FCGR2B,FKBP4,GLUL,HERPUD1,HMOX1,HPCAL1,IGF1,IL10RA,ITGA5,ITGAM,ITGAX,LIMS2,LIPA,LRP1,LTBR,MSR1,MTCH1,NCF1,NR1H3,P4HB,PLAU,SDC4,SLC27A4,SOCS3,SORBS1,SPP1,STAT4,TCIRG1,TGFB1,TIFA,TIMP1,TNFRSF1A,UCP2,XBP1	APOE,Ap1,CD44,CTNNB1,ETV5,IFNG,IL6,JUN,LDL,NFKB1,NFKBIA,NFkB (complex),RELA,SP1,STAT1,STAT3,TNF,TWIST1
OGA	1.002	enzyme		1.917		-0.015	2.044	6.93e-17	ABLIM3,ACO2,ACSS1,ACTG1,ADRM1,AGTR2,APOBEC1,APOE,C1QA,C1QB,C3AR1,CADPS,Ccl2,CCL3L3,Ccl6,CD14,CD44,CD48,CD53,CD68,CD86,CDK5,Cdkn1c,CEBPA,CELSR1,CSF1R,CSF2RB,CX3CR1,CXCL16,DAB2,EPS8,FABP7,FAS,FDFT1,FDPS,FGF13,FGFR1,FN1,FSCN1,GLUL,GSN,HK3,HMGCS1,HPGDS,IGF1,IGF2BP3,IGFBP5,IL21R,IL6R,LRIG1,LRP4,MMP14,MSMO1,MYO10,NDUFA13,NDUFA9,NOTCH2,NSDHL,PLAU,PLD4,PLIN2,PLIN3,PRKAR1B,S100A3,S100A6,SLAMF9,SLC27A1,SOC…	Alpha catenin,CTNNB1,ESR1,ESR2,Growth hormone,HDAC1,HIF1A,JUN,MYC,NFKB1,NFKBIA,NFkB (complex),OGA,PPARG,RELA,RUNX2,SP1,STAT3,STAT5A,TP53,TP63,TP73
LDL		complex	Activated	4.294		0.086	3.735	1.01e-16	ABCA1,ABCG1,APOBEC3B,APOE,ATF3,AXL,BCL2A1,CASP6,Ccl2,CCL4,CD68,CX3CR1,CXCL13,CYBB,ECE1,EDNRB,FABP4,FAS,FCGR1A,FCGR2B,FDPS,GNAI1,GPR183,GPX1,HMOX1,IGF1,IL10RA,IL17RA,IRAK3,LRP1,MKI67,MMP12,MMP14,MMP8,MSR1,NCF1,NLRP3,NPC2,NR1H3,OLR1,PLAU,PLIN2,PTAFR,SHC1,SIGLEC1,SIPA1,SMAD3,SOCS3,SREBF1,TGFB1,TGFBR1,TGFBR2,TLR4,TNFAIP8L2,UBE2K,XBP1	APOE,CSF2,CTNNB1,JUN,LDL,NFKB1,NFKBIA,NFkB (complex),Nr1h,RELA,SP1,SREBF1,SREBF2,STAT1,STAT3,TNF,cholesterol,lipopolysaccharide
MYC	-1.057	transcription regulator	Inhibited	-4.74		0.056	-5.333	1.02e-16	ABCA1,ABCC3,ACSS1,ADAMTS1,ADD1,AIMP2,AK2,AMD1,ANXA4,ARF3,ARHGAP25,ATP13A2,AXL,BCAT1,BCL2A1,BMPR1A,BOP1,BZW2,CAPNS1,CBX4,Ccl6,CD44,CD48,CD86,CD9,CEBPA,CKS2,CLU,COL4A1,COL4A2,COL5A2,CPT1A,Crip2,CSF1R,CSTB,CTDSP1,CTSB,CTSD,CYCS,CYTH2,DBI,DHFR,Dstn/Dstnl1,EIF4E,FABP4,FAS,FASN,FBN1,FCGRT,FGFR1,FN1,FOXM1,GBP2,GJA1,GLUL,GOT1,GOT2,HK2,HMOX1,HMOX2,HSPB1,IDH2,IFIH1,ITGA6,ITGAL,ITGAM,ITGAX,ITGB1,LAMB2,LAMP1…	Ap1,CEBPB,EGR1,ESR1,ESR2,FOS,FOXM1,HDAC1,JUN,JUND,Jnk,MYC,NFkB (complex),RELA,SMAD4,SP1,STAT3,TP53,TP63,TP73,beta-estradiol
DYSF	1.051	other						1.13e-16	ABCA1,ACTG1,ANXA1,ANXA2,ARPC2,C1QB,Ccl7,CD48,CD53,CD68,CFD,CTSH,CTSS,CYBA,EVI2A,FCGR2B,FN1,FTL,HSPB1,ITGB1,LCP1,LGALS3,LILRB4,MMP12,MRC1,PROS1,S100A13,S100A4,TIMP1,TMEM123
cholesterol		chemical - endogenous mammalian	Activated	4.676		0.049	4.356	1.44e-16	ABCA1,ABCG1,ACLY,Acot1,ADGRE1,APOE,ATF3,C1QC,CAV2,Ccl2,CCL4,Ccl7,CD14,CD68,CSF1,CYBB,CYP7B1,DBI,FASN,FCGR2B,FDFT1,FDPS,FN1,GNAI1,HMGCS1,IDI1,IL10RA,ITGAM,ITGAX,KITLG,LAPTM5,LGALS3,MITF,MMP14,MMP8,MSMO1,NR1H3,NSDHL,PLTP,PSAT1,SHH,SLC1A3,SOCS3,SQLE,SREBF1,TGFB1,TIMP1,TLR4,TM7SF2,TMEM123,Tpm1,XBP1	Ap1,FOXO3,JUN,LDL,NFKBIA,NFkB (complex),PPARG,PPARGC1A,RELA,SCAP,SP1,SREBF1,SREBF2,STAT1,STAT3,TNF,TP53,cholesterol
IL10	1.216	cytokine		1.28		0.015	1.167	2.55e-16	ABCA1,ABLIM3,BCL2A1,BCL3,BMPR1A,Ccl2,CCL3L3,CCL4,Ccl6,Ccl7,CD14,CD44,CD68,CD86,CLEC7A,CSF1,CSF1R,CSF2RB,CTSB,CTSE,CTSS,CTSZ,CX3CR1,CXCL13,FAS,FCER1G,FCGR1A,FCGR2A,FCGR2B,FCGR3A/FCGR3B,Fcrls,HMOX1,Igtp,IL10RA,IL17RA,INPP5D,IRAK1,IRF1,ITGAL,ITGAM,KITLG,LILRB4,MAF,MMP8,MRC1,MSR1,MYD88,NFATC1,PIK3CG,PSMB9,PTAFR,S100B,SLC1A3,SOCS3,STAT4,TAP1,TGFB1,TIMP1,TLR2,TLR3,TLR4,TLR5,TLR7,TLR8,TMEM158,TNFRSF1A,V…	EGR1,IFNG,IL10,IL1B,IL6,Immunoglobulin,JUN,NFKB1,NFKBIA,NFkB (complex),NR4A1,RELA,STAT1,STAT3,TNF
Immunoglobulin		complex	Inhibited	-2.182		0	-2.182	5.76e-16	ACLY,ACO2,AIF1,ATP5F1A,ATP5F1B,BCL2A1,BCL3,BLVRB,C3AR1,CAPG,Ccl2,CCL3L3,CCL4,CD14,CD44,CD68,CD86,CFP,CSF1,CSF1R,CSF2RB,CTSZ,CXCL13,FAS,FASN,FCER1G,FCGR1A,FCGR2A,FCGR3A/FCGR3B,FN1,GALM,GFAP,GPSM1,GPX1,GSK3A,HCK,HK2,HK3,HMOX1,IDH2,IFI30,IL10RA,IRAK1,IRF1,IRF5,ITGAX,JUP,LILRB3,LILRB4,LTBP3,MAF,MDH2,MKI67,MYO1E,NDUFS7,NFATC1,NFKB2,NLRP3,PDGFA,PDHB,PDLIM4,PFKL,PLAU,POSTN,PPA1,PRDX1,PRMT5,PRPS1,RAB31,R…	HIF1A,IFNG,IL10,IL2,IL4,Immunoglobulin,JUN,NFKB1,NFKBIA,NFkB (complex),NR4A1,RELA,RXRA,SP1,STAT1,STAT3,STAT5a/b,STAT6,TP53
USP22	-1.056	peptidase	Activated	4.359		0.157	3.674	7.6e-16	BCL2A1,Cd33,CSF2RA,CSF2RB,CYBB,FCGR2A,FCGR2B,FES,ITGAM,ITGB2,LYL1,MRC1,MSR1,MVP,NCF1,NCF4,PTPN6,PTPRC,SPI1,VAV1
INSIG1	-1.075	other		-1.059		-0.151	-0.223	1.2e-15	ABCA1,ABCG1,ACACB,ACLY,APOE,CD68,CLEC4D,CLEC7A,CXCL13,CYP51A1,DHCR24,ELOVL6,FABP4,FASN,FDFT1,FDPS,HMGCS1,IDI1,IRF8,LIPA,MRC1,MVK,OLR1,PLA2G7,PLIN2,PTGS1,SQLE,SREBF1,STAT4,STAT5A,TGFB1,TM7SF2,UCP2	FOXO3,INSIG1,NFkB (complex),Nr1h,PPARG,PPARGC1A,SP1,SREBF1,SREBF2,TP53,cholesterol
beta-estradiol		chemical - endogenous mammalian		-0.943		0.048	-1.588	3.08e-15	AARS1,ABCA1,ABCB1,ACADVL,Acot1,ACP5,ACSM3,ADAMTS1,AEBP1,AGRN,AGTR2,AIF1,ANXA1,ANXA4,APBB1,APOE,ATF3,ATM,ATP5F1B,BCAT1,BCL2A1,BLNK,BMPR1A,BOP1,CAV2,Ccl2,CCL3L3,CCL4,CCT2,CD14,CD276,CD44,CD86,CDK5,CEBPA,CLEC4D,CLU,COMT,COX5A,CP,CPT1A,CPXM1,CSTB,CTNNA2,CTPS1,CTSB,CTSD,CTSH,CXCL13,CYBB,CYCS,CYP51A1,CYTH4,DAB2,DCAF6,DDR1,DECR1,DHCR24,DHRS9,DLG3,EIF3B,ELOVL2,FABP4,FARSA,FAS,FASN,FBN1,FCGR2A,FCGR2B,FCGR…	Ap1,EGR1,ESR1,ESR2,HIF1A,IL1B,JUN,MYC,NFKBIA,NFkB (complex),RARA,RELA,SMAD4,SP1,STAT3,TGFB1,TNF,TP53,beta-estradiol
LDLR	1.036	transporter		1.346		-0.04	1.46	6.28e-15	ABCA1,ABCG1,ACLY,APOBEC1,APOE,BGN,C1QA,Ccl2,CCL3L3,CCL4,Ccl7,CD4,CD68,CEBPA,CENPF,CTSC,CX3CR1,CYP7B1,DHRS9,ELOVL6,ENPP4,FAM3C,FASN,FCGR1A,FDPS,FGL2,FOXM1,GJA1,GNGT2,KIF20A,LCP2,LRP1,LSP1,MKI67,MMP14,MSR1,MVD,NR1H3,PLAU,PLTP,PSMB9,SPP1,SREBF1,TAP1,UBE2C,UBE2D3,UHRF1,VCAN	APOE,Ap1,CTNNB1,FOXO3,IFNG,JUN,LDL,LDLR,NFKB1,NFkB (complex),Nr1h,PPARG,PPARGC1A,RELA,SP1,SREBF1,SREBF2,STAT1,STAT3,cholesterol
IL6	1.201	cytokine	Activated	4.669		0.084	3.962	1.21e-14	ABCA1,ABCC3,ADAMTS1,ADGRE1,ADGRE5,AHNAK,AKR1B10,ALAS1,ANXA1,APOE,AQP4,ATF3,BCL3,BGN,C5AR1,Ccl2,CCL3L3,CCL4,CD14,CD44,CD48,CD53,CD68,CD82,CD86,CEBPA,CFD,CFH,CFP,CLEC10A,CLU,CP,CSF1,CSF1R,CSF2RB,CTSC,CX3CR1,CXCL13,CYBB,DHFR,DPP3,ELAVL4,ERBIN,ERN1,FAS,FCGR1A,FCGRT,FLI1,FN1,FOXM1,FSCN1,GAP43,GBP2,GFAP,GINS1,HMOX1,IFITM3,IGF1,IGFBP5,IL6R,IRF1,ITGAM,ITGB1,KCTD13,MAF,MKI67,MMP12,MMP8,MSR1,Mt1m/Mt2A,MYD8…	EGR1,IL10,IL1B,IL6,JUN,NFKB1,NFKBIA,NFkB (complex),RELA,SMAD4,STAT1,STAT3,TNF
methylprednisolone		chemical drug		-1.096		0.031	-1.337	1.88e-14	ADAM17,ALAS1,ANXA1,ANXA2,ATP5F1C,B4GALNT1,C1QB,CAMK1,Ccl2,CCL4,CCT6A,CD44,CD9,CELA1,CNN3,COMT,CREG1,CTNNA2,CTSC,CTSH,CTSS,CYBB,CYCS,DAB2,DHRS9,ECE1,EDNRB,EIF3B,FABP7,FARSA,FCGR2A,FDFT1,FGL2,FGR,FKBP4,FN1,GBP2,GOT1,GSTP1,HMOX1,IDH2,IFNGR1,IGF1,IL6R,IRF1,ITGA7,ITGB1,JUP,LAMB2,LIPA,MAFB,MAOB,MDFIC,MGAT1,MVK,MYO1G,NFE2L2,NOLC1,NR1H3,NSDHL,OPLAH,PAQR7,PCTP,PIM3,PLAU,PLIN2,PPM1G,PRMT1,PSAT1,PTPRC,RAB13…	CTNNB1,EGR1,HIF1A,IFNG,IL6,JUN,MAPK1,NFKB1,NFkB (complex),RELA,SP1,STAT1,STAT3,methylprednisolone,prostaglandin E2
ERBB2	1.259	kinase		1.341		0.08	0.709	1.96e-14	ADAM17,AHNAK,AIMP2,ALAS1,ANGPTL4,ANXA2,BCL3,BMP1,CCL4,Ccl7,CD82,CD9,CDC37,CDC42SE1,CENPF,CHD7,CHDH,CKS2,CLU,CMAS,COL4A1,COL5A2,CSF1R,CTSB,CYP51A1,DAG1,DAP,DECR1,DHFR,DTX1,EMP3,EPSTI1,FASN,FN1,FSCN1,GINS1,GJA1,GNAI1,GSPT2,HES7,HSPB1,HSPB8,IDI1,IGFBP5,IL6R,ITGA5,ITGA6,ITGB1,JAM2,JUP,KCNN4,LAMP1,LAMP2,LGALS3,LITAF,LTBP3,MAF,MAPK13,MCM10,MITF,MKI67,MMP12,MMP14,MRC1,MYO10,NCAPD2,NFKB2,NID1,NOTCH1,NPC2…	AKT1,Ap1,CTNNB1,EGF,ERBB2,ESR2,HDAC1,JUN,MYC,NFKB1,NFkB (complex),RELA,RUNX2,SMAD4,SP1,STAT1,STAT3,TP53,TP63,TP73
E. coli B4 lipopolysaccharide		chemical toxicant	Activated	6.112		0.101	5.375	2.37e-14	ADCY7,AMPD3,ANXA1,ARHGAP30,C1QB,CASP6,Ccl2,CCL3L3,CCL4,CD86,CYTH4,EVI2B,FAS,FCER1G,FCGR1A,FGL2,GBP2,GLIPR1,GNAI1,GPNMB,HK2,HMOX1,HSPB8,IFITM3,Igtp,INPP5D,IRAK3,KLHL6,LCP1,LCP2,LILRB3,LILRB4,MDFIC,MRC1,NCF1,PROS1,PTPN6,PTPRC,PYCARD,RAB20,RAB7B,RHBDF2,RHOC,SIKE1,SLAMF9,SLC14A1,Slfn2,SOCS3,STAB1,TAP1,TLR2,TLR4,TNFRSF1A,TSPO,UHRF1	CSF2,E. coli B4 lipopolysaccharide,IL10,IL2,IRF3,IRF8,NFATC2,NFKB1,NFKBIA,NFkB (complex),SP1,STAT1,STAT3,STAT5a/b,STAT6,TLR4
IL1B	1.836	cytokine	Activated	5.606		0.061	5.013	2.6e-14	ABCC3,ADAMTS1,AIF1,AMPD3,ANGPTL4,ANXA1,APOE,AQP4,ATF3,BCL2A1,BCL3,BGN,BMF,Ccl2,CCL3L3,CCL4,Ccl7,CD14,CD4,CD44,CD82,CD86,Cdkn1c,CEBPA,CNR2,CP,CSF1,CSF2RB,CTSB,CTSS,CTSZ,CX3CR1,CXCL13,CYBA,CYBB,DAB2,DBI,EIF4E,FAS,FCGR2B,FERMT3,FN1,GAD1,GBP2,GDF15,GJA1,GRN,GUSB,HEXA,HEXB,HK2,HMOX1,HPGDS,HSPB1,IFNGR1,IGF1,IGFBP5,IL10RA,IL16,IL6R,IRAK1,IRAK3,IRF1,ITGA5,ITGAM,ITGB1,LCP1,Ldha/RGD1562690,MMP12,MMP14,MMP8…	IFNG,IL10,IL1B,IL6,JUN,NFKB1,NFKBIA,NFkB (complex),RELA,STAT1,STAT3,TNF
AGN194204		chemical drug	Activated	4.566		0.094	3.99	3.27e-14	ABCA1,ABCG1,ACAT2,Acot1,ANGPTL4,ANXA2,ATF3,BCL2A1,BZW2,CCL3L3,CCL4,CEBPA,CPT1A,Crip2,CSRP1,CYP51A1,CYP7B1,DOCK8,EMP3,FABP4,FDFT1,FDPS,GBP2,GJA1,GNAI1,GNB2,HK2,IDI1,IFITM3,Igtp,IRF1,ITGB2,KIF20A,LAMP1,LILRB4,MITF,MKI67,NPC2,NSDHL,PLIN2,PLIN4,PROS1,S1PR3,SPP1,STRA6,TAP1,TIMP1,XBP1	AGN194204,Akt,CEBPB,CTNNB1,HDAC1,JUN,NCOR2,NFkB (complex),NR1H4,Nr1h,PPARA,PPARG,PPARGC1A,RELA,RUNX2,RXRA,Rxr,SREBF1,STAT3,THRA,TP53,VDR
resiquimod		chemical drug	Activated	3.221		0.099	2.663	6.66e-14	AIF1,ANXA4,ATF3,ATP5F1A,ATP5F1C,ATP6V1B2,BCL2A1,Ccl2,CCL3L3,CCL4,Ccl7,CD44,CD86,CSF1R,CXCL13,FAS,FCER1G,FCGR1A,FCGR2A,FCGR2B,GDF15,GPX1,HERPUD1,HSPB1,IL16,IRAK1,IRAK3,LAP3,MSN,MYD88,NLRP3,PLAU,PRDX1,PYCARD,SPI1,SPP1,STMN1,TLR2,TLR4,TLR7,TLR8,YWHAB	EGR1,IFNG,IL10,IL1B,IRF3,Immunoglobulin,JUN,NFKB1,NFKBIA,NFkB (complex),NR4A1,RELA,STAT1,STAT3,TLR7,resiquimod
tetradecanoylphorbol acetate		chemical drug	Activated	7.228		0.082	6.361	9.28e-14	ABCA1,ABCB1,ADAM15,ADAM17,ADAM9,ADAMTS1,AKR1B10,ALAS1,AMIGO2,ANGPTL4,ANXA1,AQP4,ARF1,ATM,AXL,BCL2A1,BCL3,BTK,C3AR1,C5AR1,CAPG,CAV2,Ccl2,CCL3L3,CCL4,Ccl6,Ccl7,CD14,CD276,CD4,CD44,CD68,CEBPA,CSF1,CSF1R,CSF2RA,CTSB,CTSD,CTSH,CXCL13,CYBA,CYBB,CYTH4,DAB2,DYNC1I1,ECE1,EIF4E,FAS,FBN1,FCER1G,FCGR1A,GAP43,GDF15,GJA1,GSTP1,IFNGR1,IGF1,IGFBP5,IL6R,IRAK1,IRAK3,IRF1,IRF8,ITGA5,ITGAL,ITGAM,ITGAX,ITGB1,ITGB2,KC…	Ap1,EGR1,FOS,HIF1A,IFNG,IL1B,JUN,JUND,NFKB1,NFKBIA,NFkB (complex),RELA,SMAD4,STAT1,STAT3,TGFB1,TNF,tetradecanoylphorbol acetate
IL2	-1.255	cytokine	Activated	3.507		0.095	2.763	1.99e-13	ABCA1,ANXA1,ARHGAP11A,ARHGAP25,ATM,BCL2A1,CAPG,CARD9,Ccl2,CCL3L3,CCL4,CD44,CD86,CD9,CEBPA,CFP,CMKLR1,CRMP1,CSF1,CSF1R,CSF2RA,CSF2RB,CTPS1,CTSC,CX3CR1,CYCS,Cyp2d1/Cyp2d5,CYTH4,DAP,FAS,FCER1G,FCGR3A/FCGR3B,FGF13,FGFR1,FGL2,GARS,GDF15,GFAP,GPSM1,GRN,HCK,HCST,HK2,IDI1,IFNGR1,IL10RA,IRF1,ITGA6,ITGB1,LAPTM5,LCP2,LILRB4,LTBP3,MAF,MAPKAPK2,MAPKAPK3,MYO1E,NIFK,NMI,PDCD2L,PDLIM4,POLR2D,PPP5C,PROS1,PTPN6,PT…	IL10,IL2,IL4,IL6,Immunoglobulin,JUN,NFKB1,NFKBIA,NFkB (complex),NR4A1,RELA,STAT1,STAT3,STAT5a/b,STAT6
trichostatin A		chemical drug		0.835		0.039	0.461	3.67e-13	ABCA1,ABCB1,ADAMTS1,ADGRE1,AGRN,APOE,BCAT1,BCL2A1,BMPR1A,Ccl2,CD14,CD1D,CD44,CD86,CD9,CEBPA,CGREF1,CLU,CRMP1,CTPS1,CYBB,DAG1,DAPK3,DNM1,DOK2,DPYSL4,EFNA3,EIF4E,ELOVL2,ELOVL6,FABP4,FAS,FASN,FES,FEZ1,FGFR1,FN1,FOXM1,GAP43,GRB2,GSN,HDAC3,HMGCS1,IGF2BP3,IL10RA,INA,ING1,IRAK1,IRF1,IRF8,ITGAM,JUP,KIF20A,LGMN,LIMA1,MAF,METRN,MGST3,MRC1,MSN,MVK,MYO9B,Nefm,NEK6,Nes,NFATC1,NFKB2,NIFK,NOTCH1,NOTCH2,NQO1,NR1…	CEBPB,EGR1,ESR1,HIF1A,JUN,NFKB1,NFKBIA,NFkB (complex),P38 MAPK,PPARG,RELA,SMAD4,SP1,STAT3,TP53,decitabine,estrogen receptor,trichostatin A
JUN	1.058	transcription regulator	Activated	2.835		0.084	2.307	4.16e-13	ABCB1,ACAT2,ACP5,ALAS1,ANXA1,ANXA2,APOE,ATF3,AXL,BCL2A1,BCL3,C1QB,C3AR1,C5AR1,CAPNS1,Ccl2,Ccl7,CD14,CD44,CD68,CFD,CFP,CLU,COMT,Crip2,CSF1,CSF1R,CXCL16,CYCS,EHD4,FABP4,FABP7,FAS,FLNC,FN1,FOLR2,GAP43,GJA1,GOT1,GSTP1,HMOX1,IRAK3,ITGAM,ITGB1,ITGB4,LAMP2,LGALS3,MAF,MAOB,MAPK3,MMP12,MMP8,MSR1,MVD,NFATC1,NQO1,PLAU,PRDX1,PTPN6,RXRA,SHH,SOCS3,SPP1,SST,STMN1,SYK,TGFB1,TIMP1,TK1,VIM,WNT5A,ZEB1,ZFP36	Ap1,FOS,HIF1A,IL6,JUN,JUNB,JUND,MYC,NFE2L2,NFKB1,NFKBIA,NFkB (complex),PPARG,RELA,STAT1,STAT3,TNF
SPI1	1.459	transcription regulator	Activated	5.322		0.061	4.949	4.22e-13	ADGRE1,BLNK,BTK,C1QC,C3AR1,CCL4,CD14,CD180,CD1D,CD68,Cdkn1c,CEBPA,CSF1,CSF1R,CSF2RA,CSF2RB,CTSE,CTSS,CYBB,DAB2,EPB41L2,FCER1G,FCGR2B,FCGRT,FES,FLI1,GPX1,HK3,IFITM3,IRAK3,ITGA5,ITGAM,ITGB2,LILRB3,MRC1,NCF1,NCF4,PIK3CG,PSMB9,PTPN6,PTPRC,RUNX3,SPI1,SPP1,TCP1,TFEC,TK1,TLR2,TLR4,VAV1,VIM	EGR1,IL10,IL1B,IL6,IRF8,JUN,NFKB1,NFKBIA,NFkB (complex),RELA,SPI1,STAT1,STAT3,TNF
INSR	1.004	kinase	Inhibited	-3.378		0.124	-4.083	5.53e-13	ACADL,ACADVL,ACO2,ATF3,ATP5F1A,ATP5F1B,ATP5MC1,BCL2A1,C1QA,C2,CASP6,Ccl2,CCL4,CEBPA,CSTB,CTSB,CYCS,CYP51A1,DAG1,DECR1,FABP4,FASN,FDFT1,FDPS,FLNC,GOT2,GRN,HMGCS1,IDI1,IGF1,ITGA5,LAT2,LCP1,LRP10,MAOB,MDH2,MKNK1,MMP12,MSMO1,MVD,MVK,NDN,NDUFA9,NFE2L2,NFKB2,NR1H3,NSDHL,OLR1,PDHB,PSPC1,RRM2,RTN2,SAT1,SKAP2,SLC2A3,SOCS3,SQLE,SREBF1,TGFB1,TGIF1,TNFRSF1A,TOMM40,UCP2,UHRF1,YBX1	ADIPOQ,BCL6,FOXO1,ID2,IGF2,INSR,Insulin,JUN,LEP,NFKB1,NFKBIA,NFkB (complex),NR3C1,PPARA,PPARG,PPARGC1A,RELA,SP1,SREBF1,STAT1,STAT3,STAT5A,estrogen receptor
TYROBP	2.004	transmembrane receptor	Activated	2.157		0.096	1.888	7.45e-13	CD84,CD86,FCGR2B,GPX1,HLX,IL10RA,IRF8,ITGA5,ITGAM,ITGAX,ITGB1,ITGB4,LHFPL2,NCKAP1L,NPC2,NRROS,SFT2D2,SLC1A5,SPP1,TCIRG1,TGFB1,TMEM106A,TYROBP	CSF2,EGR1,IFNG,IL1B,JUN,NFKB1,NFKBIA,NFkB (complex),RELA,SP1,STAT1,STAT3,TNF,TYROBP
PPARA	1.024	ligand-dependent nuclear receptor	Activated	2.787		0.043	2.471	7.87e-13	ABCA1,ACADL,ACADVL,ACAT2,Acot1,ANGPTL4,ANXA2,APOE,ATP5F1B,C1QA,C1QB,C2,Ccl2,CD63,CEBPA,CFH,CPT1A,CTSE,CYBA,CYBB,CYCS,CYP51A1,CYP7B1,DBI,DECR1,ELOVL6,ENDOG,FABP4,FASN,FDFT1,FDPS,GLUL,GOT2,GSTP1,HMGCS1,HMOX1,IDI1,IFITM3,IGFBP5,KIF20A,MGST1,MGST3,MKI67,MSMO1,MVD,MVK,NCF1,NFE2L2,NR1H3,NSDHL,PAQR7,PCTP,PLA2G7,PLIN2,PLIN4,PLTP,PPA1,PRDM16,QPCT,RTN4,SARDH,SAT1,SLC27A1,SLC27A4,SQLE,SREBF1,TLR2,TLR5,TPP1,…	FOXO1,FOXO3,JUN,NCOA2,NR1H3,PPARA,PPARD,PPARG,PPARGC1A,RXRA,SP1,SREBF1,SREBF2,STAT3,TP53,fatty acid,fenofibrate,pirinixic acid
cyclosporin A		biologic drug		1.315		-0.046	1.683	2.05e-12	A3GALT2,AGTR2,ALAS1,ANXA1,ANXA2,APOE,ATF3,BCAT1,BGN,CCL4,CD14,CD1D,CD200,CD44,CD68,CD86,CLU,COL4A2,CP,CX3CR1,CYBA,EDNRA,EDNRB,EMP3,FAS,FASN,FCGR2A,FDFT1,FN1,GFAP,GJA1,GNPDA1,GPNMB,HERPUD1,HMOX1,IFNGR1,IL16,ITGAL,ITGB4,LGALS3,LYN,MAF,MDH2,MMP14,MRC1,NFATC1,POSTN,PREP,PRKCH,RAB11B,RXRA,SDCBP,SHH,SIAH2,SLC23A2,SPP1,SREBF1,STAT5A,TFEC,TGFB1,TGFBR1,TGIF1,THOP1,TIMP1,Tpm1,TUBB,VDAC2,VIM,WNT5A	AGT,Ap1,HIF1A,IL4,JUN,NFKB1,NFKBIA,NFkB (complex),RELA,SP1,STAT1,STAT3,STAT6,TNF,TP53,cyclosporin A,doxorubicin
PD98059		chemical - kinase inhibitor	Inhibited	-2.092		-0.099	-1.259	2.55e-12	ABCA1,ACAT2,ACOT7,AMD1,ANXA1,APOBEC3B,ATF3,BGN,Ccl2,CCL3L3,CCL4,CD14,CD37,CD4,CD44,CD86,CEBPA,CLU,COL4A1,CTSB,CTSH,CYCS,ECE1,EDNRB,EMP3,FABP4,FAS,FASN,FN1,GAP43,GJA1,GRN,HMOX1,HPCAL1,IGF1,ITGAM,ITGAX,ITGB1,ITGB1BP2,ITGB2,LAMA5,LAMP1,LAMP2,MAPK3,MAPKAPK2,MITF,MKI67,MMP12,MMP14,MSR1,NOP56,NQO1,OSMR,PDGFA,PLAU,PLEC,POSTN,PTAFR,RAB20,RAN,RPS2,RRM2,S100A4,SHH,SMAD3,SOCS3,SPP1,SQLE,SREBF1,ST6GAL1,STAT5…	Ap1,EGR1,IL1B,JUN,Jnk,MYC,NFKB1,NFKBIA,NFkB (complex),P38 MAPK,PD98059,RAF1,RELA,SP1,STAT3,TNF
STAT6	1.092	transcription regulator		-0.603		0.02	-0.758	2.78e-12	Acot1,ACP5,AHNAK,AKAP13,ANXA1,APOE,BCL3,CASP6,Ccl2,CCL3L3,Ccl6,CNR2,CPT1A,CTSB,CTSS,CYBB,FABP4,FASN,FCER1G,FCGR1A,FCGR2A,FCGR3A/FCGR3B,FSCN1,GBP2,GBP5,GNA15,HCK,HLX,IFIH1,IFITM3,IGF1,Igtp,IL10RA,IMPDH1,IRAK3,IRF1,Irgm1,LCP2,LILRB4,MAF,MMP12,MMP14,MVK,MYO6,NFATC1,PDGFA,PLBD1,PLCD1,PROS1,RASGRP3,RASSF4,RIPK3,ST6GAL1,STAT4,STAT5A,STK39,SYK,TFEC,TIMP1,TLE1,TMEM176B,TNIP2,TRPV2,VIM,XBP1,ZFP36	Ap1,BCL6,FOS,IL10,IL13,IL4,JUN,NFKB1,NFKBIA,NFkB (complex),RELA,SMAD4,STAT1,STAT3,STAT6,TNF
FAS	1.796	transmembrane receptor		-1.294		-0.013	-1.246	3.43e-12	ANXA2,BCL2A1,BGN,BTK,Ccl2,CCL3L3,CCL4,CD1D,CD200,CD22,CD300C,CD44,CD48,CD86,CLTB,COL4A1,COL4A2,CSF1,CYTH2,DGCR2,FAS,FBN1,FCGR2B,FES,FGL2,FSCN1,GBP2,GLIPR1,GORASP1,GPNMB,GPR107,IL10RA,IL16,IL17RA,INPP5D,IRF1,ITGA7,LGALS3,LILRB4,MPZL1,P2RX1,PIK3CG,PLAU,PLD2,PLEC,PLIN2,PRKCI,PRUNE1,PSD4,RASGRP2,SHC1,SIAH2,SIPA1,SPP1,SYK,TAGLN2,TGFB1,TLR2,TLR8,TNFRSF1A,ZFP36	FAS,HIF1A,IL10,IRF3,JUN,LYN,NFKB1,NFKBIA,NFkB (complex),P38 MAPK,RELA,SP1,STAT1,STAT3,STAT5A
bleomycin		biologic drug	Activated	5.204		0.138	4.374	4.07e-12	BMP1,Ccl2,CCL3L3,CD68,CD86,CEBPA,CTSD,CTSE,CTSS,FABP4,FAS,FGFR1,FN1,GAB1,IGF1,IRAK1,ITGB1,KITLG,LGALS3,MAPKAPK2,MMP12,MMP14,MMP8,MRC1,MSN,NDN,PRPF19,S100A4,SDC4,SFRP1,SPP1,STOM,TGFB1,TGFBR1,TGFBR2,TIMP1,TLR2,TNFRSF1A,UBE2C,UHRF1,WNT5A	CTNNB1,EGR1,HGF,HIF1A,IFNG,IL1A,JUN,NFKB1,NFKBIA,NFkB (complex),RELA,SMAD4,STAT1,STAT3,TGFB1,TNF,bleomycin
SREBF2	-1.044	transcription regulator	Inhibited	-2.091		0.118	-2.646	4.66e-12	ABCA1,ACLY,ACR,CYP51A1,CYP7B1,DBI,ELOVL6,FABP7,FASN,FDFT1,FDPS,HMGCS1,IDI1,LIPA,LRP1,MSMO1,MVD,MVK,NLRP3,NSDHL,PLIN2,SQLE,SREBF1,TIFA,TM7SF2	FOS,FOXO3,HDAC1,Ins1,MYC,NFkB (complex),Nr1h,PPARA,PPARD,PPARG,PPARGC1A,RXRA,Rxr,SP1,SREBF1,SREBF2,STAT3,TP53,TP63,TP73,cholesterol
TNFSF11	-1.195	cytokine	Activated	2.966		0.124	2.163	4.88e-12	ACP5,ADGRE1,AIF1,AKAP13,BCL2A1,C3AR1,Ccl2,CCL3L3,CCL4,Ccl7,CD14,CD300LF,CD44,CEBPA,CSF1R,CSRP1,DAB2,DOK2,ELP2,FAS,FERMT3,FGR,FOXM1,GRN,HCK,HCLS1,HMOX1,IGF1,IRF8,ITGA5,ITGAL,ITGAM,MAFB,NFATC1,NFKB2,NR1H3,PDGFA,SDC4,SLC7A7,Slfn2,SOCS3,SPP1,STMN1,TGFB1,TLN1,TLR2,TLR4,TSPAN13,YWHAZ	Ap1,EGR1,IL13,IL1B,IL4,JUN,NFKB1,NFKBIA,NFkB (complex),RELA,STAT1,STAT3,STAT6,TNF,TNFSF11
NPC1	1.064	transporter	Inhibited	-3.122		-0.079	-2.858	5.68e-12	ABCA1,ABCG1,APLP1,CAV2,CCL3L3,CD276,CD68,CTSB,CTSD,CYP51A1,GUSB,HMGCS1,IDI1,ITGAX,LGALS3,LIPA,MMP14,MMP8,MVD,MVK,NPC2,PLIN4,SREBF1,STAT4,TLR4,XBP1	25-hydroxycholesterol,ABCA1,APP,EGR1,NFkB (complex),NPC1,NR1H2,NR1H3,Nr1h,PPARGC1A,SP1,SREBF1,SREBF2,STAT1,STAT3,TP53,cholesterol
Ige		complex	Activated	3.827		0.118	3.008	6.07e-12	ADAMTSL4,ALAS1,ANXA1,BCAT1,BCL2A1,BCL3,Ccl2,CCL3L3,CCL4,Ccl7,Cd33,CD53,CD86,CLEC7A,Crip2,CXCL16,CYCS,EMILIN1,ENOPH1,FAS,FCER1G,FCGR1A,FCGR2B,FGD2,GDF15,GSN,HMOX1,ITGA5,ITGAX,KLC1,LAMA5,LCP2,MAPKAPK2,MAPKAPK3,MDFIC,NCF4,NFATC1,NFKB2,PDGFA,PEBP1,PIK3IP1,PRDX1,PTPN6,RAB7B,RRP15,SLC11A1,SLC37A2,SOCS3,SPP1,STAT5A,TCIRG1,TGFB1,TLR2,TLR7,Tpm1,VIM	Ap1,CSF2,FOS,IL13,IRF3,Ige,JUN,JUND,LYN,NFKB1,NFKBIA,NFkB (complex),RELA,SP1,STAT1,STAT3,STAT5A,STAT6
poly rI:rC-RNA		biologic drug	Activated	5.354		0.107	4.477	7.03e-12	ABCA1,AGRN,ANXA1,ATF3,AXL,C2,Ccl2,CCL3L3,CCL4,CCT7,CD14,CD200,CD44,CD86,CLEC7A,CSF1,EIF3B,FAS,FCGR1A,FCGR2B,FCN1,FLI1,FN1,GBP2,GDF15,IFIH1,IFITM3,IFNGR1,IGF1,Igtp,IL10RA,IRAK1,IRF1,IRF5,ITGA5,ITGAM,ITGAX,LYN,MKI67,MOG,MSR1,MVP,MYD88,NFKB2,NLRP3,NMI,NOTCH1,OLR1,PARP14,PIM3,PLAU,PRKAR1B,PSMB9,RGS2,SAT1,SDC4,SLC40A1,Slfn2,ST6GAL1,STAB1,SYK,TAP1,TGFB1,TLR2,TLR3,TLR4,TLR5,TNFAIP2,TNFAIP8L2,TNPO3,TRIM2…	EGR1,IFNG,IL1B,IL6,JUN,NFKB1,NFKBIA,NFkB (complex),RELA,STAT1,STAT3,TNF,poly rI:rC-RNA
rosiglitazone		chemical drug	Activated	2.453		0.05	2.083	8.56e-12	ABCA1,ABCG1,ACADL,ACADVL,ACLY,ACO2,ADAMTS1,ADGRE1,ANGPTL4,APOE,ATL1,ATP5MC1,BMPR1A,C1QA,C1QB,C1QC,CAV2,Ccl2,CCL3L3,Ccl7,CD1D,CD68,CD86,Cdkn1c,CEBPA,CFD,CLEC7A,COX5A,CPT1A,CSF1,CYCS,DECR1,EDNRA,ELOVL6,FABP4,FASN,FGF13,FN1,GBP2,GOT1,HMOX1,HPGDS,IGF1,IGFBP5,IL21R,IRF1,ITGAL,ITGAM,KLF2,Ldha/RGD1562690,LRP1,MAN1C1,MDH2,MSR1,NR1H3,OLR1,PDGFRB,PLIN2,PLTP,POSTN,RGS2,SLC27A1,SLC27A4,SOCS3,SORBS1,SOST,SREB…	APOE,CTNNB1,FOXO1,Insulin,N-cor,NFKB1,NR1H3,PPARA,PPARD,PPARG,PPARGC1A,RELA,RXRA,Rxr,SP1,SREBF1,STAT3,rosiglitazone
IKZF1		transcription regulator		-1.036		-0.088	-0.445	9.77e-12	ARF3,AXL,BLNK,CAV2,CCL3L3,CCL4,CD68,CNR2,CYP7B1,DNM1,DTX1,EPSTI1,FGF13,FGFR1,FKBP9,FLI1,FN1,GRN,HK2,HK3,IGF1,IGSF11,JUP,KITLG,LAP3,LGMN,LHFPL2,LILRB3,LRP1,LYN,MAN1C1,MMP14,NOTCH1,NRARP,PFKL,PREP,PROS1,RASSF4,RHBDF2,SLC2A3,SMAD3,SPI1,SYK,TLR4,TNFAIP8L2,TNS3,TYROBP	Akt,CEBPA,CEBPB,CSF3,IKZF1,JUN,NFKBIA,NFkB (complex),RELA,STAT3,TNF,TP53
PTEN	1.028	phosphatase		-0.574		-0.004	-0.541	1.12e-11	ABHD4,ACO2,ANXA1,APOBR,ATF3,ATL1,ATP5F1A,ATP5MC1,BCL3,CBX4,Ccl2,CD44,CD86,CEBPA,CELSR1,CFD,CKS2,CNN3,COPS5,COX5A,CSRP1,CTSB,CTSZ,CX3CR1,CXCL13,DHFR,DTX1,ETV3,FABP4,FAS,FASN,FDFT1,FES,FGF10,FGFR1,FOXM1,GPR12,HCLS1,HEXB,IDH2,IDI1,IFI30,IGF1,IGFBP5,ITGB1,LGALS3,LY6H,LZTR1,MAN1C1,MAPKAPK3,MKI67,MMP14,MRC1,MVD,MYO6,NFATC1,NQO1,PDGFRB,PDHB,PF4,PFKFB3,PFKL,PLAU,PLEC,PLOD1,PLXNB2,PRXL2B,PSCA,PTGS1,PTPRC,…	Ap1,CEBPB,EGR1,ESR1,HDAC1,HRAS,JUN,Jnk,MYC,NFKBIA,NFkB (complex),PTEN,RELA,SMAD4,SP1,STAT3,TNF,TP53,TP63,TP73
PDGF BB		complex	Activated	3.255		0.094	2.592	1.52e-11	ACAT2,ATF3,BCL3,CAV2,CBX4,Ccl2,Ccl7,CCNO,CD44,CDO1,CP,CSF1,CSF1R,CYCS,DAB2,EDNRB,ELOVL2,FASN,FGFR1,FN1,GBP2,GDF15,GJA1,GLUL,GPR183,HMGCS1,HMOX1,IGF1,ITGA5,ITGB1,LAMB2,LGALS3,MGST1,MMP12,MMP14,OLR1,PDGFA,PDGFRB,PFN2,PLAU,POSTN,RGS2,SAT1,SHH,SLC2A3,SLC7A7,SOCS3,SPI1,SREBF1,SYK,TGFB1,TIMP1,VCAN,ZFP36,ZFP36L1	Ap1,CTNNB1,EGR1,FGF2,FOS,HIF1A,JUN,Jnk,MAPK14,NFATC2,NFKBIA,NFkB (complex),PDGF BB,SMAD4,SP1,STAT3,TGFB1,Tgf beta
butyric acid		chemical - endogenous mammalian		-0.147		0.015	-0.251	1.66e-11	ABCB1,ADGRE5,ADGRG1,ANXA1,ANXA2,BCL2A1,CD300C,CD44,CD81,CD82,CD86,CDK5,CLU,COL11A1,COL4A1,COL4A2,COL5A2,CSF1,CYCS,Cyp2d1/Cyp2d5,DAG1,DDR1,DHCR24,DNM1,EMP3,FABP4,FASN,FES,FOXM1,GBP2,GRN,GSN,GSTP1,HK1,IFI30,INPP5D,IRF1,ITGA5,ITGAM,MAPK13,MKI67,MMP12,MVP,NFATC1,NFKB2,NPR1,PFKL,PGRMC2,PLAU,PLCB2,PRDX1,PTAFR,PTGS1,PTPN7,RXRA,SAT1,SIPA1,SOCS3,SPP1,SREBF1,SYK,TGFB1,TGFBR2,TIMP1,TNFAIP2,WNT5A,ZFP36L1	HDAC1,HIF1A,JUN,MYC,NFKB1,NFKBIA,NFkB (complex),RELA,SMAD4,SP1,STAT3,TGFB1,TNF,TP53,TP63,TP73,butyric acid
genistein		chemical drug	Activated	4.736		0.044	4.408	2.11e-11	ACP5,AGA,ALAS1,ANGPTL4,ARSG,ATP6V0B,ATP6V0D1,BCL3,Ccl2,CD4,CD44,CD68,CD86,CEBPA,CFD,CLU,CTSA,CTSB,CTSD,CTSH,CX3CR1,DNASE2,EVI2A,FCGR2B,FERMT3,FUCA1,GALC,GALNS,GDF15,GLB1,GUSB,HCST,HDAC3,HEXA,HEXB,HMOX1,IGF1,ITGB2,LAMP1,LAPTM5,LCP2,LGMN,LIPA,MAN2B1,MANBA,NAGLU,NFE2L2,NPC2,NR1H3,PLA2G7,PLTP,PTAFR,PTPN6,RASAL3,RXRA,SCPEP1,SLC11A1,SLC1A5,SPP1,TGFB1,TPP1,WNT5A	Ap1,CCL2,FOS,JUN,JUND,NFE2L2,NFKBIA,NFkB (complex),PPARA,PPARG,RELA,SREBF1,STAT1,STAT3,TFEB,TNF,genistein,oleic acid
AGT	1.1	growth factor	Activated	3.815		0.078	3.207	2.94e-11	ACAT2,ADAM17,ADGRE1,AGTR2,ANXA1,ATF3,BGN,BOK,Ccl2,CCL3L3,CCL4,CD44,CD86,CGREF1,COL4A1,COX5A,CP,CTSS,CYBA,CYBB,DAB2,DHFR,EDNRA,EDNRB,FASN,FCGR1A,FDFT1,FGF13,FN1,GAP43,GJA1,GSTP1,HMGCS1,HMOX1,HSPB1,IDI1,IGF1,IGFBP5,ITGA5,ITGA7,ITGB1,KITLG,LAMP2,MGST1,MSMO1,MSR1,NCF1,NFKB2,NPR1,OLR1,PDGFA,PLAU,POSTN,PTGS1,RGS2,RIPK3,SHC1,SOCS3,SPP1,TGFB1,TGFBR1,TGFBR2,TIMP1,TUBB3,UCP2,VIM,ZEB1,ZFP36	AGT,Ap1,EGR1,HIF1A,IL1B,JUN,NFKB1,NFKBIA,NFkB (complex),RELA,SMAD4,SP1,STAT3,TGFB1,TNF,Tgf beta
FOS	1.295	transcription regulator		0.938		0.042	0.686	3.39e-11	ABCB1,ACTG1,ALAS1,ANXA4,ARF1,ATF3,B4GALT1,BLMH,C3AR1,Ccl7,CD14,CD44,CD68,CFD,CFP,CLU,COL16A1,CTSB,CTSH,CXCL16,CYCS,DAP,ELOVL6,EPS8,FABP4,FASN,FBN1,Fhod1,FN1,FOLR2,GJA1,GSTP1,HMOX1,HPGDS,HSPB8,IGFBP5,IRAK3,ITGA6,ITGB1,ITGB4,KCNN4,KITLG,LAMP2,Ldha/RGD1562690,LGALS3,LTBP3,MGST1,MMP8,NDUFS7,NFATC1,NFE2L2,NIPSNAP1,NQO1,NR1H3,NSDHL,PDPN,PLAU,PRDX1,PTPRZ1,RIPK4,RXRA,S100A3,SEC23B,SOCS3,SPP1,STMN1,SWAP70…	Ap1,ESR1,FOS,JUN,JUNB,JUND,NFKB1,NFKBIA,NFkB (complex),Nr1h,RELA,SMAD4,SP1,SREBF1,SREBF2,STAT3,cholesterol
SREBF1	1.295	transcription regulator		0.044		0.111	-0.609	3.49e-11	AARS1,ABCA1,ACACB,ACLY,ADGRG1,C5AR1,CD14,CEBPA,CFD,CSRP1,CYCS,CYP51A1,CYP7B1,DBI,ELOVL6,FABP4,FABP7,FAS,FASN,FDFT1,FDPS,FN1,GLB1,GPNMB,HK2,HMGCS1,HMOX1,IDI1,IFI30,LGALS3,MSMO1,MVD,NR1H3,NSDHL,PLTP,PMP22,RNASET2,RNF14,S100A13,SORBS3,SQLE,SREBF1,STXBP1,TGFB1,TM7SF2,UCP2	Ap1,FOXO1,Insulin,NFkB (complex),Nr1h,PPARA,PPARG,PPARGC1A,RXRA,SCAP,SP1,SREBF1,SREBF2,STAT3,TP53,cholesterol
Interferon alpha		group	Activated	4.923		0.097	4.284	5.07e-11	APOBEC3B,ATF3,AXL,BCL2A1,BCL3,C3AR1,CD1D,CD81,CD86,CELSR1,CSF2RB,DAG1,EPSTI1,FAS,FASN,FCGR1A,FCGR2B,GBP2,GNA15,IFIH1,IFITM3,IL10RA,IL17RA,IL21R,IL6R,IRF1,IRF5,IRF8,ITGAM,ITGB1,LAP3,LILRB4,MOB3C,MYD88,NMI,PARP10,PARP14,PARVG,PSMB9,PTBP1,SAT1,SF3A1,SGSM3,SHH,SIGLEC1,SLC1A5,SLC2A3,SLFN13,Slfn2,SOCS3,STAT4,TAP1,TBC1D10A,TDRD7,TGFB1,TLR2,TLR3,TLR4,TLR7,TLR8,TMEM140,TNFSF18,TRIL,TRIM5,UBA7,UNC93B1	IFNG,IRF3,IRF7,IRF8,Ifnar,Interferon alpha,NFKB1,NFKBIA,NFkB (complex),RELA,SMAD4,STAT1,STAT3,STAT6
Cdc42	-1.021	enzyme		0.232		0.05	0.036	5.73e-11	Ccl2,CD86,CEBPA,CSF1,CTSA,CTSB,CTSD,CTSH,CTSS,CTSZ,FAS,GFAP,LAMP1,LAMP2,NPC2,SPI1,STMN1	Ap1,Cdc42,JUN,NFKB1,NFKBIA,NFkB (complex),PI3K (complex),RAC1,RELA,STAT3
D-glucose		chemical - endogenous mammalian	Activated	2.752		0.047	2.361	6.05e-11	AARS1,ABCA1,ABCB1,ABCG1,ACADL,ACLY,ACO2,ACSS1,ADAM17,ANXA1,ARF3,ATF3,BCAT1,CARS1,Ccl2,CEBPA,CLU,COL4A1,Col4a5,CSF1R,CTSB,CYBA,CYBB,DBI,DECR1,DNAJA2,ELOVL6,FAS,FASN,FN1,GDF15,GFAP,GJA1,GLUL,GOT1,GRN,GSN,HERPUD1,HK1,HK2,HK3,HMOX1,HSPB1,IGF1,ITGA5,ITGB1,LCP1,Ldha/RGD1562690,LRP1,MAFB,MDH2,MMP14,MSR1,NCF1,NFE2L2,NQO1,PDGFRB,PFKL,PLAU,PLIN3,PTPN6,RAB3B,RGS2,RRM2,RTN3,S100A4,SHC1,SLC1A3,SORBS1,SPP1,SRE…	D-glucose,EGR1,FOXO1,HDAC1,IL1B,Insulin,JUN,MYC,NFE2L2,NFKBIA,NFkB (complex),NR3C1,PPARA,PPARG,RELA,SP1,SREBF1,STAT3,TP53,TP63,TP73,dexamethasone,palmitic acid
RPTOR	-1.011	other		-1.69		0.093	-2.149	6.87e-11	ACADL,ADGRE1,Ccl2,CD86,CSF1R,CYP51A1,DHCR24,FCGR1A,FDFT1,FDPS,HK2,HMGCS1,IDI1,IRF8,ITGAM,ITGAX,MRC1,MSMO1,MVD,MVK,NLRP3,NSDHL,PYCARD,SPI1,SQLE,SREBF1	Ap1,FOXO1,FOXO3,JUN,MTOR,NFKBIA,NFkB (complex),NR3C1,PI3K (complex),PPARG,PPARGC1A,RELA,RPTOR,SIRT1,SREBF1,SREBF2,STAT3,TP53,sirolimus
CTNNB1	-1.043	transcription regulator	Activated	3.499		0.107	2.841	7.05e-11	ABCB1,ACAT2,ACLY,ADAM17,ADGRV1,ADSS2,AGRN,AKAP13,ANXA1,AQP4,ATM,BGN,BMF,BMP1,CAPNS1,Ccl7,CD4,CD44,Cdkn1c,CEBPA,CELSR1,CFD,CLU,COL27A1,COL4A1,COL4A2,CPT1A,CREG1,CTNNA2,CTSZ,CYP51A1,CYP7B1,DTX1,FABP4,FAS,FASN,FCER1G,FGD2,FN1,GAD1,GALC,GALM,GAP43,GFAP,GJA1,GLUL,HDAC3,HES7,HMGCS1,IDI1,IGFBP5,IRF8,ITGA6,ITGAL,ITGB1,ITGB2,JAM2,KITLG,LAP3,LGALS3,LIPA,LSP1,MAN2B1,MITF,MMP14,MORN4,Nes,NFATC1,NOTCH1,PKD1,P…	Ap1,CTNNB1,FOS,FOXO3,HDAC1,IFNG,JUN,JUND,NFATC2,NFKB1,NFKBIA,NFkB (complex),P38 MAPK,RELA,SP1,STAT1,STAT3,Vegf
PSEN1	-1.014	peptidase	Inhibited	-2.216		-0.017	-2.144	7.52e-11	ABCG1,ACO2,ACTG1,APOE,ARL11,ATP1A2,ATP5F1A,ATP5F1B,ATP5F1C,AXL,C1QA,C1QB,C1QC,C3AR1,CCL3L3,CCL4,CD9,CLTA,CLTB,CTSC,CTSD,CTSS,CTSZ,CYCS,CYP51A1,DBI,GFAP,GJA1,GOT2,GSTP1,HIST1H2BD,HK1,IGF1,IRF5,LRP1,MAP2K2,MCM10,MSR1,NOTCH1,PAFAH1B2,PAK1,PDGFRB,PEBP1,PPIA,RHOQ,S100B,SPTAN1,STAB1,STIP1,STMN1,STMN2,STXBP1,TGFB1,TGFBR2,Tpm1,TUBB,TUBB2B,TUBB3,UCHL1,YWHAZ	APP,Ap1,CTNNB1,EGR1,FOS,HDAC1,HSF1,JUN,JUND,MYC,NFkB (complex),PPARG,PSEN1,PSEN2,RELA,SOD1,SP1,STAT1,STAT3,TP53,TP63,TP73
NCSTN	1.039	peptidase	Inhibited	-2.864		-0.087	-2.517	9.27e-11	CD14,CD68,CD84,CEBPA,CSF1R,CSF2RB,FCER1G,FCGR2A,FCGR2B,GRN,IRF8,NCF1,NCF4,NOTCH1,SPI1,VIM	APP,EGR1,NCSTN,NFKB1,NFkB (complex),NOTCH1,RBPJ,RELA,STAT1,STAT3,TP53
IL33	-1.062	cytokine	Activated	2.972		0.112	2.287	1.07e-10	ABCA1,ABCG1,ADAMTS1,APOE,AXL,BCL2A1,BCL3,Ccl2,CCL3L3,CCL4,Ccl7,CD82,CD86,CXCL16,FAS,FGD2,HCK,HMOX1,Ifitm1,IRAK3,IRF5,ITGA5,ITGAM,ITGB4,KLC1,LAMA5,MSR1,NCF4,NFATC1,NFKB2,NLRP3,PLIN2,RASSF4,SLC11A1,SLC7A11,SOCS3,SOST,STAT5A,TFEC,TGFB1,TIMP1,TLR2,TNFAIP2,TPSAB1/TPSB2	Ap1,EGR1,IL13,IL1B,IL33,Ige,JUN,NFATC2,NFKB1,NFKBIA,NFkB (complex),P38 MAPK,RELA,SP1,STAT1,STAT3,STAT6
CD44	1.467	other	Activated	4.738		0.116	4.15	1.14e-10	ABCB1,ADGRE1,BGN,Ccl2,CCL4,Ccl7,CD44,CD63,CELA1,CLEC7A,CLU,COL5A2,CTDSP1,CX3CR1,EMILIN1,FAS,FASN,FKBP4,FN1,IRAK3,ITGA5,ITGAX,KDM1A,LGALS3,LIMS2,MMP12,MMP14,MMP8,MTCH1,NECAP2,NFKB2,PLAU,SDC4,SPP1,TCIRG1,TLR8,VIM,WAS,WNT5A,ZEB1	Ap1,CD44,EGR1,FOS,IFNG,IL1B,JUN,JUND,NFKB1,NFKBIA,NFkB (complex),RELA,STAT1,STAT3,TNF
nitrofurantoin		chemical drug		1.93		0.02	1.814	1.19e-10	ACADVL,ACTG1,ADAMTS1,AMD1,ANXA2,APOE,CASP6,CCL3L3,CLU,CP,CPT1A,CTSB,CTSS,DBI,EIF4E,FAS,GPNMB,GSTP1,HMGCS1,HMOX1,IGF1,ITGB1,ITGB4,LGALS3,MAPK3,MMP12,MMP14,NQO1,PRDX1,PRDX2,SPP1,STMN1,TIMP1,TUBB,YWHAZ
LEP	-1.904	growth factor	Activated	3.425		0.062	2.992	1.83e-10	ABCC3,ACADL,ACADVL,ACLY,ADGRE1,ANGPTL4,ATP5F1A,BCL2A1,BOK,CASP6,Ccl2,CCL3L3,CD14,CD63,CD68,CFD,COL4A1,CPT1A,CYBA,CYBB,ELOVL6,FABP4,FAS,FASN,FGFR1,FMO5,GAP43,GFAP,GOT2,GPX1,IGF1,Irgm1,ITGAM,ITGAX,KISS1R,LIPA,MMP12,MMP14,MMP19,MSMO1,NCF1,NHLH2,NOTCH1,NPR1,NPR2,OPLAH,PLIN2,PPP1CA,PRDM16,PRDX1,SLC27A1,SLC27A4,SOCS3,SPI1,SPP1,SREBF1,SST,TGFB1,TIMP1,TNFRSF1A,TSPO,UCP2,VIM,WNT5A,ZFP36	ADIPOQ,FOXO1,FOXO3,INS,LEP,LEPR,NFE2L2,NFKB1,NFkB (complex),PPARA,PPARG,PPARGC1A,RELA,RXRA,SP1,SREBF1,STAT1,STAT3,STAT5A,STAT6,palmitic acid
triamterene		chemical drug	Activated	3.608		0.143	2.959	2.12e-10	A3GALT2,ADAMTS1,ANXA1,ANXA2,CD14,CD44,CLU,CP,EMP3,FCGR2A,GPNMB,ITGB4,LGALS3,MRC1,SPP1,STING1,TGIF1,TIMP1,Tpm1,TUBB,VIM
PI3K (complex)		complex	Activated	4.933		0.108	4.273	2.21e-10	ABCA1,ATF3,Ccl2,CCL4,CCT6A,CD44,CD86,CNR2,CTSD,CYBB,FLI1,FN1,GAP43,GJA1,GSTP1,HK1,HK2,HMOX1,IGF1,ITGA6,ITGAM,ITGB1,ITGB2,KLF2,LSP1,MITF,MMP12,MMP14,MRC1,NFATC1,NFE2L2,NFKB2,NOTCH1,NQO1,PIK3CG,POSTN,PRDX2,RGS2,SLC12A4,SOCS3,SPI1,SPP1,SREBF1,SST,STMN1,TLR4,TRIM25,TUBB3,XBP1	Ap1,EGR1,JUN,Jnk,LY294002,NFKB1,NFKBIA,NFkB (complex),P38 MAPK,PI3K (complex),RELA,SP1,STAT3,TNF,prostaglandin E2
ATG7	-1.024	enzyme		-1.388		0.002	-1.398	2.58e-10	ACACB,ACLY,BMF,Ccl2,CCL4,CTSB,HK1,HK2,IFIH1,LAMP1,MSR1,NQO1,PFKL,PLIN3,S100A4,SOCS3,SREBF1,TGFB1,TGFBR1,TGFBR2,TLR4,TNFRSF1A	ATG7,EGR1,IFNG,IL17A,IL1B,JUN,NFKB1,NFKBIA,NFkB (complex),RELA,SMAD4,STAT1,STAT3,TNF
levodopa		chemical - endogenous mammalian	Inhibited	-6.887		0.018	-7.047	2.79e-10	AIF1,AMIGO2,APLP1,AXL,C12orf43,C1QA,CAMK1G,CAPG,CD200,CD63,Cdkn1c,COL4A1,COMT,CTNNBIP1,CTSB,CTSC,CTSZ,CTXN1,CYTH4,DPP7,ECE1,EDNRB,FCGRT,Fcrls,FDPS,FES,FTL,GFAP,GLB1,GNAL,GNB5,GPS1,HCLS1,HCST,HEXA,HEXB,HNRNPL,HVCN1,IGFBP5,KCNK1,KLHL6,LAMP2,LAPTM5,LAT2,LYPD1,MITF,MMP14,MSMO1,MYO9B,NAGLU,NAPRT,NCF4,NOCT,NPC2,NRARP,NSG2,PCED1A,PDGFA,PFN2,PIK3CG,PLD4,PLEKHA2,Ppp1cc,PTBP1,PTPRZ1,RAB13,RAB3D,REEP3,RENBP…
2-bromoethylamine		chemical reagent	Activated	3.77		0.138	3.189	2.83e-10	ADAMTS1,ANXA1,ANXA2,CD14,CD44,CLU,CP,EMP3,FCGR2A,GPNMB,LGALS3,MRC1,SPP1,STING1,TGIF1,TIMP1,TUBB,VIM
hydrogen peroxide		chemical - endogenous mammalian	Activated	3.113		0.087	2.436	2.94e-10	ABCB1,ACAT2,ADAM17,ADAM9,AEBP1,ANXA2,ATF3,BCL2A1,Ccl2,CCL3L3,CCL4,CD63,CD68,CD81,CD86,CFD,CLU,CSF1,CTSB,CTSD,CTSS,CYCS,CYP51A1,DHFR,DNAJA2,EID1,FAS,FASN,FDFT1,FDPS,FN1,FOXM1,FXYD2,GDF15,GPX1,HMOX1,ITGA6,KITLG,KLF2,MITF,MMP8,MSMO1,MSR1,NFE2L2,NQO1,OSGIN1,PPP1CA,PRDX1,PRDX2,PRKCI,RAN,RTN3,RUNX3,SENP3,SHC1,SHH,SLC7A11,SPP1,SQLE,STMN1,SUSD6,TAP1,TLR4,TP53INP1,UCP2,UHRF1,VIM,WDR26,WNT5A,XBP1	AKT1,Ap1,CTNNB1,FOS,HDAC1,JUN,JUND,MYC,NFKB1,NFKBIA,NFkB (complex),RELA,SP1,STAT3,TNF,TP53,TP63,TP73,doxorubicin,hydrogen peroxide
HRAS	-1.07	enzyme		1.603		0.048	1.314	3.1e-10	ACTG1,ADGRE5,ANXA2,ARF1,ATP5F1B,BMP1,BOK,C1QC,CAPG,Ccl2,CD44,CD81,CFH,CGREF1,CLU,COL4A1,COL5A2,CPT1A,Crip2,CSF1,CSRP1,CTSB,CTSC,CTSS,CTSZ,DOK2,FAS,FASN,FDFT1,FN1,FOXM1,GJA1,GRN,GSN,GUSB,HMOX1,HSPB1,IFI30,IGFBP5,ITGA5,ITGA6,ITGAM,ITGB1,ITGB4,JUP,LSP1,MAOB,MAPK3,MMP14,MSMO1,MYL12A,NID1,NOTCH1,NQO1,P4HB,PAFAH1B3,PDGFA,PDGFRB,PLAU,PLOD1,PLTP,POSTN,PRDX2,PRR5,PSMB9,PTGS1,RRM2,RTN4,S100A4,SMAD3,SOCS3,S…	AKT1,CTNNB1,EGR1,FOXO1,FOXO3,HDAC1,HRAS,IL1B,JUN,MYC,NFKB1,NFKBIA,NFkB (complex),PIK3CA,RELA,SP1,STAT3,TP53,TP63,TP73
NR1H3	1.397	ligand-dependent nuclear receptor		0.306		0.021	0.224	3.27e-10	ABCA1,ABCG1,APOE,ATF3,C1QA,Ccl2,CCL3L3,CCL4,Ccl7,CD4,CENPF,CTSC,CX3CR1,CXCL16,DHRS9,ENPP4,FAM3C,FASN,FCGR1A,FDFT1,FDPS,FGL2,FOXM1,GNGT2,GPX1,GSTP1,HK1,ITGAL,KIF20A,LCP2,LSP1,MKI67,NR1H3,PLAU,PLTP,PRDM16,SREBF1,TAP1,UBE2C,UHRF1,VCAN	22(R)-hydroxycholesterol,25-hydroxycholesterol,ABCA1,N-cor,NFkB (complex),NR1H2,NR1H3,NR3C1,Nr1h,PPARA,PPARG,RXRA,Rxr,SP1,SREBF1,SREBF2,STAT1,STAT3,cholesterol
POR	1.029	enzyme	Activated	3.214		-0.058	3.49	3.64e-10	ABCA1,ABCC3,ACADL,ACADVL,ACAT2,ACLY,Acot1,ACTG1,C11orf54,CPT1A,CYP51A1,CYP7B1,DHCR24,ELOVL2,ELOVL6,FDFT1,FDPS,GBP2,HMGCS1,HMOX1,IDI1,Ifitm1,MSMO1,MVD,MVK,NOCT,NSDHL,PFKFB3,PLA2G7,PNPLA7,SDC4,SLC23A2,SQLE,TM7SF2,TMEM176A,TUBB2B
atorvastatin		chemical drug	Inhibited	-4.2		-0.024	-4.057	3.66e-10	ABCA1,ABCB1,ABCC3,ABCG1,APOE,Ccl2,CDKN2AIPNL,COPS5,CYBA,CYBB,CYP51A1,DHCR24,EDNRA,FDFT1,FDPS,GJA1,HMGCS1,HMOX1,IDI1,ITGAL,ITGB2,MAPK3,MSMO1,MVD,MVK,NR1H3,NSDHL,OLR1,POSTN,S100B,SLCO2B1,SPP1,SQLE,TGFB1,TLR2,TLR4,TM7SF2,TMEM106A,ZFP36	Ap1,JUN,LDL,N-cor,NFKB1,NFKBIA,NFkB (complex),NR1H3,P38 MAPK,PPARA,PPARG,PPARGC1A,RELA,RXRA,SP1,SREBF1,STAT1,STAT3,atorvastatin
alitretinoin		chemical drug	Activated	2.281		0.068	1.908	3.67e-10	ABCA1,ABCC3,ABCG1,ACACB,BCL2A1,Ccl6,CD14,CD86,CXCL13,CYCS,DHRS9,FABP4,FASN,FN1,FOLR2,IFNGR1,IRF1,ITGAM,MKI67,PELP1,PLAU,PLTP,RUNX3,RXRA,SLC27A1,SMAD3,SPP1,SREBF1,STRA6,TGFB1,TK1,UBA7,VIM	EGR1,EP300,IL1B,JUN,NCOR2,NFKBIA,NFkB (complex),NR0B2,NR1H4,NR4A1,PPARA,PPARG,RARA,RELA,RXRA,STAT3,THRA,TNF,alitretinoin,estrogen receptor
NFKBIA	1.058	transcription regulator	Activated	2.862		0.044	2.533	3.81e-10	ADGRE5,AEBP1,AK2,AMPD3,AXL,BCL2A1,BCL3,BOK,Ccl2,CCL3L3,Ccl7,CD82,CD86,Cdkn1c,CLU,COL5A2,CP,CSF1,CTSB,CTSZ,CYBA,CYP7B1,DAG1,FAS,FCGRT,FN1,FOXM1,FSCN1,GBP2,GRN,HK2,HMOX1,IRAK1,IRF1,ITGB1,KCNN4,LAMA5,LIMA1,LITAF,MMP14,NAGLU,NCAN,NFKB2,NID1,NOCT,PDGFA,PLAU,PTPRZ1,RPS2,SAT1,SDC4,SFRP1,SHH,Slfn2,SOCS3,TGFB1,TIMP1,TLR2,TLR4,TMEM176B,TNFAIP2,UBA1,YWHAZ	CHUK,EGR1,ESR1,HIF1A,IKBKB,IL1B,JUN,NFKB1,NFKBIA,NFkB (complex),PPARG,RELA,STAT3,TNF,TP53,TP73
indomethacin		chemical drug	Activated	2.805		0.044	2.532	4.22e-10	A3GALT2,ADAMTS1,ANXA1,ANXA2,ATP6V0B,CBX4,Ccl2,CCL3L3,CD14,CD44,CLU,CP,CPT1A,CSF2RB,CTSD,EMP3,FABP4,FASN,FCGR2A,GDF15,GPNMB,HMOX1,IFITM3,IGF1,ITGAM,ITGB4,LGALS3,LIMA1,MMP12,MMP14,MRC1,P4HB,PLIN2,PSMB9,PTGS1,RXRA,SPP1,TGIF1,TIMP1,TUBB,UCP2,VCAN,VIM	Ap1,EGF,EGR1,ESR2,IL1B,JUN,NFKBIA,NFkB (complex),PPARG,PTGS2,RELA,SP1,STAT3,TNF,TP53,indomethacin,prostaglandin E2
cisplatin		chemical drug	Activated	4.134		0.058	3.65	4.36e-10	A3GALT2,AADAT,ABCC3,ABHD4,ACADVL,ADAMTS1,ADGRE1,ADRM1,ANXA1,ANXA2,ANXA4,ATF3,BCL2A1,CASP6,Ccl2,CD14,CD44,CD53,CD68,CDK5,CDO1,CEBPA,CLU,CP,CPT1A,CSF1,CTSB,CYBB,DPYSL4,ECE1,EMP3,ENDOG,FABP4,FAS,FASN,FCGR2A,FEZ1,FN1,GAP43,GDF15,GOT2,GPNMB,GSTP1,HK1,HK2,HMGCS1,HMOX1,IDH2,IL10RA,INPP5D,ITGA7,ITGB1,ITGB4,KATNB1,LGALS3,LILRB4,LIPA,MAML2,MEGF10,MRC1,MYO1E,NCF1,NMI,NOTCH1,NQO1,PEBP1,PFKL,PIP4P1,PLXNB2,PPI…	Ap1,FOS,HDAC1,IL6,JUN,JUND,MYC,NFKB1,NFKBIA,NFkB (complex),RELA,SP1,STAT3,TNF,TP53,TP63,TP73,cisplatin,lipopolysaccharide
fenamic acid		chemical reagent	Activated	3.654		0.134	3.045	5.36e-10	A3GALT2,ADAMTS1,ANXA1,ANXA2,CD14,CD44,CLU,CP,EMP3,FCGR2A,GPNMB,ITGB4,LGALS3,MRC1,SPP1,STING1,TGIF1,TIMP1,Tpm1,TUBB,VIM
IL3		cytokine		1.24		0.11	0.693	5.56e-10	ADGRE1,ADGRE5,C1QA,Ccl6,CD14,CD48,CD53,CD63,CD86,COPS4,CPT1A,CSF1,CSF1R,DOK2,EMP3,FAS,FASN,FCGR2A,FCGR2B,FGFR1,GPX1,HK1,HK2,ITGAM,ITGAX,LILRB4,LYN,MAN2B1,NARS,NCF1,NFATC1,NIFK,NOTCH1,PDPN,PFKL,PLA2G7,PLCB2,PPM1G,PPP5C,RAN,SLC2A3,SOCS3,SPI1,STAT4,TAL1,TARS,TK1,TLR2,TLR4,TPSAB1/TPSB2,UCP2,XBP1,YBX1	Akt,Ap1,CEBPB,IL10,IL13,IL3,IRF8,JUN,NFKB1,NFKBIA,NFkB (complex),PI3K (complex),PTPN11,RELA,SPI1,STAT1,STAT3,STAT5A,STAT6,TP53
puromycin aminonucleoside		chemical reagent	Activated	3.929		0.083	3.506	6.04e-10	A3GALT2,ACTG1,ADAMTS1,ANXA1,ANXA2,CD14,CD44,CLU,CP,CYBA,CYBB,EMP3,FCGR2A,GPNMB,GSTP1,ITGB1,ITGB4,LGALS3,MRC1,NCF1,SPP1,TGIF1,TIMP1,Tpm1,TUBB,VIM	Ap1,ERK1/2,JUN,NFKB1,NFKBIA,NFkB (complex),RELA,STAT3,puromycin aminonucleoside
OSM	2.179	cytokine	Activated	3.761		0.055	3.302	6.05e-10	ABCA1,ABCC3,ABCG1,ADAM17,ADAMTS1,ADH5,AKR1B10,AMPD3,ANXA1,ANXA2,ATF3,BCL3,BLMH,Ccl2,CDH8,CEBPA,CTSH,CXCL13,DCTN1,DHCR24,EMP3,FASN,FMO5,FN1,GAB1,GAP43,GBP2,GLUL,GPNMB,HK2,HMOX1,IFNGR1,IL6R,IRAK1,IRF1,ITGAL,JMJD1C,LITAF,LSM4,MAGED2,MLLT11,MMP8,MRC1,MYD88,OLFML2A,OSMR,PDGFA,PDPN,PFKFB3,PLAU,PLCD1,PRDX2,PREP,PSMB9,PTOV1,PTPRZ1,RAB31,RALY,SBNO2,SOCS3,SOST,SPP1,STK25,TAL1,TAP1,TECR,TIMP1,TLR2,TLR3,TM7S…	Ap1,ERK1/2,IL6,JUN,NFKB1,NFKBIA,NFkB (complex),OSM,OSMR,RELA,SMAD4,STAT1,STAT3
progesterone		chemical - endogenous mammalian		0.562		0.039	0.258	6.95e-10	ABCB1,Acot1,ACOT7,ACP5,ADAMTS1,ADH5,AEBP1,AMD1,AMPD3,APOE,ATF3,ATP1A2,ATP6V1B2,BCAT1,C5AR1,CD1D,CD82,CD86,Cdkn1c,CFD,CNDP2,COMT,CP,CSF1,EDNRA,ELOVL2,FKBP4,FMO5,FN1,GAD1,GAP43,GARS,GFAP,Ggta1,GJA1,IDH2,IGF1,IGFBP5,IL6R,ITGA5,ITGB1,JAM2,KCNK1,LGALS3,LITAF,MKI67,MRC1,MYD88,MYO10,NPL,NR1H3,PDGFA,PDPN,PFKFB3,PLA2G7,PLIN4,PMP22,POSTN,PROS1,PRPSAP1,PTGS1,RRM2,RTN4,S100A6,SLC1A5,SLC27A1,SLC2A3,SMPDL3A,SP…	AGT,Ap1,CTNNB1,EGR1,HIF1A,IL1B,IL6,JUN,NFKB1,NFKBIA,NFkB (complex),NR3C1,PGR,RELA,SMAD4,STAT3,TGFB1,TP53,estrogen receptor,progesterone
SYVN1	1.007	transporter		1.305		0.145	0.511	7.95e-10	ABCC3,ADAM9,AXL,BCAT1,CD44,CTPS1,DAB2,DAG1,DCTN1,ERN1,FAS,FASN,GNB2,HSPB1,ITGA6,ITGB1,ITGB4,KCNN4,NFE2L2,NFKB2,OLR1,PLD2,PSMC3,PTBP1,SCARA3,SLC1A5,SLC2A3,STOM,TARS,UNC13D
CCR2		g-protein coupled receptor	Activated	3.38		0.101	2.873	8.46e-10	AEBP1,B3GAT2,BGN,C1QA,C1QB,C1QC,Ccl2,CCL3L3,CCL4,Ccl6,Ccl7,CD86,COL12A1,COL4A1,COL4A2,CSF1,CXCL13,FBN1,FN1,IGF1,ITGAL,ITIH3,LAMB2,PLOD1,TGFB1,TIMP1,VCAN	Ap1,CCL2,CCR2,Ccl2,HIF1A,IFNG,JUN,NFKB1,NFKBIA,NFkB (complex),RELA,SMAD4,STAT1,STAT3,TGFB1,hyaluronic acid
NR3C1		ligand-dependent nuclear receptor		-0.261		0.018	-0.358	8.5e-10	ABCA1,AKTIP,AMIGO2,ANGPTL4,ANXA1,APOE,ARPC2,BAG3,BCL2L14,BMF,BOK,BTK,C1QTNF4,CARD14,CASP6,CBX4,Ccl2,CCL3L3,CCL4,CEBPA,COMT,DAG1,DAPK3,DBI,DPP7,ENDOG,ERN1,FAM89B,FCER1G,FKBP4,FN1,GAB1,GAP43,GBP2,GLIPR1,GLUL,GPX1,GSTP1,HERPUD1,IFIH1,IGF1,ING1,IRF1,IRF8,ITGB2,MAEA,MAPK3,MMP8,Mt1m/Mt2A,MYD88,NFATC1,NFKB2,NLRP3,NQO1,OLR1,PAK1,PDGFA,PDPN,PIM3,PLIN2,PRKAR1B,PRKCI,RGS2,RTN4,SH3KBP1,SIAH2,SLC2A5,SPP1,ST3G…	CEBPA,HIF1A,IL6,JUN,NFKB1,NFKBIA,NFkB (complex),NR3C1,RELA,SP1,STAT3,TNF,dexamethasone
E. coli B5 lipopolysaccharide		chemical - endogenous non-mammalian	Activated	5.056		0.076	4.559	1.13e-09	ADAMTS1,ADH5,BCL3,Ccl2,CCL3L3,CCL4,Ccl6,Ccl7,CD44,CD86,CEBPA,CX3CR1,CXCL13,CYBB,DBI,FASN,GBP2,GPX1,HMOX1,Igtp,IL16,IL17RA,IL21R,IL6R,IRAK3,IRF1,ITGAL,MYD88,NCF1,PF4,PPIA,PRDM16,SEPSECS,SOCS3,SPP1,TGFB1,TGFBR1,TGFBR2,TGIF1,TLR2,TLR3,TLR4,TLR7,UBE2I	E. coli B5 lipopolysaccharide,EGR1,IFNG,IL10,IL1B,IL6,JUN,NFKB1,NFKBIA,NFkB (complex),RELA,STAT1,STAT3,TNF
sirolimus		chemical drug		-0.725		-0.08	-0.075	1.34e-09	ACACB,ACADVL,ADSS2,ARF1,ATP5F1C,ATP5MC1,ATP6V0B,ATP6V1B2,BCL2A1,BCL3,Ccl2,CCL3L3,CD68,CD86,CEBPA,CFD,CLIC1,CREG1,CSF1,CYCS,DPP7,FAS,FASN,FN1,FSCN1,GALC,GAP43,GSTP1,HK2,HMOX1,IDI1,IGFBP5,IL16,KLF2,LGALS3,LILRB4,MAF,mir-675,MMP14,MRC1,NDUFA9,PDGFRB,PLAU,PLIN2,POSTN,PPIA,PRMT1,RAN,RHOQ,RPS2,S100A4,SCPEP1,SLC1A5,SLC2A3,SOCS3,SQLE,SREBF1,SRSF3,STMN1,TARS,TGFB1,TIMP1,TP53INP1,TRIM25,UBA1,UCHL1,UCP2,VIM…	Ap1,EGR1,FOS,FOXO1,Insulin,JUN,JUND,Jnk,NFKB1,NFkB (complex),NR3C1,PPARA,PPARG,RELA,SMAD4,SP1,SREBF1,STAT1,STAT3,dexamethasone,sirolimus
PPP3CA	-1.028	phosphatase						1.38e-09	CD82,CD9,CPT1A,CSRP1,DECR1,FN1,FTL,GFAP,GRN,GSTP1,LAMP2,LITAF,MAOB,MGST1,NFATC1,PDPN,PMP22,S100A4,S100B,SDC4,SPP1,VIM	CTNNB1,FOXO1,IL2,Insulin,JUN,NFKB1,NFKBIA,NFkB (complex),PPARA,PPARG,PPP3CA,RELA,SP1,SREBF1,STAT3,STAT5a/b,TP53,cyclosporin A
dihydrotestosterone		chemical - endogenous mammalian		0.547		0.076	0.037	1.57e-09	ABCA1,ABCG1,ACADVL,ACLY,ACO2,ADAMTS1,ALAS1,APOE,ATP13A2,BGN,BMF,CD63,CDO1,CEBPA,CLU,CMKLR1,COL4A1,COL5A2,CPT1A,CYBB,CYTH2,DBI,DHCR24,FABP4,FAM89B,FASN,FGFR1,FKBP4,FN1,FTL,GAP43,GFAP,GLUL,GRN,GSN,GSTP1,HK2,HPGDS,HSPB1,IGF1,IGFBP5,ITGB1,LAMA5,MAF,MCM10,NCF1,NOTCH1,NPEPPS,PLAU,POLR2D,POSTN,PREP,PROS1,RAB2A,RAB3B,S100A3,SHC1,SLC1A3,SLC1A5,SLC2A3,SLC2A5,SLC7A7,SMAD3,SPP1,SQLE,SREBF1,STAT5A,STXBP1,TGFB…	AGT,AR,Ap1,EGF,ESR1,ESR2,HDAC1,HIF1A,JUN,MYC,NFkB (complex),NR3C1,SP1,STAT3,TP53,TP63,TP73,beta-estradiol,dihydrotestosterone
MKNK1	1.193	kinase		0.2		0.157	-0.585	1.61e-09	ACOT7,AGRN,ANXA2,BAG3,CP,CRMP1,DCTN1,EPB41L2,GAP43,GNAI1,GPS1,KLC1,LAMB2,MYO6,PLTP,PLXNB2,PREP,PRKAR1B,PTBP1,SFRP1,STXBP1,TPP1,TRIM32,VIM,ZCCHC18
(-)-norephedrine		chemical drug	Inhibited	-2.53		0.157	-3.026	1.77e-09	CYP51A1,FDFT1,FDPS,HMGCS1,IDI1,MSMO1,MVD,MVK,NPC2,SQLE	(-)-norephedrine,NFkB (complex),Nr1h,PPARGC1A,SP1,SREBF1,SREBF2,TP53,cholesterol
IKBKB	1.006	kinase	Activated	3.528		0.095	2.931	1.81e-09	ABCA1,AEBP1,AMPD3,ATF3,Ccl2,CCL3L3,CCL4,CD44,CLU,CP,CSF1,CSF1R,CTSB,CTSZ,CXCL16,CYBA,CYP7B1,FAS,FASN,FGF10,FOXM1,FSCN1,GBP2,GRN,HK2,HMOX1,IRF1,KIF20A,NAGLU,NFKB2,NID1,NOCT,PLAU,POSTN,S100A4,SFRP1,Slfn2,SOCS3,TGFB1,TGFBR1,TGFBR2,TLN1,TLR3,TMEM176B,TNFAIP2,VCAN	CHUK,EGR1,IKBKB,IKBKG,IL1B,JUN,NFKB1,NFKBIA,NFkB (complex),RELA,STAT1,STAT3,TNF,TP53,TP73
palmitic acid		chemical - endogenous mammalian	Activated	2.705		0.064	2.331	1.95e-09	ACADL,ACLY,ATF3,Ccl2,CCL3L3,CCL4,CD68,CD86,CTSB,CYBA,CYBB,ELOVL6,ERN1,FABP4,FASN,FDPS,FN1,FOLR2,GDF15,HK2,HMOX1,IDH2,IGF1,IL6R,MAFB,MVD,NCF1,NCF4,NFE2L2,OLR1,PLIN2,SOCS3,SREBF1,STING1,TGFB1,TLR2,TLR4,UCHL1,UCP2,XBP1	ADIPOQ,Ap1,D-glucose,FOXO1,Insulin,JUN,LDL,MYC,NFKB1,NFKBIA,NFkB (complex),PPARA,PPARG,PPARGC1A,RELA,SP1,SREBF1,STAT1,STAT3,TLR2,TP53,palmitic acid
vancomycin		biologic drug	Activated	3.382		0.089	2.959	2.3e-09	A3GALT2,ADAMTS1,ANXA1,ANXA2,CD14,CD44,CLU,CP,EMP3,FCGR2A,GPNMB,HMOX1,ITGB4,LGALS3,MRC1,RTN4,SPP1,STING1,TGIF1,TIMP1,Tpm1,TUBB,VIM	Ige,JUN,NFATC2,NFKBIA,NFkB (complex),RELA,vancomycin
CSF3	3.592	cytokine	Activated	3.736		0.044	3.506	2.47e-09	ADGRE1,C3AR1,CAPG,Ccl2,CCL3L3,CD14,CD300LF,CD44,CEBPA,CTSD,CX3CR1,CYBB,FCGR1A,GFAP,GJA1,GPR183,HMOX1,IGF1,ITGAM,ITGB2,KITLG,MMP8,NFATC1,PLCB2,SLC20A2,SOCS3,SPI1,TAL1,TGFB1,TLR2,TLR4,TLR5,TLR8,TNFRSF1A	Ap1,CSF3,IFNG,IL6,JUN,NFKB1,NFKBIA,NFkB (complex),P38 MAPK,RELA,SP1,STAT1,STAT3,TNF,TNFRSF1A
CD3		complex		1.242		0.115	0.33	2.62e-09	AARS1,ALAS1,ANXA1,ATM,ATP5F1C,BCL2A1,C2,CASP6,CCL3L3,CCL4,CD4,CD44,CD53,CD86,CENPF,CKS2,COX5A,CYBA,CYCS,DHRS4,EEF1A2,EIF4E,FAS,FCER1G,FDPS,FTL,FYB1,GLDC,IFNGR1,IGF1,IGFBP5,IL16,IL21R,IRF1,IRF8,KCNN4,LAMP1,LCP1,LRP1,LSP1,LYN,MAF,MDH2,MSR1,NFATC1,NFE2L2,NHLH2,P2RX1,P4HB,PAFAH1B3,PLEC,PLIN2,PPA1,PREP,PTPN7,PTPRC,RAB2A,RAC2,RHOC,RXRA,SHC1,SHH,SLC23A2,SOCS3,SPOP,STMN1,STOM,SUSD6,TFEC,TGFB1,TLR2,TNFSF1…	BCL6,CD3,CDKN2A,IL2,IL4,JUN,MTA3,NFATC2,NFKB1,NFkB (complex),RELA,SP1,STAT1,STAT3,STAT5A,STAT5a/b,STAT6,TCR,ZBTB16
CEBPA	1.418	transcription regulator	Activated	2.941		0.053	2.558	2.68e-09	ABCB1,ACLY,ADCY7,AKR1B10,ANXA1,BCL2A1,C3AR1,CCL4,CD14,CDC37,CEBPA,CFD,COPS5,CPT1A,CREG1,CSF1,CSF1R,CSF2RA,CYCS,DHFR,EEF1A2,EIF4E,FABP4,FASN,FCGR1A,FOXM1,FXR2,GJA1,GLIPR1,GSTP1,HMOX1,IGF1,IL6R,ITGAL,ITGAM,ITGAX,KDM1A,LITAF,LYL1,MAPKAPK2,MMP8,MSI2,NFATC1,OLR1,PFN2,PLIN2,PTAFR,PTGS1,PTPRC,RAB31,RGS2,RUNX3,SMPDL3A,SOCS3,SPI1,SPP1,SREBF1,TBXAS1,TNFRSF19,TNFRSF1A,UBE2I,VCAN	Ap1,CEBPA,CTNNB1,E2F1,FOS,HDAC1,IRF8,JUN,JUND,NFkB (complex),PPARA,PPARG,PPARGC1A,PTPN11,RELA,RETN,RXRA,SP1,SP3,SPI1,SREBF1,STAT3,STAT5A,TP53
estrogen receptor		group	Inhibited	-4.603		-0.002	-4.589	2.78e-09	ABCA1,ABCG1,ANXA1,AXL,CAPG,CAV2,CD44,CD68,CDH8,COL12A1,COL4A1,COL4A2,FGF13,FGFR1,FLNC,FN1,IGF1,IGF2BP3,ITGB1,JUP,KISS1R,LYN,MMP14,MSN,PDGFA,PLAU,PPP5C,RGS2,SAT1,SHH,SMAD3,SOST,TGFB1,TGFBR1,TGFBR2,TIMP1,TLR4,VIM,WNT5A,XBP1,ZEB1	Ap1,CEBPB,EGF,EGR1,ESR1,ESR2,FOS,JUN,JUND,MYC,NFkB (complex),RELA,SMAD4,SP1,STAT3,TP53,beta-estradiol,estrogen,estrogen receptor
AR	1.176	ligand-dependent nuclear receptor		-0.385		0.097	-0.998	2.91e-09	ABCA1,ABCG1,AMD1,ARMCX2,B4GALNT1,BMF,CAV2,CCL3L3,Cdkn1c,CDO1,CHTF18,DBI,DHCR24,EDNRA,EDNRB,EIF2B5,ELOVL2,ERN1,FABP7,FAM89B,FGF10,FKBP4,GDF15,GFAP,GJA1,GSN,GSTP1,GUSB,IGF1,IGFBP5,ITGA6,ITGB4,KISS1R,KITLG,LAMA5,LRIG1,LRRK1,MSMO1,NOTCH1,P2RX1,PDGFA,PLAU,PROS1,PSCA,PTGS1,S1PR3,SLC2A3,SLC7A11,SMAD3,SPP1,STK39,TBXAS1,TGFB1,TGFBR2,TMEM158,TNFAIP2,TNFSF12,TRIM25,TUBB3,UBE2C,VCAN,VIM,WIPF1,XBP1,ZCCHC18,ZW…	AR,CEBPB,CTNNB1,EGFR,EGR1,ESR1,ESR2,FOS,HIF1A,JUN,JUND,MYC,NFKBIA,RARA,RELA,SMAD4,SP1,STAT3,TP53,dihydrotestosterone,estrogen receptor,testosterone
E. coli serotype 0127B8 lipopolysaccharide		chemical - endogenous non-mammalian		0.606		0.048	0.321	2.99e-09	Acot1,ACSS1,ANXA1,CASP6,Ccl2,Ccl7,CCNO,CD14,CXCL16,EDNRA,EDNRB,GJA1,GLUL,GNB5,GPR12,HMOX1,IGF1,IRF1,IRF5,KLF2,LAMB2,LGALS3,MYD88,NCAN,NTRK2,S1PR3,SLC7A11,SMAD3,SOCS3,SYNM,TGFBR1,TGFBR2,TLR2,TLR3,TLR4	E. coli serotype 0127B8 lipopolysaccharide,EGR1,IFNG,IL12 (complex),IL1B,IRF8,JUN,NFKB1,NFKBIA,NFkB (complex),RELA,STAT1,STAT3,STAT6,TNF
CDK19	1.029	kinase		-1.923		-0.111	-1.454	3.43e-09	ABHD4,ATF3,CD81,CD82,CLU,CTSD,FAS,FDFT1,HMGCS1,HMOX1,ITGB4,MVD,MVK,NOTCH1,OSGIN1,PDGFA,RHBDF2,RXRA,SAT1,SLC7A11,STOM,TCN2,TGFB1,ZFP36L1	CDK19,NFKB1,NFkB (complex),NOTCH1,RBPJ,RELA,STAT3
COLQ	-1.003	other		-1.25		0.018	-1.328	3.57e-09	AGRN,BGN,BMP1,COL11A1,COL4A1,COL4A2,COL5A2,DAG1,FN1,ITGA7,LAMB2,LRP4,LTBP3,MMP19,NID1,SDC4,SSPN,TGFB1,TIMP1,VCAN
pirinixic acid		chemical toxicant		1.362		0.098	0.695	4.02e-09	ABCA1,ABCC3,ACACB,ACADL,ACADVL,ACAT2,Acot1,AKR1B10,ALAS1,ANGPTL4,ANXA2,APOE,Ccl2,CCT6A,CCT7,CD200,CD63,CFH,CLU,CPT1A,CTSB,CYP7B1,DBI,DECR1,ELOVL6,ENDOG,FABP4,FAS,FASN,FCER1G,GLUL,GOT1,GOT2,HMGCS1,HMOX1,HSPB1,IFITM3,IRF8,ITGAM,Ldha/RGD1562690,LGALS3,MGST3,NPC2,NR1H3,PDHB,PFKL,PLIN2,PLIN4,PLTP,PSMC3,PTAFR,PTPRC,RTN4,RXRA,SLC27A1,SREBF1,TSNAX,TSPO,UBE2K,UCP2,VPS29	ACOX1,FOXO1,N-cor,NCOR2,NFkB (complex),NR1H3,NR1H4,PPARA,PPARD,PPARG,RXRA,SIRT1,SREBF1,STAT1,THRA,TP53,oleic acid,pirinixic acid
OSMR	2.229	transmembrane receptor		-0.625		0.049	-0.777	4.21e-09	ADGRE1,BCL3,Ccl2,CD4,FASN,GAP43,GBP2,GBP5,Igtp,IL6R,Irgm1,ITGAX,OSMR,PSMB9,SBNO2,SOCS3,SREBF1,TIMP1,ZFP36	Ap1,EGR1,FOS,IRF8,JAK2,JUN,Jnk,NFKB1,NFKBIA,NFkB (complex),OSM,OSMR,RELA,SMAD4,STAT1,STAT3,STAT5A,STAT6
NFE2L2	1.221	transcription regulator		0.195		0.102	-0.565	4.26e-09	ABCC3,ACTG1,AKR1B10,ALAS1,AOX1,ARF1,ATF3,B4GALNT1,Ccl2,CCT7,CD86,CEBPA,CELA1,CFD,COL4A2,COPS5,CREG1,CTSD,CYBB,FABP4,FGF13,FN1,FTL,GFAP,GNG3,GPX1,GSTP1,HERPUD1,HMOX1,IMPDH1,MGST1,MGST3,MSMO1,NARS,NCF1,NFE2L2,NOCT,NQO1,OSGIN1,PFN2,PLIN2,PRDX1,PREP,PSAT1,PSMC3,PSMD13,RAN,S100A13,SAT1,SHC1,SLC7A11,SOCS3,SREBF1,STIP1,TBXAS1,TCN2,TGFB1,Tpm1,UBE2K,XBP1	Akt,Ap1,CEBPB,CTNNB1,EGR1,IL13,IL1B,JUN,NFE2L2,NFKB1,NFKBIA,NFkB (complex),P38 MAPK,Pkc(s),RELA,SP1,STAT1,STAT3,STAT6,TP53,USF2
hexachlorobenzene		chemical toxicant	Activated	3.769		0.135	3.199	4.73e-09	A3GALT2,ANXA1,ANXA2,CD14,CD44,CLU,CP,EMP3,FCGR2A,GPNMB,ITGB4,LGALS3,MRC1,SPP1,TGIF1,TIMP1,Tpm1,VIM	CTNNB1,MMP9,NFKB1,NFkB (complex),NOTCH1,RELA,hexachlorobenzene
BID	1.025	other	Activated	3.302		0.11	2.939	4.81e-09	ADAM17,C3AR1,C5AR1,Ccl2,CTSB,CTSD,CTSH,CTSS,ITGAX,MMP12,TIMP1	Akt,BCL2L1,BID,CEBPB,EGR1,HIF1A,IL1B,JUN,NFKBIA,NFkB (complex),RELA,SMAD4,STAT3,TGFB1,TNF,TP53
gentamicin C		chemical drug	Activated	3.441		0.133	2.864	5.64e-09	A3GALT2,ADAMTS1,ANXA1,ANXA2,CD14,CD44,CLU,CP,EMP3,FCGR2A,GPNMB,LGALS3,MRC1,SPP1,TGIF1,TIMP1,Tpm1,TUBB,VIM
lomustine		chemical drug	Activated	3.441		0.133	2.864	5.64e-09	A3GALT2,ANXA1,ANXA2,CD14,CD44,CLU,CP,EMP3,FCGR2A,GPNMB,ITGB4,LGALS3,SPP1,STING1,TGIF1,TIMP1,Tpm1,TUBB,VIM
TP73	1.105	transcription regulator		-1.897		0.045	-2.228	5.95e-09	ABCB1,ADAM17,ANGPTL4,ATF3,ATM,Ccl2,Ccl6,Cdkn1c,CKS2,CLEC7A,CNN3,COL5A2,CTSD,CUL2,DHFR,FAS,FASN,FN1,GPNMB,GRN,HSPB8,IDH2,IGFBP5,IRF5,ITGA5,ITGAX,ITGB4,KCNK1,LCP1,MMP14,MMP19,NOTCH1,PDGFA,PDGFRB,PDPN,PLAU,PLCD3,PMP22,PRKAG2,RAB7B,RAN,RTN4,SAT1,SPP1,STMN1,TAP1,TGFB1,TIMP1,TNFAIP2,TNFRSF1A,TPP1,TRIM32,TSPYL1,UBE2C,UBE2V1,YBX1,YWHAB	Ap1,CTNNB1,FOS,FOXM1,HDAC1,HIF1A,JUN,JUND,MYC,NFE2L2,NFKB1,NFKBIA,NFkB (complex),RELA,SNAI1,SP1,STAT3,TP53,TP63,TP73
MAPT	-1.039	other						6.13e-09	ABCG1,ACO2,ACTG1,AIF1,ARL11,ATP1A2,ATP5F1A,ATP5F1B,ATP5F1C,ATP6V0D1,CLTA,CLTB,COX5A,CTSD,CYCS,DBI,GFAP,GOT2,GSTP1,HIST1H2BD,HK1,KLC1,MAPK3,MCM10,NFKB2,NTRK2,PAFAH1B2,PAK1,PEBP1,PLAU,PPA1,PPIA,S100B,SLC1A3,SPTAN1,STIP1,STMN1,STMN2,STXBP1,Tpm1,TUBB,TUBB2B,TUBB3,UCHL1,YWHAZ	APP,EGR1,JUN,MAPT,NFKB1,NFkB (complex),PSEN1,STAT1,STAT3,TP53
lysophosphatidylcholine		chemical - other		-1.009		0.118	-1.526	6.18e-09	ABCA1,Ccl2,CCL3L3,CYP51A1,FASN,FDFT1,GJA1,HDAC3,HMGCS1,LRP1,MSMO1,MVD,MVK,NSDHL,OLR1,PLAU,RGS2,SQLE,SREBF1,TM7SF2	AMPK,Ap1,CEBPB,EGR1,ERK1/2,ESR1,FOXO3,JUN,NFE2L2,NFKB1,NFkB (complex),PPARA,PPARG,PPARGC1A,RELA,RXRA,SIRT1,SMAD4,SP1,SREBF1,SREBF2,STAT3,TP53,arachidonic acid,lysophosphatidylcholine
allopurinol		chemical drug	Activated	3.411		0.094	2.969	6.22e-09	A3GALT2,ADAMTS1,ANXA1,ANXA2,CD14,CD44,CLU,CP,EMP3,FCGR2A,GPNMB,HMOX1,ITGB4,LGALS3,MRC1,SPP1,STING1,TGIF1,TIMP1,Tpm1,TUBB,VIM	Akt,CEBPB,JUN,NFKB1,NFKBIA,NFkB (complex),P38 MAPK,RELA,SP1,STAT3,TP53,allopurinol
decitabine		chemical drug	Activated	2.671		0.06	2.127	6.28e-09	ABCB1,ABCC3,ADAMTS1,AGRN,ANGPTL4,ANXA2,APOE,BCAT1,BMPR1A,Ccl2,CD44,CD9,CGREF1,CLU,COMT,CRMP1,CTNNBIP1,CX3CR1,DPYSL4,EFNA3,EIF4E,ELOVL6,FAS,FES,FEZ1,FGFR1,FLNC,FN1,GAD1,GAP43,GDF15,GLB1,GPX1,GRB2,GSN,GSTP1,HK2,HSPB8,IGF2BP3,ING1,IRAK1,JUP,LGALS3,MAF,MAFB,MAOB,METRN,MGST3,MKI67,MMP14,MSN,MYO9B,NEK6,NFATC1,NOTCH1,NQO1,NR1H3,PAFAH1B2,PAK1,PDGFA,PDLIM4,PSAT1,PTPN6,RAN,RTN4,RUNX3,SAT1,SFRP1,SHC1,SIAH2,…	AR,Ap1,CEBPB,EGR1,ESR1,HDAC1,JUN,MYC,NFKBIA,NFkB (complex),RELA,SIRT1,SMAD4,SP1,STAT3,TGFBR2,TP53,TP63,TP73,decitabine,estrogen receptor
CREB1	-1.014	transcription regulator	Activated	4.131		0.054	3.749	6.74e-09	ABCA1,AKAP13,ALAS1,APOE,ATF3,ATP6V0B,ATP6V0D1,BAG3,CARS1,CCL4,CD4,CD68,CD9,CDC37,CDH8,CGREF1,CPT1A,CRMP1,CTNNA2,CYP51A1,EHD4,ETV3,FASN,FGF13,FGL2,FN1,GAD1,GAP43,GNAL,GPNMB,GPR12,HERPUD1,HMGCS1,HMOX1,HPCAL1,IDI1,IGSF10,INA,JPT1,Ldha/RGD1562690,LITAF,Lmo3,MKI67,MRC1,MSMO1,MVD,MVK,NOTCH1,NPC2,PIM3,PNO1,PRCP,RAC3,RASGEF1B,RGS2,RNFT1,RRAS2,S1PR3,SAT1,SH3KBP1,SHTN1,SIAH2,SLC2A3,SST,STMN1,TAGLN2,TGFBR1,…	CREB1,CREM,CTNNB1,HDAC1,JUN,NFKB1,NFKBIA,NFkB (complex),Nr1h,RELA,RUNX2,SP1,SREBF1,SREBF2,STAT3,cholesterol
IgG		complex		-0.145		-0.061	0.213	6.94e-09	ADGRG1,APOE,ATP6V0D1,Ccl2,CCL4,CD86,CD9,CSF1,CTSC,EFNA3,FCGR1A,FCGR2A,FCGR2B,FN1,FOLR2,GFAP,GPX1,HSPB1,IFITM3,IL16,INPP5D,ITGAM,LGALS3,MAF,MAFB,MMP12,PDPN,PTPN6,SLC2A3,SLC40A1,ST14,STAB1,TGFB1,TLR4,TLR7,ZFP36,ZMPSTE24	APP,EGR1,IFNG,IL6,IgG,JUN,NFKB1,NFKBIA,NFkB (complex),RELA,SMAD4,STAT1,STAT3,TP53
Hbb-b2		other	Activated	3.713		0.157	3.13	6.97e-09	C1QA,Ccl2,Ccl7,CD44,CEBPA,CLEC7A,CMTM3,CYBA,CYBB,FN1,FTL,IL10RA,IL16,ITGAM,SPI1,TLR2	Hbb-b2,IL2,NFKB1,NFkB (complex),SP1,STAT3,STAT5a/b
IL15	1.051	cytokine		0.73		0.093	0.136	7.8e-09	ANXA1,Ccl2,CCL4,CD44,CD53,CD84,CD86,CKS2,CMKLR1,CPT1A,CSF1,CX3CR1,DHRS4,EIF4E,FAS,FCGR3A/FCGR3B,FYB1,GALM,GARS,GLDC,HCST,HK1,HK2,HLX,HMOX1,IL21R,IRF1,ITGAX,ITGB1,KLF2,LAMP1,LSP1,LYN,MAF,MAPK3,MAPKAPK3,MKI67,MKNK1,MYD88,NHLH2,NOTCH1,P2RX1,PAFAH1B3,PFKFB3,PFKL,PSMB9,PTPRC,RAC2,SMAD3,TGFBR2,TIMP1,TJP2,TLR2,TNFRSF1A,TRIM5,TYROBP,XBP1,YARS1,ZFP36,ZFP36L1	IL10,IL15,IL2,Immunoglobulin,JUN,NFKB1,NFKBIA,NFkB (complex),NR4A1,RELA,SMAD4,SP1,STAT1,STAT3,STAT5a/b
L2HGDH	-1.08	enzyme	Inhibited	-2.828		-0.157	-2.384	8.36e-09	AIF1,CCL3L3,CCL4,Ccl6,CD68,CLEC7A,CYBB,ITGAX
forskolin		chemical toxicant	Activated	2.278		0.076	1.659	8.65e-09	ABCA1,ACP5,ADAMTS1,ADGRG1,ADSL,AKAP13,AKR1B10,ARPC1A,ATF3,ATP6V0B,ATP6V0D1,ATP6V1B2,B4GALT1,BAG3,BCL3,CD14,CD200,CD4,CD44,CD68,CD86,CD9,CDC42SE1,CGREF1,CLU,Crip2,CSF1,CXCL13,DAB2,ELAVL4,FAS,FLNC,FN1,GAP43,GFAP,GJA1,GNAL,GRN,GSTP1,HK2,HMOX1,IGF1,IGFBP5,INA,ING1,KITLG,LAMP1,LITAF,MAPK3,MITF,MMP19,MSMO1,NPC2,NTRK2,PIM3,PLAU,PLIN3,PPP2R1A,PRDX1,PRDX2,PROS1,PTGS1,RAB20,RAB31,RASGEF1B,RGS2,RRM2,S1PR3,S…	AGT,Ap1,CREB1,CREM,CTNNB1,FOS,HIF1A,IL6,JUN,JUND,NFKB1,NFKBIA,NFkB (complex),RELA,STAT3,TNF,TP53,forskolin
Ifnar		group	Activated	4.35		0.147	3.654	9.13e-09	APOBEC3B,AXL,Ccl2,Ccl7,CD86,FCER1G,GBP2,IFIH1,IFITM3,IFNGR1,IRF1,IRF8,Irgm1,MYD88,NLRP3,PSMB9,SPP1,TAP1,TGFBR1,TLR2,TLR3,TLR7,UNC93B1	IFNB1,IFNG,IL12 (complex),IRF3,IRF8,Ifnar,NFKB1,NFKBIA,NFkB (complex),RELA,STAT1,STAT3,STAT6,poly rI:rC-RNA
JUNB	1.02	transcription regulator		1.153		0.102	0.777	1.04e-08	ACAT2,ACLY,ATF3,BCL3,C1QB,C3AR1,C5AR1,CCL3L3,Ccl7,CD68,CD82,CFD,CLU,COMT,CXCL16,FASN,FN1,HMOX1,ITGB4,MVD,MYL12A,PLAU,Raet1d/Raet1e,SPTAN1,SST,SWAP70,TIMP1,XBP1	Ap1,ESR1,FOS,JUN,JUNB,JUND,NFKB1,NFKBIA,NFkB (complex),RELA,STAT3,TNF
CEBPB	1.18	transcription regulator	Activated	3.827		0.102	3.12	1.05e-08	ABCB1,AKR1B10,ATM,BCL2A1,BLNK,Ccl2,CCL3L3,CCL4,CD14,CD1D,CDO1,CEBPA,CFD,COL5A2,COPS5,CP,CPT1A,CSF1R,CTSC,Cyp2d1/Cyp2d5,DAB2,DHFR,ENTPD2,FABP4,FAS,FTL,GFAP,GLIPR2,HIST1H4H,IFITM3,IGF1,IRAK3,ITGAL,LCP2,LGMN,LYN,MSR1,NR1H3,PCTP,PTGS1,RAC2,RIC8B,SAT1,SOCS3,SPP1,SREBF1,SRP54,SST,TGFB1,TLR8,TMEM176A,TMEM176B,TNFRSF19,TNFRSF1A,TUBB3,VCAN,VIM,XBP1	Akt,Ap1,CEBPA,CEBPB,CTNNB1,E2F1,FOS,HDAC1,IL6,JUN,JUND,NFKB1,NFKBIA,NFkB (complex),PPARG,RELA,SP1,SP3,SPI1,STAT3,TP53
valproic acid		chemical drug		1.076		0.008	1.022	1.23e-08	ABCG1,ACSS1,ADRM1,AMPD3,ATF3,ATM,B4GALT1,Bmyc,CD44,CEBPA,CPT1A,CTPS1,CTSB,CYP51A1,DAG1,DAPK3,DBI,ELOVL2,ELOVL6,ERN1,FAS,FDFT1,FDPS,FSCN1,GAP43,GFAP,GLUL,HDAC3,HERPUD1,HMGCS1,HMOX1,IDI1,ING1,LIMA1,LOXL3,MSMO1,MVD,MVK,NOTCH1,NPC2,NQO1,NSDHL,PAK1,PAQR7,PDGFRB,PLTP,PSMB9,PSMC3,PSMD13,RUNX3,S100A4,SEL1L3,SIAH2,SPI1,SPP1,SQLE,SREBF1,ST3GAL3,TGFB1,TUBB3,WNT5A,XBP1,ZEB1	CTNNB1,E2F1,ESR1,ESR2,HDAC1,JUN,NFkB (complex),NR3C1,Nr1h,RELA,RUNX2,SP1,SP3,SREBF1,SREBF2,STAT1,STAT3,STAT5A,TP53,beta-estradiol,cholesterol,valproic acid
ciprofloxacin		chemical drug		1		0	1	1.29e-08	ACO2,ADGRE1,ATP5F1A,ATP5F1C,ATP6V1B2,B4GALNT1,CD68,CD86,CSF2RB,CTSA,CTSD,GRN,GUSB,IGF2BP3,ITGAL,LGMN,MSR1,NIFK,PLXNB2,SPP1,STAB1,STXBP1,TLR7,TTYH3,VIM	IL4,JUN,NFkB (complex),STAT1,STAT3,STAT6,ciprofloxacin
AKT1	-1.034	kinase	Activated	2.451		0.072	2.057	1.31e-08	ABCB1,ACAT2,ACLY,AKR1B10,ATP5MC1,BCL2A1,C1QC,CCL3L3,CCL4,Ccl6,CD4,CD86,CKS2,CLU,COL4A1,FAS,FASN,FN1,GDF15,GOT2,HMGCS1,HMOX1,HNRNPL,IGFBP5,ITGB1,LIPA,MATR3,MMP14,MSMO1,MSR1,NFATC1,NFE2L2,NFKB2,NOTCH1,NQO1,PDGFRB,PTGS1,SPP1,SREBF1,TIMP1,TK1,UBE2C,VCAN,VIM,ZWINT	AKT1,CTNNB1,HDAC1,JUN,LEP,MYC,NFKB1,NFKBIA,NFkB (complex),PPARG,RELA,RUNX2,SP1,STAT3,TNF,TP53,TP63,TP73
methotrexate		chemical drug		0.124		0.023	-0.002	1.45e-08	ABCA1,ACACB,ACADVL,ACTG1,AMD1,ANXA4,C1QB,C2,CCL4,CFH,COL4A1,CPT1A,CSF1,CSF1R,CTSS,CYCS,DHFR,ENTPD2,FAS,FASN,GAP43,GSN,HMGCS1,HMOX1,IGFBP5,LILRB4,LRP1,MAPKAPK2,MITF,NQO1,PFN2,PLD2,PPIA,PRDX1,SOCS3,SPP1,TGFB1,TLR3,TP53INP1,ZFP36L1	Ap1,EGR1,HDAC1,IKBKB,IL6,Immunoglobulin,JUN,Jnk,MYC,NFKB1,NFKBIA,NFkB (complex),NR4A1,RELA,SP1,STAT3,TP53,TP63,TP73,methotrexate
SMARCA4	-1.044	transcription regulator	Activated	4.588		0.131	3.674	1.53e-08	ABCA1,ABCB1,ABLIM3,ADAM15,ADGRG1,AHNAK,ARHGAP30,BCL2A1,CD44,CD63,CFP,CP,CSF1,CSF2RA,CTSB,CTSH,CTSS,DHFR,DHRS9,EDNRA,ELOVL6,EMP3,FABP4,FAS,FCGR2A,FN1,GMFG,GPR183,GPX1,GSTP1,HCLS1,HCST,HEXB,IFI30,IFITM3,IGF1,IGFBP5,IRF1,ITGA5,ITGA7,ITGB1,LGALS3,MAOB,MAPK13,NFKB2,NPC2,PDP1,PLIN2,PSMB9,PTPN7,RAC2,RGS2,RIC8B,RRM2,S100A3,S100A6,SEL1L3,SHH,SKAP2,SLAMF9,SLC11A1,SLC23A2,SLC40A1,SPP1,ST7,SYK,TAL1,TAOK3,TAP…	Ap1,CD44,CEBPB,CTNNB1,EGR1,ESR1,ETV5,HDAC1,IRF8,JUN,MYC,NFKBIA,NFkB (complex),RNA polymerase II,SMAD4,SMARCA4,SP1,SP3,STAT1,STAT3,STAT6,TP53,TP63,TP73,TWIST1
doxorubicin		chemical drug	Activated	4.236		0.053	3.856	2.07e-08	A3GALT2,ABCB1,ABCC3,ADAMTS1,ANXA1,ANXA2,ATF3,ATM,BCL2A1,BTK,Ccl2,CD14,CD44,CLU,CP,CTSB,CTSD,CYBB,DDX1,DPYSL4,EMP3,FAS,FOXM1,GAD1,GDF15,GLB1,GLIPR1,GPNMB,HMOX1,IRF1,IRF5,ITGB4,KIF20A,LGALS3,LIMA1,MRC1,MVP,MYO6,NFE2L2,NQO1,OSGIN1,P4HB,PRDX1,RAC2,RRM2,SMAD3,SPP1,STMN1,TAP1,TGFB1,TIMP1,TK1,TNFRSF1A,TP53INP1,Tpm1,TUBB,VIM,YBX1	Ap1,EGR1,FOS,HDAC1,HIF1A,IL1B,JUN,JUND,MYC,NFKB1,NFKBIA,NFkB (complex),RELA,SP1,STAT3,TP53,TP63,TP73,doxorubicin
SCAP	-1.017	other	Inhibited	-2.187		0.152	-2.817	2.12e-08	ABCA1,ACACB,ACLY,ATF3,CSF1R,CYP51A1,ELOVL6,FASN,FDFT1,FDPS,HMGCS1,IDI1,LGALS3,MSMO1,MVD,MVK,NSDHL,OLR1,SQLE,SREBF1,TM7SF2	FOXO3,MBTPS1,NFkB (complex),Nr1h,PPARG,PPARGC1A,SCAP,SP1,SREBF1,SREBF2,TP53,cholesterol
mir-223	-1.783	microrna	Activated	3.223		0.028	3.083	3.6e-08	ABCA1,ABCB1,AMPD3,APOBEC1,ATM,C5AR1,CD180,Cd33,CSF1,FGL2,GALC,HMGCS1,HPGDS,IGF1,MLKL,MMP8,MSMO1,NLRP3,NQO1,POSTN,RIPK3,S100A6,SLC39A1,SLC40A1,STMN1,TLR4,TLR7
Hbb-b1		transporter	Activated	2.278		0.124	1.727	3.7e-08	ATP5F1C,ATP5MC1,C1QA,Ccl2,Ccl7,CD44,CEBPA,CLEC7A,CMTM3,CYBA,CYBB,FN1,FTL,IL10RA,IL16,ITGAM,NDUFA13,NDUFA9,NDUFS7,SPI1,TLR2,UCP2	Hbb-b1,IL6,JUN,NFKB1,NFkB (complex),RELA,STAT3
HTT	1.005	transcription regulator		1.635		0.031	1.517	3.82e-08	ABCA1,ACAT2,AGRN,AMD1,AP1S1,APOE,ATF3,ATP5F1A,ATP5F1B,ATP5MC1,BCL3,BMP1,CD9,CDH8,CDK5,CEBPA,CNR2,COL16A1,COL4A1,COL4A2,CPNE5,CSF1R,CTDSP1,CTSD,CYCS,CYP51A1,DLG3,DNAJA2,DNM1,EDNRB,ELAVL4,EMP3,FABP7,FASN,FDFT1,FDPS,FGFR1,FKBP4,FN1,GAD1,GAP43,GFAP,GLUL,GNAL,GNB5,GSN,HMGCS1,HPCAL1,IGFBP5,ITGB1,JUP,MDH2,MMP14,NDUFB2,NDUFS7,Nefm,NFE2L2,NSG2,NTRK2,PCTP,PDLIM4,PFN2,Ppp1cc,PPP5C,PSMB9,PTBP1,RABIF,RASGRP2,…	Ap1,CEBPB,CREB1,CREM,CTNNB1,EGR1,ESR1,FOXO1,HDAC1,HTT,Insulin,JUN,MYC,NFkB (complex),PI3K (complex),PPARA,PPARG,RELA,SMAD4,SP1,SREBF1,STAT3,TP53,TP63,TP73
simvastatin		chemical drug		-1.995		-0.035	-1.804	3.83e-08	ABCA1,ABCG1,ACP5,ADAMTS1,ANXA1,APOE,C5AR1,CD14,CD81,CD9,CDK5,CYBB,GJA1,HK1,HMOX1,IRF1,ITGAL,ITGB2,ITGB4,KLF2,MKI67,NCF1,NFATC1,NTRK2,OLR1,S100A6,S1PR3,SDC4,SOCS3,SPP1,STAT4,TIMP1,TLR2,TLR4,Tpm1,VIM	Ap1,EGR1,IL1B,IL4,IL6,JUN,NFKB1,NFKBIA,NFkB (complex),Pro-inflammatory Cytokine,RELA,STAT1,STAT3,STAT6,simvastatin
lipid A		chemical toxicant	Activated	3.719		0.15	3.163	3.99e-08	ABCA1,C2,Ccl2,CCL3L3,CD14,CD86,FCGR1A,FCGR2B,ITGA5,LYN,MSR1,OLR1,PTPRC,SYK,TLR3	IFNG,IL10,IL6,IRF8,JUN,NFKB1,NFKBIA,NFkB (complex),RELA,STAT1,STAT3,STAT6,TNF,lipid A
PRL	-1.195	cytokine	Activated	3.987		0.105	3.309	4.18e-08	ANXA2,ARF3,BOK,CAMK1,CLU,CNN3,CTSA,CTSB,CTSD,CTSH,CTSS,EPSTI1,FN1,GPNMB,GPSM1,HERPUD1,IFIH1,IGFBP5,IRF1,MAGED1,MGST1,MLKL,MMP14,MSN,P4HB,PAQR7,PARP10,PARP14,PDLIM4,PDPN,PIM3,PLCD1,RABAC1,SOCS3,SPP1,STAT5A,TDRD7,TECR,TGFB1,TIMP1,TMEM140,TRIM25,VIM	Ap1,CTNNB1,EGR1,IGF1,JUN,NFKB1,NFKBIA,NFkB (complex),PRL,RELA,SMAD4,SP1,STAT1,STAT3,TP53,cyclosporin A
camptothecin		chemical drug		1.742		0.048	1.516	4.39e-08	ABCB1,ANXA2,ANXA4,APOE,ASNSD1,ATF3,ATM,BCL2A1,BTK,CD1D,CD200,CD22,CD300C,CD48,CD53,CD86,CLTB,CSF1,CYTH2,EHBP1,FAS,FCGR2B,FES,FGL2,FSCN1,GBP2,GLIPR1,GORASP1,GPNMB,GPR107,IL10RA,IL16,IL17RA,IRF1,ITGA7,LAMB2,LGALS3,LILRB4,LITAF,MPZL1,MYO10,MYO6,NFKB2,P2RX1,PIK3CG,PLD2,PLEC,PLIN2,PPIA,PRKCI,PRUNE1,PSD4,PSMB9,PYCARD,RASGRP2,RRM2,SAT1,SDC4,SIAH2,SIPA1,SPP1,SYK,TAGLN2,TAP1,TGFB1,TLR2,TMEM158,TNS3,TP53IN…	CEBPB,EGR1,ESR1,HDAC1,HIF1A,JUN,MYC,NFKB1,NFKBIA,NFkB (complex),RELA,SMAD4,SP1,STAT3,TP53,TP63,TP73,camptothecin
STAT3	1.143	transcription regulator	Activated	2.822		0.078	2.321	5.39e-08	ANGPTL4,BCL3,BMF,C5AR1,Ccl2,CCL3L3,CCL4,CD86,CD9,CEBPA,COPS5,CTSB,CXCL13,FAS,FASN,FCER1G,FCGR1A,FGL2,FN1,FSCN1,GAP43,GBP2,GBP5,GFAP,GJA1,GLIPR1,HK2,HMOX1,IFI30,IFIH1,IFITM3,IGFBP5,Igtp,IL6R,IRF1,IRF5,Irgm1,ITGAM,ITGB1,ITGB2,LILRB4,LTBR,MAF,MAFB,MITF,MMP12,MYD88,NOTCH1,PFKL,PLAU,PSMB9,PTAFR,PTPN6,RRAS2,SHH,SLC1A3,SLFN13,Slfn2,SOCS3,SPI1,SREBF1,TAP1,TGFB1,TIMP1,TLR3,TRIM5,VCAN,VIM,WNT5A,XBP1,ZFP36	EGR1,HIF1A,IFNG,IL1B,IL6,IRF8,JUN,NFKB1,NFKBIA,NFkB (complex),RELA,Rxr,STAT1,STAT3,STAT6
HGF	1.071	growth factor	Activated	3.284		0.109	2.548	5.73e-08	ADAMTS1,ADGRG1,AIMP2,AKAP13,ANGPTL4,ATF3,ATM,BCL2A1,Ccl2,CCL4,CD44,CELSR1,CENPF,CHD2,COL4A1,CSF1,CUL2,FAM3C,FN1,FOXM1,GAB1,HK1,HK2,HLX,HMOX1,IGF1,IRF8,ITGA6,ITGB1,KITLG,LGMN,MAPKAPK2,MKI67,MMP14,MMP8,NFATC1,NOLC1,OSMR,PDGFA,PKD1,PLAU,PLOD1,PMP22,PTAFR,PTGS1,RGS2,SFRP1,SOCS3,SPP1,ST14,STAB1,STK10,TAGLN2,TGFB1,TGFBR2,TIMP1,TMEM158,TNFAIP2,TNFRSF1A,UBE2C,VIM,YWHAZ,ZEB1	AR,Akt,Ap1,CEBPB,EGR1,HGF,JUN,NFKB1,NFKBIA,NFkB (complex),RELA,SIRT1,SP1,SPP1,STAT3,TP53,prostaglandin E2
KIT	-1.014	transmembrane receptor						5.78e-08	C3AR1,Ccl2,CD44,CD53,CD63,CSF2RB,EML1,HMOX1,IL17RA,ITGAM,ITGAX,ITGB2,KITLG,LGALS3,LILRB4,MITF,PPP2R1A,PTPN6,RAB32,SHC1,SOCS3,SPP1,SPTA1	Akt,Ap1,CEBPB,JUN,KIT,NFKB1,NFKBIA,NFkB (complex),P38 MAPK,PI3K (complex),RELA,SMAD4,SP1,STAT1,STAT3,TNF,TP53
lactacystin		chemical - protease inhibitor		0.808		0.064	0.44	6.14e-08	AK2,ATF3,BAG3,Ccl2,CCT2,CD9,Cdkn1c,CLIC1,CTSD,EIF4E,FAS,FTL,GFAP,GJA1,GNAI1,GSTP1,HMOX1,HSPB1,HSPB8,IGFBP5,ITGB4,ITPRID2,MCM10,NFE2L2,NR1H3,PEBP1,PPIA,PPP5C,RABIF,SAT1,SREBF1,STMN1,SYK,TLR2	Ap1,CTNNB1,EGF,ESR2,FOS,HIF1A,JUN,JUND,NFE2L2,NFKB1,NFkB (complex),P38 MAPK,PSEN1,RELA,SP1,STAT3,TP53,lactacystin
NOS2	2.373	enzyme	Activated	3.326		0.019	3.223	6.38e-08	ADH5,BCL2A1,Ccl2,CCL3L3,CCL4,Ccl7,CD14,CD44,CD53,CD86,CFD,CLEC4D,COL4A1,CP,CTSC,CYCS,FABP4,FAS,FASN,GJA1,GSPT2,HMOX1,IRAK1,LILRB4,PTGS1,SLC1A5,SLC40A1,Slfn2,STXBP1,TGFB1,TIMP1,TLR4,TYROBP	Ccl2,EGR1,IL10,IL1B,IL6,IRF3,JUN,NFKB1,NFKBIA,NFkB (complex),NOS2,RELA,STAT1,STAT3,TLR3
thioacetamide		chemical toxicant	Activated	4.45		0.133	3.811	6.94e-08	ACP5,ADAMTS1,ANXA1,ANXA2,ANXA4,ATM,BGN,CD14,CD200,CD44,CLU,CNR2,CP,EDNRB,EMP3,FBN1,FCGR2A,GFAP,GOT1,GPNMB,HK1,IGF1,ITGA7,ITGB4,LGALS3,MMP14,NFE2L2,PMP22,SCPEP1,SLC7A11,SPP1,STING1,TGFB1,TGFBR1,TGIF1,TIMP1,Tpm1,TRIM25,WNT5A	HIF1A,JUN,NFKBIA,NFkB (complex),RELA,SMAD4,STAT3,TGFB1,TNF,thioacetamide
IGF1	1.533	growth factor		1.775		0.075	1.231	7.37e-08	ABCA1,AGTR2,AQP4,ATM,BCL2A1,BGN,C1QA,Ccl2,CCL3L3,CCL4,Ccl7,CD44,CLU,CSF1,CTSD,CYBA,CYBB,EIF4E,FABP4,FASN,FGFR1,FN1,GAP43,GFAP,HMOX1,IFITM3,IGF1,IGFBP5,IL16,ITGA5,LAMP1,MAPK3,MKI67,MMP14,Nefm,NFE2L2,NTRK2,OSMR,PDGFRB,PLAU,PSMB9,PTPRC,S100B,SLC12A4,SLC23A2,SOCS3,SPP1,SQLE,SREBF1,SRSF3,SST,TAP1,TGFB1,TK1,TLR4,TOMM40,TUBB3,VIM,XBP1,ZFP36,ZFP36L1	Ap1,CTNNB1,FGF2,FOS,IGF1,IL6,JUN,NFKB1,NFKBIA,NFkB (complex),PI3K (complex),RELA,STAT3,TNF
LY294002		chemical - kinase inhibitor	Inhibited	-4.398		-0.12	-3.459	7.38e-08	ABCA1,ABCB1,ACSM3,ADAM17,ADAMTS1,AGTR2,APOE,ATF3,BTK,Ccl2,CD14,CD44,CD86,CEBPA,CKS2,CP,CTNNA2,CXCL16,DHCR24,DHFR,EMILIN1,FAS,FASN,FDFT1,FN1,GDF15,GFAP,GJA1,GPR183,GRN,GSTP1,HERPUD1,HMGCS1,HMOX1,IDI1,IGF1,IGFBP5,IRF1,ITGAM,JUP,MAF,MITF,MMP14,NFE2L2,NQO1,PLAU,POSTN,PRDX1,Raet1d/Raet1e,RGS2,SHH,SOCS3,SPP1,SQLE,SREBF1,SYK,TGFB1,TLR2,UBE2C,VCAN,VIM,WNT5A,ZEB1,ZFP36,ZWINT	Ap1,CEBPB,EGR1,ESR1,IL1B,JUN,Jnk,LY294002,NFKB1,NFKBIA,NFkB (complex),P38 MAPK,RELA,SMAD4,SP1,STAT3,TP53,prostaglandin E2
HIF1A	-1.015	transcription regulator		1.284		0.11	0.556	7.49e-08	ABCB1,ADAM15,ADAM17,ADAMTS1,ANGPTL4,APOE,AQP4,ARPC2,AXL,BGN,CARS1,Ccl2,CD44,Cdkn1c,CSF1,CTPS1,CTSD,DTX1,EDNRB,EIF4E,FN1,FSCN1,GJA1,HDAC3,HK2,HMOX1,HSPB1,IGF1,IGFBP5,IL17RA,ITGA5,ITGB2,JUP,KITLG,MITF,NOTCH1,NRARP,NTRK2,PDGFA,PELP1,PFKFB3,PFKL,PPIA,RAB20,SDC4,SFRP1,SHH,SLC2A3,SLC40A1,SOCS3,SPOP,SULF1,TGFB1,TLR2,TNFAIP2,VIM	CTNNB1,HDAC1,HIF1A,IL6,JUN,NFATC2,NFKB1,NFKBIA,NFkB (complex),RELA,STAT3,TNF,Vegf
arsenic trioxide		chemical drug	Activated	4.176		0.016	4.081	7.6e-08	ACAT2,ATP1A2,ATP6V0B,ATP6V0D1,BCAT1,BCL2A1,BCL2L14,BLVRB,CD44,CYP51A1,DHCR24,FAS,FASN,FDFT1,FDPS,FN1,HMGCS1,HMOX1,IDI1,IRF1,ITGAM,ITGB1,MAF,mir-675,MSMO1,MSN,NCF1,NDUFA13,NDUFB2,NFE2L2,NQO1,P4HB,PPA1,PRAM1,PTPRC,RAB31,RASA4,RRAS2,RTN4,SLC7A11,SQLE,SREBF1,TCIRG1,TGIF1,TNFRSF1A,VAPA,XBP1	Ap1,CTNNB1,E2F1,FOS,JUN,MAPK14,NFATC2,NFE2L2,NFKB1,NFkB (complex),NR4A1,PML,Pkc(s),RELA,SMAD4,SP1,STAT1,STAT3,TP53,USF2,arsenic trioxide,hydrogen peroxide
LEPR	1.164	transmembrane receptor		-0.377		0.034	-0.527	7.62e-08	ABCG1,ADGRE1,ANGPTL4,APOE,Ccl2,CCL3L3,CD63,CD68,CNR2,COL4A1,DNAJC7,FASN,FN1,FYB1,GAP43,GFAP,IGF1,ITGAM,LGMN,MMP12,MMP14,MMP19,RNASET2,SOCS3,SREBF1,TGFB1,TGFBR2,TIMP1,TNPO3,TP53INP1,UCP2	Ap1,EGR1,IL1B,JUN,Jnk,LEP,LEPR,NFKB1,NFKBIA,NFkB (complex),Nr1h,PPARG,RELA,SMAD4,SP1,SREBF1,SREBF2,STAT1,STAT3,cholesterol
docosahexaenoic acid		chemical drug		-0.119		-0.056	0.19	7.62e-08	ABCA1,APOE,BCL2A1,Ccl2,CCL4,CD44,CD86,CPT1A,CSF1,CYCS,ELOVL2,ELOVL6,ERN1,FAS,FASN,HMOX1,LOXL3,MRC1,NFE2L2,PLTP,PTAFR,PTGS1,RXRA,SOCS3,SREBF1,TGFB1,TGFBR1,TGFBR2,TIMP1,TNFRSF1A,UCP2	EGR1,IL12 (complex),JUN,NFE2L2,NFKB1,NFKBIA,NFkB (complex),PPARA,PPARG,PPARGC1A,RELA,RXRA,SP1,SREBF1,STAT1,STAT3,TNF,docosahexaenoic acid,palmitic acid,prostaglandin E2
fluticasone propionate		chemical drug		-0.927		0.006	-0.958	7.62e-08	ABCG1,ABLIM3,ADAM9,ANGPTL4,ARHGAP25,BGN,C1QB,CD4,CD86,CLEC12A,CSF2RA,FABP4,FCN1,FSCN1,GBP5,IRF8,MDFIC,MMP19,OLR1,PLAU,PLIN2,PTGS1,SDC4,SLC1A3,SLC2A5,SPP1,ST6GAL1,TAP1,TCN2,TGFB1,TIMP1	ESR1,IL4,JUN,NFkB (complex),NR3C1,RELA,STAT1,STAT3,STAT5A,STAT6,fluticasone propionate
phenylbutazone		chemical drug	Activated	3.549		0.12	3.057	7.68e-08	A3GALT2,ADAMTS1,ANXA1,ANXA2,CD44,CLU,CP,FCGR2A,GPNMB,ITGB4,LGALS3,MRC1,SPP1,STING1,TIMP1,TUBB,VIM	Ap1,JUN,NFKB1,NFKBIA,NFkB (complex),PPARG,PTGS2,RELA,STAT3,TP53,phenylbutazone
HRG		other	Activated	2.236		0.157	1.744	8.17e-08	ARF3,C1QA,C1QB,C1QC,Ccl6,FCGR1A,FCGR3A/FCGR3B,ITGAX,SPP1,TIMP1
BDNF	-1.056	growth factor	Inhibited	-3.2		0.066	-3.585	8.67e-08	ACOT7,ADAM17,AGRN,ANXA2,BAG3,CAMK1G,CAV2,Cdkn1c,CP,CRMP1,DCTN1,ELOVL6,EPB41L2,FSCN1,FTL,GAP43,GFAP,GLUL,GNAI1,GPS1,ITIH3,KLC1,LAMB2,LOC728392,LYPD1,MVD,MYO6,NPR1,NTRK2,PFKFB3,PLTP,PLXNB2,PREP,PRKAR1B,PTBP1,REEP5,SFRP1,SHH,SPP1,SST,STXBP1,TPP1,TRIM32,TUBB3,VIM,ZCCHC18
TWIST1	-1.088	transcription regulator	Activated	2.27		0.055	1.98	8.8e-08	ADAMTS1,AXL,Ccl2,CD44,CELSR1,CLU,DNM1,EMILIN1,EMP3,FAS,FGF10,FN1,GSN,IGFBP5,KCNN4,MGST3,MXRA8,OSGIN1,PTPRZ1,RHOC,RUNX3,S100A4,SHH,SPP1,TGFB1,TGFBR2,VCAN,VIM,YBX1,ZEB1	HDAC1,MYC,NFKB1,NFkB (complex),NOTCH1,RBPJ,RELA,SP1,SPZ1,STAT3,TP53,TP63,TP73,TWIST1
TCR		complex	Activated	3.812		0.099	3.221	8.89e-08	AK2,APOE,ATP5F1B,BCAT1,BCL2A1,BCL3,CCL3L3,CCL4,CD200,CD4,CD44,CTSB,CXCL13,EIF4E,FAS,GNPDA1,IDH2,IFIH1,IFNGR1,IL16,IRF1,KLF2,LAMP1,LCP2,LIPA,MAF,MDH2,MYD88,NFATC1,NFKB2,P4HB,PRMT1,PRMT5,PTPRC,RPS2,SDCBP,SIAH2,SLC1A5,SLC25A3,SLC2A3,SOCS3,SPP1,STAT4,STAT5A,TGFB1,TLR3,TLR4,TLR7,TNFRSF1A,UNC13D,VAV1	BCL6,CD3,EGR1,IL10,IL1B,JUN,NFATC2,NFKB1,NFKBIA,NFkB (complex),RELA,SOCS1,STAT1,STAT3,STAT5A,STAT5a/b,TCR,TNF
5-fluorouracil		chemical drug	Activated	3.654		-0.038	3.895	1e-07	ABHD4,ANXA2,ANXA4,ATF3,ATP5F1B,ATP5F1C,CAPNS1,CCT6A,CD81,CD82,CD86,CLU,COPS8,CSF1R,CSTB,CTSD,CYCS,FAS,FDPS,GAP43,GARS,GDF15,GOT2,GSN,HMOX1,IDH2,ITGB4,MVP,NNT,NOP56,NOTCH1,OSGIN1,PDGFA,PIK3CG,RHBDF2,RXRA,SAT1,SLC25A3,SLC7A11,STOM,TGFB1,TLR3,TLR4,UBE2C,USP27X,YBX1,ZFP36L1	5-fluorouracil,AR,Ap1,EGR1,FOS,HDAC1,HIF1A,JUN,JUND,MYC,NFKB1,NFKBIA,NFkB (complex),NR4A1,RELA,RXRA,SIRT1,SP1,STAT3,TP53,TP63,TP73
KITLG	-1.097	growth factor		1.696		0.125	1.115	1.03e-07	AIF1,ATP6V1B2,AXL,BLVRB,BMP1,BZW2,Ccl2,CCL3L3,CCL4,CD14,CD68,CEBPA,CLIC1,CREG1,CSF1,DCTN6,DHCR24,EDNRB,FGFR1,GFAP,GJA1,HCK,HMOX1,IL16,LAPTM5,PIK3IP1,SF3A1,SHC1,SLC20A2,SLC44A2,STK25,SYK,TAL1,TNFRSF1A,TPSAB1/TPSB2,UCP2,ZNF207	Ap1,CCL5,Ccl2,HIF1A,IL6,JUN,KITLG,MAP2K1/2,NFKB1,NFKBIA,NFkB (complex),NR3C1,RELA,STAT1,STAT3,TP53
MAPK1	-1.015	kinase		0.303		0.002	0.294	1.09e-07	ADAM17,APOE,ARHGAP11A,ATF3,ATP1A2,CCL3L3,CCL4,CD84,CTNNA2,CTSB,DAB2,DSE,FES,FLNC,FN1,GBP2,GBP5,HMOX1,IFIH1,IFITM3,IGF2BP3,LAP3,LGALS3,MAOB,MAPK13,MAPK3,MITF,MKI67,MVP,NFATC1,NFE2L2,NMI,OLFML2A,PLAU,PRMT8,PROS1,PSMB9,RGS2,SPP1,TAP1,TDRD7,TLR3,TMEM158,TRIM25,TRIM5,UBE2C,UBE2I,VIM,WIPF1	Ap1,CTNNB1,ERK1/2,IL6,JUN,MAP2K1,MAPK1,MET,NFKB1,NFkB (complex),NR4A1,RELA,SMAD4,STAT1,STAT3
IRF8	1.626	transcription regulator	Activated	2.818		0.073	2.466	1.1e-07	ADGRE1,ATF3,CD14,CD37,CD4,CD86,CEBPA,CSF1R,CTSS,CXCL16,CYBB,DAB2,ETV3,FAS,IL17RA,IRF5,IRF8,ITGAM,LSP1,MAF,MAFB,MSR1,NFATC1,TK1,TLR3,TLR4,TYROBP	GATA1,GATA3,IFNG,IL10,IL6,IRF8,JUN,NFKB1,NFKBIA,NFkB (complex),RELA,RUNX1,SPI1,STAT1,STAT3,TNF
mifepristone		chemical drug		-1.728		-0.031	-1.527	1.15e-07	ABCB1,ABCC3,Acot1,ALAS1,ANXA1,APOE,ATF3,BCAT1,C1QB,Ccl2,CD14,Cdkn1c,CLU,COL5A2,CTSD,CYBA,CYBB,EDNRB,FAS,FCGR2B,FDFT1,GJA1,ITGAM,ITGB4,JAM2,LAMA5,LRP1,NDN,NFE2L2,NPL,PFKFB3,POSTN,PTGS1,RGS2,RHOC,S100A6,SFRP1,SPP1,STAT5A,TGFB1,TK1,VCAN,XBP1	AGT,AR,Ap1,ESR2,FOS,HIF1A,JUN,JUND,NFKB1,NFkB (complex),NR3C1,P38 MAPK,PGR,PPARG,RELA,SP1,STAT3,TP53,dexamethasone,mifepristone,progesterone
PML	1.064	transcription regulator		-0.17		0.011	-0.223	1.34e-07	ACACB,ACADL,ACTG1,ANXA4,APOE,CPT1A,EPSTI1,FAS,FASN,FTL,HMOX1,HSPB1,IFIH1,JUP,MAF,NFE2L2,NQO1,PRDX1,PRKCH,PSMB9,RRAS2,RXRA,SREBF1,STIP1,STMN1,TAP1,UCP2,VIM,ZEB1	Ap1,CCND1,E2F1,HIF1A,NFE2L2,NFKB1,NFKBIA,NFkB (complex),NR4A1,PML,RELA,RNA polymerase II,RXRA,SMAD4,SP1,STAT1,STAT3,TP53,arsenic trioxide
IDR-1002		chemical reagent	Inhibited	-2.343		-0.081	-2.076	1.38e-07	C3AR1,Ccl2,CCL3L3,CCL4,Ccl6,Ccl7,ITGA5,NCF1,NLRP3,PTAFR,SLC11A1,TLR4
arachidonic acid		chemical - endogenous mammalian		0.851		0.027	0.729	1.48e-07	ABCA1,ABCG1,BCL2A1,CD86,CLU,ELOVL2,ELOVL6,FABP4,FAS,FASN,HMOX1,MRC1,PLAU,PLTP,PTGS1,RGS2,RXRA,SREBF1,SRSF3,TNFRSF1A,UCP2,VIM	AKT1,CTNNB1,EGR1,FOXO3,JUN,NFKB1,NFkB (complex),PPARA,PPARD,PPARG,PPARGC1A,RELA,RXRA,SP1,SREBF1,SREBF2,STAT3,TP53,arachidonic acid,linoleic acid,prostaglandin E2
PPARGC1A	-1.012	transcription regulator		-1.1		0.038	-1.349	1.49e-07	ACACB,ACADL,ACADVL,ADAMTS1,ADGRG1,ALAS1,ATP5F1A,ATP5F1B,C2,Ccl7,CD68,COX5A,CPT1A,CPXM1,CTSC,CYCS,ENDOG,FABP4,FASN,FDPS,FREM1,GDF15,GOT2,GPX1,HK2,IGFBP5,IMPA1,KCNK1,LIPA,MAOB,MDH2,MITF,MMP19,MSMO1,NR1H3,NSDHL,OLR1,PDGFA,PLA2G7,PLIN2,POSTN,RXRA,SOCS3,SREBF1,TIMM22,TIMP1,UCP2,VCAN	FOXO1,N-cor,NCOR2,NFE2L2,NFkB (complex),NR1H3,NR1H4,PPARA,PPARD,PPARG,PPARGC1A,RELA,RXRA,SIRT1,SP1,SREBF1,THRA,TP53,palmitic acid
EGR1	1.063	transcription regulator	Activated	2.685		0.115	2.1	1.63e-07	ABCB1,ATF3,CASP6,Ccl2,CCL3L3,CCL4,Ccl6,Ccl7,CD44,Cdkn1c,CLU,CSF1,FAS,FN1,FTL,GAD1,GDF15,HMOX1,IL6R,ITGAM,MAOB,MMP14,PDGFA,PF4,PLAU,SHH,SPP1,SQLE,TGFB1,TGFBR2,TIMP1,TLR4	Ap1,CEBPB,EGR1,ERK,ESR1,FOS,HDAC1,HIF1A,JUN,JUND,MYC,NFKBIA,NFkB (complex),RELA,SMAD4,SP1,STAT3,TGFB1,TNF,TP53
oleic acid		chemical - endogenous mammalian		0.67		0.041	0.476	1.96e-07	ABCA1,ACADL,ANGPTL4,APOE,Ccl2,CD68,CLU,FABP4,FASN,GDF15,HK2,HMOX1,IGF1,NCF1,NR1H3,OLR1,PIK3IP1,PLIN2,PLIN3,PLIN4,RXRA,SREBF1,TLR2,UCP2	FOXO1,Insulin,N-cor,NFE2L2,NFkB (complex),NR1H3,PPARA,PPARD,PPARG,PPARGC1A,RELA,RXRA,SP1,SREBF1,fatty acid,oleic acid,palmitic acid
CXCL12	1.045	cytokine	Activated	2.506		0.093	1.999	1.97e-07	ACP5,ADAM17,AIF1,AXL,BCL3,BMP1,CD14,CD4,CD44,CD82,CD9,FAS,FN1,GAD1,HCLS1,ITGAL,ITGAX,ITGB1,ITGB4,JMJD1C,LCP2,MAPK8IP2,MMP14,NR2F6,PKD1,PLAU,RHOC,RUNX3,SHH,SOCS3,SORBS3,TIMP1,VIM	Ap1,CXCL12,FOS,JUN,JUND,NFKB1,NFKBIA,NFkB (complex),RELA,SMAD4,SP1,STAT3,TP53,estrogen receptor,hyaluronic acid
Nr1h		group		-1.517		-0.052	-1.251	2.04e-07	ABCA1,ABCG1,ACACB,ACADL,ACLY,APOE,BCL3,C2,Ccl2,CCL3L3,CSF1,ECE1,EDNRA,ELOVL6,FASN,HCK,IFIH1,ITGAL,LAT2,NFKB2,NLRP3,PLTP,RUNX3,SBNO2,SFRP1,SREBF1,TAP1,TLR4	22(R)-hydroxycholesterol,ABCA1,CTNNB1,JUN,LDLR,NFKB1,NFKBIA,NFkB (complex),NR1H2,NR1H3,Nr1h,RELA,Rxr,SP1,SREBF1,SREBF2,STAT1,STAT3,cholesterol
FOXO4	1.086	transcription regulator	Inhibited	-2.465		-0.024	-2.353	2.14e-07	ACLY,C1QA,COL4A1,COL4A2,CYP51A1,DHCR24,EDNRB,ELOVL6,FABP4,FASN,FDFT1,HMGCS1,IDI1,ITGAM,ITGB2,LCP2,PRCP,PTGS1,PTPRC,S1PR3,TGFB1
mibolerone		chemical drug		-1.499		0.05	-1.751	2.25e-07	AHNAK,AMD1,CLTA,CLTB,CLU,CYP51A1,DBI,FDPS,GOT2,GPNMB,HEXB,HMGCS1,IFNGR1,IGF1,INCENP,NANS,P4HB,PPIA,PRKCH,Rrbp1,SEC23B,SMPDL3A,SQLE,STMN1,TK1,UCP2
KLF3	1.029	transcription regulator		0		-0.048	0.327	2.58e-07	Acot1,AHNAK,APOE,BCL3,CAPG,CAPNS1,CD1D,CENPT,CFP,CSF2RA,CTSC,FCGRT,GAD1,GLIPR2,GNGT2,GPSM1,GSTP1,HEXB,HPS1,IGF2BP3,IL17RA,KLHL6,LILRB3,MAGED1,MSN,NDFIP1,NELFB,PARP3,PDCD2L,PIK3IP1,PPM1G,REEP5,SLC14A1,SMAD3,SMPDL3A,SP140,STAT4,TDRD7,TRIM23,TRIM32,TSPAN17,TYROBP,VAV1,VIM,ZC2HC1A,ZNF579
LMNB1	-1.002	other	Activated	2.219		-0.128	2.504	2.6e-07	AEBP1,ATP5F1B,Ccl2,CYP51A1,FASN,FBN1,GJA1,HMGCS1,MGST1,MSMO1,PLIN2,POLM,REEP5,S100A13,SQLE
GW3965		chemical reagent		0.256		-0.018	0.344	2.73e-07	ABCA1,ABCG1,APOE,Ccl2,CCL4,Ccl7,CD86,CENPF,CX3CR1,DHRS9,EDNRA,FAM3C,FASN,FDPS,FOXM1,GNAI1,GNGT2,MVD,NR1H3,PLIN2,PLTP,SOCS3,SREBF1,UHRF1	GW3965,NFKB1,NFkB (complex),NR1H2,NR1H3,Nr1h,PPARA,PPARG,RELA,RXRA,Rxr,SMAD4,SREBF1,STAT1,STAT3
JUND	-1.037	transcription regulator		0.992		0.076	0.766	2.91e-07	ALAS1,BCL3,C1QB,C3AR1,C5AR1,Ccl7,CFD,CLU,CXCL16,CYBB,HMOX1,IL21R,ITGB4,PLAU,SAT1,SPP1,SST,TIMP1,TK1	Ap1,CREB1,ESR1,FOS,IFNG,IL4,JUN,JUNB,JUND,NFKB1,NFkB (complex),RELA,SMAD4,STAT1,STAT3,STAT6
RETNLB	1.525	other	Activated	3.897		0.145	3.267	2.91e-07	BMP1,Ccl2,CCL3L3,CD86,CTSE,FABP4,FGFR1,FN1,IGF1,MMP12,MSN,NDN,SFRP1,STOM,TGFB1,TIMP1,TLR2,UBE2C,WNT5A	Akt,Ap1,CEBPB,EGR1,IL6,JUN,Jnk,NFKB1,NFKBIA,NFkB (complex),P38 MAPK,RELA,RETNLB,SP1,STAT3,TNF,TP53
CHUK	1.046	kinase	Activated	4.257		0.127	3.6	2.94e-07	AEBP1,AMPD3,ATF3,Ccl2,CCL3L3,CCL4,CLU,CP,CSF1,CTSB,CTSZ,CXCL13,CYBA,CYP7B1,FAS,GBP2,GRN,HK2,HMOX1,NAGLU,NFKB2,NID1,NOCT,NOTCH1,PLAU,SFRP1,Slfn2,SNX10,SOCS3,SPP1,TK1,TLR3,TMEM176B,TNFAIP2	CHUK,IKBKB,IKBKG,JUN,NFKB1,NFKBIA,NFkB (complex),RELA,STAT1,STAT3,TNF,TP53
daidzein		chemical drug	Activated	3.595		0.056	3.348	3.12e-07	ABCA1,ABCC3,ABCG1,AIF1,APOE,CD4,CD86,EVI2A,FCGR2B,FERMT3,GFAP,HCST,HMOX1,ITGB2,LAPTM5,LCP2,NFE2L2,NQO1,PTPN6,RASAL3,SREBF1	Ap1,BACH1,CTNNB1,EGR1,ESR1,ESR2,JUN,LDLR,NFE2L2,NFKB1,NFkB (complex),Nr1h,RELA,SP1,SREBF1,SREBF2,TP53,beta-estradiol,cholesterol,daidzein,ethanol
prostaglandin E2		chemical - endogenous mammalian	Activated	2.38		0.057	2.04	3.12e-07	ABCG1,ADAMTS1,ANGPTL4,ANXA2,ATF3,C5AR1,CASP6,Ccl2,CCL3L3,CCL4,CD14,CD44,CD86,CSF1,FAS,FASN,FBXO31,FN1,GFAP,GJA1,HMOX1,IGF1,IGFBP5,IL16,IRF1,ITGA5,ITGAM,ITGB1,MAFB,MITF,MMP14,MMP19,MRC1,NR1H3,PIK3CG,PLAU,PTGS1,RGS2,SOCS3,SPP1,ST3GAL3,TGFB1,UCP2,VIM	Ap1,EGR1,HIF1A,IL1A,IL1B,JUN,NFKB1,NFKBIA,NFkB (complex),RELA,SMAD4,SP1,STAT1,STAT3,TNF,Tgf beta,prostaglandin E2
salmonella minnesota R595 lipopolysaccharides		chemical - endogenous non-mammalian	Activated	4.809		0.157	4.053	3.2e-07	ADAM9,ARHGAP25,AXL,BCL3,Ccl2,CCL3L3,CCL4,Ccl6,Ccl7,CD86,CXCL13,EDNRB,GDF15,IRF1,IRF8,MDFIC,MKI67,Nes,NFKB2,SLFN13,Slfn2,SOCS3,TFEC,TLR2	IRF3,JUN,NFATC2,NFKB1,NFKBIA,NFkB (complex),P38 MAPK,RELA,SP1,STAT1,STAT3,TLR4,TNF,TP53,salmonella minnesota R595 lipopolysaccharides
CCN5		growth factor	Inhibited	-3.352		-0.028	-3.246	3.44e-07	CD44,CEBPA,FABP4,FN1,ITGA5,JUP,PDGFA,SDC4,SMAD3,TGFB1,TGFBR1,TGFBR2,VIM,XBP1,ZEB1	Akt,Ap1,CCN5,CEBPB,CTNNB1,EGR1,HDAC1,JUN,Jnk,NFkB (complex),RELA,RUNX2,STAT3,TP53
STK40	1.092	kinase						4.07e-07	ABCB1,APOE,C1QA,C1QB,Ccl2,CCL3L3,CCL4,CEBPA,FABP4,PDPN,PF4,SHH,TLR4,TLR5	Ap1,ERK1/2,JUN,NFKB1,NFKBIA,NFkB (complex),RELA,STAT3,STK40
hyaluronic acid		chemical - endogenous mammalian	Activated	2.555		0.069	2.25	4.08e-07	ABCB1,BCL3,Ccl2,CCL3L3,CCL4,CD44,CD86,CSF1R,FN1,IRAK3,IRF5,MMP12,MYD88,NCF1,PLAU,PTPRC,RHOC,SOCS3,SPP1,TGFB1,TIMP1,TLR2,TLR4	Ap1,ERK1/2,IL12 (complex),IL6,JUN,NFKB1,NFKBIA,NFkB (complex),RELA,STAT1,STAT3,TLR2,hyaluronic acid
NOTCH1	1.145	transcription regulator		-1.286		0.021	-1.401	4.09e-07	CD14,CD44,CD68,CD82,CD84,Cdkn1c,CEBPA,CFD,CSF1R,CSF2RB,DNAJA1,DTX1,FABP7,FCER1G,FCGR2A,FCGR2B,GFAP,GRN,HES7,HMOX1,IRF1,IRF8,ITGA6,ITGAM,ITGB1,ITGB4,NCF1,NCF4,NFKB2,NOTCH1,PDGFRB,RUNX3,SOST,SPI1,SPP1,TGFB1,TGFBR2,WASF1,WNT5A	IL6,JUN,NFKB1,NFKBIA,NFkB (complex),NOTCH1,RBPJ,RELA,SMAD4,STAT1,STAT3,TNF
Vegf		group	Activated	3.795		0.115	2.925	4.7e-07	ABCB1,ADAM15,ADAMTS1,ADGRG1,AKAP13,ANGPTL4,AQP4,ATF3,BCL2A1,Ccl2,CD44,CELSR1,CENPF,CUL2,EIF2B2,FABP4,FAS,FN1,FOXM1,GAB1,HERPUD1,HK2,HMOX1,IRF1,ITGA6,ITGB1,JAM2,KITLG,LRIG1,LYN,MAOB,MAPKAPK2,MKI67,MMP14,NFATC1,NOLC1,NOTCH1,NPL,NRARP,NRROS,OSMR,PDGFA,PIK3CG,PLAU,PMP22,RGS2,RNF187,SFRP1,SLC12A4,SLCO2B1,SOCS3,STK10,TGFB1,TGFBR2,TIMP1,TLR3,TMEM158,UBE2C,VIM,YWHAZ,ZEB1	Akt,Ap1,CEBPB,CTNNB1,HDAC1,JUN,MYC,NFKB1,NFKBIA,NFkB (complex),P38 MAPK,PI3K (complex),RELA,RUNX2,SP1,STAT3,TP53,VEGFA,Vegf
fenofibrate		chemical drug		1.708		0.045	1.472	4.98e-07	ACACB,ACADL,ACADVL,Acot1,ANGPTL4,Ccl2,CD200,CD68,CLU,CPT1A,CSF1R,DBI,DECR1,FABP4,FABP7,FASN,GLUL,GOT1,GOT2,HMOX1,IRF8,Ldha/RGD1562690,MITF,NR1H3,PDHB,PLTP,PTAFR,PTPRC,SLC27A1,SLC27A4,SLCO2B1,SREBF1,TGFB1,TIMP1,TP53INP1,TPP1,TSNAX,UCP2,VPS29	ADIPOQ,FOXO3,N-cor,NCOR2,NFKB1,NR1H3,NR1H4,PPARA,PPARD,PPARG,PPARGC1A,RELA,RXRA,SREBF1,SREBF2,STAT3,THRA,fatty acid,fenofibrate
carbon tetrachloride		chemical toxicant	Activated	4.043		0.097	3.512	5.14e-07	ADGRE1,AOX1,APOE,ATF3,Ccl2,CCL3L3,CCL4,CELA1,CNR2,DHFR,FN1,FOXM1,GDF15,GSTP1,HMOX1,HSPB1,IGF1,IGFBP5,ITGB1,MAPK3,NQO1,PDGFA,PDGFRB,PRKCH,PTAFR,RAB13,S100A6,S1PR3,SMAD3,SPP1,TGFB1,TGFBR1,TGFBR2,TIMP1	Ap1,ESR1,HIF1A,IL6,JUN,NFKB1,NFKBIA,NFkB (complex),RELA,SMAD4,SP1,STAT3,TGFB1,Tgf beta,carbon tetrachloride
PTGER4	-1.08	g-protein coupled receptor		-1.187		-0.037	-0.999	5.41e-07	Ccl2,CCL3L3,CCL4,Ccl7,CD44,CP,CYBB,GAB1,GBP2,HERPUD1,IFIH1,Igtp,IRF1,Irgm1,LHFPL2,MAFB,NCF1,OLR1,PARP14,SLAMF8,SLFN13,SPP1,ST6GAL1,TBC1D4,TLR8,TP53INP1,ZFP36L1	Ap1,EGR1,ERK1/2,IFNG,JUN,NFKB1,NFKBIA,NFkB (complex),PTGER4,RELA,SMAD4,SP1,STAT1,STAT3,TNF,prostaglandin E2
ADRB		group		-1.177		-0.052	-0.914	5.43e-07	ACAT2,ACSS1,ANGPTL4,ATF3,AXL,BOK,CASP6,Ccl2,CD68,CLEC4D,CYP51A1,FAS,FDPS,GDF15,HMGCS1,HMOX1,KLHL6,MSMO1,MVD,NOTCH2,NQO1,NSDHL,PKD1,RAN,SLC40A1,SLC7A11	ADRB,Ap1,CEBPB,CREB1,EGR1,ERK,ESR1,FOS,JUN,JUNB,JUND,MAPK14,MYC,NFATC2,NFkB (complex),RELA,SMAD4,SP1,STAT3,TP53
RASSF1	-1.061	other		1.828		0.026	1.713	5.48e-07	ABCB1,AMIGO2,APOE,CAV2,CLU,COL4A1,COL4A2,CREG1,DAB2,FRMD4B,GDF15,GSN,LITAF,PAK1,PROS1,SPP1,TMEM158,TP53INP1,TUBB,TUBB2B	CTNNB1,HDAC1,JUN,MAPK1,MYC,NFKB1,NFKBIA,NFkB (complex),RAC1,RASSF1,RUNX2,SP1,STAT1,STAT3,TP53,TP63,TP73
SH3TC2	-1.08	other	Inhibited	-2.714		0.135	-3.163	5.9e-07	ACLY,CYP51A1,DHCR24,FDPS,HMGCS1,IDI1,MVD,MVK,NSDHL,PMP22,SQLE
RXRA	1.253	ligand-dependent nuclear receptor		0.509		0.033	0.345	5.9e-07	ABCA1,ABCB1,ABCC3,ABCG1,ACACB,Acot1,APOE,C1QA,Ccl6,CDO1,CEBPA,CPT1A,CTSB,CTSH,CTSS,FABP4,FASN,FTL,GPX1,HCK,HMOX1,IGF1,MAOB,MMP12,NR1H3,OLR1,PDGFA,PLTP,PMP22,RXRA,S100A4,SAT1,SLC27A1,SORBS1,SPP1,SREBF1,STRA6,TGFB1,TK1,TPP1,Ugt1a7c,VCAN	ESR1,JUN,MYC,NCOR2,NFAT5,NFkB (complex),NR0B2,NR1H4,NR1I2,PPARA,PPARG,PPARGC1A,RARA,RBPJ,RELA,RNA polymerase II,RXRA,SP1,SREBF1,STAT3,THRA,TP53,alitretinoin
filgrastim		biologic drug		-0.893		-0.038	-0.617	5.92e-07	ADAM15,ANXA1,ARHGAP25,ATF3,CARD9,CCL3L3,CCL4,CCT2,CD44,CD48,CFAP100,CLEC4D,CLEC7A,CLU,COL27A1,CSF1R,CYBB,DHRS9,EPSTI1,FCER1G,FGL2,GBP5,GLIPR1,GNGT2,GPR183,IRAK3,ITGAM,LAP3,LGALS3,MMP12,MMP8,MVP,MYO10,NLRP3,PARP14,PF4,PFKFB3,PLD4,PRDX2,PRKAG2,PRRG4,S100A4,SLC1A3,SMAD3,SMPDL3A,SPP1,TLR4,TLR5,TLR8,TMEM140,TNFAIP2,TNFSF12,VIM,XBP1,ZFP36L1
MYD88	1.242	other	Activated	4.402		0.141	3.568	6.05e-07	APOBEC3B,ATM,BCL3,Ccl2,CCL3L3,CCL4,CD14,CD200,CD200R1,CD44,CD86,CLEC10A,CXCL13,EDNRB,FCER1G,FGF10,GDF15,HCK,HMOX1,IGF1,IGFBP5,INPP5D,IRF1,IRF8,ITGAX,MKI67,MMP14,MMP8,MRC1,MSR1,Nes,NFKB2,OLR1,SOCS3,SPP1,TFEC,TGFB1,TIMP1,TLR2	HIF1A,IL10,IRF3,JUN,MYD88,NFATC2,NFKB1,NFKBIA,NFkB (complex),RELA,SMAD4,STAT1,STAT3,TGFB1,TLR4,TNF
NRAS	1.027	enzyme		-1.257		-0.06	-1.005	6.11e-07	AGRN,ANXA4,CCL4,CD48,CD68,CD86,CFH,Crip2,CTSE,CX3CR1,CYBB,FN1,FOXM1,GBP2,GJA1,IFIH1,Irgm1,LSP1,MITF,MKI67,MSR1,NQO1,NSG1,P3H4,PLAU,PLTP,PRDX2,PTPRC,SARDH,SBNO2,TAP1,UBE2C	Ap1,ERK1/2,IRF8,JUN,MAPK1,NFKB1,NFKBIA,NFkB (complex),NRAS,PI3K (complex),RELA,SMAD4,SP1,STAT1,STAT3,STAT6
TRIM24		transcription regulator	Inhibited	-4.134		-0.146	-3.468	6.43e-07	AGRN,BLNK,CSRP1,EPSTI1,FBN1,GBP2,GLUL,IFIH1,IFNGR1,Igtp,IRF1,Irgm1,LGALS3,NMI,PLEC,PSMB9,SPP1,TAP1,TLR2,TRIM6-TRIM34,UBA7	IRF8,NFKBIA,NFkB (complex),STAT1,STAT3,STAT6,TRIM24
calcitriol		chemical drug		0.462		-0.014	0.566	6.46e-07	ABCB1,ABCC3,ACAT2,ANXA2,ATM,BCAT1,BCL3,CD14,CEBPA,CFD,CHTF18,COL4A1,COL4A2,COMT,CPT1A,CSF1,CSF1R,FABP4,FAS,FASN,FBN1,FDPS,FN1,FOXM1,HK2,IDH2,IGF1,IGFBP5,IL10RA,INCENP,ITGAM,ITGAX,KIF20A,LAMP1,LILRB4,MAF,MRC1,MTCH1,MYD88,NCAPD2,NDUFB2,NFATC1,OLFML2A,PPP1CA,RAB32,RRM2,RXRA,SARDH,SLC7A7,SOCS3,SPP1,SREBF1,STMN1,SULF1,TAGLN2,TAP1,TGFB1,TJP2,TK1,TLR2,TLR3,TLR4,TLR7,TLR8,TSPO,UCP2	CTNNB1,FOXO3,IL10,IL6,JUN,LEP,NFKB1,NFKBIA,NFkB (complex),PPARG,RELA,RNA polymerase II,RXRA,SP1,STAT1,STAT3,TNF,VDR,calcitriol
FN1	1.298	enzyme	Activated	3.951		0.092	3.465	7.03e-07	ACP5,ADD1,APOE,BCAT1,CCL4,COPS5,CTSD,DHCR24,FN1,GPX1,GSK3A,HK1,IGF2BP3,ITGA5,ITGAM,ITGB1,LAMP1,MMP14,PLAU,PTBP1,SDC4,SDCBP,SEC23B,SOCS3,SPP1,TGFB1,TGFBR2,TLR2,TNFAIP2,TOR1A,VIM,VPS4A,YWHAZ	APP,Ap1,CEBPB,EGR1,ESR1,FN1,IL1B,JUN,NFKB1,NFKBIA,NFkB (complex),RELA,SMAD4,SP1,STAT1,STAT3,TP53,Tgf beta
PPARG	1.098	ligand-dependent nuclear receptor		0.869		0.044	0.583	7.05e-07	ABCA1,ABCG1,ACADL,ACLY,ANGPTL4,APOE,CAV2,Ccl2,Cdkn1c,CEBPA,CFD,CPT1A,CTPS1,CYBA,CYCS,ELOVL6,FABP4,FASN,FDPS,FN1,GDF15,HK2,HMOX1,IGF1,IGFBP5,MANBA,MGST1,MKI67,MMP14,MRC1,MVD,MYD88,NCF1,NFE2L2,NPEPPS,NR1H3,OLR1,PCTP,PDHB,PF4,PFKFB3,PLIN2,PLIN4,RAB20,SAT1,SLC27A1,SLC27A4,SOCS3,SORBS1,SPP1,SREBF1,TBXAS1,TGFBR1,TGFBR2,TLR4,TUBB,UCP2,VIM,WIPF1	EGR1,JUN,N-cor,NFE2L2,NFKBIA,NFkB (complex),NR1H3,NR3C1,Nr1h,PPARA,PPARG,PPARGC1A,RELA,RXRA,SP1,SREBF1,STAT1,STAT3,TNF,TP53,oleic acid,rosiglitazone,troglitazone
lovastatin		chemical drug	Inhibited	-2.18		0.061	-2.467	7.19e-07	ABCA1,ACAT2,ADAMTS1,APOE,ATF3,CD86,FASN,FDFT1,FDPS,FGFR1,GAP43,GFAP,HMGCS1,HMOX1,IGF1,IRF1,KLF2,MKI67,MOG,MVD,MVK,RHOC,SDC4,SMAD3,SREBF1,TGFB1	Ap1,FOXO3,HNF4A,JUN,LDL,NCOR2,NFKB1,NFKBIA,NFkB (complex),NR1I2,PPARGC1A,RELA,SP1,SREBF1,SREBF2,STAT1,STAT3,TNF,TP53,lovastatin
VEGFA	1.04	growth factor	Activated	3.67		0.118	2.943	7.72e-07	ADAM15,ADAMTS1,ADH5,ALAS1,BCL2A1,BTK,Ccl2,CCL3L3,CD68,CD86,CSTB,CTSB,CTSS,DECR1,FABP4,FGFR1,FN1,GJA1,HK1,HLX,HMOX1,IGFBP5,INPP5D,ITGB1,MDH2,MKI67,MMP12,MVP,NFATC1,NOTCH1,PDGFRB,PIK3CG,PLAU,PPA1,PTGS1,RASGRP3,SYNM,TAL1,TGFB1,TIMP1,TJP2,TSPO	AKT1,Ap1,CTNNB1,ERK1/2,FGF2,FOS,JUN,MMP9,NFKB1,NFkB (complex),NOTCH1,P38 MAPK,RELA,SP1,STAT3,TP53,VEGFA
KLF2	-1.148	transcription regulator		-1.296		-0.027	-1.181	7.95e-07	ADAM15,BCL3,Ccl2,CCL4,Ccl7,CD44,CD86,CEBPA,COL4A1,CX3CR1,FABP4,FGR,IL6R,ITGB1,ITGB2,ITGB4,KCNN4,KITLG,MMP14,MVP,NOTCH1,NOTCH2,NQO1,PDPN,PROS1,SREBF1,TGFB1,TGFBR1,TIMP1,VAV1	Ap1,CTNNB1,CXCL8,Ccl2,FOS,HIF1A,JUN,JUND,KLF2,NFKB1,NFKBIA,NFkB (complex),RELA,STAT3
IFNB1	1	cytokine	Activated	2.259		0.07	1.899	8.12e-07	ADAM17,APOBEC1,AXL,Ccl2,CCL4,CD14,CD86,COL12A1,FBN1,FKBP9,GBP2,GBP5,HMGCS1,IDI1,IFIH1,Ifitm1,IFNGR1,Igtp,IRF1,Irgm1,ITGAX,MCM10,MYD88,NDUFA13,NFATC1,NMI,NOCT,NOTCH1,PARP14,SHH,SLFN13,SPP1,SQLE,STAT4,TIMP1,TLR3,TLR7,TLR8,TRIM6-TRIM34,UBA7,UCHL1	IFNB1,IFNG,IRF3,IRF7,IRF8,Interferon alpha,NFKB1,NFKBIA,NFkB (complex),RELA,SMAD4,STAT1,STAT3,STAT6
metribolone		chemical reagent		-0.584		0.107	-1.257	8.44e-07	ACLY,ADAMTS1,ADRM1,AKNA,ATP5F1B,ATP5MC1,ATP6V0B,ATP6V0D1,CAV2,CCT2,CLU,COX5A,DHCR24,FASN,FDFT1,FDPS,FGFRL1,GDF15,HK1,HK2,IGF1,IGFBP5,ITGA6,ITGB4,JPT1,Ldha/RGD1562690,MAF,NDUFA9,NDUFB2,NDUFS7,NPEPPS,PDHB,PFKL,PPA1,PROS1,SAT1,SMAD3,SREBF1,STK39,TCIRG1,THRAP3,VCAN	AKT1,AR,CTNNB1,EGR1,ESR1,ESR2,FOXO1,FOXO3,IGF1R,NFKB1,NFkB (complex),NR1I2,NR3C1,PPARG,PPARGC1A,RELA,SIRT1,SP1,STAT5A,TP53,dihydrotestosterone,estrogen receptor,metribolone
FOXO1	1.026	transcription regulator		-1.518		0.07	-1.971	8.67e-07	ACLY,ALAS1,ANGPTL4,ATP5F1B,ATP6V0B,BCL2A1,BLNK,C1QA,CASP6,CCL4,Cdkn1c,CDKN2AIPNL,CENPF,COL4A1,COL4A2,CTSE,CYCS,EDNRB,ELOVL6,FABP4,FAS,FASN,FDPS,FN1,FOXM1,FOXP4,HMOX1,IGF1,IL17RA,IRF5,ITGAM,ITGB2,KLF2,LAMP2,LCP2,LTBR,MRPS18A,MRPS30,MVD,NDN,NDUFA9,NFATC1,PAK1,PDHB,PIK3IP1,PRCP,PTGS1,PTPRC,S1PR3,SQLE,SREBF1,TGFB1,TOMM40,TSPO	AKT1,AR,CTNNB1,EGR1,FOXO1,FOXO3,HMGA1,IRS1,JUN,NFE2L2,NFKB1,NFkB (complex),PPARA,PPARG,PPARGC1A,RELA,RXRA,SIRT1,SP1,SREBF1,TP53,palmitic acid
bromobenzene		chemical toxicant		1.625		0.01	1.584	8.67e-07	ABCC3,CDO1,FDFT1,FDPS,GOT1,GSTP1,HMGCS1,HMOX1,HSPB1,LAP3,MSMO1,Mt1m/Mt2A,MYO9B,NQO1,TIMP1,TUBB2B,YWHAQ
Integrinα		group	Inhibited	-2.236		-0.157	-1.885	8.93e-07	ITGAL,ITGAM,ITGB2,TLR2,TLR4	Integrinα,JUN,NFKBIA,NFkB (complex),RELA,STAT3,lipopolysaccharide
Z-551		chemical reagent		-1.348		-0.115	-1.026	9.04e-07	ADGRE1,Ccl2,CD68,FASN,ITGAM,SREBF1,TLR4,UCP2	JUN,LEP,NFkB (complex),PPARG,SP1,STAT3,Z-551
17-alpha-ethinylestradiol		chemical drug	Activated	3.621		0.052	3.364	9.24e-07	AARS1,ABCB1,ABCC3,ADGRE1,ADGRE5,APOE,BCAT1,BCL3,C1QB,C1QC,Ccl2,CCL3L3,CD53,CD68,CFP,CSF1R,CTSS,CYP7B1,FABP7,GDF15,IFI30,IGF1,IL17RA,MRC1,SLC11A1,SLC40A1,STAT5A	17-alpha-ethinylestradiol,CEBPB,EGR1,ESR1,IFNG,IL6,JUN,NFKB1,NFKBIA,NFkB (complex),RELA,SMAD4,SP1,STAT1,STAT3,TP53,lipopolysaccharide
LRP1	1.092	transmembrane receptor		-0.971		-0.031	-0.86	9.63e-07	ADGRE1,Ccl2,CCL3L3,CCL4,CD14,CD68,CTSD,ITGB1,LRP1,PDGFRB,PLIN2,SHH,SLC2A3,WNT5A	APP,CTNNB1,DUSP1,EGR1,JUN,LRP1,MMP9,NFKB1,NFKBIA,NFkB (complex),NOTCH1,Nr1h,PPARG,RAC1,RELA,SP1,SREBF1,SREBF2,STAT1,STAT3,TP53,cholesterol
PRKAA2	-1.083	kinase		-1.313		-0.069	-0.996	9.96e-07	ACOT7,ALAS1,CEBPA,CYBB,ELOVL2,ERN1,FABP4,FASN,FN1,GALM,MGST1,NCF1,NPEPL1,P4HB,PARP3,PRDM16,SMAD3,SREBF1,TNS3,VIM,YBX1,ZFP36L1	AMPK,FOS,FOXO3,Ins1,NFE2L2,NFKBIA,NFkB (complex),PPARA,PPARG,PRKAA1,PRKAA2,RELA,RXRA,SIRT1,SREBF1,STAT3,TP53,palmitic acid
MMP9	1.598	peptidase		1.053		0.049	0.851	1.14e-06	Ccl2,CCL3L3,CD44,CD68,CTSB,GAP43,GJA1,ITGB1,MMP12,MMP14,Nefm,NFATC1,SDC4,TGFB1,TIMP1,TNFSF12,TYROBP,VIM	Ap1,EGR1,HIF1A,IL1B,JUN,MMP9,MYC,NFKB1,NFKBIA,NFkB (complex),P38 MAPK,RELA,SMAD4,SP1,STAT3,TGFB1,VEGFA
FOXO3	-1.001	transcription regulator		-1.569		0.026	-1.713	1.15e-06	ACLY,Acot1,ANXA1,AQP4,C1QA,COL4A1,COL4A2,CPT1A,CTSB,EDNRB,FABP4,FASN,FN1,FOXM1,GLUL,GPX1,IFIH1,IGF1,ITGAM,ITGB2,LCP2,MKI67,MYO6,NCAPD2,NOLC1,PAK1,PIK3IP1,PLAU,PRCP,PTGS1,PTPRC,RTN3,RTN4,S1PR3,SLC40A1,TAL1,TGFB1,TNFRSF1A,TP53INP1,UBE2C,UCP2,VIM,YBX1,ZWINT	CCND1,CDKN1A,EGR1,FOXO1,FOXO3,HDAC1,IL6,JUN,MYC,NFKB1,NFKBIA,NFkB (complex),NR1I2,PPARG,PPARGC1A,RELA,SIRT1,SMARCA4,SP1,STAT3,TP53,TP63,TP73
gentamicin		chemical drug		1.184		0.039	0.954	1.17e-06	ACSM3,ASNSD1,ATF3,Ccl2,CD9,CDO1,CLU,CTSD,CUL2,Cyp2d1/Cyp2d5,DECR1,DNAJA2,EIF2B2,EIF3B,EXOC3,GDF15,HIST1H4H,HMOX1,HSPB1,IRF1,LITAF,MAF,MAPKAPK3,MYO1G,PLIN2,Ppp1r15a,PRPS1,PSAT1,PTBP1,SPP1,TAP1,TARS,TGFB1,TIMP1,TUBB,ZFP36L1	JUN,NFKB1,NFkB (complex),P38 MAPK,SP1,STAT3,gentamicin
SATB1	1.009	transcription regulator		0.555		-0.027	0.687	1.29e-06	ACTG1,BCL2A1,BLNK,CD86,CTSD,CYBB,EPSTI1,EVI2A,FCGR1A,GDF15,HVCN1,IL10RA,IL16,IRF8,ITGB1,KITLG,KLF2,MAF,NFE2L2,PIK3IP1,RASGRP2,SMAD3,SPI1,TNFSF12,TSG101,TSPAN17,UHRF1,VIM	CREBBP,EP300,HIF1A,PPARG,SATB1,SP1,TP53
TGM2	-1.036	enzyme	Activated	4.262		0.068	3.876	1.34e-06	BCL2A1,C5AR1,CD300C,CD86,CFP,CX3CR1,FCER1G,FN1,GJA1,HDAC3,HK3,IL10RA,ITGA6,ITGAM,ITGAX,LRRC25,LSP1,MAFB,MMP8,NPC2,PAK1,PARP14,PDGFRB,PTGS1,SDCBP,SLC9B2,SPP1,TAP1,TGFB1,TNFAIP2,TOR1B,TYROBP,UBA7,ZEB1	APP,Ap1,CTNNB1,EGR1,ERK1/2,FN1,HDAC1,JUN,NFKB1,NFKBIA,NFkB (complex),RELA,RUNX2,SP1,STAT1,STAT3,TGM2,TP53
Jnk		group	Activated	2.061		0.103	1.547	1.34e-06	ABCA1,BMF,Ccl2,CCL4,CD44,CD86,CLEC10A,FABP4,FAS,FLI1,FN1,GAP43,GDF15,GJA1,HMOX1,IGF1,MMP12,MMP14,MRC1,NCF1,NFE2L2,NQO1,PLAU,POSTN,RXRA,SHH,SOCS3,STRA6,TGFB1,TGFBR2,TIMP1,VCAN,ZFP36	Akt,Ap1,CEBPB,EGR1,ERK1/2,IL1B,JUN,Jnk,NFKB1,NFKBIA,NFkB (complex),P38 MAPK,RELA,SP1,STAT3,TNF,TP53
C4BP		complex	Inhibited	-2.449		0.157	-2.834	1.38e-06	CYP51A1,FDFT1,HMGCS1,IDI1,MSMO1,MVD
HMGA1	1.022	transcription regulator		-0.919		0.047	-1.156	1.41e-06	ATM,CAV2,CD44,COL4A1,COL4A2,CTSC,CTSH,DAB2,DPYSL4,GNA15,GSN,HCK,IDI1,IGF1,ITGAL,KITLG,KLF2,MAPKAPK2,MGAT1,MVD,MVK,MYO1F,RAN,SDC4,SYK,TRIM28	Ap1,HDAC1,HMGA1,IL4,JUN,MYC,NFkB (complex),RELA,SP1,STAT1,STAT3,STAT6,TP53,TP63,TP73,estrogen receptor
STAT1		transcription regulator	Activated	3.978		0.109	3.299	1.48e-06	ABCA1,ALPK1,APOBEC3B,APOE,AXL,CASP6,Ccl2,CCL3L3,CCL4,CD14,CD86,CTSS,CX3CR1,EPSTI1,FAS,FCER1G,FCGR1A,FCGR2B,FGL2,GBP2,GBP5,IFI30,IFIH1,IFITM3,IGF1,Igtp,IRF1,IRF5,IRF8,Irgm1,ITGAX,PDGFA,PDGFRB,PF4,PSMB9,SHH,SLAMF8,SLFN13,Slfn2,SMAD3,SOCS3,SREBF1,TAP1,TAPBPL,TLR3,TLR4,TLR8	EGR1,HIF1A,IFNG,IL10,IL1B,IL6,IRF8,JUN,NFKB1,NFKBIA,NFkB (complex),RELA,SMAD4,STAT1,STAT3
FBXW7	1.039	enzyme		-1.009		-0.132	-0.541	1.61e-06	ADAM17,ATP5F1A,Cdkn1c,DNAJA1,DTX1,FABP4,FDFT1,HSPB1,NFKB2,NOTCH1,NQO1,SQLE,SREBF1,STIP1,TLR4	CTNNB1,FBXW7,HIF1A,HSF1,HSF2,NFKB1,NFkB (complex),NOTCH1,RBPJ,RELA,STAT3
SCD	1.033	enzyme		-0.705		-0.041	-0.557	1.61e-06	ABCA1,ACACB,ACADL,ACADVL,ANGPTL4,ATF3,Ccl2,CCL3L3,CPT1A,FASN,HERPUD1,SLC27A1,SREBF1,UCP2,XBP1	CREB1,FOS,INSR,JUN,NFKBIA,NFkB (complex),NR1H3,Nr1h,PPARA,PPARD,PPARG,RELA,SCD,SP1,SREBF1,SREBF2,STAT1,STAT3,STAT5A,STAT5a/b,TNF,cholesterol,fatty acid,oleic acid
ANGPT2	1.041	growth factor	Activated	3.389		0.116	2.834	1.66e-06	Ccl2,CCL3L3,CCT7,CD68,CD86,COMT,CYBA,CYBB,FAS,FKBP10,FKBP4,FN1,HMGCS1,HMOX1,ITGAX,KIF1C,LYN,MGST1,NCF1,OLR1,P4HB,PDGFRB,PLAU,POSTN,PROS1,TCN2,TGFBR2,TLR3,TLR4,TUBB3,VIM,YIPF5	ANGPT2,Ap1,EGR1,HIF1A,IL1B,IRF3,IRF7,JUN,Jnk,NFKB1,NFKBIA,NFkB (complex),RELA,STAT1,STAT3,TNF
mir-21	-1.036	microrna	Inhibited	-2.319		-0.108	-1.656	1.68e-06	AIF1,CCL3L3,CCT8,CD180,CKS2,CLU,FAM3C,FAS,FCGR1A,FCGR2A,FGL2,FN1,GBP2,GBP5,IL6R,INPP5D,IRAK1,IRF1,Irgm1,Ldha/RGD1562690,MKI67,MYD88,NCAPD2,NIFK,NLRP3,PPA1,PRRG4,RAB7B,SIGLEC1,Slfn2,SRSF3,STMN1,TAP1,TGFB1,TLR2,TLR4,UBA7,YWHAB,YWHAZ	Ap1,ESR1,IFNG,IL6,IRF8,JUN,NFKB1,NFKBIA,NFkB (complex),RELA,STAT1,STAT3,STAT6,cytokine,mir-21
IL1		group	Activated	2.898		0.1	2.279	1.74e-06	ADAM17,ADAMTS1,APOE,C2,Ccl2,CCL4,CLEC7A,CP,CPT1A,CSF1,CSF1R,CSF2RB,CTSB,CTSC,F2RL3,FAS,FN1,GFAP,GJA1,HMOX1,IGF1,IRF1,ITGAM,ITGB2,KITLG,LAMB2,LRP1,NR1H3,PDGFA,PDGFRB,PTGS1,RXRA,S100A3,SDC4,SLC2A3,SOCS3,SREBF1,TGFB1,TGFBR1,TIMP1,TLR2,TLR4,TLR7,VCAN,WNT5A	APP,EGR1,HIF1A,IL1,IL6,JUN,NFKB1,NFKBIA,NFkB (complex),RELA,SMAD4,SP1,STAT1,STAT3,TGFB1,TNF,TP53,prostaglandin E2
cardiotoxin		chemical - other	Activated	4.796		0.157	4.043	1.83e-06	BGN,C5AR1,Ccl2,CCL3L3,CCL4,Ccl6,Ccl7,CD180,Cdkn1c,CSF1R,CSF2RB,DOK2,EDNRB,FGFR1,IGF1,IL10RA,IL6R,ITGA5,ITGA6,ITGB2,MMP12,MRC1,PTPRC,SPP1,TIMP1,UCP2
IFT88	1.028	other	Activated	2.764		-0.031	2.867	1.85e-06	ACAT2,ACLY,CEBPA,CYP51A1,FABP4,FDPS,HMGCS1,IDI1,MVD,NSDHL,SHH	CTNNB1,HDAC1,IFT88,JUN,NFkB (complex),RUNX2,STAT3
rosuvastatin		chemical drug	Inhibited	-2.739		0.029	-2.835	1.85e-06	CYBA,CYBB,CYP51A1,FDFT1,FDPS,HMGCS1,HMOX1,IDI1,MVD,MVK,NCF4
ADIPOQ	1.578	other		0.043		0.012	-0.012	1.86e-06	ACACB,ACLY,BCL3,CASP6,Ccl2,CEBPA,CLEC10A,CMKLR1,CYBA,CYBB,FABP4,FASN,FN1,HMOX1,MSR1,NCF1,NCF4,NR1H3,PDHB,SHC1,SLC27A1,SLC2A3,SOCS3,SPI1,SREBF1,TGFB1,TIMP1,UCP2	ADIPOQ,AMPK,FOXO1,FOXO3,Insulin,JUN,LEP,NFE2L2,NFkB (complex),NR1H3,PPARA,PPARD,PPARG,RELA,SIRT1,SP1,SREBF1,STAT3,TP53,fatty acid,palmitic acid
C5		cytokine	Activated	2.457		0.078	2.107	1.91e-06	ATF3,C5AR1,Ccl2,CCL3L3,CCL4,CD63,CD86,CSF1,CYBB,DAG1,ERN1,FCGR1A,FCGR2A,FCGR2B,FN1,GDF15,ITGAM,ITGB2,NFE2L2,ST6GAL1,TGFB1,TNFAIP2,ZFP36	C5,CSF2,IFNG,JUN,NFKB1,NFKBIA,NFkB (complex),P38 MAPK,RELA,SP1,STAT1,STAT3,TNF
CD38	1.261	enzyme		1.409		0.141	0.686	1.98e-06	ANXA2,CD44,CD86,CSF2RB,ENDOG,EPS8,FGL2,FN1,GBP2,GLIPR2,IFI30,IL6R,LGALS3,PFKL,PSAT1,RASGRP2,RRAS2,S100A4,S100A6,SOCS3,ST7,STK39,TGFB1,TUBB2B,VIM,XBP1,ZCCHC18	Akt,CD38,CEBPB,IFNG,IL6,JUN,NFKB1,NFKBIA,NFkB (complex),RELA,STAT1,STAT3,TP53
curcumin		chemical drug	Inhibited	-2.655		-0.057	-2.296	2.03e-06	ABCA1,ABCB1,ABCG1,ADAM17,APOE,AQP4,AXL,Ccl2,CD44,CD81,CD86,CEBPA,CLIC1,COPS5,EIF4E,FAS,FTL,GFAP,GLUL,GSTP1,HMOX1,IGFBP5,ITGA6,ITGAM,ITGB4,LSP1,MAPK3,MMP14,NFE2L2,NOTCH1,NOTCH2,NQO1,OLR1,PAK1,PDGFRB,PLAU,SOCS3,SREBF1,TGFBR1,TGFBR2,TLR2,TLR4,TNFRSF1A,UBA7,UCP2,VIM	Ap1,EGR1,IL1B,JUN,NFKB1,NFKBIA,NFkB (complex),P38 MAPK,PI3K (complex),PPARA,PPARG,PPARGC1A,RELA,RXRA,SP1,SREBF1,STAT3,curcumin
TP63	1.599	transcription regulator		0.835		0.076	0.361	2.07e-06	ABCB1,ADAMTS1,ADRM1,APOBEC1,APOBEC3B,ATM,AXL,BCL3,BOK,CD82,CEBPA,CKS2,COL4A1,CTSD,CTXN1,DNM2,FAS,FASN,FBN1,FDPS,FN1,HK2,ING1,IRF5,ITGA7,ITGB1,ITGB4,KCNK1,LYN,MCM10,MKI67,NOTCH1,PAK1,PELP1,PLAU,POSTN,PRKAG2,PRPF4,RAC2,RRM2,S100A4,SLC7A11,SMAD3,SSPN,STMN1,TGFB1,TGFBR2,TNFRSF1A,TPP1,UHRF1,VIM,WNT5A,ZEB1	Ap1,ETS1,FOS,FOXM1,HDAC1,HIF1A,JUN,JUND,MYC,NFKB1,NFkB (complex),RELA,SMAD4,SNAI1,SP1,STAT1,STAT3,TP53,TP63,TP73,YAP1
S100A8	1.491	other		0.615		0.042	0.397	2.18e-06	ABCG1,ACSS1,ADAMTS1,ATF3,BCL3,BMF,C1QB,Ccl2,Ccl7,Cdkn1c,CHDH,CP,CSF2RB,ENTPD2,FAS,FCGR2A,HMOX1,IGF1,ITGAM,ITGB4,MMP14,OLR1,PIK3IP1,PLAU,POSTN,RAB20,SHH,SOCS3,VCAN	Akt,CEBPB,EGR1,IL1B,IL6,JUN,NFKB1,NFKBIA,NFkB (complex),RELA,S100A8,STAT3,TP53
FGF1	1.018	growth factor		1.017		-0.03	1.146	2.21e-06	ADGRE1,AKR1B10,APOE,Ccl2,CD68,COX5A,CPXM1,FGFR1,GPX1,GSTP1,HMOX1,Irgm1,ITGAM,ITGAX,MKI67,NFE2L2,NOTCH1,NQO1,NR1H3,PDGFA,POSTN,SPP1,TGFB1	APOE,CTNNB1,FGF1,FGF2,FOS,IL6,JUN,NFKB1,NFKBIA,NFkB (complex),Nr1h,RELA,SP1,SREBF1,SREBF2,STAT3,TNF,cholesterol
EP300		transcription regulator	Activated	3.15		0.132	2.608	2.21e-06	ACACB,ACADL,BMF,BTK,CAPG,CD53,CEBPA,CNN3,COMT,CPT1A,CTSE,DHFR,DTX1,EPSTI1,EVI2A,FABP4,FASN,FN1,FRMD4B,HMOX1,HVCN1,IGF1,IL10RA,IL17RA,ITGA6,ITGB2,JUP,MAF,MKI67,MYO1F,NOTCH1,NPR1,OLR1,PDGFA,PDGFRB,PDLIM4,PLA2G7,SDC4,SH3GL3,SLC27A1,SLC7A11,SOCS3,ST6GAL1,STAT4,STOM,TBXAS1,TGFBR1,TGFBR2,TK1,TLR2,TNFAIP8L2,UBE2C,XBP1	CREBBP,CTNNB1,EP300,HDAC1,HIF1A,JUN,MYC,NFE2L2,NFKB1,NFKBIA,NFkB (complex),PPARA,PPARG,PPARGC1A,RELA,RNA polymerase II,RXRA,SP1,SREBF1,STAT3,TNF,TP53,TP63,TP73
streptozocin		chemical drug	Activated	2.965		0.03	2.812	2.44e-06	ABCB1,ATF3,ATP1A2,CCL3L3,CEBPA,CLU,COL12A1,COL4A1,CPT1A,ELOVL6,FABP4,FAS,FASN,FBN1,FN1,GFAP,HMOX1,IGF1,LGALS3,MSR1,NCF1,NQO1,RPS6KA6,S100B,SLC1A3,SLC2A3,SLC2A5,SPP1,SREBF1,SST,TGFB1,TGFBR1,TNFRSF1A,VIM	AKT1,Ap1,CEBPB,CTNNB1,EGR1,ESR1,FOXO1,IGF1,Insulin,JUN,LEP,NFKB1,NFkB (complex),PPARA,PPARG,RELA,SMAD4,SP1,SREBF1,STAT3,TP53,streptozocin
ACOX1	-1.003	enzyme		-1.624		-0.03	-1.477	2.46e-06	ACADL,ACADVL,ADAMTS1,ANXA2,CD63,COL4A2,CSTB,CTSE,CYP7B1,FABP4,FASN,GOT1,GSTP1,IGF1,LGALS3,NFE2L2,NR1H3,PLIN2,QPCT,RGS2,SLCO2B1,TAGLN2,TRPV2,UCP2,XBP1	ACOX1,HDAC1,MYC,N-cor,NR1H3,PPARA,PPARD,PPARG,RXRA,SP1,SREBF1,TP53,TP63,TP73,fatty acid
hydroxypropyl-beta-cyclodextrin		chemical drug		-1.778		-0.064	-1.578	2.5e-06	ABCA1,ABCG1,CCL3L3,CD68,CTSB,CTSD,GUSB,ITGAX,LIPA,NPC2	NFYA,NFkB (complex),NR1H2,Nr1h,SP1,SREBF1,SREBF2,cholesterol,hydroxypropyl-beta-cyclodextrin,sterol
SP1	1.055	transcription regulator	Activated	3.385		0.136	2.586	2.56e-06	ABCA1,ABCB1,ACSS1,ADAMTS1,ADH5,AEBP1,APOE,ATF3,ATM,ATP5F1B,Ccl2,CEBPA,CTSD,Cyp2d1/Cyp2d5,CYP51A1,CYP7B1,DHCR24,DHFR,DNM1,FAS,FASN,FES,FGF10,FGFR1,FN1,FOLR2,FOXM1,GDF15,GJA1,HDAC3,HK2,HMOX1,IFITM3,IFNGR1,IGF1,IL21R,IRAK3,IRF1,ITGAM,ITGAX,JAM2,LIPA,LTBP3,MAOB,MMP14,MRC1,NPR1,PDGFA,PDGFRB,PLAU,PTGS1,RASGRP2,SLC11A1,SLC2A3,SMAD3,SPP1,SREBF1,TGFB1,TGFBR1,TGFBR2,TIMP1,TLR2,TSPO,VIM	AR,Ap1,CTNNB1,EGR1,FOXM1,HDAC1,JUN,MYC,NFATC2,NFKBIA,NFkB (complex),NOTCH1,RAS,RELA,SIRT1,SMAD4,SP1,STAT3,TP53,TP63,TP73,Vegf,estrogen receptor
taurine		chemical - endogenous mammalian		-1.224		0.005	-1.241	2.62e-06	AXL,Ccl2,CDO1,CEBPA,CPT1A,FN1,GFAP,GOT1,INA,NCF1,VIM	ADIPOQ,Ap1,ERK,FOXO1,IL6,Insulin,JUN,MYC,NFKB1,NFKBIA,NFkB (complex),PPARA,PPARG,PPARGC1A,RELA,SP1,SREBF1,STAT3,TNF,taurine
paclitaxel		chemical drug	Activated	2.194		0.056	1.962	2.73e-06	ABCB1,ADGRE1,ALPK3,ATF3,CD44,CD53,CD86,CLU,ENPP4,ETV3,FAM53B,FAS,FOXM1,GAD1,GDF15,GFAP,GPR12,HDAC3,ITGA5,ITGA6,KCNN4,KIF20A,LCP1,LCP2,LILRB4,MKI67,MYO7A,NFATC1,OSMR,PLAU,PLIN3,RAC2,SAT1,SLC2A3,STMN1,TGFBR2,TMEM158,TP53INP1,TRPC7,UHRF1,YBX1	CCND1,CDKN1A,CTNNB1,FOS,HDAC1,HIF1A,JUN,MYC,NFATC2,NFKB1,NFKBIA,NFkB (complex),RELA,SMARCA4,SP1,STAT3,TP53,TP63,TP73,Vegf,paclitaxel
SOD1	-1.014	enzyme						2.77e-06	APOE,ATP1A2,BAG3,C1QA,C5AR1,CD14,CDK5,CLU,COMT,CP,CSF1R,FAS,FGF10,FGFR1,GFAP,GSTP1,HMOX1,HPCAL1,HSPB1,HSPB8,IGF1,JPT1,LOC728392,MAOB,Nefm,NFE2L2,SLC40A1,SOST,SPP1,STAT4,STIP1,STMN1,TGFB1,TGFBR2,TLN1,VAPA	Ap1,EGR1,FOS,HDAC1,IL1B,IL6,JUN,MYC,NFE2L2,NFKB1,NFKBIA,NFkB (complex),RELA,SOD1,SP1,STAT3,TNF,TP53,TP63,TP73,nitric oxide
SP600125		chemical - kinase inhibitor	Inhibited	-3.343		-0.046	-3.065	2.91e-06	ABCA1,ABCB1,ACAT2,APOBEC3B,APOE,ATF3,Ccl2,CCL4,CD44,CD86,COL4A1,COL4A2,CSF1R,CXCL16,CYP51A1,FAS,FASN,FN1,GBP2,HMOX1,IGF1,ITGA6,ITGB4,LAMA5,LAPTM5,MAFB,MMP12,PAFAH1B2,PDGFRB,PLEC,POSTN,PRDX1,PRR18,SMPDL3A,SOCS3,SPP1,SREBF1,TGFB1,TLR4,ZFP36	Ap1,EGR1,FOS,JUN,JUND,Jnk,NFKB1,NFKBIA,NFkB (complex),P38 MAPK,RELA,SMAD4,SP1,SP600125,STAT3,Tgf beta,prostaglandin E2
ezetimibe		chemical drug	Inhibited	-2.291		0.091	-2.547	3.04e-06	ABCA1,CD68,CYP51A1,FDFT1,FDPS,HMGCS1,IDI1,MVD,MVK	Ap1,JUN,LDL,NFkB (complex),Nr1h,SP1,SREBF1,SREBF2,STAT1,cholesterol,ezetimibe
15-deoxy-delta-12,14 -PGJ 2		chemical - endogenous mammalian		0.721		-0.052	0.995	3.06e-06	CAV2,Ccl2,CD200,CTSB,CTSD,CXCL13,CYBB,FABP4,FKBP4,FN1,GDF15,GSN,GSTP1,HMOX1,HSPB1,IRF1,ITGAM,LAMP1,MSR1,NFE2L2,NQO1,PLAU,PRDX1,PTGES2,SOCS3,SPP1,SREBF1,TBXAS1,TGIF1	15-deoxy-delta-12,14 -PGJ 2,Ap1,BACH1,EGR1,HIF1A,JUN,Jnk,NFE2L2,NFKB1,NFKBIA,NFkB (complex),PI3K (complex),RELA,STAT3,TNF
TFEB	1.125	transcription regulator		1.823		0.157	1.285	3.25e-06	ATP6V0B,ATP6V1B2,CTSA,CTSB,CTSD,GALNS,HEXA,LAMP1,NAGLU,PIP4P1,SCPEP1,TPP1
PTP4A1	1.051	phosphatase		0.43		0.04	0.251	3.36e-06	AARS1,ACLY,EEF1A2,FASN,GSTP1,ITGB4,MMP14,NOP56,PPA1,PRDX1,PRDX2,RAN,RNFT1,SLC6A15,SRSF3,STMN1,STMN2,TAGLN2,UBA1,VCAN,VIM,ZEB1
Pam3-Cys-Ser-Lys4		chemical reagent	Activated	2.984		0.109	2.521	3.43e-06	ADGRE5,AKAP13,AOX1,BCL2A1,CARD9,Ccl2,CCL3L3,CCL4,CD14,CD180,CD86,CSF1R,CXCL13,FCGR2A,FCGR2B,IRF1,MAPK3,NLRP3,PARP14,RGS2,SLC40A1,SPI1,STAT5A,TLR2,TLR3,TLR4	Ap1,IFNG,IL6,IRF8,JUN,NFKB1,NFKBIA,NFkB (complex),Pam3-Cys-Ser-Lys4,RELA,STAT1,STAT3,STAT6,TLR2,TNF
OLR1	3.631	transmembrane receptor	Activated	2.372		0.084	2.112	3.51e-06	CD68,CYBA,CYBB,FN1,ITGAM,NCF1,OLR1,RXRA,SPP1,STRA6,TGFB1,TGFBR1,TGFBR2	ADIPOQ,Ap1,CTNNB1,JUN,LDL,NFKB1,NFKBIA,NFkB (complex),OLR1,PPARA,PPARGC1A,Pkc(s),RELA,SMAD4,SP1,STAT1,STAT3,USF2,hyaluronic acid
cerivastatin		chemical drug	Inhibited	-2.435		-0.014	-2.385	3.58e-06	AGTRAP,DBI,FDPS,FN1,GPX1,HMGCS1,HMOX1,HSPB1,IDI1,ITGAL,ITGB2,ITGB4,KLF2,NR2F6,PDGFA,PLAU,TGFB1	Ap1,ESR1,JUN,NFKB1,NFKBIA,NFkB (complex),P38 MAPK,RAC1,RAS,RELA,SP1,STAT3,TNF,cerivastatin
SP2509		chemical reagent	Inhibited	-2.22		-0.044	-1.942	3.78e-06	ADAMTS1,BCAT1,BMPR1A,CENPF,CRMP1,DPYSL4,EFNA3,EIF4E,ELOVL6,FES,FEZ1,FGFR1,FN1,GAP43,GRB2,IGF2BP3,IRAK1,METRN,MKI67,MSN,NEK6,NFATC1,NOTCH1,NQO1,PAFAH1B2,PAK1,PDGFA,PSAT1,RAN,RTN4,SHC1,SIAH2,SMAD3,SPP1,SPTAN1,STMN2,STXBP1,TUBB3,UCHL1,VCAN,ZEB1
eicosapentenoic acid		chemical drug		1.12		-0.028	1.238	3.95e-06	ACADVL,ANGPTL4,APOE,CD44,CD86,CSF1R,FBN1,HMOX1,IGF1,ITGAX,MMP8,MRC1,NFE2L2,PLIN2,SPI1,SREBF1,TGFB1,TGFBR2,TNFRSF1A	Ap1,EGR1,IL1B,JUN,Jnk,NFKBIA,NFkB (complex),PI3K (complex),PPARA,PPARG,RELA,SP1,SREBF1,STAT1,STAT3,eicosapentenoic acid,oleic acid,prostaglandin E2
Tgf beta		group	Activated	2.702		0.066	2.314	4e-06	ABCA1,ADGRE5,ANGPTL4,BGN,Ccl2,CCL3L3,CCL4,CLU,COL12A1,COL4A1,COL4A2,CSF1,CSF1R,CX3CR1,DAB2,FGF10,FN1,FSCN1,GUSB,HMOX1,IGF1,IGFBP5,IL16,INPP5D,ITGA5,ITGA6,ITGB1,MAF,MMP14,PDGFA,PLAU,POSTN,RUNX3,SOCS3,SPP1,TGFB1,TIMP1,TLR2,VIM	CTNNB1,HIF1A,IL6,JUN,NFKB1,NFKBIA,NFkB (complex),RELA,SMAD4,SP1,STAT3,TGFB1,TNF,TP53,Tgf beta,estrogen receptor
ESR2	1.184	ligand-dependent nuclear receptor		-1.34		0.026	-1.445	4.13e-06	ABCA1,ADAMTS1,ANXA4,APOE,ATF3,BCAT1,CCL3L3,COL11A1,COL16A1,CTSD,CYTH4,DAB2,ERN1,FASN,FGFR1,FN1,FOXM1,FSCN1,GFAP,GLB1,GSTP1,IGF1,ITGB1,LAPTM5,MAP2K2,MAPK3,MEGF10,MKI67,MMP14,NFKB2,NIPSNAP1,NOTCH1,PDGFA,PGRMC2,PLAU,PLEC,PLIN2,PRKCH,PSAT1,RHOQ,RTN2,SHC1,SLC12A4,SMAD3,SOCS3,SOST,SPP1,SPTAN1,TGFB1,TGFBR1,TGFBR2,TIMP1,TNS3,TRIM23,TSPAN13,TSPO,VIM	CEBPB,CTNNB1,EGR1,ESR1,ESR2,HDAC1,IL6,JUN,NFATC2,NFKB1,NFkB (complex),RARA,RELA,SMAD4,SP1,SP3,STAT3,TP53,Vegf,beta-estradiol
IL21	-1.231	cytokine	Activated	2.637		0.105	2.103	4.19e-06	CCL3L3,CCL4,CD1D,CD86,CXCL13,FCER1G,FCGR2B,FGL2,GBP5,HCST,HLX,Igtp,IL21R,IRF5,Irgm1,MKI67,MMP12,MYD88,PSMB9,PTPRC,SLFN13,SOCS3,STAT4,TAP1,TGFB1,TLR4,TYROBP,XBP1	IFNG,IL10,IL21,IL4,IRF8,JUN,NFKB1,NFKBIA,NFkB (complex),RELA,SMAD4,STAT1,STAT3,STAT6
LCN2	1.151	transporter		0.414		0.05	0.219	4.2e-06	CAPG,Ccl2,CCL3L3,CCL4,Ccl6,Ccl7,CXCL13,FASN,GFAP,HMOX1,MRC1,MSN,RXRA,SPP1,STRA6,TAGLN2,TGFB1,VIM	AKT1,Ap1,CTNNB1,JUN,LCN2,MET,MMP9,NFKB1,NFKBIA,NFkB (complex),NOTCH1,RELA,STAT3,TP53,epigallocatechin-gallate
methapyrilene		chemical drug		-1.069		-0.015	-1.013	4.29e-06	ACADL,ACTG1,ANXA2,APOE,ATF3,ATP6V1B2,CP,CPT1A,CTSB,CTSS,DBI,DECR1,HMOX1,IGF1,ITGB1,MAOB,NR2F6,OPLAH,PDP1,Ppp1r15a,RIPK3,STMN1,TUBB,YWHAZ
CCL5	3	cytokine	Activated	2.259		0.144	1.696	4.32e-06	ADGRE5,AIF1,C5AR1,Ccl2,CCL3L3,CCL4,CD44,CDC37,GFAP,ITGAM,MAPK3,MMP19,OLR1,PLEC,SQLE,TLR4,ZFP36	CCL5,CEBPA,CEBPB,CSF3,Ccl2,IFNG,IL6,JUN,NFKB1,NFKBIA,NFkB (complex),RELA,STAT1,STAT3
carboplatin		chemical drug		1.976		0.098	1.624	4.38e-06	A3GALT2,ABCB1,CD44,CLU,CP,FCGR2A,GPNMB,LGALS3,MRC1,SPP1,TGIF1,TIMP1,TUBB,VIM	Akt,Ap1,CEBPB,JUN,NFKBIA,NFkB (complex),RELA,SMAD4,STAT3,TP53,carboplatin,hyaluronic acid
NFkB (complex)		complex	Activated	4.614		0.134	3.669	4.39e-06	ABCB1,ABCG1,ADGRE1,APOE,ATF3,B4GALT1,BCL2A1,BCL3,CAPNS1,Ccl2,CCL3L3,CCL4,Ccl7,CD44,CD82,CD86,CGREF1,CLU,CSF1,CYBB,EDNRB,FAS,FCGR1A,FN1,FUCA1,GAD1,GAP43,GBP2,GDF15,GFAP,HMOX1,HSPB1,IL10RA,IRF1,ITGAL,ITGAM,ITGB1,LAMP2,Ldha/RGD1562690,LITAF,LSP1,NFKB2,NOTCH1,OLR1,PIM3,PLAU,PSMB9,PTAFR,RRAS2,SDC4,SHH,SLC2A5,SMAD3,SOCS3,SPP1,STAT4,STAT5A,STK10,TAP1,TFEC,TGFB1,TIMP1,TLR2,TLR4,TNFAIP2,TNFRSF1A,VIM,WNT5A…	EGR1,HIF1A,IL1B,IL6,JUN,NFKB1,NFKBIA,NFkB (complex),PPARG,RELA,SMAD4,STAT1,STAT3,TNF
ESR1	-1.067	ligand-dependent nuclear receptor		0.307		0.022	0.099	4.46e-06	ABCB1,ABCC3,ADAM17,AHNAK,AKAP13,ANXA4,AP1S1,APOE,ARSG,ATF3,ATP6V0D1,BCAT1,CAMK1,CARD14,CASP6,CAV2,CCL4,CDC42SE1,CDK5,CEBPA,CENPF,CENPU,CLEC7A,COL16A1,COL5A2,COMT,CP,CTSB,CTSC,CTSD,CTSS,CYP7B1,DAB2,DECR1,DHCR24,DNM2,EML1,FAS,FASN,FGF10,FGFR1,FKBP4,FOXM1,GDF15,GFAP,GJA1,GLB1,GSN,HPGDS,HPS1,IFITM3,IGF1,IGFBP5,IL17RA,INCENP,IRF1,IRF5,ITGA6,KCTD13,KIF20A,KISS1R,LAMB2,LAPTM5,LIMA1,LYPD1,MAP2K2,MKI67,MY…	Ap1,CEBPB,EGR1,EP300,ESR1,ESR2,HDAC1,JUN,MYC,NFkB (complex),NR4A1,PPARG,RARA,RELA,RXRA,SMAD4,SP1,TP53,TP63,TP73,beta-estradiol,estrogen receptor
PPIF	1.018	enzyme		1.147		0.008	1.111	4.66e-06	AMIGO2,Ccl2,CCL4,Ccl6,Ccl7,CMKLR1,CMTM6,COPS8,CSRP1,CX3CR1,FEZ1,IL16,IRF5,NDN,PF4,SFRP1,STMN2,WNT5A,ZCCHC18
CYP7A1	-2.324	enzyme		-1.129		-0.007	-1.108	4.73e-06	ABCA1,ABCG1,Ccl2,CYP7B1,FASN,FDFT1,FDPS,SREBF1,TIMP1	20alpha-hydroxycholesterol,25-hydroxycholesterol,CYP7A1,NFkB (complex),NR1H2,NR1H3,Nr1h,PPARA,PPARD,PPARG,Rxr,SP1,SREBF1,SREBF2,cholesterol,fatty acid,oxysterol
pitavastatin		chemical drug	Inhibited	-2.106		0.13	-2.488	4.73e-06	ABCA1,Ccl2,CYP51A1,FDFT1,FDPS,HMGCS1,IDI1,MVD,SQLE	N-cor,NR1H3,PPARA,PPARG,PPARGC1A,RXRA,SP1,SREBF1,pitavastatin
10E,12Z-octadecadienoic acid		chemical - endogenous mammalian		1.282		0.01	1.236	4.91e-06	ACSM3,ADAM17,ATF3,BOK,Ccl2,CEBPA,CFD,CLEC12A,CPT1A,FABP4,FASN,GDF15,IGF1,LRP1,MCM10,MMP12,PBXIP1,PLIN2,RHBDF2,SLC1A3,SORBS1,SREBF1,TECTA,TK1,UCP2,XBP1	10E,12Z-octadecadienoic acid,FOXO1,NFE2L2,NFkB (complex),NR1H3,PPARA,PPARD,PPARG,PPARGC1A,RELA,RXRA,SIRT1,SP1,SREBF1,STAT1,fatty acid,oleic acid,palmitic acid
CCL2	5.175	cytokine		1.085		0.079	0.769	4.99e-06	ABCA1,ABCG1,Ccl2,CD86,CEBPA,FABP4,FOLR2,IGF1,ITGA5,ITGAL,LAMP1,MKI67,NCF1,NOTCH1,SLC11A1,SLC40A1,TGFB1,TIMP1	Ap1,CCL2,CCR2,EGR1,IL6,JUN,Jnk,NFKB1,NFKBIA,NFkB (complex),P38 MAPK,RELA,SP1,STAT3,TNF
U0126		chemical - kinase inhibitor	Inhibited	-2.647		-0.105	-1.974	5.06e-06	ABCB1,ADGRE1,ALPK3,ANGPTL4,ATF3,Ccl2,CCL3L3,CCL4,CCNO,CD200,CD44,CEBPA,COL4A1,CSF1R,CYBB,DAB2,EDNRB,ENPP4,ETV3,FABP4,FAM53B,FN1,GDF15,GFAP,GJA1,GPR12,GRN,GSN,HERPUD1,HMOX1,IRF1,ITGA5,ITGA6,ITGB1,KCNN4,LAMP1,LAMP2,MAPK3,MMP12,MYO7A,NFATC1,OSMR,PLAU,POSTN,RAC2,SHH,SLC2A3,SMAD3,SOCS3,SPP1,SYK,TGFBR1,TGFBR2,TLR2,TMEM158,TRPC7,VIM,ZFP36,ZWINT	AGT,Ap1,EGR1,HIF1A,IFNG,IL1B,JUN,NFKB1,NFKBIA,NFkB (complex),P38 MAPK,RELA,SP1,STAT1,STAT3,TP53,U0126
S100A9	1.669	other		1.007		0.051	0.744	5.11e-06	ABCG1,ACSS1,ADAMTS1,ATF3,BCL3,BMF,C1QB,Ccl2,Ccl7,Cdkn1c,CHDH,CP,CSF2RB,ENTPD2,FAS,FCGR2A,IGF1,ITGAM,ITGB4,MMP14,OLR1,PIK3IP1,PLAU,POSTN,RAB20,SOCS3,VCAN	APP,EGR1,HIF1A,IL6,JUN,NFKB1,NFKBIA,NFkB (complex),RELA,S100A8,S100A9,SMAD4,STAT1,STAT3,TGFB1,TP53
RET	-1.018	kinase		-0.122		0.102	-0.501	5.11e-06	ANXA1,ANXA4,Ccl2,CLU,CSF1,CTSB,DNAJA1,EDNRB,FKBP4,GJA1,ITGA6,MAF,MAPKAPK2,MMP14,PLAU,RTN4,SCARA3,SST,STIP1,STMN2,SYMPK	Ap1,CTNNB1,FOS,HIF1A,HRAS,JUN,JUND,MMP9,NFKB1,NFKBIA,NFkB (complex),NOTCH1,RELA,RET,SP1,STAT3,TP53
lithium chloride		chemical drug		-0.569		0.083	-0.957	5.14e-06	ACAT2,ACLY,B4GALT1,BCL3,CD4,CD44,CYP51A1,FDPS,FSCN1,GDF15,GFAP,HES7,HMGCS1,HMOX1,IDI1,NOTCH1,NPEPPS,PKD1,PLIN2,POSTN,TGFBR1,VCAN	AKT1,CTNNB1,HDAC1,HIF1A,JUN,NFKB1,NFKBIA,NFkB (complex),PPARA,PPARG,PPARGC1A,RELA,RUNX2,RXRA,SP1,SREBF1,STAT3,TNF,TP53,lithium chloride
AHR	1.043	ligand-dependent nuclear receptor		-1.958		0.018	-2.066	5.44e-06	ADGRE1,BZW2,CD14,CEBPA,CELA1,CGREF1,CHD7,COL11A1,COL12A1,COL16A1,COL27A1,COL4A1,COL4A2,COL5A2,CTSD,DHFR,EMILIN1,ENHO,FABP4,FAS,FN1,GOT1,HK2,IRF1,ITGA5,ITGA6,ITGA7,ITGAM,KLF2,LTBP3,NFE2L2,NID1,NOTCH1,NQO1,OLFML1,PDGFRB,PJA1,SOCS3,SPP1,SREBF1,TGFB1,TGFBR2,TK1,TNFRSF19,VIM	AHR,Ap1,CEBPA,CEBPB,EGR1,ESR1,HDAC1,HIF1A,IL1B,JUN,NFKBIA,NFkB (complex),PI3K (complex),PPARG,RELA,RNA polymerase II,SMAD4,SP1,STAT3,TGFB1,TP53
caffeic acid phenethyl ester		chemical drug		-1.732		-0.116	-1.236	5.78e-06	ABCB1,ATM,CD44,CTSB,FCGRT,FTL,HMOX1,HSPB1,MKI67,MMP14,NFE2L2,NFKB2,NQO1,OLR1,RXRA,S100A6,TCP1,TGFB1,TLR2,VIM	AKT1,Ap1,CTNNB1,EGR1,HIF1A,JUN,Jnk,MMP9,NFKB1,NFKBIA,NFkB (complex),NOTCH1,RELA,STAT3,TP53,caffeic acid phenethyl ester
MYOC	-1.17	other		1.709		0.086	1.484	5.91e-06	ADAMTS1,ANXA1,CD44,DAB2,DAG1,DPP7,FBN1,FN1,FSCN1,IGFBP5,ITGB1,S100B,SFRP1,SLC2A3,SLC7A11,SPP1,TGIF1,VAPA	AKT1,Ap1,CTNNB1,ERBB2,FOS,HDAC1,JUN,Laminin (complex),MYC,MYOC,NFKB1,NFkB (complex),RAF1,RELA,RUNX2,STAT3,TP53
PPARGC1B	-1.051	transcription regulator		-1.587		0.125	-2.076	6.29e-06	ABCA1,ACACB,ACADL,ACADVL,ATP5F1B,COX5A,CYCS,DHCR24,FASN,FDFT1,FDPS,HK2,MITF,MVD,MVK,SQLE	NFE2L2,NFkB (complex),NR1H3,PPARA,PPARD,PPARG,PPARGC1B,RELA,SREBF1,fatty acid,palmitic acid
N-nitro-L-arginine methyl ester		chemical drug	Activated	2.069		0.002	2.062	6.42e-06	ATF3,BGN,Ccl2,CD68,CD86,CSF1,CYBA,CYBB,FAS,FN1,GFAP,GJA1,HMOX1,OLR1,SREBF1,TGFB1,TIMP1,TLR2,TLR4	CEBPB,IL1,IL6,JUN,N-nitro-L-arginine methyl ester,NFKB1,NFKBIA,NFkB (complex),P38 MAPK,RELA,SP1,STAT3,TNF
PC-SPES		chemical drug						6.42e-06	ACLY,ANXA1,CD9,CLU,COL16A1,COL4A2,DAG1,FDFT1,FTL,GARS,HERPUD1,IMPDH1,IRF1,MGST1,MTCH1,P4HB,RAN,UBE2C,VIM
trans-hydroxytamoxifen		chemical drug	Inhibited	-3.226		-0.025	-3.096	6.5e-06	APOE,BLNK,CLU,CTSH,CYBA,FGF10,FMO5,FN1,GSTP1,IFI30,LAMB2,LHFPL2,LITAF,LOXL3,NOTCH1,P4HB,PLAU,PLOD1,PRPS1,RAB31,SFRP1,SIAH2,SMAD3,SST,STXBP1,TGFBR2,TTC9,XBP1	Ap1,ESR1,ESR2,JUN,MYC,NFkB (complex),RARA,RELA,SP1,TP53,estrogen receptor,trans-hydroxytamoxifen
Sos		group						7.15e-06	B4GALT1,CD44,COL16A1,DAP,ELOVL6,EPS8,FABP4,Fhod1,HMOX1,HPGDS,HSPB8,IGFBP5,ITGA6,ITGB1,KCNN4,LTBP3,MGST1,NDUFS7,NFE2L2,NSDHL,PDPN,PLAU,PTPRZ1,RIPK4,S100A3,STMN1,TGFB1,Tpm1,TPP1,YWHAZ	Ap1,EGR1,HRAS,JUN,Jnk,MYC,NFKB1,NFKBIA,NFkB (complex),RAC1,RAF1,SP1,STAT3,Sos,TP53
HDAC1	-1.01	transcription regulator		0.777		-0.025	0.883	7.37e-06	ABCB1,AMPD3,ATF3,BMF,CD1D,CD4,CD44,CEBPA,CSF1R,DCLRE1C,DHFR,FABP4,FAS,FOXM1,GLUL,GSTP1,INA,ITGB4,MCM10,MYO1F,Nefm,Nes,NFATC1,PDGFA,PFKFB3,PLAU,PTPN6,RRM2,SFRP1,SPP1,SREBF1,TAL1,TGFBR2,TNFRSF19,TUBB3,UHRF1	Ap1,CCND1,CEBPB,CTNNB1,E2F1,EGR1,ESR1,FOXM1,HDAC1,JUN,MYC,NFkB (complex),RELA,RNA polymerase II,RUNX2,SMAD4,SP1,SP3,STAT3,TP53,TP63,TP73
cycloheximide		chemical reagent	Inhibited	-2.097		-0.019	-1.977	7.62e-06	ABCB1,AQP4,BMP1,BTK,CCL4,CD4,CD44,CSF1,EIF4E,FAS,FGFR1,FN1,GAP43,GJA1,GLB1,GNAI1,GOT1,HEXA,HMOX1,IGF1,IGFBP5,ITGAM,MMP12,MMP19,NFE2L2,NQO1,NR1H3,OLR1,PDGFA,PDGFRB,PFKFB3,PLAU,PSCA,PTGS1,RGS2,RXRA,SLC12A4,SOCS3,SPP1,SST,TGFB1,TGFBR1,TGFBR2,TIMP1,TK1,TNFAIP2	Ap1,EGR1,FOS,IL1B,JUN,JUND,Jnk,NFKBIA,NFkB (complex),RELA,SP1,STAT3,TNF,cycloheximide,prostaglandin E2
bexarotene		chemical drug		1.82		0.069	1.455	8.01e-06	ABCA1,APOE,AXL,Ccl2,CFD,CTSH,CYCS,FABP4,FABP7,GARS,GFAP,GNB2,HERPUD1,LRP4,LSM4,LY6H,MAF,MLLT11,NDUFB2,Nes,NTRK2,PNO1,PTOV1,RABAC1,SIAH2,SLC27A1,TGFB1,TUBB3,XBP1	Ap1,FOS,IL6,JUN,JUND,NCOR2,NFKB1,NFkB (complex),NR1H4,PPARA,PPARG,PPARGC1A,RELA,RXRA,SP1,SREBF1,STAT3,THRA,bexarotene
tazemetostat		chemical drug		-1.97		-0.045	-1.695	8.34e-06	ADAMTS1,BCAT1,BMPR1A,CRMP1,DPYSL4,EFNA3,EIF4E,ELOVL6,FES,FEZ1,FGFR1,FN1,GAP43,GRB2,IGF2BP3,IRAK1,METRN,MSN,NEK6,NFATC1,NOTCH1,NQO1,PAFAH1B2,PAK1,PDGFA,PSAT1,RAN,RTN4,SHC1,SIAH2,SMAD3,SPP1,SPTAN1,STMN2,STXBP1,TUBB3,UCHL1,VCAN,ZEB1
WT1	-1.195	transcription regulator	Activated	2.709		0.021	2.61	8.65e-06	ADGRE5,BCL2A1,BTK,CLIC1,COL4A1,CSF1,CSF1R,EPS8,FDFT1,FDPS,FGFR1,GSN,HNRNPL,IDI1,IGF1,IRF8,ITGAM,JUP,LGALS3,LRP1,MGST1,MMP14,NTRK2,PDGFA,SLC2A3,SMAD3,SQLE,ST6GAL1,TARS,TGFB1,TYROBP,YARS1,YBX1	Ap1,EGR1,IGF1,NFkB (complex),RELA,TP53,WT1
SPP1	8.884	cytokine		0.896		0.098	0.417	8.94e-06	ATM,CAPNS1,Ccl2,CCL3L3,CCL4,CD44,CD9,FN1,GFAP,HMOX1,HMOX2,IGF1,MMP14,NDUFA9,NDUFS7,NOTCH1,PDGFA,PLAU,PLOD1,S100A4,S100A6,SPP1,TGFB1,TGFBR1,TGFBR2,TIMP1,TM7SF2,VIM	Ap1,EGR1,ESR1,HIF1A,JUN,Jnk,NFKB1,NFKBIA,NFkB (complex),RELA,SMAD4,SPP1,STAT3,TGFB1,hyaluronic acid
CpG oligonucleotide		chemical drug	Activated	4.12		0.113	3.571	9.08e-06	ABCA1,BCL2A1,C2,CCL3L3,CCL4,Ccl7,CD14,CD63,CD86,CLEC4D,FAS,FCGR2B,FCGRT,INPP5D,ITGAX,LYN,MSR1,NOTCH1,NOTCH2,OLR1,RASSF4,SLC40A1,SYK,TLR2	CpG oligonucleotide,IFNG,IL10,IRF8,JUN,MYD88,NFKB1,NFKBIA,NFkB (complex),RELA,STAT1,STAT3,STAT6,TNF
BRD2	-1.111	kinase		-0.283		0.109	-0.498	9.43e-06	Ccl2,CD300A,DNAJA1,GNG3,HMOX1,NQO1,P4HB,PPA1,S100A6,SLAMF9,SPTA1,STAT4,TARS
F2	-1.145	peptidase	Activated	3.641		0.141	2.822	9.5e-06	ANGPTL4,B4GALT1,BCL3,Ccl2,CD44,CD63,CD68,CLIC1,CLU,COL4A1,CTPS1,CXCL13,CYBB,DHRS9,ECE1,EDNRB,EHD4,F2RL3,FN1,HMOX1,IGF1,IGFBP5,ITGB1,LAMP1,LAMP2,MAPK3,NCF1,PDGFA,PROS1,RAC2,S100B,SDC4,SLC2A3,TAGLN2,TOMM40,TUBB3	Ap1,Collagen(s),EGR1,F2,HIF1A,IGF1,JUN,NCF1,NFKB1,NFKBIA,NFkB (complex),RELA,SMAD4,STAT3,TGFB1,TP53
PGR	-1.055	ligand-dependent nuclear receptor	Activated	2.133		0.099	1.577	9.65e-06	ACP5,ADAMTS1,AKAP13,AMD1,CD44,CEBPA,COMT,CSRP1,CTSD,EDNRA,EFNA3,FAM89B,FN1,GLUL,GOT1,HPCAL1,IGFBP5,ITGA6,ITGB1,ITGB4,KCNK1,LAMB2,MVP,MYO10,PDGFA,PFKFB3,PFN2,PLAU,POSTN,PRKCH,RASGRP2,RHOC,S100A6,STAT5A,TK1,VCAN,ZEB1	AR,Ap1,CEBPB,CTNNB1,ERK1/2,ESR2,HDAC1,JUN,NFKB1,NFkB (complex),NR3C1,PGR,PPARG,RELA,RUNX2,SP1,STAT3,TP53,dexamethasone,mifepristone,progesterone
IL10RA	1.408	transmembrane receptor		-0.801		0.005	-0.833	9.74e-06	ABCB1,ABCG1,ACSM3,CD1D,CD300LF,CELA1,CLEC12A,CTSE,EDNRB,FAS,FBN1,Fcrls,FN1,FOLR2,GBP2,GBP5,HK3,IRF1,Irgm1,ITGAM,KITLG,MAOB,MLKL,NPL,NR1H3,OLR1,PARVG,PF4,PMP22,POSTN,PSMB9,RIPK3,SLAMF8,SLC7A11,SLCO2B1,SOCS3,TAP1,TFEC,TGFB1,TLR2	IL10,IL10RA,IL12 (complex),IRF3,IRF8,JAK1,NFKB1,NFKBIA,NFkB (complex),RELA,SMAD4,STAT1,STAT3,STAT4,STAT6
TLR4	1.556	transmembrane receptor	Activated	4.028		0.117	3.358	1.08e-05	APOBEC3B,ATF3,ATM,Ccl2,CCL3L3,CCL4,Ccl7,CD14,CD200,CD200R1,CD44,CD86,DAB2,FAS,FCGR2B,FGL2,GBP2,GFAP,GJA1,HMOX1,IDH2,IFITM3,Igtp,IRAK3,IRF1,IRF8,Irgm1,ITGAM,LILRB4,MYD88,NFKB2,NMI,PAK1,RXRA,SLC7A11,SMPDL3A,SOCS3,SPP1,STAT5A,TGFB1,TLR2,TLR3,TLR4,TNFAIP8L2,TSPO,XBP1	EGR1,IFNG,IL1B,IRF8,JUN,MYD88,NFKB1,NFKBIA,NFkB (complex),RELA,STAT1,STAT3,STAT6,TLR4,lipopolysaccharide
MYB		transcription regulator		0.577		0.058	0.337	1.09e-05	BLNK,BMF,CASP6,CBX4,Ccl2,CD14,CD4,CLTA,CNN3,COL4A1,CXCL16,ERBIN,FN1,IGF1,IGFBP5,KITLG,MEGF10,NOTCH1,SDC4,SHH,SLC1A5,SLC25A3,SPP1,TFEC,VAV1,VIM	Akt,Ap1,CEBPB,EGR1,FOXO1,JUN,Jnk,MYB,NFKB1,NFkB (complex),NR1I2,PPARG,PPARGC1A,PRKCD,RELA,SIRT1,STAT3,TP53
PRKAG3	1.269	other						1.09e-05	ABCA1,ALAS1,AMD1,ANGPTL4,Cdkn1c,EID1,FBXO9,FGFR1,FTL,GJA1,GOLM1,GOT1,IFI30,IGFBP5,ITGA6,JPT1,KLF2,PLIN3,SH3KBP1,SLC2A3,SLC40A1,SLC44A2,SREBF1,STK25,TMEM37,ZFP36
A2M	2.764	transporter		-1.523		0.066	-1.743	1.26e-05	ACLY,Ccl2,CCL3L3,CCL4,ERN1,FASN,GAP43,LRP1,SLC40A1,SREBF1,WNT5A,XBP1	A2M,AKT1,Ap1,CHUK,CTNNB1,EGR1,ERK1/2,JUN,Jnk,MAP2K1/2,NFKB1,NFKBIA,NFkB (complex),NR3C1,RELA,STAT3,TP53,TP73
1,2-dithiol-3-thione		chemical reagent		-1.479		0.116	-2.111	1.29e-05	ABCC3,ACTG1,AKR1B10,ALAS1,ARF1,B4GALNT1,CCT7,CELA1,COPS5,CREG1,CTSD,GSTP1,HMOX1,MSMO1,NARS,NFE2L2,NOCT,NQO1,PFN2,PRDX1,PSAT1,PSMC3,PSMD13,RAN,S100A13,SREBF1,STIP1,Tpm1,UBE2K,XBP1	1,2-dithiol-3-thione,BACH1,NFE2L2,NFKB1,NFkB (complex),RELA
IL12 (complex)		complex	Activated	2.831		0.102	2.322	1.29e-05	ACADL,ADGRE1,BCL3,Ccl2,CCL4,CD44,CD63,CD86,CSF1,FAS,GJA1,HLX,IFIH1,IFNGR1,IRF1,IRF8,ITGA6,ITGAL,ITGB2,MYD88,PLAU,SMAD3,SOCS3,STAT4,TGFB1,TGFBR2,TIMP1,TLR2,TLR4,TNFRSF1A	IFNG,IL10,IL12 (complex),IL4,JUN,NFKB1,NFKBIA,NFkB (complex),RELA,STAT1,STAT3,STAT6,TNF
miR-124-3p (and other miRNAs w/seed AAGGCAC)		mature microrna	Inhibited	-4.619		-0.157	-3.739	1.3e-05	AK2,ARPC1B,B4GALT1,Ccl2,CEBPA,CPNE3,CTDSP1,DHCR24,DNM2,FAM83H,GSN,ITGB1,ITPRID2,JAKMIP1,LITAF,MDFIC,MYO10,NECAP2,NEK6,NFATC1,NID1,PGRMC2,PTBP1,PTTG1IP,STOM,SWAP70,TJP2,TLN1,TMBIM1,TTC7A,UHRF1,ZCCHC24
resveratrol		chemical drug		0.249		-0.019	0.362	1.34e-05	ADAM17,AIF1,ATF3,BCL2A1,Ccl2,CCL3L3,CD14,CD68,CPT1A,CSF1R,CX3CR1,CYBB,ECE1,FABP4,FAS,FASN,FN1,GDF15,GLB1,GPX1,HMOX1,ITGAL,LITAF,MITF,MRC1,NDUFA13,NFATC1,NOTCH1,NQO1,PDGFA,PLAU,RAN,SHH,SOST,SPP1,TGFB1,XBP1,ZEB1	Akt,Ap1,CEBPB,FOS,JUN,JUND,NFE2L2,NFKBIA,NFkB (complex),NR4A1,RELA,STAT3,TNF,TP53,cisplatin,hydrogen peroxide,resveratrol
IL11RA	1.068	transmembrane receptor	Activated	2.791		0.141	2.397	1.34e-05	Ccl2,CCL3L3,CCL4,Ccl6,Ccl7,MMP12,POSTN,TGFB1	Ap1,HIF1A,IL11RA,JUN,NFKB1,NFKBIA,NFkB (complex),RELA,SMAD4,STAT1,STAT3,TGFB1,hyaluronic acid
N-cor		group		-0.563		-0.129	-0.199	1.37e-05	ABCA1,ACACB,C1QA,CTSB,CTSS,ELOVL6,FABP4,FASN,GSTP1,IGF1,MMP12,NFATC1,OLR1,PDGFA,PLIN2,RAB20,SREBF1,STMN2,WIPF1	Akt,CEBPB,FOXO1,JUN,N-cor,NFKBIA,NFkB (complex),NR1H3,NR3C1,PPARA,PPARD,PPARG,PPARGC1A,RELA,RXRA,SIRT1,SP1,SREBF1,STAT3,TNF,TP53
NR1H2	1.012	ligand-dependent nuclear receptor		-0.647		0.009	-0.681	1.37e-05	ABCA1,ABCG1,APOE,Ccl2,CCL4,Ccl7,CXCL16,ELOVL6,FASN,FDFT1,FDPS,HK1,ITGAL,ITGAX,MRC1,NR1H3,PLTP,PRDM16,SREBF1	22(R)-hydroxycholesterol,25-hydroxycholesterol,ABCA1,N-cor,NFkB (complex),NR1H2,NR1H3,Nr1h,PPARA,PPARG,RXRA,Rxr,SP1,SREBF1,SREBF2,STAT1,STAT3,cholesterol
BRD4		kinase	Activated	2.849		0.154	2.199	1.39e-05	ACSM3,BCL3,CD4,CEBPA,COL4A1,FBN1,FN1,GINS1,HMOX1,IRF1,IRF8,ITGA5,ITGB1,MYD88,NQO1,PDGFA,PDGFRB,PLAU,RRM2,TIMP1,TUBB,WNT5A,XBP1	BRD4,IL6,JUN,NFKB1,NFkB (complex),RELA,STAT3
ITGB1	1.096	transmembrane receptor		0.529		0.016	0.456	1.39e-05	ADAM15,ADAM17,APOE,BMP1,BMPR1A,COL27A1,COL5A2,DAG1,FN1,GFAP,ITGA5,ITGA7,ITGB4,LTBP3,MMP19,PLAU,RAC2,SHH,TECTA,TGFB1,TNFSF12,VIM,WNT5A	Ap1,CCN1,CTNNB1,FN1,HIF1A,ITGA5,ITGB1,JUN,Laminin (complex),NFKB1,NFKBIA,NFkB (complex),RELA,RUNX2,SP1,STAT3
isoquercitrin		chemical drug	Inhibited	-2.646		0.136	-3.006	1.4e-05	ACAT2,CYP51A1,FASN,FDFT1,FDPS,MSMO1,SQLE	PPARGC1A,SREBF1,SREBF2,TP53,isoquercitrin
IGF1R	1.083	transmembrane receptor		-0.063		0.102	-0.598	1.44e-05	AQP4,ATM,ATP5F1A,ATP5F1B,ATP5MC1,CAPG,CD300A,CD300C,Cd33,CD37,CD48,CD53,CD68,CD84,CEBPA,CKS2,CLU,COL4A1,COL4A2,CTSD,CYCS,FASN,FLNC,IGF1,IGFBP5,IL16,ITGAM,KIF20A,NDN,NDUFA9,PLAU,S100A4,SDC4,SREBF1,SST,TGFB1	Ap1,CREB1,CTNNB1,EGR1,FOS,FOXO1,FOXO3,HRAS,IGF1,IGF1R,INSR,IRS1,JUN,NFKBIA,NFkB (complex),NR1I2,PPARG,PPARGC1A,RELA,SIRT1,SP1,STAT5A,STAT5a/b,TP53
2-[[4-[(e)-styryl]phenoxy]methyl]oxirane		chemical reagent		1.987		0.157	1.675	1.45e-05	ABCA1,APOE,NR1H3,SREBF1	2-[[4-[(e)-styryl]phenoxy]methyl]oxirane,NR1H3,PPARA,PPARG,RXRA,Rxr,SREBF1
P38 MAPK		group	Activated	5.244		0.128	4.508	1.46e-05	ABCA1,ADAM17,AQP4,ATF3,BCL2A1,BGN,Ccl2,CCL3L3,CD1D,CD44,CD82,CD86,CEBPA,CYBB,EDNRB,FABP4,FAS,FGF10,FN1,GJA1,HMOX1,IGFBP5,ITGAM,ITGB2,ITGB4,JAM2,MITF,MMP12,Nes,NFATC1,NFE2L2,NPR1,PLA2G7,PLAU,POSTN,RAB7B,SMAD3,SOCS3,TGFB1,TIMP1,TJP2,TLR2,TNFRSF1A,WNT5A,ZFP36	Ap1,EGR1,ERK,IL1B,JUN,Jnk,MYC,NFKB1,NFKBIA,NFkB (complex),P38 MAPK,RELA,STAT3,TNF
losartan potassium		chemical drug	Inhibited	-2.805		-0.097	-2.39	1.58e-05	AGTR2,Ccl2,CYBB,EDNRA,FN1,GJA1,NPR1,OLR1,PDGFA,POSTN,SOCS3,SPP1,TGFB1,TGFBR1,TGFBR2,TIMP1,TUBB3,UCP2,XBP1,ZEB1	AGT,Ap1,ERK1/2,HIF1A,JUN,NFKB1,NFkB (complex),NR3C1,NR3C2,P38 MAPK,PPARGC1A,RELA,SMAD4,SP1,STAT3,TGFB1,TP53,aldosterone,losartan potassium
ABCA1	1.887	transporter		-0.023		-0.031	0.069	1.6e-05	ABCA1,ABCG1,ANXA1,APOE,Ccl2,CCL3L3,CPT1A,CYP51A1,FDFT1,MYD88,SREBF1,TLR4	ABCA1,APOA1,HDL,IL6,IRF8,JUN,NFKB1,NFKBIA,NFkB (complex),Nr1h,RELA,SP1,SREBF1,SREBF2,STAT1,STAT3,STAT6,cholesterol
D-fructose		chemical - endogenous mammalian	Activated	2.702		0.126	2.287	1.6e-05	Ccl2,Ccl7,CD68,CEBPA,FABP4,FASN,FN1,ITGAM,SLC2A5,SREBF1,TGFB1,TIMP1	CTNNB1,D-fructose,FOXO1,FOXO3,IFNG,IRS1,JUN,LEP,NFKB1,NFKBIA,NFkB (complex),PPARA,PPARG,PPARGC1A,RELA,SIRT1,SP1,SREBF1,STAT1,STAT3,TNF
EGF	1.3	growth factor	Activated	3.611		0.096	2.942	1.61e-05	ADAM17,ATF3,ATM,B4GALT1,Ccl2,CD44,CDK5,CKS2,CLU,CSF1R,CTSD,CXCL13,FABP7,FAM89B,FASN,FGFR1,FN1,GFAP,GJA1,GSTP1,HMGCS1,HMOX1,IDI1,IGF1,IGFBP5,ITGAM,ITGB1,MAPK3,MMP12,NCAN,NCF1,NOTCH1,NPR2,PDGFRB,PDPN,PLAU,PRKCH,PTGS1,Raet1d/Raet1e,RRM2,RXRA,S100A4,SHC1,SMAD3,SOCS3,SPI1,SPP1,SREBF1,ST3GAL3,TGFB1,TGFBR2,TGIF1,TIMP1,VCAN,VIM,ZEB1,ZFP36	Ap1,EGF,EGR1,ESR1,ESR2,FOS,HIF1A,HRAS,JUN,JUND,MYC,NFKBIA,NFkB (complex),RELA,SMAD4,SP1,STAT3,TGFB1,TP53,prostaglandin E2
ATP7B	1.085	transporter	Inhibited	-3.162		0.021	-3.229	1.61e-05	ACLY,CP,CYP51A1,ELOVL6,FASN,FDFT1,FDPS,HMGCS1,IDI1,MSMO1,SQLE
ethionine		chemical toxicant	Activated	2.164		0.117	1.779	1.61e-05	ANXA1,CD14,CD44,CLU,CP,GPNMB,LGALS3,SLC25A3,SPP1,TIMP1,Tpm1
ethanol		chemical - endogenous mammalian	Activated	3.518		0.045	3.233	1.61e-05	ABCA1,ABCG1,ACADL,ACLY,ADAM17,AQP4,ATF3,C3AR1,C5AR1,Ccl2,Ccl7,CD14,CEBPA,CLU,CPT1A,EDNRB,FAS,FASN,GFAP,GNAI1,HMOX1,IL16,ITGAM,ITGAX,MGST3,MMP12,MOG,MYD88,NCAN,NCF1,NMI,NQO1,NSDHL,NTRK2,RAB3D,SLC40A1,SLC7A11,SQLE,SREBF1,TGFB1,TIMP1,TLR2,TLR4,TLR7,TLR8,TP53INP1	APOA1,IFNG,IL6,JUN,NFKB1,NFKBIA,NFkB (complex),Nr1h,RELA,SP1,SREBF1,SREBF2,STAT1,STAT3,TNF,cholesterol,ethanol
CD40LG	-1.195	cytokine	Activated	3.007		0.13	2.352	1.66e-05	ADAM17,AKAP13,ATF3,AXL,BCL2A1,CCL4,CD1D,CD44,CD63,CD86,CFP,CHRM5,CLU,CSF1,CSF2RA,CTSC,DCTN1,DECR1,FAS,FCGR2B,FSCN1,GPR183,HK2,IL10RA,IL21R,IRF1,ITGAM,LYL1,MMP14,NFKB2,PLAU,PSMB9,PSMG1,PTPN7,RGS2,RUNX3,STAT4,STAT5A,SWAP70,SYMPK,TAP1,TGIF1,TM7SF2,TNFAIP2,TUBB,WNT5A,ZFP36L1	CD40,CD40LG,IFNG,IL4,JUN,NFKB1,NFKBIA,NFkB (complex),RELA,SMARCA4,STAT1,STAT3,STAT6,TNF
CCN1		other		1.312		0.105	0.922	1.71e-05	BOK,Ccl2,CCL3L3,CCL4,Ccl7,FCER1G,FN1,ITGA5,ITGB1,PLAU,SFRP1,TGFB1,TIMP1,TLE1,TLR4,TLR7,WNT5A	AHR,Ap1,CCN1,CTNNB1,ESR1,FGF2,FOS,ITGB3,JUN,NFKB1,NFKBIA,NFkB (complex),P38 MAPK,RELA,SMAD4,SP1,STAT3,TP53
interferon beta-1a		biologic drug						1.75e-05	CCT6A,CD4,COPS5,COX5A,CSF1R,DNAJA1,FCER1G,FCGR1A,FCGRT,FYB1,GBP5,GSTP1,IL16,IRF1,LILRB3,NDUFB2,NMI,NOTCH1,PPIA,RAN,TBXAS1	IRF8,NFKBIA,NFkB (complex),STAT1,STAT3,STAT6,interferon beta-1a
RAC1	-1.035	enzyme	Activated	2.42		0.108	2.008	1.81e-05	ABCB1,ACP5,APBB1,ATF3,Ccl2,CD86,FAS,FN1,GSN,HMOX1,HSPB1,IL6R,ITGA6,ITGB1,MMP14,PAK1,RAC3,SHC1,TGFB1,WNT5A	Ap1,EGR1,FOS,HRAS,IL1B,JUN,JUND,MAPK14,NFATC2,NFKB1,NFKBIA,NFkB (complex),RAC1,RELA,SP1,STAT3,TP53
GnRH analog		biologic drug		1.148		-0.006	1.187	1.87e-05	ACOT7,ASNA1,ATF3,ATP5F1A,BCL2A1,BCL3,CAPNS1,CDK5,CENPF,CIB1,CLTA,EDNRB,EIF2B2,FAS,FBXO7,FCGRT,FN1,GAB1,GRB2,MAPK3,MKI67,MYO7A,MYO9B,NARS,NDUFS7,NHLH2,NTRK2,PDGFRB,PPIA,PPP2CB,PRCP,PSMD13,RAN,SFRP1,SKAP2,SLC2A3,SLC7A11,SRSF3,UBAC1,UBE2D3,UBE2V1
SOST	3.116	other		1.015		0.052	0.86	1.95e-05	ACADVL,ACP5,Ccl2,CCL3L3,CCL4,CEBPA,CPT1A,FABP4,FASN,SREBF1	NFkB (complex),PPARA,PPARG,SOST,SREBF1,STAT1,oleic acid
eplerenone		chemical drug	Inhibited	-2.392		-0.115	-2.055	1.95e-05	Ccl2,CD68,CYBA,CYBB,FN1,LGALS3,NCF1,PDGFA,SPP1,TGFB1	EGR1,IL1B,IL6,JUN,NFKB1,NFKBIA,NFkB (complex),NR3C1,NR3C2,PPARGC1A,RELA,STAT3,TNF,aldosterone,eplerenone
IL5	-3.817	cytokine	Activated	2.744		0.149	1.858	1.98e-05	ACP5,ANXA2,BCL3,CD63,CD9,CSF2RB,CTSC,CX3CR1,ENDOG,EPS8,FAS,FCGR2B,FGL2,GBP2,GLIPR2,HLX,IDI1,IFI30,IL6R,ITGAM,LCP2,MKNK1,PMP22,PPP5C,PSAT1,PTPRC,RASGRP2,RRAS2,S100A4,S100A6,SLC1A5,ST7,STK39,TGFB1,TUBB2B,VIM,XBP1	BCL6,CDKN2A,CSF2,IFNG,IL5,JUN,MTA3,NFKB1,NFKBIA,NFkB (complex),RAC1,RELA,SMAD4,SP1,STAT1,STAT3,STAT6,ZBTB16
STAT5A	1.409	transcription regulator		0.357		0.033	0.228	1.98e-05	ABCB1,APOE,ATM,BCL2A1,CASP6,Ccl2,CCL3L3,CD68,CEBPA,DYNLRB1,FABP4,FAS,FASN,FCER1G,GALC,Ifitm1,IGF1,IL6R,IRF1,LTBR,MAF,NNT,NR1H3,OLR1,QPCT,RIN2,SLC2A3,SLC7A7,SOCS3,SREBF1,STAT5A,TCEAL3,TGFBR2,TNFRSF1A,TSPAN13,YBX1,ZFP36	Ap1,IL13,IL2,IRF8,JUN,NFKB1,NFKBIA,NFkB (complex),RELA,SP1,STAT1,STAT3,STAT5A,STAT5a/b,STAT6,TNF
CYP2E1	1.196	enzyme	Activated	2.765		0.11	2.461	2.05e-05	C3AR1,C5AR1,Ccl2,CD14,HMOX1,MGST1,NCF1,TLR4	Ap1,CYP2E1,D-glucose,EGR1,JUN,MYC,NFKB1,NFKBIA,NFkB (complex),NR1H3,PPARA,PPARD,PPARG,RELA,SP1,SREBF1,STAT1,STAT3,TP53,ethanol,fatty acid,oleic acid
Fibrinogen		complex		1.89		0.141	1.518	2.05e-05	BCL3,Ccl2,CCL3L3,CCL4,FCGR3A/FCGR3B,ITGAM,MMP14,TLR2	Ccl2,Fibrinogen,HIF1A,IL6,JUN,NFKB1,NFKBIA,NFkB (complex),RELA,STAT3,TP53
LIPE	-1.088	enzyme		1.526		0.038	1.419	2.26e-05	ABCA1,AQP4,ATF3,CDO1,CEBPA,CP,FABP4,FASN,GJA1,ITGA6,JUP,KITLG,LYL1,MAPKAPK2,MSR1,PLIN2,POSTN,PRDX2,RXRA,SDC4,SREBF1	Ap1,ERK1/2,FOS,Ins1,JUN,LDL,LIPE,NFKB1,NFkB (complex),NR1H3,PI3K (complex),PPARA,PPARD,PPARG,RELA,RXRA,SP1,SREBF1,STAT1,STAT3,fatty acid
RUNX1	1.318	transcription regulator		1.727		0.046	1.527	2.27e-05	ADAMTSL4,ADGRG1,ANXA2,CD4,CD53,Cdkn1c,CEBPA,CSF1,CSF1R,CSF2RA,CSF2RB,FAS,FSCN1,GNA15,IL6R,ITGAL,ITGB1,KLF2,LCP2,MMP8,PF4,SPI1,SPP1,TAL1,TIMP1,TPSAB1/TPSB2,ZCCHC18	Ap1,CBFB,CTNNB1,E2F1,FOS,GATA1,GATA3,HDAC1,IL4,IRF8,JUN,JUND,NFkB (complex),RELA,RUNX1,SP1,SP3,SPI1,STAT1,STAT3,STAT6,TP53
FGF10	-1.274	growth factor	Activated	2.238		0.151	1.722	2.28e-05	AHNAK,ANXA1,ANXA2,BMPR1A,CTSB,CTSH,CYP51A1,MMP14,S100A13,S100A6,SHH,TGFB1,TMEM123	FGF10,HIF1A,JUN,NFkB (complex),SMAD4,STAT3,TGFB1
VCAN	1.14	other		-0.316		0.017	-0.396	2.31e-05	AEBP1,AGRN,ANGPTL4,APOE,Ccl2,CLU,CYBA,DAG1,FAS,FN1,GLB1,IRF8,ITGA5,ITGB1,LGALS3,PARP14,PLAU,RGS2,RXRA,SMAD3,ST6GAL1,TGFB1,TIMP1,Tpm1,VCAN	Ap1,CD44,CTNNB1,EGR1,ERBB2,ERK,ETV5,FOS,JUN,Jnk,MAPK14,MYC,NFATC2,NFkB (complex),SP1,STAT3,TP53,TWIST1,VCAN
STAT4	1.159	transcription regulator	Activated	2.319		0.157	1.496	2.34e-05	ACADL,ACSS1,ADSS2,AHNAK,BCL3,DAP,FCER1G,FSCN1,FYB1,GJA1,HEXB,IFIH1,IL10RA,IRF1,ITGA7,LRP1,LTBP3,MAGED1,PFN2,PGP,PRDM16,S100A4,SAT1,SLC2A3,SMPDL3A,SOCS3,STK32C,TIMP1,TUBB2B,UNC13D,VSIR	Ap1,DDX58,IL12 (complex),IL4,IRF3,IRF7,JUN,NFKB1,NFKBIA,NFkB (complex),RELA,SMAD4,STAT1,STAT3,STAT4,STAT6,cytokine
GFAP	2.144	other		-0.343		0.014	-0.367	2.36e-05	CD44,GFAP,ITGA6,ITGA7,ITGB1,PLEC,VIM	26s Proteasome,ESR1,ESR2,GFAP,NFkB (complex),RELA,STAT3
MAP2K1	-1.04	kinase	Activated	4.034		0.124	3.474	2.44e-05	ABCB1,ADGRG1,APOE,ATF3,BCL2A1,CAPN3,CCL3L3,CCL4,CD44,CEBPA,CTSB,DAB2,FASN,GUSB,ITGA5,ITGB1,ITGB4,JUP,LGALS3,MAOB,MITF,MMP12,MMP14,MOG,RRM2,SMAD3,TK1,ZWINT	Ap1,CTNNB1,EGR1,ERBB2,FOS,HIF1A,JUN,JUND,MAP2K1,MYC,NFkB (complex),PD98059,RELA,SMAD4,SP1,STAT3,TGFB1,TP53,doxorubicin
NR4A1	-1.012	ligand-dependent nuclear receptor		0.692		-0.042	0.896	2.5e-05	ACLY,ACO2,APOE,ATF3,ATP5F1A,ATP5F1B,CEBPA,COL16A1,CSF1,FABP4,FASN,GALM,GSK3A,HK2,HK3,HMOX1,IDH2,IL16,ITGB4,JUP,KITLG,MDH2,NDUFS7,PDHB,PEBP1,PFKL,PPA1,PRPS1,RXRA,SAT1,SLC37A2,SMAD3,SREBF1,UBE2C,UCP2	Ap1,CTNNB1,D-glucose,FOXO1,FOXO3,HDAC1,IRS1,Insulin,JUN,MYC,NR1H3,NR4A1,PPARA,PPARD,PPARG,PPARGC1A,SP1,SREBF1,TP53,TP63,TP73,fatty acid
valsartan		chemical drug	Inhibited	-2.738		-0.096	-2.431	2.56e-05	AQP4,Ccl2,CYBA,CYBB,FN1,GFAP,GJA1,NCF1,POSTN,SPP1,TGFB1,TIMP1	AGT,AGTR1,Ap1,CTNNB1,FGF2,FOS,FOXO1,HIF1A,Insulin,JUN,NFKB1,NFKBIA,NFkB (complex),PPARA,PPARG,RELA,SP1,SREBF1,STAT3,TP53,valsartan
RNASEH2A	-1.095	enzyme						2.71e-05	GBP2,IFIH1,IFITM3,IFNGR1,IRF1,IRF5,NFKB2,NMI,TLR2,TLR3,TLR4
FGF7	-1.926	growth factor	Activated	2.439		0.088	2.12	2.76e-05	ABCC3,ADSL,ADSS2,CD44,CEBPA,CSF1,FASN,FGFR1,FOXM1,IRF1,NFE2L2,PLAU,PTAFR,SHH,SREBF1	Akt,Ap1,CEBPB,ERK1/2,FGF7,HIF1A,JUN,NFKB1,NFKBIA,NFkB (complex),P38 MAPK,RAS,RELA,SP1,STAT3,TP53
RXRB	-1.022	ligand-dependent nuclear receptor						2.76e-05	ABCA1,C1QA,CTSB,CTSS,FABP4,FASN,FGFR1,IGF1,MMP12,PDGFA,PMP22,S100A4,SPP1,SREBF1,VCAN	CEBPA,JUN,LG100268,NFkB (complex),NR1H2,NR1H3,NR1H4,Nr1h,PPARA,PPARG,PPARGC1A,RARA,RELA,RNA polymerase II,RXRA,RXRB,Rxr,SREBF1,STAT3,THRA,VDR,alitretinoin,tretinoin
MET	1.043	kinase	Activated	2.547		0.103	2.118	2.77e-05	ATM,BMF,CCL3L3,Ccl7,CD44,DAB2,FGL2,FN1,HLX,HMOX1,HSPB1,ITGB1,PIM3,SOCS3,SPP1,TGFB1,TGIF1,TLR3,VIM	Ap1,CTNNB1,FOS,HDAC1,JUN,JUND,MAPK14,MET,NFATC2,NFKB1,NFKBIA,NFkB (complex),RELA,RUNX2,SMAD4,SP1,STAT1,STAT3
CEBPD	1.434	transcription regulator		1.374		0.081	1.077	2.79e-05	BCL2A1,Ccl2,CCL3L3,CD14,CLU,CSF1R,FABP4,GFAP,IGF1,IGFBP5,ITGAM,ITGAX,MITF,MMP8,PDGFA,PTAFR,TLR8,XBP1	Ap1,CEBPD,CTNNB1,HIF1A,IL6,JUN,NFKB1,NFkB (complex),PPARG,PTGS2,RELA,STAT3,TP53
ETV5	-1.076	transcription regulator		0.57		0.031	0.444	2.79e-05	AGRN,AHNAK,FASN,FN1,FOXM1,ITGA5,ITGB1,LGALS3,MAF,MLC1,MMP14,MSN,PMP22,S100A6,SHH,SPP1,TJP2,ZEB1
LGALS3	11.211	other		0.303		0.036	0.18	2.79e-05	ABCB1,Ccl2,CCL3L3,COL4A1,COL5A2,CTSH,FN1,FSCN1,IGF1,IGFBP5,ITGA6,ITGAM,ITGB1,LAMP1,MGST1,MSR1,SOCS3,TGFB1	AKT1,Ap1,CTNNB1,IFNG,IL6,JUN,LGALS3,NFKB1,NFKBIA,NFkB (complex),PI3K (complex),RELA,STAT1,STAT3,TNF,TP53
CAV1	1.065	transmembrane receptor		1.792		0.045	1.612	2.81e-05	ADAM17,ATM,CAV2,CD14,CD276,CSF1R,CTSD,FAS,HK2,HMOX1,NFATC1,NOTCH1,NQO1,NTRK2,SLC14A1,SLC2A3,SRP54,ST6GAL1,TGFBR1,TJP2,TNFRSF1A,VIM,ZEB1	Akt,CAV1,CEBPB,CTNNB1,FOS,HDAC1,HIF1A,JUN,MYC,Mek,NFATC2,NFKB1,NFKBIA,NFkB (complex),RELA,SP1,STAT3,TNF,TP53,Vegf
IND S7		chemical - kinase inhibitor		0.333		-0.056	0.502	3.01e-05	ATP5F1B,COPS8,COX5A,HNRNPL,PRDX2,STIP1,TUBB,VDAC2,VIM
CXCL8		cytokine		1.805		0.069	1.554	3.04e-05	ABCB1,ANXA1,CD44,COL12A1,FAS,ITGA5,ITGAL,ITGAM,ITGAX,ITGB2,LGALS3,MYO1E,PLD2,SREBF1,TGFBR1,ZFP36	Ap1,CD44,CTNNB1,CXCL8,ETV5,HIF1A,IL18,JUN,NFKB1,NFKBIA,NFkB (complex),RELA,SMAD4,STAT3,TGFB1,TWIST1,lipopolysaccharide
IND S1		chemical - kinase inhibitor		0.707		-0.014	0.747	3.04e-05	ATP5F1B,COPS8,COX5A,PRDX1,PRDX2,STIP1,TUBB,VDAC2
Z-LLL-CHO		chemical - protease inhibitor		1.75		0.081	1.267	3.14e-05	AK2,ATF3,Ccl2,CCT2,Cdkn1c,CEBPA,CLIC1,CLU,CTSB,DAG1,DHFR,EIF4E,FAS,FASN,FOXM1,GFAP,GNAI1,GSTP1,HMOX1,HSPB1,ITGB1,KISS1R,MCM10,MITF,MMP14,NCF1,NFE2L2,NFKB2,NQO1,PEBP1,PPIA,PSMD13,PTPN6,RGS7,RXRA,SLC27A1,STMN1,TGFBR1,TIMP1,WAS	Ap1,BCL2L1,EGR1,JUN,Jnk,MYC,NFKB1,NFKBIA,NFkB (complex),RELA,SP1,STAT3,TNF,TP53,Z-LLL-CHO
HDL		complex		-0.963		-0.039	-0.83	3.2e-05	ABCG1,ATF3,Ccl2,CD86,CX3CR1,ITGAM,ITGB1,ITGB2,KLF2,MYD88,SIAH2,SREBF1	APOA1,CAMP,HDL,IFNG,IRF3,JUN,NFKB1,NFKBIA,NFkB (complex),RELA,SMAD4,SREBF1,STAT1,STAT3,TNF
PTPN6	1.634	phosphatase	Inhibited	-3.278		-0.063	-3.073	3.2e-05	Ccl2,CCL3L3,CD44,CD86,CYBB,DHFR,FN1,IRF1,ITGB2,LYN,TIMP1,VIM	Ap1,ERK1/2,HIF1A,IL4,JUN,NFKB1,NFKBIA,NFkB (complex),P38 MAPK,PTPN6,RELA,SP1,STAT1,STAT3,STAT6
isobutylmethylxanthine		chemical toxicant	Activated	2.346		0.081	1.983	3.39e-05	ABCA1,ACLY,AEBP1,ANGPTL4,ATP5MC1,BMPR1A,Ccl2,CD14,CD44,CEBPA,CYCS,DHFR,ELOVL6,FABP4,FAM89B,FN1,ITGB2,MAPK3,MITF,NOTCH1,NR1H3,PDGFRB,PLIN2,RXRA,SREBF1,SYK,TGFB1,TIMP1,TUBB	CTNNB1,FOS,FOXO1,Ins1,Insulin,JUN,NCOA2,NFKBIA,NFkB (complex),NR3C1,PPARA,PPARG,PPARGC1A,RELA,RXRA,SP1,SREBF1,STAT3,TNF,isobutylmethylxanthine
ursodeoxycholic acid		chemical - endogenous mammalian		1.213		0.035	1.088	3.43e-05	ABCB1,ABCC3,Ccl2,COL4A1,FASN,LGALS3,MAF,NFKB2,PDGFA,PDGFRB,SPP1,SREBF1,TGFB1,TIMP1	FOXO3,HDAC1,HNF4A,JUN,MYC,NCOR2,NFKB1,NFKBIA,NFkB (complex),NR0B2,NR1H4,NR1I2,Nr1h,RELA,RXRA,SP1,SREBF1,SREBF2,STAT3,TP53,TP63,TP73,cholesterol,ursodeoxycholic acid
phenacetin		chemical drug	Activated	3.317		0.142	2.845	3.47e-05	A3GALT2,ANXA1,ANXA2,CD44,CLU,CP,LGALS3,MRC1,SPP1,TIMP1,VIM	Ap1,NFkB (complex),PPARG,PTGS2,TP53,phenacetin
STAR	1.177	transporter	Inhibited	-2		-0.157	-1.686	3.67e-05	ABCA1,ABCG1,CD86,CLEC7A,NR1H3,SPP1	NFkB (complex),Nr1h,SP1,SREBF1,SREBF2,STAR,cholesterol
sphingosine-1-phosphate		chemical - endogenous mammalian		0.501		0.076	0.206	3.69e-05	ANXA2,Ccl2,CD44,ERN1,FAS,FN1,GAP43,MMP14,MYD88,Nefm,NFE2L2,PDGFA,RXRA,S1PR3,TGFB1,TIMP1,VIM	Ap1,CTNNB1,EGR1,FOS,IL6,JUN,JUND,Jnk,MMP9,NFKB1,NFkB (complex),NOTCH1,PPARA,PPARG,RELA,STAT3,docosahexaenoic acid,sphingosine-1-phosphate
PTGS2	1.019	enzyme		1.384		0.062	1.122	3.69e-05	ANXA1,ANXA2,Ccl2,CCL3L3,CCL4,CD44,CD68,CDK5,CLU,CTSD,EDNRA,FABP4,FN1,HDAC3,IGF1,ITGA6,ITGAL,ITGB4,MKI67,MMP14,MSR1,PAK1,PIK3CG,PPA1,PTGES2,PTGS1,SOST	Akt,Ap1,CEBPB,EGR1,ESR1,HDAC1,JUN,MYC,NFkB (complex),PPARG,PTGS2,RELA,SP1,STAT3,TP53,TP63,TP73,indomethacin,prostaglandin E2
TET2	1.078	enzyme	Activated	2.236		0.073	1.911	3.69e-05	AHNAK,ANXA2,APOBEC1,APOBR,BCL3,C5AR1,Ccl2,Ccl7,CLEC4D,FCN1,FGL2,FN1,Ifitm1,IFITM3,ITGAX,ITGB2,KLF2,LILRB4,MMP8,PDGFRB,TIMP1	IL6,JUN,NFKB1,NFkB (complex),RELA,STAT3,TET2
C5	1.038	other		1.98		0.135	1.713	3.79e-05	C5AR1,Ccl2,CCL3L3,CCL4,ITGB1,ITGB2,SOCS3	Ap1,C5,ERK1/2,FOS,IL6,JUN,MAPK14,NFATC2,NFKB1,NFKBIA,NFkB (complex),RELA,SMAD4,SP1,STAT1,STAT3,TNF
NBEAL2	1.066	other		-1.937		-0.083	-1.719	3.79e-05	CCL3L3,CCL4,Ccl7,CXCL16,IRF8,MITF,PF4	Ccl2,JUN,NBEAL2,NFKB1,NFKBIA,NFkB (complex),RELA,SMAD4,STAT1,STAT3,TNF
oxysterol		chemical - endogenous mammalian	Activated	2.586		0.083	2.371	3.79e-05	ABCA1,ABCG1,APOE,Ccl2,NR1H3,TGFB1,TIMP1	HIF1A,JUN,NFkB (complex),NR1H2,NR1H3,NR1H4,Nr1h,PPARA,PPARG,PPARGC1A,RXRA,Rxr,SMAD4,SREBF1,STAT1,STAT3,TGFB1,VDR,oxysterol
SB203580		chemical - kinase inhibitor	Inhibited	-4.794		-0.131	-3.901	3.82e-05	ANXA1,APOBEC3B,AQP4,ATF3,C3AR1,Ccl2,CCL4,Ccl7,CD200,CD86,CTSH,CX3CR1,CYP51A1,EDNRB,F2RL3,FAS,FDFT1,FN1,FYB1,GBP2,GJA1,GLIPR1,GSTP1,HMOX1,IRF1,ITGAM,MITF,MMP12,MMP8,NFKB2,NPR1,NQO1,OLR1,PDGFA,PDGFRB,PLAU,POSTN,PRDX1,PRRG4,RGS7,SLC15A3,SLC39A2,SMAD3,SOCS3,SPP1,TGFB1,TIMP1,TLR2,TLR3,UCP2,VIM	AGT,Ap1,EGR1,HIF1A,IL1B,JUN,NFKB1,NFKBIA,NFkB (complex),P38 MAPK,RELA,SB203580,SP1,STAT3,TNF,TP53
TGFBR2	1.188	kinase		1.879		0.022	1.784	3.9e-05	ANGPTL4,ATP1A2,BGN,C5AR1,Ccl2,Ccl7,CD14,CD44,CLU,FN1,GFAP,GJA1,ING1,JUP,MMP12,MMP14,PDPN,SLC12A4,SLC2A3,SMAD3,SOCS3,SPP1,TBXAS1,TGFB1,TGFBR1,TGFBR2,TGIF1,TIMP1	Ap1,CTNNB1,HIF1A,IFNG,JUN,NFKB1,NFKBIA,NFkB (complex),P38 MAPK,RELA,SMAD4,SP1,STAT1,STAT3,TGFB1,TGFBR2,Tgf beta,estrogen receptor
NFKB1	1.109	transcription regulator	Activated	2.446		0.111	1.937	3.99e-05	ABCB1,APOE,BCL2A1,BCL3,Ccl2,CCL3L3,CCL4,CD82,CD86,CEBPA,CRMP1,CSF1,CSF2RA,CTSB,CYBB,DTX1,FAS,FCGRT,FSCN1,GJA1,HMOX1,IRF1,MSR1,NFATC1,NFKB2,NMI,PDGFA,PLAU,PTAFR,PTPN6,SDC4,SPI1,TGFB1,TK1,TLR2	HIF1A,IL6,JUN,MYC,NFKB1,NFKBIA,NFkB (complex),RELA,STAT1,STAT3,TNF,TP53
MEL S3		chemical - kinase inhibitor		0.333		-0.06	0.512	4.13e-05	ATP5F1B,COPS8,COX5A,HNRNPL,PRDX2,STIP1,TUBB,VDAC2,VIM
CDKN2A	1.597	transcription regulator		1.144		-0.015	1.224	4.17e-05	AMD1,CAPG,Ccl2,CCL3L3,CCL4,Ccl6,Ccl7,CXCL13,DDR1,DHFR,DYNLRB1,EPS8,FGFR1,GLB1,IGF2BP3,IGFBP5,KCNK1,LAMP1,LGALS3,MKI67,MRC1,NFKB2,PDGFA,PDGFRB,PSMB9,RRM2,S100A6,SAE1,TGIF1,TK1,TLR4,TNFRSF1A,TP53INP1,TPP1,TRIM28,TSG101,VIM	CCND1,CDKN2A,E2F1,HDAC1,IL6,JUN,MYC,NFKB1,NFKBIA,NFkB (complex),RELA,RNA polymerase II,SP1,STAT3,TNF,TP53,TP63,TP73
PPARD	-1.024	ligand-dependent nuclear receptor		0.271		0.065	-0.061	4.18e-05	ACACB,ACADL,ACADVL,ANGPTL4,APOE,C1QA,C1QB,C1QC,Ccl2,CCL3L3,CD68,Cdkn1c,CLEC7A,CPT1A,FABP4,FABP7,FAM241B,FASN,FN1,GOT2,Irgm1,MAPK3,MOG,PLIN2,S100A6,SAT1,SLC27A1,SREBF1,TLR5,UCP2	JUN,N-cor,NFkB (complex),NR1H3,PPARA,PPARD,PPARG,PPARGC1A,RXRA,SP1,SREBF1,STAT1,bezafibrate,fatty acid,oleic acid
ABCC1	1.066	transporter		0.025		0.079	-0.147	4.27e-05	CYBA,CYBB,NCF1,NFE2L2,NQO1	ABCC1,JUN,NFkB (complex),PPARA,PPARG,PPARGC1A,RELA,RXRA,SP1,SREBF1,TP53,doxorubicin
ACACA	-1.007	enzyme		0.849		-0.067	0.982	4.27e-05	ACACB,ACLY,ELOVL6,FASN,SREBF1	ACACA,JUN,LEP,NFkB (complex),NR1H3,PPARA,PPARD,PPARG,SP1,SREBF1,STAT3,fatty acid
KIF3A	-1.045	enzyme	Activated	2.789		-0.102	3.072	4.41e-05	ACAT2,ACLY,CYP51A1,FDPS,HMGCS1,IDI1,MVD,NSDHL
ETV4	-1.06	transcription regulator	Activated	2.572		0.105	2.303	4.53e-05	B4GALT1,FN1,JUP,MMP14,PLEC,Ppp1r15a,SHH,SPP1,TGFBR2,VIM	CEBPB,EGR1,ESR1,ETV4,SMAD4,SP1,TP53
SB-431542		chemical reagent		-1.886		-0.05	-1.672	4.7e-05	ATP1A2,BGN,C5AR1,Ccl2,Ccl7,CD14,CD44,CXCL13,FN1,FOLR2,GFAP,GJA1,IGF1,MAFB,S1PR3,SPP1,TGFB1,TGFBR1,TGIF1	AR,Ap1,CG,EGR1,ESR1,ESR2,JUN,MYC,NFKB1,NFKBIA,NFkB (complex),P38 MAPK,PGR,PPARG,SB-431542,SP1,SP3,STAT3,TP53,VEGFA,beta-estradiol,progesterone
peptidoglycan		chemical - endogenous non-mammalian	Activated	2.76		0.125	2.243	4.7e-05	BCL2A1,Ccl2,CCL3L3,CCL4,CD200,CD86,CXCL16,FAS,HMOX1,IL16,IRF1,ITGB2,MYD88,NLRP3,TLR2,TLR4,TLR5,TLR7,YBX1	Ap1,HIF1A,IL10,IL12 (complex),JUN,NFKB1,NFKBIA,NFkB (complex),RELA,STAT1,STAT3,TLR2,TNF,peptidoglycan
BCL6	1.003	transcription regulator		0.013		-0.048	0.225	4.84e-05	BCL2A1,BCL3,BLNK,Ccl2,CCL3L3,CCL4,Ccl6,Ccl7,CD44,CLEC10A,CSF1,EPB41L2,FAS,FCGRT,GOLM1,IL21R,IL6R,IRF8,LITAF,MAF,MITF,MRC1,NFATC1,PIK3CG,SOCS3,SYK,TGFB1,UBA7,XBP1	BCL6,EGR1,IL10,IL4,JUN,NFKB1,NFKBIA,NFkB (complex),P38 MAPK,RELA,SP1,STAT1,STAT3,STAT6,prostaglandin E2
APOA1	-1.121	transporter	Inhibited	-2.032		-0.048	-1.87	4.91e-05	ABCA1,APOE,ATF3,Ccl2,CYBB,ITGAM,KLF2,MYD88,SREBF1,TGFB1,TLR2,TLR4	ABCA1,APOA1,HDL,IL6,JUN,NFKB1,NFKBIA,NFkB (complex),Nr1h,RELA,SP1,SREBF1,SREBF2,STAT1,STAT3,TNF,cholesterol
Alpha catenin		group	Inhibited	-3.806		-0.152	-3.136	5.03e-05	ADAMTS1,BCL3,BGN,COL5A2,CTSB,GAP43,IGF1,IRF1,ITGA5,ITGAM,LYN,MMP12,MMP19,PLAU,RHOC,SOCS3,TIMP1,TNFAIP2,VIM,WIPF1	Alpha catenin,HIF1A,JUN,NFKB1,NFKBIA,NFkB (complex),RELA,STAT3
staurosporine		chemical - kinase inhibitor	Inhibited	-2.885		-0.029	-2.783	5.03e-05	ABCB1,CCL4,Ccl6,CD53,CPNE3,CREG1,FAS,FCGR2A,HMOX1,IGF1,IGFBP5,ITGB2,LILRB4,NCF1,NQO1,PLAU,PRDX1,SMAD3,STAT4,TK1	AKT1,Ap1,CTNNB1,EGR1,EP300,ETS1,HDAC1,HIF1A,JUN,Jnk,NFKB1,NFKBIA,NFkB (complex),RELA,RNA polymerase II,STAT3,TNF,TP53,VDR,staurosporine
PI3K (family)		group		1.954		0.076	1.632	5.34e-05	ABCA1,ABCG1,AKR1B10,Cdkn1c,CTSD,FASN,HK1,HMOX1,ITGA6,ITGB1,KLF2,MMP12,NFE2L2,NQO1,PTGS1,RIPK3,SHH,SIAH2,SREBF1	AKT1,Akt,CEBPB,CTNNB1,EGR1,FOXO1,JUN,NFKB1,NFKBIA,NFkB (complex),NR1I2,PI3K (family),PPARA,PPARG,PPARGC1A,RELA,SIRT1,SREBF1,STAT3,TNF,TP53
ATF4	-1.031	transcription regulator		0.521		0.132	-0.08	5.35e-05	AARS1,ABCA1,ATF3,BCAT1,CARS1,CPT1A,FASN,FN1,GARS,GDF15,HERPUD1,IGFBP5,LGALS3,MGST1,MITF,NARS,NR1H3,OSMR,PMP22,PSAT1,SLC1A5,SLC7A11,SREBF1,SST	ATF4,BACH1,FOS,Ins1,NFE2L2,NFKB1,NFkB (complex),PPARA,PPARG,RELA,RXRA,SREBF1
captopril		chemical drug		1.841		0.036	1.704	5.39e-05	ANXA1,BGN,CD44,CLU,CP,FCGR2A,HMOX1,LGALS3,MRC1,MYO6,POSTN,SPP1,TGFB1,TIMP1,Tpm1	AGT,AGTR1,APP,Ap1,CTNNB1,EGR1,ERK1/2,HIF1A,JUN,MMP9,NFKB1,NFkB (complex),NOTCH1,RELA,STAT1,STAT3,TP53,captopril
IL1A	1.78	cytokine	Activated	4.585		0.107	4.004	5.46e-05	ADAMTS1,ATF3,BCL3,Ccl2,CCL4,CD44,CD86,CSF1,F2RL3,FAM89B,FAS,FGFR1,HMOX1,IFNGR1,IGF1,IGFBP5,IRAK1,IRF1,ITGA5,ITGB1,JAM2,KITLG,MMP12,MMP14,PDGFA,PLAU,SPP1,TGFB1,TK1,TLR2,WNT5A	EGR1,HIF1A,IL1A,IL6,JUN,NFKB1,NFKBIA,NFkB (complex),RELA,SP1,STAT3,TNF,prostaglandin E2
ZNF106	1.012	other		-0.302		-0.021	-0.23	5.54e-05	GPNMB,HSPB1,IFITM3,LGALS3,PMP22,PRDX2,RTN4,SLC11A1,SSPN,TSPO,VPS35
5-O-mycolyl-beta-araf-(1->2)-5-O-mycolyl-alpha-araf-(1->1')-glycerol		chemical - endogenous non-mammalian	Activated	3		0.131	2.475	5.63e-05	ATF3,BCL2A1,BCL3,CCL3L3,CCL4,CD1D,CD44,CMKLR1,CX3CR1,FABP4,NFKB2,PLA2G7,SDC4,SLC7A11,SOCS3,STAT4	5-O-mycolyl-beta-araf-(1->2)-5-O-mycolyl-alpha-araf-(1->1')-glycerol,EGR1,IL1B,JUN,NFKB1,NFKBIA,NFkB (complex),RELA,STAT3,TNF
PLAU	3.816	peptidase	Activated	2.213		0.067	1.965	5.83e-05	ABCG1,C5AR1,Ccl2,FCGR1A,FN1,GDF15,GJA1,IGF1,MMP12,PIK3CG,PIM3,PLAU,SLFN13,VIM	Ap1,CEBPB,EGR1,ESR1,HIF1A,JUN,MYC,NFKB1,NFKBIA,NFkB (complex),PLAU,PLAUR,RELA,SMAD4,SP1,STAT1,STAT3,TGFB1,TP53,VEGFA
SPDEF	-1.153	transcription regulator	Inhibited	-3.555		-0.102	-3.193	5.83e-05	COL16A1,COL4A1,COL4A2,COL5A2,FGFR1,ITGA5,ITGA6,LAMB2,PLAU,SMAD3,TGFB1,VIM,WNT5A,ZEB1	CTNNB1,FN1,HDAC1,JUN,NFATC2,NFKBIA,NFkB (complex),RELA,RUNX2,SP1,SPDEF,STAT3,Vegf
FDFT1	-1.098	enzyme	Activated	2.646		0.052	2.507	5.88e-05	ABCA1,FASN,FDPS,LRP1,NR1H3,SQLE,SREBF1	Ap1,FDFT1,JUN,LDL,NFkB (complex),SP1,STAT1
DNMT3A	1.018	enzyme		0.655		-0.021	0.749	6e-05	ADCY7,AGTR2,BLNK,CASP6,CSF1R,CYBB,EDNRA,FCER1G,GRB2,IRF5,MAPK13,PLA2G7,PLD4,PRKCI,PTGS1,PTPRC,RRAS2,SDC4,SHC1,SOCS3,SPP1,ST14,TGFB1	DNMT3A,EP300,IFNG,IGF2,JUN,MYOD1,NFKB1,NFKBIA,NFkB (complex),PPARGC1A,RELA,RXRA,SMARCA4,STAT1,STAT3,estrogen receptor
RTN4	-1.087	other		1.195		0.026	1.126	6.03e-05	ACTR1A,GAP43,GFAP,GNB2,INA,LAP3,NQO1,RAB3D,RTN4,Tpm1,YWHAB,YWHAQ	APP,BCL2L1,EGR1,NFKBIA,NFkB (complex),RELA,RTN4,STAT1,STAT3,TP53
GNA15	1.365	enzyme						6.05e-05	CAV2,Ccl2,CDO1,CP,CYCS,DAB2,ELOVL2,GBP2,GLUL,HMOX1,LAMB2,LGALS3,MGST1,OLR1,PFN2,RGS2,TIMP1,VCAN,ZFP36L1	Ap1,CHUK,EGR1,GNA15,IKBKB,JUN,Jnk,NFKB1,NFKBIA,NFkB (complex),RELA,SMAD4,STAT1,STAT3,TP53,TP73
PTGES	-1.156	enzyme	Activated	2.236		0.07	2.079	6.08e-05	ANXA1,ANXA2,Ccl2,CDK5,CYBA,CYBB,ITGA6,ITGAL,ITGB4,LAMP2,NCF1,PPA1,VIM	PPARA,PPARG,PPARGC1A,PTGES,RXRA,SP1,SREBF1
TO-901317		chemical reagent		1.771		0.047	1.575	6.42e-05	ABCA1,ABCG1,ACLY,Acot1,ALAS1,APOE,Ccl2,CFH,COMT,CPT1A,CYP7B1,ELOVL6,FABP4,FASN,FDFT1,FDPS,FMO5,GSTP1,HK2,IGF1,ITGA6,LGALS3,NR1H3,PFKFB3,PFKL,PLTP,SMAD3,SREBF1,TGFB1,TIMP1,TLR4	FOXO3,N-cor,NFkB (complex),NR1H2,NR1H3,Nr1h,PPARA,PPARG,PPARGC1A,RXRA,SP1,SREBF1,SREBF2,TO-901317,cholesterol
CYP51A1	-1.082	enzyme	Activated	2.449		-0.085	2.657	6.47e-05	DHCR24,MSMO1,NSDHL,RXRA,SQLE,TM7SF2
CG		complex		1.923		0.103	1.314	6.48e-05	ABCB1,ADAMTS1,AKR1B10,BCAT1,Ccl2,Ccl7,CEBPA,CLU,COL11A1,DBI,DDX25,EIF4E,FABP4,FAS,FGL2,GJA1,HK2,IGF1,ITGB1,MAF,MAPK3,MAPKAPK2,MCM10,MEGF10,MMP19,MVK,NPR1,NR2F6,PCED1A,PFKFB3,PLAU,PTGS1,RGS2,S100A6,SDC4,SPP1,SREBF1,TGFBR1,TIMP1,TMEM158,TSPAN13,VCAN	Ap1,CEBPB,CG,EGR1,ERK1/2,ESR1,ESR2,HDAC1,JUN,NFKB1,NFkB (complex),RNA polymerase II,SMAD4,SP1,SP3,STAT3,TP53,beta-estradiol,prostaglandin E2
LYN	1.305	kinase		-0.742		-0.056	-0.558	6.53e-05	BCL2A1,BCL3,C5AR1,Ccl2,CCL3L3,CCL4,Ccl7,CD22,CD86,CSF1,CYCS,FCGR2B,MITF,NFKB2,SOCS3,STAT5A	EGR1,Fcer1,IL1B,Ige,JUN,LYN,NFATC2,NFKB1,NFKBIA,NFkB (complex),RELA,STAT3,TNF
homocysteine		chemical - endogenous mammalian		0.494		0.073	0.224	6.53e-05	ANXA2,ATF3,Ccl2,CLU,FDPS,HERPUD1,HMOX1,IDI1,ITGAM,OLR1,PRDX1,PRDX2,SOCS3,SREBF1,TIMP1,XBP1	Ap1,D-glucose,FOS,JUN,JUND,MYC,NFKB1,NFKBIA,NFkB (complex),Nr1h,PI3K (complex),PPARG,RELA,SP1,SREBF1,SREBF2,STAT3,TP53,cholesterol,homocysteine
maslinic acid		chemical - endogenous non-mammalian		0		-0.128	0.315	6.53e-05	ADAM17,CD44,CDO1,GRB2,IRAK1,MSN,PLCB2,PPM1G,PRKCI,SHC1,SLC1A3,SORBS1,TGFB1,TGFBR1,TLN1,WNT5A	JUN,NFKB1,NFkB (complex),P38 MAPK,SP1,STAT3,maslinic acid
SP3	1.018	transcription regulator		0.637		0.081	0.361	6.81e-05	ABCA1,ABCB1,ADH5,AEBP1,ATF3,BMF,Ccl2,CEBPA,CYP51A1,CYP7B1,DHFR,DNM1,FAS,FGF10,GDF15,IGF1,JAM2,MAOB,PLAU,PTGS1,RASGRP2,SLC2A3,SREBF1,TGFBR1,TGFBR2,TIMP1,TLR2,TSPO,VIM	Ap1,CTNNB1,E2F1,ESR1,HDAC1,HIF1A,JUN,NFkB (complex),RAS,RELA,RNA polymerase II,SMAD4,SP1,SP3,STAT3,TGFB1,TP53
Collagen(s)		complex		0.431		0.049	0.295	6.93e-05	BCL3,C3AR1,C5AR1,CD63,CD68,FN1,HERPUD1,ITGAM,LAMP1,LAMP2,PSAT1	Collagen(s),NFKB1,NFkB (complex),RELA,SMAD4,STAT1,STAT3
KDR	1.068	kinase		0.956		0.111	0.666	6.93e-05	ANXA2,BTK,Ccl2,FABP4,HMOX1,INPP5D,MMP14,NOTCH1,SFRP1,TAL1,XBP1	Akt,Ap1,CEBPB,CTNNB1,ERK,HDAC1,JUN,KDR,MYC,NFATC2,NFKB1,NFKBIA,NFkB (complex),PI3K (complex),RELA,STAT3,TP53,VEGFA,Vegf
dimethylnitrosamine		chemical toxicant		-0.177		0.109	-0.532	6.93e-05	COL4A1,HMOX1,IGFBP5,MAPK3,NFE2L2,NQO1,PRKCH,RAB13,TGFB1,TIMP1,VIM	EGR1,F2,FOS,HIF1A,JUN,NFKB1,NFKBIA,NFkB (complex),RELA,SMAD4,STAT3,TGFB1,TNF,dimethylnitrosamine
UCP1	1.843	transporter		-1.133		0.027	-1.263	7.23e-05	AARS1,ADGRE1,ALAS1,AMD1,BZW2,CAPN3,CD68,CDKN2AIPNL,EML1,ENHO,ERN1,FASN,GARS,GDF15,GOLM1,GOT1,KLHL8,PSAT1,SPI1,SYNM,TGFB1,TLR3,TLR7,UCP2	ADIPOQ,IL6,JUN,NFKB1,NFkB (complex),PPARA,PPARGC1A,RELA,STAT3,UCP1
RAF1	-1.013	kinase		1.069		0.138	0.354	7.41e-05	ACAT2,ACOT7,AMD1,ANXA1,CD37,CD44,CTSH,EMP3,FAS,GRN,HPCAL1,HSPB1,ITGAM,ITGB1,ITGB4,MAOB,MKI67,NOP56,NQO1,OSMR,PLAU,PLEC,RAN,RPS2,RRM2,SQLE,TIMP1,TOMM40,Tpm1	Ap1,FOS,HRAS,JUN,JUND,MAP2K1,MYC,NFKB1,NFKBIA,NFkB (complex),NR4A1,RAF1,RELA,SNAI1,SP1,STAT3,TP53,VIM
SOX11	-1.107	transcription regulator	Inhibited	-3.032		0.074	-3.325	7.47e-05	ADAM9,ADSS2,BMPR1A,CASP6,CD86,CD9,FAS,IFIH1,ITGB1,MSI2,NIPSNAP1,PDGFA,SKAP2,SMAD3,TGFBR1,TP53INP1,TUBB3
SOX4		transcription regulator		1.245		0.098	0.758	8.1e-05	Acot1,ACY3,ADGRE5,APBB1,CD1D,CD53,EVI2A,FCER1G,FGF13,FN1,GLDC,GPR183,IFI30,Ifitm1,IGF1,MAGED1,SEL1L3,SNX10,SPI1,ST6GAL1,TMEM176B,TNFRSF19,TUBB2B,UCHL1,VIM,ZCCHC18
mir-8		microrna		-1.653		-0.104	-1.198	8.25e-05	ADAMTS1,ATF3,DUSP26,Fhod1,FN1,HDAC3,HMOX1,ITGB1,KCNK1,KITLG,LRP1,PKD1,RNF2,SLC25A3,STAT4,STAT5A,TGFBR1,VIM,XBP1,YWHAB,ZEB1,ZFP36	Akt,CEBPB,CTNNB1,ETS1,HDAC1,JUN,MYC,NFkB (complex),RELA,RUNX2,SNAI1,SP1,STAT3,TP53,TP63,TP73,YAP1,mir-8
MYBL2	1.068	transcription regulator		1.471		0.096	1.261	8.6e-05	CASP6,CBX4,CEBPA,CLTA,CLU,IGFBP5,ITGB1,SLC1A5,SLC25A3,TFEC,UBE2C
NCOR-LXR-Oxysterol-RXR-9 cis RA		complex	Activated	2.157		0.119	1.822	8.71e-05	ABCA1,ABCG1,APOE,CYP51A1,FASN,FDFT1,PLTP,SREBF1
PCYT1A	1.013	enzyme	Activated	2.137		0.119	1.804	8.71e-05	ABCA1,AXL,Ccl2,FGFR1,GSN,MAPKAPK2,RUNX3,TUBB3	APOA1,Ap1,ERK,JUN,MYC,NFkB (complex),PCYT1A,RELA,SREBF1,STAT3
GH1		growth factor		1.596		0.028	1.48	8.72e-05	ATF3,CEBPA,CLU,DBI,DECR1,FASN,FN1,IGF1,JUP,LOC299282,MGST1,PRDX1,SOCS3,SPP1,SREBF1,TNFRSF1A,UBA7,VIM,ZFP36	Ap1,BCL6,EGR1,ESR1,ESR2,FOS,GH1,Growth hormone,ID2,IGF1,JUN,JUND,NFE2L2,NFkB (complex),NR3C1,PPARG,RAS,RELA,SP1,STAT1,STAT3,STAT5A,TP53
ETS1	-1.004	transcription regulator	Activated	3.904		0.111	3.431	8.75e-05	ABCB1,ARPC2,Ccl2,CD14,CD44,CSF1R,FCGR2A,FLI1,FN1,GSK3A,HCST,HMOX1,HSPB8,IGF2BP3,ITGB2,MSR1,NCF1,NPR1,NQO1,PF4,PLAU,RUNX3,SPI1,SPP1,SZRD1,TBXAS1,TGFBR2,WAS,ZEB1	CREBBP,CTNNB1,E2F1,EP300,ETS1,FN1,HDAC1,HIF1A,IL10,MYC,NFKB1,NFKBIA,NFkB (complex),PPARG,RELA,SP1,SP3,STAT1,STAT3,TP53,TP63,TP73
methylselenic acid		chemical reagent	Activated	2		-0.046	2.091	8.75e-05	ADAMTS1,ATF3,B4GALT1,BCL2A1,BLVRB,CD44,CDK5,CENPF,CLU,DHCR24,DHFR,FN1,FOXM1,GDF15,IGF1,ING1,IRF1,ITGB4,MAPK3,MKI67,NMI,NQO1,PPP5C,RAB31,RABAC1,RHOQ,RRM2,SAT1,ST7,TLR2,WASF1,ZNF217	Akt,CCND1,CEBPB,E2F1,ESR1,ESR2,HDAC1,JUN,NFKB1,NFKBIA,NFkB (complex),RELA,RNA polymerase II,SP1,STAT3,TP53,beta-estradiol,methylselenic acid
CSNK2A1	-1.006	kinase		1.89		0.041	1.78	8.81e-05	FN1,GNAL,ITGB4,JUP,KLF2,VIM,ZFP36	CSNK2A1,CTNNB1,HIF1A,JUN,NFKB1,NFKBIA,NFkB (complex),P38 MAPK,RELA,SP1,STAT3
cuprizone		chemical toxicant	Activated	2.596		0.087	2.37	8.81e-05	Ccl2,CCL3L3,CCL4,Ccl7,GFAP,IGF1,SOCS3
Growth hormone		group		1.254		0.065	0.97	8.81e-05	ANGPTL4,APLP1,APOE,CEBPA,CLU,COMT,DDR1,DECR1,FABP4,FASN,FDPS,FN1,GDF15,GFAP,GSTP1,Hba-a2/Hba1,IGF1,IGFBP5,IRF1,LOC299282,NR2F6,PFKFB3,PRKAG2,S100B,SOCS3,SPP1,SST,STAT5A,TGFBR2,YWHAZ	Ap1,BCL6,CEBPA,CEBPB,EGR1,FOS,GH1,Growth hormone,ID2,IGF1,Ins1,NFkB (complex),NR3C1,PPARA,PPARG,PPARGC1A,RELA,RXRA,SP1,SREBF1,STAT1,STAT3,STAT5A,TP53
MAP3K1	-1.002	kinase	Activated	2.898		0.113	2.512	8.94e-05	ATF3,COL4A1,FAS,HMOX1,HSPB1,LOXL3,MAOB,PLAU,PRDX1,RGS7,TGFB1,TIMP1	Ap1,ESR1,FOS,JUN,JUND,MAP2K7,MAP3K1,MAPK14,NFATC2,NFKB1,NFKBIA,NFkB (complex),RELA,SP1,STAT3
TEAD		group	Activated	2		0.157	1.686	9.12e-05	CAV2,CD44,FN1,FOXM1,POSTN
bee venom		chemical - endogenous non-mammalian		-0.689		0.05	-0.831	9.75e-05	Ccl2,Ccl7,CYBB,FYB1,HSPB1,IRF1,ITGA5,KLF2,LCP2,MKI67,MSN,NLRP3,RGS2,SLC7A11,Slfn2,SOCS3,TNFAIP2	HIF1A,JUN,NFKB1,NFKBIA,NFkB (complex),RELA,STAT3,TP53,bee venom
CCND1	-1.013	transcription regulator		1.021		0.023	0.904	0.000102	AHNAK,Bmyc,CD44,CENPF,COL27A1,COL5A2,CPNE3,CTNNA2,CTNNBIP1,DHCR24,DYNC1LI1,EPS8,ERBIN,FGFR1,FOXM1,GAS2L3,HIST1H4H,HSPB1,HSPB8,JPT1,KIF20A,LAMB2,MCM10,MYO7A,NOTCH1,PDLIM4,PTPRC,RAB3B,RGS2,RRM2,SLC9B2,SPP1,STOM,STXBP1,TGFBR2,TM7SF2,TP53INP1,TUBB,UHRF1	Akt,CCND1,CDKN1A,CEBPB,CTNNB1,E2F1,ESR1,ESR2,HDAC1,JUN,MYC,RARA,RELA,RNA polymerase II,SIRT1,SMARCA4,SP1,SP3,STAT3,TP53
JAK2	-1.009	kinase	Activated	3.261		0.132	2.83	0.000102	BLNK,Ccl2,CYBB,FCGR2B,Fhod1,GBP2,GFAP,Ifitm1,IRF1,LAT2,LYN,MYL12A,NDN,OSMR,PSMB9,SDC4,SLAMF9,SLC11A1,SLC1A3,SOCS3,TAP1,TP53INP1	IRF3,IRF8,JAK1,JAK2,JUN,NFKB1,NFKBIA,NFkB (complex),OSMR,RELA,SMAD4,STAT1,STAT3,STAT4,STAT6
CST5	1	other		-0.343		-0.076	0.102	0.000105	ACAT2,ADRM1,ADSL,AHNAK,ANXA2,CD44,CHD2,COL12A1,COPS8,CTSB,DECR1,EIF2B2,EMP3,EXOC3,ITPRID2,JMJD1C,MAPK13,MSN,MVP,MYO10,NIFK,PRDX1,PRDX2,REEP5,RRP1,RRP15,RTN3,SLC1A3,SLC7A11,TGIF1,TOMM40,VCAN,VDAC2,VIM
Brd4		kinase	Activated	3.162		0.157	2.666	0.000106	COL4A1,COL4A2,COL5A2,EDNRB,LGALS3,PLAU,PTBP1,SPTA1,TIMP1,TLR4,TLR8
BNIP3L	-1.038	other		1.155		-0.041	1.296	0.000108	BLNK,Ccl2,CD22,CENPF,GSN,IL16,NFKB2,PDGFRB,RRM2,SFRP1,SYK,TGFB1	BNIP3L,HIF1A,NFKB1,NFKBIA,NFkB (complex),RELA,STAT3,TP53
Ccl2	7.018	cytokine	Activated	2.191		0.084	1.916	0.000108	Ccl2,CCL3L3,CCL4,Ccl7,CD14,CFD,CSF1,CTSB,FABP4,IGF1,SDC4,TLR4	CCR2,Ccl2,EGR1,IFNG,IL10,IL1B,JUN,NFKB1,NFKBIA,NFkB (complex),RELA,STAT1,STAT3,TNF
platelet activating factor		chemical - endogenous mammalian	Activated	2.469		0.11	2.099	0.000108	FN1,ITGAM,ITGB2,MMP14,MMP8,PAFAH1B2,PLA2G7,PLAU,PTAFR,SOCS3,TIMP1,VIM	Ap1,EGR1,ERK,JUN,Jnk,MYC,NFKB1,NFKBIA,NFkB (complex),P38 MAPK,RELA,SMAD4,SP1,STAT1,STAT3,platelet activating factor
EDN1	-1.167	cytokine	Activated	3.945		0.125	3.372	0.000109	ANXA1,ANXA4,BCL2A1,COL4A1,CYBB,EDNRA,EDNRB,FN1,GJA1,GRN,ITGA5,ITGAM,ITGB1,ITGB1BP2,MITF,MSN,MYO9B,NCF1,OLR1,PDGFA,PLAU,PLOD1,PTGS1,SOCS3,TIMP1,VCAN,VIM	EDN1,EGR1,HIF1A,HRAS,JUN,NFKB1,NFKBIA,NFkB (complex),P38 MAPK,RELA,SMAD4,SP1,STAT3,TGFB1,TNF,TP53,prostaglandin E2
cholecalciferol		chemical - endogenous mammalian	Activated	2.86		0.086	2.505	0.00011	ADGRG1,ANXA2,CD14,CD300A,CD86,CEBPA,CSF1,IGF1,ITGAM,ITGAX,ITGB2,LRRC25,MYO6,PDGFRB,PLD4,RUNX3,SPP1,TGFB1,TGFBR2	Ap1,CCL2,CEBPA,CEBPB,EGR1,ESR1,HDAC1,IL12 (complex),JUN,NFKB1,NFKBIA,NFkB (complex),PPARG,RELA,SMAD4,SP1,SPI1,STAT1,STAT3,TNFSF11,TP53,cholecalciferol
mir-155	1.525	microrna		-1.025		-0.083	-0.675	0.00011	ANXA2,CD68,CEBPA,DNAJA2,DYNC1I1,HK2,HMOX1,INPP5D,IRAK3,IRF8,MAF,MYD88,SDCBP,SOCS3,SPI1,TNPO3,TP53INP1,TRIM32,YWHAZ	IL10,IL6,IRF3,JUN,NFATC2,NFKB1,NFKBIA,NFkB (complex),RELA,STAT1,STAT3,STAT5a/b,TLR4,TNF,mir-155
clofibrate		chemical drug		1.996		0.077	1.684	0.000111	ABCA1,ABCC3,ACADL,ACADVL,Acot1,CPT1A,DECR1,FAS,GSTP1,HMOX1,NQO1,NR1H3,RTN4,SLC27A1,SLCO2B1,SREBF1,UCP2	ACOX1,Ap1,ESR1,ESR2,JUN,LDL,N-cor,NFkB (complex),NR1H3,PPARA,PPARG,RXRA,SP1,SREBF1,STAT1,TP53,beta-estradiol,clofibrate,oleic acid
IKBKG	1.063	kinase	Activated	4.121		0.113	3.616	0.000114	AEBP1,AMPD3,Ccl2,CLU,CP,CSF1,CTSB,CTSZ,CYP7B1,GBP2,GRN,HK2,NAGLU,NFKB2,NID1,NOCT,SFRP1,Slfn2,SOCS3,TMEM176B,TNFAIP2	CHUK,IKBKB,IKBKG,JUN,NFKB1,NFKBIA,NFkB (complex),RELA,STAT3,TNF,TP53,TP73
MAPK14	1.036	kinase	Activated	3.337		0.09	2.891	0.000116	ABCA1,ACP5,Ccl2,Ccl7,CD86,CYP51A1,DAB2,FAS,FASN,FDPS,FN1,GJA1,HMOX1,KITLG,MAOB,NFATC1,PLAU,PRDX1,SHC1,Slfn2,SOCS3,SREBF1,TGFB1,TIMP1,Tpm1,ZFP36	Ap1,CEBPB,EGR1,ESR1,FOS,JUN,JUND,Jnk,MAPK14,NFKB1,NFkB (complex),P38 MAPK,RELA,SMAD4,SP1,STAT1,STAT3,TP53
androgen		chemical drug		-1.145		-0.014	-1.096	0.000117	CD44,COL12A1,COL4A2,CTSB,CTSZ,CX3CR1,CXCL13,DHCR24,ETV3,FES,FGF10,GJA1,GSN,IGF1,IGFBP5,ITGAM,NTRK2,PF4,PSCA,PTPRC,SDC4,SMAD3,WNT5A,YBX1	AR,ESR1,ESR2,NFKB1,NFkB (complex),NR3C1,RELA,SMAD4,SP1,STAT1,STAT3,TP53,androgen
mir-183		microrna		-0.329		-0.121	-0.003	0.000119	FN1,ITGB1,JUP,LRP1,SLC39A1,SLC39A3,VIM,ZEB1	JUN,Laminin (complex),RELA,RUNX2,mir-183
ENG	1.082	transmembrane receptor		0.679		0.04	0.57	0.00012	FN1,ITGA5,ITGA6,MMP19,PAK1,PLAU,RAC2,TGFB1,TGFBR1,TGFBR2	AR,CTNNB1,ENG,FN1,FOXO3,HIF1A,ITGA5,ITGB1,JUN,NFKBIA,NFkB (complex),RELA,SMAD4,SP1,STAT3,TGFB1,TGFBR2
EPAS1	1.031	transcription regulator	Activated	2.278		0.12	1.752	0.000121	ACLY,ACP5,ANGPTL4,AXL,C1QA,CEBPA,CYP51A1,DTX1,FABP4,FASN,FMO5,FN1,GJA1,GLB1,GPX1,HMGCS1,IGFBP5,MMP14,MYO7A,NOTCH1,NRARP,PELP1,PFKFB3,PLIN2,PTPRZ1,SLC2A3,SLC40A1,SREBF1,TGFBR2	AR,CREBBP,CTNNB1,EGFR,EP300,EPAS1,HDAC1,HIF1A,JUN,NFKBIA,NFkB (complex),NR1H3,PPARA,PPARD,PPARG,RUNX2,SP1,SREBF1,STAT3,TEAD,TP53,WWTR1,YAP1,fatty acid
IAPP	-1.195	other						0.000128	CYP51A1,FDFT1,HMGCS1,IDI1,MSMO1,MVD,TK1	FOS,IAPP,Ins1,PPARA,PPARG,RXRA,SREBF1
mir-96		microrna		1.567		-0.079	1.772	0.000128	FN1,GRB2,JUP,SLC39A1,SLC39A3,VIM,ZEB1
ERK		group	Activated	3.034		0.1	2.504	0.000129	ABCA1,ACP5,ARPC2,AXL,BGN,BMF,Ccl2,CCL4,Ccl7,CD1D,CKS2,CLU,FABP4,FAS,FN1,GDF15,GOT1,HMOX1,ITGAM,ITGB2,MAFB,MMP14,NFE2L2,PLAU,POSTN,RAB7B,SOST,TIMP1,VCAN,ZFP36,ZFP36L1	Ap1,ERK,ERK1/2,FOS,JUN,JUND,NFKB1,NFKBIA,NFkB (complex),RELA,SMAD4,STAT1,STAT3,TNF
IRF7	1.125	transcription regulator	Activated	3.724		0.157	2.962	0.00014	ATP5F1A,Ccl2,DNAJA1,FCGR1A,GBP5,IFIH1,IFITM3,Igtp,IRF1,IRF5,IRF8,Irgm1,ITGAM,ITGAX,NMI,PARP14,PSMB9,TAP1,TDRD7,TLR4,TLR8,TOR1B,TRIM5,UBA7	IFN alpha/beta,IFNA2,IFNB1,IRF3,IRF7,Interferon alpha,NFKB1,NFKBIA,NFkB (complex),RELA,STAT1,STAT3,STAT6
PTH	1.834	other	Activated	2.583		0.1	2.151	0.00014	ADAMTS1,AHNAK,CARD14,Ccl2,CSF1,CYBA,FN1,GJA1,IGF1,IGFBP5,IL6R,LIMA1,PDGFA,PLAU,POSTN,RGS2,SDC4,SMAD3,SOCS3,SOST,SPP1,ST14,TGFB1,TJP2	Ap1,EGR1,IL6,JUN,Jnk,NFKB1,NFkB (complex),NR3C1,NR3C2,P38 MAPK,PPARGC1A,PTH,RELA,SP1,SPP1,STAT3,aldosterone
pioglitazone		chemical drug		1.07		0.014	1.005	0.00014	ABCA1,ABCG1,ANGPTL4,APOE,Ccl2,CD86,CFD,CMKLR1,FABP4,FN1,GFAP,HMOX1,ITGAM,NCF1,PFKL,PLIN2,PTGS1,SLC27A1,SOST,SREBF1,TGFB1,TNFRSF1A,UCP2,XBP1	ADIPOQ,BACH1,FOXO1,Insulin,NFE2L2,NFKB1,NFkB (complex),PPARA,PPARG,PPARGC1A,RELA,RXRA,SP1,SREBF1,STAT3,palmitic acid,pioglitazone
CAMP	1.14	other	Activated	2.975		0.089	2.628	0.000143	BMP1,C5AR1,Ccl2,CCL4,Ccl7,CD86,CSF1,CXCL13,ITGAM,ITGAX,ITGB2,MYD88,PDGFRB,TGFB1,TLR2,TLR4,TNFAIP2	CAMP,EGR1,IL10,IL12 (complex),IL1B,IRF3,JUN,NFKB1,NFKBIA,NFkB (complex),RELA,STAT1,STAT3,TLR9,TNF
Ap1		complex	Activated	2.804		0.143	2.402	0.000147	ATF3,BCL2A1,C3AR1,CCL3L3,CCL4,CD44,CLU,FABP4,FN1,GFAP,GSTP1,HMOX1,IGF1,KCNN4,MMP12,MSR1,NQO1,PLAU,Ppp1r15a,S100A4,TGFB1,TIMP1,TLR4	Ap1,CTNNB1,FOS,HDAC1,JUN,JUND,NFATC2,NFKB1,NFKBIA,NFkB (complex),PLAU,RELA,SMAD4,SP1,STAT1,STAT3,Vegf,cytokine
ANXA1	1.438	enzyme		-0.919		-0.052	-0.789	0.00015	ANXA1,ANXA2,ANXA4,CSF1,FARSA,ITGAM,ITGB2,PLAU,TIFA,TLR4	ANXA1,CXCL8,EGR1,IL1B,IL6,JUN,NFKB1,NFKBIA,NFkB (complex),RELA,STAT3,TNF
RCE1	-1.016	peptidase						0.00015	AEBP1,ATP5F1B,Ccl2,FBN1,GJA1,MGST1,PLIN2,POLM,REEP5,S100A13
ibuprofen		chemical drug		-0.24		-0.061	-0.081	0.00015	COL12A1,CYBB,EDNRB,GDF15,GFAP,ITGAM,PLIN2,PTGS1,PTPRC,RAC3	APP,EGR1,JUN,NFKB1,NFKBIA,NFkB (complex),RELA,SP1,SP3,STAT1,STAT3,TP53,aspirin,ibuprofen,prostaglandin E2
TFRC	-1.016	transporter	Inhibited	-2.324		-0.128	-1.829	0.000154	ADGRG1,ANXA2,ATF3,CD300A,FTL,HERPUD1,HK2,HMOX1,ITGAM,ITGB2,LRRC25,MMP12,PFKFB3,PLD4,XBP1
PAX5	-1.851	transcription regulator		-0.231		-0.011	-0.195	0.000155	BLNK,CD22,CNR2,CSF1R,CSF2RA,FN1,HK2,HK3,MSN,PFKL,SLC2A3,VIM
Ifn		group	Activated	2.681		0.108	2.246	0.000155	ADAMTS1,CD44,CD86,CFH,FAS,IFIH1,IFITM3,IGF1,IL10RA,IRF1,IRF8,NTRK2,PTAFR,SPP1,TAP1,TLR2,TLR3,TLR5,TLR7	IRF8,Ifn,Ifnar,JUN,NFKB1,NFKBIA,NFkB (complex),RELA,RNA polymerase II,SMAD4,SMARCA4,SP1,SP3,STAT1,STAT3,STAT6,TP53
Insulin		group		-0.271		0.045	-0.544	0.000158	ABCA1,ACLY,AEBP1,ANGPTL4,APOE,ATF3,ATP5MC1,BMPR1A,Ccl2,CCL4,CCT2,CCT6A,CCT7,CCT8,CEBPA,COL4A1,CYBB,CYCS,DBI,DNAJA2,ELOVL6,FABP4,FASN,FN1,FTL,GFAP,GSTP1,HMOX1,IGF1,MAOB,MDH2,NCF1,NPR1,NR1H3,P4HB,PDGFRB,PFKFB3,PLIN3,PPIA,SLC2A3,SLC2A5,SORBS1,SQLE,SREBF1,SRSF3,TCP1,TGFB1,TLR2,UCP2,XBP1	ADIPOQ,Ap1,D-glucose,Insulin,MYC,NFE2L2,NFKB1,NFkB (complex),PPARA,PPARG,PPARGC1A,RELA,RXRA,SP1,SREBF1,STAT1,STAT3,TP53,oleic acid,palmitic acid
BCAP31	1.003	transporter		-0.539		-0.111	-0.232	0.00016	ADGRE1,Ccl2,CCL3L3,CD81,CD9,ERN1,SREBF1,XBP1
DPP4	1.059	peptidase		0.274		0	0.274	0.00016	CD86,FABP4,LRP1,MMP14,PLAU,SREBF1,TGFB1,TIMP1	Ap1,CTNNB1,DPP4,ERK,ERK1/2,FGF2,FOS,Ins1,JUN,MYC,NFKB1,NFkB (complex),P38 MAPK,PPARA,PPARG,RXRA,SP1,SREBF1,STAT3
RORA	1.023	ligand-dependent nuclear receptor		1.648		0.091	1.309	0.000163	ABCA1,ACACB,APOE,ARSG,Ccl2,CCL3L3,CCL4,CYP7B1,DHCR24,ELOVL6,FASN,FDFT1,GOT1,GPX1,GSTP1,IGF1,MGST3,NOCT,NSDHL,NTRK2,PLIN2,SLC2A3,SOCS3,SREBF1,TLR3,UCP2	Ap1,CXCL3,EGR1,IL13,IL1B,IL4,IL6,JUN,NFKB1,NFKBIA,NFkB (complex),RELA,RORA,STAT1,STAT3,STAT6
ABCB4		transporter	Inhibited	-2.321		-0.147	-1.884	0.000164	Ccl2,COL4A1,LGALS3,NFKB2,PDGFA,PDGFRB,SPP1,TGFB1,TIMP1	ABCB4,JUN,NFkB (complex),RELA,SP1,TP53,doxorubicin
FHIT		enzyme		0.388		-0.129	0.773	0.000164	MMP14,RAB2A,RAB31,RABAC1,RABIF,RAN,RHOC,TMEM158,VIM
etoposide		chemical drug	Activated	2.361		0.074	1.982	0.000165	ABCB1,ABCG1,ADAM17,ATF3,BCL2A1,BCL2L14,CD86,CEBPA,CREG1,CTSD,CYCS,FAS,FASN,GDF15,HK1,HK2,IRF1,KCNK1,LIMA1,NFKB2,PEBP1,PFKL,RAN,SLC2A3,TK1,TNFRSF1A,UHRF1	AKT1,CTNNB1,EGR1,IL1B,IRF3,JUN,NFKB1,NFKBIA,NFkB (complex),P38 MAPK,RELA,SP1,STAT1,STAT3,TICAM1,TP53,etoposide
bucladesine		chemical toxicant	Activated	2.052		0.089	1.529	0.000169	ABCA1,ADAMTS1,AKR1B10,ANXA1,APOE,C3AR1,C5AR1,CAMK1G,CD14,CD44,CD86,CLU,CPT1A,DNM2,ELAVL4,FCGR2A,FGFR1,GAP43,GDF15,GFAP,GLUL,GSTP1,HMOX1,IGF1,IGFBP5,ITGB2,KCTD3,KITLG,MMP14,PLAU,PLIN3,PTGS1,RGS2,S100B,SMAD3,SOCS3,STOM,TGFB1,TIMP1,ZEB1	AGT,Ap1,ESR1,FOS,HIF1A,IL6,JUN,JUND,NFKB1,NFKBIA,NFkB (complex),RELA,STAT3,TNF,TP53,bucladesine
INSIG2	-1.061	other		1.314		-0.157	1.69	0.000169	ACLY,ELOVL6,FASN,FDFT1,FDPS,SREBF1	INSIG2,NFkB (complex),Nr1h,PPARGC1A,SP1,SREBF1,SREBF2,TP53,cholesterol
PURA	-1.046	transcription regulator		0.152		0.063	0.028	0.000169	CDK5,DHFR,GFAP,ITGAL,ITGAM,ITGAX
SLC2A1	1.082	transporter		-1.029		-0.01	-1.004	0.000169	DHRS9,FN1,HMOX1,NQO1,SLC1A5,SLC7A11	AR,Ap1,CREB1,D-glucose,FOS,JUN,MAPK14,MYC,NFATC2,NFkB (complex),PPARG,SLC2A1,SP1,STAT3,TP53,forskolin
JQ1		chemical reagent		-1.505		-0.128	-1.048	0.00017	BTK,Ccl2,CD4,DHCR24,FDFT1,GINS1,MKI67,MVD,NFKB2,NOTCH1,RRM2,RUNX3,TUBB	Akt,CEBPB,IL6,JQ1,JUN,NFKB1,NFkB (complex),RELA,STAT3,TP53
(5-(4-N-methyl-N(2-pyridyl)amino)ethoxy)benzyl thiazolidine-2,4-dione		chemical reagent	Activated	2.213		0.094	2.005	0.000173	CTSS,FABP4,ITGAM,MMP12,SLC27A1	(5-(4-N-methyl-N(2-pyridyl)amino)ethoxy)benzyl thiazolidine-2,4-dione,ADIPOQ,NFKB1,PPARA,PPARGC1A,RELA,STAT3
AEBP1	1.297	peptidase		-1.387		-0.031	-1.317	0.000173	ABCA1,ABCG1,APOE,Ccl2,NR1H3	AEBP1,Ap1,ERK1/2,IL6,JUN,NFKB1,NFKBIA,NFkB (complex),RELA,STAT3,TNF
EEF1A2	-1.109	translation regulator	Inhibited	-2.236		-0.126	-1.955	0.000173	CYBA,CYBB,ITGAL,ITGB2,NCF1
SPIB	1.145	transcription regulator	Activated	2.9		0.126	2.416	0.000177	APOE,ATF3,BLNK,BTK,CD200,CD300C,CD86,CLEC10A,Col17a1,GNA15,LILRB3,RNF20,SLAMF9,TENT5C,XBP1
CpG ODN 2395		chemical reagent	Activated	2.63		0.157	2.217	0.000182	Ccl2,CCL3L3,CCL4,CD14,CD86,FLI1,HMOX1	Ap1,CpG ODN 2395,ERK1/2,HIF1A,IKBKB,IRF3,JUN,NFKB1,NFKBIA,NFkB (complex),RELA,STAT3,TLR9,TP53
SPZ1	1	transcription regulator	Activated	2.054		0.142	1.685	0.000182	CD44,FN1,MAPK3,MKI67,VIM,WNT5A,ZEB1	NOTCH1,SPZ1,TP53,TWIST1
cytokine		group	Activated	3.582		0.124	3.037	0.000184	AGTR2,AQP4,BCL3,BMF,C5AR1,CD4,CD86,CLU,CSF1,FAS,GFAP,HMOX1,IRF1,ITGA6,MMP12,PLAU,S100A4,SOCS3,STAT5A,TIMP1,TLR2,TLR4	Ap1,ESR1,JUN,NFKB1,NFKBIA,NFkB (complex),RELA,SMAD4,STAT1,STAT3,TP53,cytokine,hyaluronic acid
NAMPT	-1.011	cytokine	Activated	2.217		0.079	1.984	0.000187	ATXN10,AXL,FN1,IL16,ITGB1,MITF,PDGFRB,TGFB1,WNT5A,ZEB1	CTNNB1,EGR1,HDAC1,JUN,NAMPT,NCF1,NFATC2,NFKB1,NFKBIA,NFkB (complex),RELA,SMAD4,SP1,STAT1,STAT3,TP53,Vegf,prostaglandin E2
chloropromazine		chemical drug						0.000187	ACAT2,FDFT1,FDPS,HMGCS1,IDI1,MSMO1,MVK,SLC2A3,SQLE,TMEM140
TCF7L2	-1.212	transcription regulator	Activated	2.253		0.138	1.417	0.000187	ACADL,ACY3,ADD1,ADGRG1,ANKRD13A,ANXA1,APLP1,CD4,CSRP1,CYP51A1,DHCR24,ENPP4,ERBIN,EVI2A,EVI2B,GAB1,GJC2,GLUL,GSN,LAMP1,MOG,MYO6,NKAIN1,NPC2,OTUD7B,PIM3,PKD1,RAB31,RASGEF1B,REEP3,SH3GL3,SORBS3,SPP1,STK39,TGIF1,TMEM123,TMEM163,TMEM63A
SIRT1		transcription regulator		-0.451		-0.059	-0.086	0.000189	ABCA1,ABCB1,ABCG1,AGTRAP,ANXA4,ATXN10,Ccl2,CELA1,CPT1A,CYCS,FABP4,FAS,FASN,FGF10,FGFR1,FN1,HCK,HK2,HMOX1,IDH2,IFITM3,IGF1,Igtp,Irgm1,KLF2,LAPTM5,LGALS3,MGAT1,MVK,NTRK2,PARP14,PRDM16,PRKCI,PSMB9,SLC7A11,Slfn2,SOCS3,SOST,SREBF1,TAL1,TAP1,UBA7,UCP2,ZEB1	Akt,Ap1,CEBPB,EGR1,IFNG,IGF1,JUN,NFKB1,NFkB (complex),PPARA,PPARG,PPARGC1A,RELA,RXRA,SIRT1,SMAD4,SP1,SREBF1,STAT1,STAT3,TP53
CD28	1.026	transmembrane receptor		1.146		0.098	0.544	0.00019	ANXA1,ATM,ATP5F1C,BCL2A1,C2,CASP6,CCL4,CD86,CENPF,CXCL13,CYCS,EIF4E,FCER1G,FDPS,FYB1,GBP2,HK2,IFNGR1,IGFBP5,IL10RA,IL21R,IRF1,IRF8,ITGAL,KLF2,LCP1,LSP1,MAF,MSR1,NFATC1,NFKB2,PPA1,PRMT5,RAB2A,RHOC,SHH,SOCS3,STOM,SUSD6,TNFSF18	BCL6,CD28,CD3,IL2,IL4,JUN,NFATC2,NFKB1,NFKBIA,NFkB (complex),RELA,SP1,STAT1,STAT3,STAT5a/b,STAT6,TCR,TNF
HSPA5	-1.045	enzyme		0.437		0.046	0.289	0.000192	ACADVL,ACLY,CLU,CPT1A,ERN1,FASN,IDI1,NQO1,P4HB,SREBF1,XBP1	CTNNB1,FOXO1,HSPA5,Insulin,LDLR,PPARA,PPARG,RETN,SP1,SREBF1,STAT3
NR3C2	-1.025	ligand-dependent nuclear receptor	Activated	2.079		0.037	1.941	0.000193	ADAMTS1,APOE,AQP4,ARPC2,BCL2A1,Ccl2,CCL3L3,CNN3,Fcrls,FKBP4,FN1,GPX1,HMOX2,IGF1,PDHB,PLIN4,RGS2,ST3GAL3,TGFB1,TUBB3	AR,ESR1,ESR2,HIF1A,JUN,NFKB1,NFKBIA,NFkB (complex),NR3C1,NR3C2,PGR,PPARG,PPARGC1A,RELA,SP1,STAT1,STAT3,STAT5A,aldosterone,dexamethasone,progesterone
miR-155-5p (miRNAs w/seed UAAUGCU)		mature microrna		-1.518		-0.157	-0.785	0.000194	AMIGO2,Ccl2,CCL4,CSF1R,CYP51A1,DPP7,INPP5D,MAF,MAFB,MATR3,MPZL1,MSI2,MYD88,MYO10,MYO1E,NARS,PPP5C,PRAF2,PRKCI,SDCBP,SPI1,TP53INP1,TRIM32	NFKB1,NFkB (complex),RELA,SMAD4,STAT1,STAT3,miR-155-5p (miRNAs w/seed UAAUGCU)
mono-(2-ethylhexyl)phthalate		chemical toxicant		1.128		0.138	0.478	0.000194	ACACB,ACADL,ACADVL,ACAT2,ACO2,ANGPTL4,APOBEC1,ATP5F1B,CEBPA,FABP4,FAS,FASN,HK2,LRP1,MDH2,NDUFS7,NFATC1,NR1H3,OLR1,PDHB,PLIN2,PPA1,TSPO	ACOX1,ADIPOQ,N-cor,NFKB1,NR1H3,PPARA,PPARD,PPARG,PPARGC1A,RELA,RXRA,Rxr,SP1,SREBF1,STAT3,TP53,mono-(2-ethylhexyl)phthalate
trinitrobenzenesulfonic acid		chemical reagent	Activated	3.924		0.128	3.423	0.000195	Ccl2,CCL3L3,CCL4,Ccl7,CD44,CD68,CLEC4D,CSF2RA,ITGAM,MMP12,NCF4,PF4,PTGS1,SOCS3,TGFB1,TIMP1	Ap1,FOXO1,IFNG,JUN,MYC,NFKB1,NFKBIA,NFkB (complex),NOS2,RELA,STAT1,STAT3,trinitrobenzenesulfonic acid
Gm35986		other		1.987		-0.157	2.299	0.000197	FDFT1,HMGCS1,IDI1,MVK
OLIG2	-1.099	transcription regulator		-1.067		0.031	-1.13	0.000197	DTX1,GFAP,NOTCH1,S100B
zofenopril		chemical drug		-1.98		-0.157	-1.669	0.000197	Ccl2,CSF1,HMOX1,TIMP1	JUN,NFKB1,NFKBIA,NFkB (complex),RELA,STAT3,zofenopril
1-methyl-4-phenyl-1,2,3,6-tetrahydropyridine		chemical toxicant	Activated	2.114		0.073	1.88	0.000205	ADGRE1,AIF1,Ccl2,CDK5,CYBB,GFAP,HMOX1,HSPB1,IDH2,ITGAM,PTPRC,SLC40A1,TLR4,TNFRSF1A	1-methyl-4-phenyl-1,2,3,6-tetrahydropyridine,Ap1,CCL5,IL6,JUN,MAP3K5,NFE2L2,NFKB1,NFKBIA,NFkB (complex),RELA,STAT1,STAT3,TNF
FGF2	1.264	growth factor	Activated	2.592		0.079	2.097	0.000209	AGTR2,AKR1B10,ANGPTL4,BGN,Ccl2,CSF1,EDNRB,ELAVL4,FABP4,FAS,FBN1,FGFR1,FN1,GAP43,GFAP,GJA1,GPNMB,HK2,IGF1,IGFBP5,ITGA5,ITGB1,Ldha/RGD1562690,MITF,MKI67,Nes,NOTCH1,PDGFA,PDGFRB,PLAU,S100A4,SFRP1,SHH,SOCS3,SOST,SPP1,ST3GAL3,STOM,TGFB1,TIMP1,TUBB3,VIM,WNT5A,YWHAZ,ZEB1	Ap1,CTNNB1,EGR1,FGF2,HDAC1,IGF1,IL6,JUN,NFATC2,NFKB1,NFKBIA,NFkB (complex),RELA,SMAD4,SP1,STAT1,STAT3,TP53,Tgf beta,Vegf
sterol		chemical - endogenous mammalian		0.235		-0.079	0.453	0.000212	ABCG1,ACLY,DBI,FASN,FDFT1,FDPS,IDH2,LIPA	FOXO3,INSIG1,MBTPS1,NR1H2,PPARA,PPARG,PPARGC1A,RXRA,SREBF1,SREBF2,TP53,sterol
PIK3CA	-1.021	kinase		1.526		0.016	1.483	0.000233	Ccl2,CD14,CD44,FASN,FOXM1,ITGAM,ITGB1,PDGFRB,PIK3CG,SREBF1,TGFB1,TK1,VIM	AKT1,Ap1,CTNNB1,FOS,JUN,LY294002,MYC,Mek,NFKB1,NFKBIA,NFkB (complex),PI3K (complex),PIK3CA,RELA,SP1,STAT3,TP53
zymosan		chemical - endogenous non-mammalian		1.722		0.072	1.467	0.000233	Ccl2,CCL3L3,CCL4,CD86,Crip2,CSF1,HMOX1,ITGAM,PTGS1,RXRA,SLC27A1,SOCS3,TLR2	Ap1,EGR1,IL10,IL1B,JUN,NFKB1,NFKBIA,NFkB (complex),RELA,SP1,STAT1,STAT3,TLR2,prostaglandin E2,zymosan
2-(3-chlorophenylamino)phenylacetic acid		chemical drug						0.000235	COL4A1,FN1,TGFB1
ELAVL3	-1.053	other						0.000235	GAP43,Nefm,TUBB3
bis(4-hydroxycinnamoyl)methane		chemical - endogenous non-mammalian						0.000235	TLR2,TLR3,TLR4	IFNG,NFKB1,NFkB (complex),RELA,STAT1,STAT3,bis(4-hydroxycinnamoyl)methane
hyodeoxycholic acid		chemical - endogenous mammalian						0.000235	ABCA1,ABCG1,APOE
vistusertib		chemical drug						0.000235	HMOX1,MYD88,SREBF1	BACH1,NFE2L2,NFKB1,NFkB (complex),RELA,vistusertib
MFSD2A	1.008	transporter		0.956		-0.143	1.332	0.000253	CYP51A1,FASN,FDFT1,HK2,IDI1,MVD,SREBF1
PCYT2	-1.084	enzyme		-0.816		-0.157	-0.432	0.000257	ABCA1,ABCG1,FASN,NR1H3,SLC27A4,SREBF1
Ren2		peptidase		1.964		0.071	1.824	0.000257	CYBA,CYBB,CYCS,NCF4,SPP1,TIMP1	AGT,Ap1,HIF1A,JUN,NFE2L2,NFkB (complex),PPARA,RELA,Ren2,SREBF1,TP53,palmitic acid
CD40	1.055	transmembrane receptor	Activated	2.925		0.104	2.419	0.000263	BCL2A1,Ccl2,CCL4,CD22,CD44,CD86,CNR2,CSF1,ERN1,FAS,FCGR2B,IL10RA,IL6R,IRF1,ITGAL,ITGAM,ITGB1,ITGB2,LGALS3,LTBR,MMP14,Nefm,NFATC1,NFKB2,PSMB9,TAP1,TLR2,XBP1	CD40,CD40LG,EGR1,IL10,IL1B,JUN,NFKB1,NFKBIA,NFkB (complex),RELA,STAT1,STAT3,TNF
SNCA	-1.069	enzyme		1.392		0.054	1.112	0.000264	ABLIM3,AIF1,Ccl2,CD68,CHRM5,CNIH2,CTSB,CTXN1,CYBB,DCTN1,DNM1,EPS8,FABP7,FGF13,GBP2,GBP5,GFAP,GLDC,GSN,IGF1,IRF1,LAMP2,MDH2,MMP8,NCF1,Nefm,NOTCH1,PSMB9,RASA4,S100A6,SLC17A9,SLC2A3,TNFRSF19,TRIM3,TUBB3,UCHL1	APP,EGR1,HIF1A,IL6,JUN,NFKB1,NFKBIA,NFkB (complex),PRKCD,RELA,SNCA,STAT1,STAT3,TP53
cigarette smoke		chemical toxicant	Activated	2.43		0.09	2.077	0.000265	ABCA1,AKR1B10,AOX1,Ccl2,CCL3L3,CCL4,COL4A2,FTL,GRB2,GSTP1,HMOX1,IGF1,IRAK1,KITLG,MMP12,MYD88,NFE2L2,NQO1,P2RX1,PRDX1,RUNX3,SREBF1,TCN2,TCP1,TGFB1,TGFBR1,TIMP1,TLR4,TNFRSF1A,WNT5A,XBP1	Ap1,BACH1,EGR1,ESR1,IL6,JUN,Jnk,NFE2L2,NFKB1,NFKBIA,NFkB (complex),RELA,STAT3,TNF,cigarette smoke
5-azacytidine		chemical drug	Activated	2.277		0.132	1.672	0.000268	ABCB1,ANXA2,ATM,ATP5F1A,ATP5F1B,CD44,GDF15,GSK3A,GSTP1,HK2,IRF8,ITGAL,PLAU,RPS6KA6,RRM2,RUNX3,SHC1,SHH,SOCS3,TGFBR1,TGFBR2,TUBB	5-azacytidine,Ap1,CEBPB,CTNNB1,E2F1,EGR1,ESR1,HDAC1,NFKBIA,NFkB (complex),RELA,RNA polymerase II,SMAD4,SP1,SP3,STAT3,TGFBR2,TP53
FLT1		kinase		0.954		0.061	0.727	0.000272	ADD1,BCAT1,Ccl2,DHCR24,GSK3A,HK1,HMOX1,IGF2BP3,LAMP1,NOTCH1,PTBP1,TGFBR2,VPS4A,YWHAZ	Akt,Ap1,CEBPB,CTNNB1,FLT1,HDAC1,JUN,KDR,MYC,NFATC2,NFKB1,NFKBIA,NFkB (complex),PI3K (complex),RELA,STAT3,TP53,VEGFA,Vegf
enalapril		biologic drug		1.976		0.009	1.945	0.000277	ADAMTS1,AGTR2,CLU,CP,LGALS3,SPP1,TGFB1,TGFBR2,TGIF1,TIMP1,UCP2	Ap1,CTNNB1,EGR1,HGF,HIF1A,JUN,NFKB1,NFKBIA,NFkB (complex),SMAD4,STAT3,TGFB1,cytokine,enalapril
dextran sulfate		chemical drug		1.256		0.089	1.009	0.000284	ADAMTS1,ATM,Ccl2,CCL3L3,CD14,CD86,CFH,CHTF18,FGFR1,FOXM1,HMOX1,IFITM3,LCP1,MKI67,MMP14,MRC1,MSR1,NCAPD2,NQO1,OSMR,PDGFA,RRM2,Slfn2,SOCS3,ST14,STMN1,TGFBR2,TICRR,TLR4,UBE2C,UHRF1	APP,Ap1,EGR1,IL1B,IL6,JUN,Jnk,NFKB1,NFKBIA,NFkB (complex),RELA,STAT1,STAT3,TP53,dextran sulfate
paraquat		chemical toxicant	Activated	3.683		0.093	3.296	0.000297	ADGRE1,CYBB,FAS,FN1,GPX1,GSTP1,HMOX1,ITGAM,KLF2,LAMP2,LRP4,MMP12,MMP8,PLTP,PRR7,SLC7A11,TGFB1,TIMP1	APOA1,Ap1,EGR1,FOS,JUN,JUND,Jnk,MAP3K5,NFE2L2,NFkB (complex),PI3K (complex),RELA,SREBF1,STAT3,paraquat
CA074-methyl ester		chemical reagent		0.314		0.014	0.283	0.000301	CTSB,GFAP,LAMP1,LAMP2,NLRP3	CA074-methyl ester,CTNNB1,ERBB2,FOS,MYC,STAT3,TP53
LXR ligand-LXR-Retinoic acid-RXRα		complex	Activated	2.231		0.157	1.881	0.000301	ABCA1,ABCG1,APOE,PLTP,SREBF1
sphingomyelin		chemical - endogenous mammalian		-0.447		-0.094	-0.237	0.000301	ELOVL6,FASN,NR1H3,PLTP,SREBF1
SOX2	1.043	transcription regulator		1.487		0.044	1.19	0.000308	ABCC3,AQP4,ARPC1B,ATF3,BMPR1A,CD44,CD9,CSF1R,DNM2,EFS,EPB41L2,FABP7,GAB1,GJA1,GJC2,GSN,IGF1,KITLG,LIMA1,LIMS2,LRP4,LRRC4,MOG,MPZL1,MTMR10,MYD88,NAAA,NDN,Nes,NFKB2,NOTCH1,NRARP,PRKCH,PSAT1,RASGEF1B,S100A13,SOX21,STRA6,TGFB1,TMEM163,TMEM63A,TNFRSF19,TNS3,TTYH2,TUBB3,VCAN,VIM,WIPF1,WNT5A	HDAC1,MYC,SOX2,SP1,TP53,TP63,TP73
CBFB	1.047	transcription regulator		-0.529		-0.011	-0.492	0.000312	CD4,CEBPA,CSF1R,FABP4,ITGAL,LGMN,RUNX3,SPP1,STAT4,TGFBR1,TGFBR2,TLR7,TNFAIP8L2,TPSAB1/TPSB2	CBFB,HDAC1,IL4,JUN,NFkB (complex),RUNX1,SPI1,STAT1,STAT3,STAT6
IL17A		cytokine	Activated	3.936		0.11	3.348	0.000313	BCL2A1,BCL3,Ccl2,CCL4,Ccl7,CD14,CD68,CXCL13,CYP7B1,FAS,GBP2,GUSB,HEXB,HSPB8,IL16,IL17RA,KLF2,MMP8,MRC1,OSMR,PLAU,PLXNB2,SOCS3,SREBF1,TGFBR2,TIMP1,TLR2,TLR3,TLR4,TNFSF12	EGR1,IFNG,IL10,IL12 (complex),IL17A,IL1B,JUN,NFKB1,NFKBIA,NFkB (complex),RELA,STAT1,STAT3,TNF
torin1		chemical reagent	Activated	2.806		-0.147	3.389	0.000318	ACACB,ATP5F1B,ATP5MC1,ATP6V0B,ATP6V0D1,COX5A,FASN,HK1,HK2,NDUFA9,NDUFB2,NDUFS7,PDHB,PFKL,PPA1,TCIRG1	FOXO1,MTOR,NR3C1,SIRT1,STAT3,TP53,torin1
ADCYAP1	-1.121	other		-0.151		0.037	-0.335	0.000322	AGTR2,Ccl2,CCL3L3,CCL4,CD86,Cdkn1c,CNN3,COL5A2,EFHC1,GAP43,GFAP,HK1,IDH2,IRF1,ITGAM,KCNN4,MOG,NECAP2,NHLH2,NQO1,NSDHL,NTRK2,POSTN,SLC1A3,SOCS3,SST,TK1,TUBB2B,UCP2	ADCYAP1,Ap1,IL6,IRF3,JAK1,JUN,NFKB1,NFKBIA,NFkB (complex),PI3K (complex),RELA,SMAD4,STAT1,STAT3,STAT4
XDH	1.179	enzyme		-1.492		-0.017	-1.44	0.000328	ABCA1,ABCG1,Ccl2,CEBPA,CYBB,MMP14,PLAU,SPP1,VIM	Ap1,EGR1,ERK1/2,IL1B,JUN,Jnk,NFKB1,NFKBIA,NFkB (complex),PPARG,RELA,SP1,STAT3,XDH,curcumin
[truncated: 1,393 more rows]
