# Supplementary material for: Temporal brain transcriptome analysis reveals key pathological events after germinal matrix hemorrhage in neonatal rats
Source: J Cereb Blood Flow Metab. 2022 May 1;42(9):1632–49. doi: 10.1177/0271678X221098811 (PMC9441725; doi:10.1177/0271678X221098811)
Supplement: sj-xlsx-6-jcb-10.1177_0271678X221098811 - Supplemental material for Temporal brain transcriptome analysis reveals key pathological events after germinal matrix hemorrhage in neonatal rats [file sj-xlsx-6-jcb-10.1177_0271678X221098811.xlsx]

## Sheet: 719 genes in heat map order
Gene
Ubiad1	Cluster1
Cks2
Ak2
Prr5l
Rhoq
Chuk
Zfp267
Cd2bp2
Igf2bp3
Ripk1
Tspan11
Mki67
Hnrnpul1
Sfrp1
Ankrd6
Plxnb2
Cenpf
Ncapd2
Trim24
Cmtm3
Ptk7
Adnp
Gmeb1
Uhrf1
Kctd18
Fbxw11
Lrrc75b
Ccdc88c
Agrn
Vcan
Flna
Asxl1
Srcap
Fbn1
Resf1
Zzz3
Thrap3
Uggt1
Adgra3
Mvb12b
Prdm16
Ttyh3
Tgfbr1
Gtf3c2
Slc12a7
Pfkfb3
Ano6
Akna
Dhx38
Foxm1
Src
Crebbp
Troap
Plce1
Tp53
Nfrkb
Prpf40a
Ern1
Chd4
Myo9b
Mbd6
Gpatch8
Ccnt2
Wsb1
Fnbp4
F8
Cblb
Col4a2
Col4a1
Fn1
Sf3b1
Chd2
Nid1
Lrp1
Chd7
Rbm41
Nrde2
Mcm10
Col5a2
Thbs1
Bub1b
Kirrel1
Plk1
Olfml2b
Upf3b
Wdhd1
Lama5
Dennd2a
Fubp3
Npr2
Lrfn4
Sh3pxd2b
Mafb
Dnm2
Frmd4b
Sdad1
Zfp709
Pced1a
Arhgap11a
Ect2
Mir568
Ednra
Cep128
Aspm
Stt3a
Adcy7
Foxn3
Ston1
Dux4
Smad3
Emilin1
Mrc2
Ccno
Ptbp1
Szrd1
Rps24
Nes
Cxcr4
Trip6
Tmem198b
Ctbp2
Cd276
Prkab1
Tmem150a
Ece1
Acr
Nfia
Tbc1d5
Ticrr
Arhgef26
Taf5l
Jmjd1c
Setd5
Ankrd11
Megf8
Sorbs1
Adgrv1
Notch1
Igdcc4
Stard9
Frem1
Notch2
Dennd6a
B3galnt2
Tab2
Ncan
Etv3
Phf20l1
Notch3
Angel2
Dyrk1a
Slc22a23
Cep162
Llgl1
Ankzf1
Itgb1bp2
Meis1
Itgb5
Kif18a
Pcdhb20
Incenp
Pias3
Gnl3
Lrrc1
Polm
Spem1
Gtse1
Cc2d1b
Il17rd
Pskh1
Ddi2
Plcb3
Zfp217
Ddr1
Rrm2
Sft2d2
Armc5
Fkbp10
P4hb
Ccdc8
Plin2
Ube2c
Fabp7
Gins1
Acot1
Hmgcs2
Nphp3
Sulf1
Efhc1
Igsf10
Celsr1
Spata13
Erbb2
Igfbp5
Zfp949
Rbmxl1b	Cluster2
Vasn
Crlf1
Foxp4
Bok
Ilf2
Zfp358
Hist3h2ba
Hes7
Actg1
Bzw2
Stmn1
Prmt1
Jpt1
Nsg1
Fdft1
Kdm1a
Ube2i
Prune1
Ablim3
Fam171a2
Rnf41
Tle1
Tubb3
Tubb5
Jup
Fasn
Plppr1
Masp1
Nsg2
Nup85
Rnps1
Ptov1
Fdps
Irf2bp1
Sp9
Prr18
Eml1
Nova2
Rnf19b
Lmo3
Mvd
Wtap
Nelfcd
Hdgfl3
Matr3
Rps6ka6
Dpysl5
Eif4e
Npepps
Ehbp1
Shoc2
Rnf2
Kitlg
Idi1
Acly
Ina
Sqle
Cct6a
Tcp1
Acat2
Trpc7
Akap12
Uba1
Armcx2
Maged2
Zfp575
Nhlh2
Hcn3
Prpf4
Rab31	Cluster 3
Slc7a7
Lima1
Sbno2
Mapk13
Msn
Bmp1
Vim
Megf10
Erbin
Flnc
Mmp14
Ltbp3
Fgfr1
Arap1
Zfp280c
Pram1
Plxnb1
Tk1
Socs3
Fam83h
Adgrg1
Dram1
Hs3st1	Cluster 4
Gnai1
Eps8
Camkv
Tcea2
Necab2
Klf16
Gucy1b1
Agtpbp1
Gng7
Mpc1
Necap1
Car4
Tpm1
Fbxo9
Ckmt1
Rtn3
Cyp46a1
Sult4a1
Got1
Dnm1
Sdha
Sucla2
Ywhah
Eml2
Fkbp1b
Scoc
Vps41
Nkiras1
Prkcg
Dlg3
Enoph1
Rph3a
Snap91
Gabra5
Prmt8
Vdac1
Tceal5
Pdhb
Filip1
Kcnk1
Dcaf6
Tspan2
Rnf14
Atp6v1h
Atl1
Ndfip1
Vps29
Lpcat4
Prrt2
Pdhx
Nefm
Snx10
Atp5f1b
Atp6v0b
Tprg1l
Pcmt1
Sst
Mdh2
Vdac2
Hmox2
Atp6v0d1
Atp5mc3
Gng3
Pin1
Ttc9b
Atp5mc1
Igsf21
Calm3
Rabac1
Stx1a
Spryd3
Hagh
Aco2
Ywhab
Tcf25
Got2
Atp5f1a
Zwint
Tubb4a
Eef1a2
Klc2
Fbxo44
Dpcd
Atp5f1c
Ndufb5
Btbd1
Gng4
Reep5
Stxbp1
Ap2a1
Chp1
Ppp5c
Rraga
Bckdhb
Ubl4a
Ak5
Crym
Cox5a
Schip1
Ndufa9
Slc6a15
Naa20
Tigar
Cptp
Apbb1
Fez1
Ap2m1
Park7
Cgref1
Ptges2
Arf5
Ubl7
Smim7
Ola1
Klc1
Ppp2r1a
Ywhaz
Rogdi
Pgp
Mtm1
Lysmd2
Nenf
Vdac3
Ppial4d
Myl12b
Bmyc
Acot4
Bcat1
Caly
Svop
Gspt2
Plekhb2
Slc25a12
Lsm11
Arf3
Fam126b
Rgs7
Prxl2b
Tspan17
Slc2a6
Ube2d3
Tusc3
Vps35
Hmces
Prkar1b
Fgf13
Tyro3
Wasf1
Mgrn1
Tceal6
Cbx4
Dstn
Zdhhc2
Pdp1
Rasgef1b
Gjc2
Gnb5
Ctxn1
Mapk8ip2
Stmn3
Rtn1
Tecr
Pebp1
Stk32c
Praf2
C1qtnf4
Abhd8
Ppfia3
Gsk3a
Vstm2l
Atp13a2
Endog
Kctd13
Dync1i1
Rab3b
Arf1
Alas1
Ankrd46
Parp6
Stoml1
Tomm40
Dhdds
Tmem203
Srp54a
Eif2b2
Plpbp
Ccdc106
Rras2
Stambpl1
Nubp2
Dpp3
Vstm2b
Ppp2r5c
Fbxl2
Tyr
Mgst3
Sptan1
Trim23
Rgs2
Nags
Ppp1r13b
Zfp706
Dnaja2
Cfap20
Ddx1
Cops5
Noct
Aars
Tsnax
Sh3gl3
Rerg
Tsfm
Ppil6
Mlc1	Cluster 5
Aqp4
Glul
Ctss
Cd81
Hexb
Creg1
Gja1
Sdc4
Slco2b1
Cx3cr1
Inpp5d
Vsir
Il6r
Nckap1l
Blnk
Lgi4
Tmem176a
Tmem176b
Ctsa
Csf1r
Lgmn
Sat1
Apoe
Ctsb
Irf5
Cd9
Entpd2
Lipa
Abcg1
Anxa3
Gna15
S100a13
Paqr7
Nfam1
B2m
Ostf1
Suclg2
Fxyd1
Cndp2
Pla2g16
Pnp
Apbb1ip
Ptn
Gadd45g
Cmtm7
Plcd3
Mfsd1
Itih3
Igsf11
S100a3
Gstt3
Dazap2
Grin2c
Ttyh1
Gprc5b
Ntsr2
Sirpa
Gpr37l1
Plekhd1
S1pr1
Plxnb3
Bcas1
Agpat3
Lamp1
Clu
Gramd2b
S100b
Psap
Gpr34
P2ry12
Ppp1r3c
Evi2a
Chi3l1
Siglec5
Brinp2
Col11a2
Ezr
Slc44a1
Ampd3
Tril
Maob
Myo6
Epb41l2
Atp1a2
Gpm6b
Tacc1
Nacc2
Lrrk2
Prex2
Cd38
Tns3
Abcb1a
Adam15
Tmem255b
Lims2
Pigq
Itgam
Arhgap27
Mxi1
Psat1
Rhog
Man1c1
Mylip
Anxa4
Fos
Mertk
Ptgs1
Tfeb
Irf2
Blvrb
Abi3
Card9
Gcsh
Snx5
Slc9a9
Ttyh2
Pbxip1
Susd3
P2ry6
Pik3ip1
Afap1l2
Myh14
F3
Ppt1
Dapp1
Laptm5
C1qb
Aif1
Ptafr
C1qa
Spi1
Trem2
Fcer1g
Ctsd
Tyrobp
Rnaset2
Bin2
Cyth4
Unc93b1
Ptpn6
Oplah
Arhgap45
Gfap
Tlr2
Myo1f
Gpnmb
Ncf1
Vav1
Slc11a1
Arhgap30
C1qc
Bcl2a1
Syk
Cd4
Tpp1
Pld4
Axl
Cd53
Cfh
Slc14a1
Igf1
Cd37
Tnfaip8l2
C3ar1
Rab7b
Sash3
Tlr7
Nlrp3
Arhgap25
Slc29a3
Wdfy4
Cebpa
Fgd2
Cd33
Ifngr1
Epsti1
Klhl6
Pik3cg
Fcgr2b
Ssc5d
Cd84
Cyp2d1
Arhgap9
Fcgr2a
Ccdc88b
Cyp7b1
Cndp1
Ehd4
Wipf1
Cd302
S100a4
Tmem100
Slc2a5
Csrp1
Trim55
Tmem273
FAM187A
Traf3ip3
Ermp1
Slc43a2
Gpr17
Serinc5
Mfap3l
Thbs2
Lilrb3
Ly86
Zbtb7b
Kcnj16
Etfa
Myo1e
Igsf1
Pon2
Cib1
Dbi
Slc7a8
Frmd7

## Sheet: Gprofiler Cluster 1
source	term_name	term_id	adjusted_p_value	negative_log10_of_adjusted_p_value	term_size	query_size	intersection_size	effective_domain_size	intersections
GO:BP	extracellular matrix organization	GO:0030198	6.37395e-08	7.19559	419	180	23	18123	AGRN,VCAN,FBN1,TGFBR1,COL4A2,COL4A1,FN1,NID1,LRP1,COL5A2,THBS1,OLFML2B,LAMA5,SH3PXD2B,SMAD3,EMILIN1,NOTCH1,NCAN,ITGB5,DDR1,FKBP10,P4HB,SULF1
GO:BP	extracellular structure organization	GO:0043062	6.68636e-08	7.17481	420	180	23	18123	AGRN,VCAN,FBN1,TGFBR1,COL4A2,COL4A1,FN1,NID1,LRP1,COL5A2,THBS1,OLFML2B,LAMA5,SH3PXD2B,SMAD3,EMILIN1,NOTCH1,NCAN,ITGB5,DDR1,FKBP10,P4HB,SULF1
GO:BP	external encapsulating structure organization	GO:0045229	7.35482e-08	7.13343	422	180	23	18123	AGRN,VCAN,FBN1,TGFBR1,COL4A2,COL4A1,FN1,NID1,LRP1,COL5A2,THBS1,OLFML2B,LAMA5,SH3PXD2B,SMAD3,EMILIN1,NOTCH1,NCAN,ITGB5,DDR1,FKBP10,P4HB,SULF1
GO:BP	cell-substrate adhesion	GO:0031589	6.067e-05	4.21703	368	180	18	18123	SFRP1,FLNA,SRC,FN1,NID1,LRP1,THBS1,LAMA5,DNM2,SMAD3,EMILIN1,TRIP6,SORBS1,NOTCH1,FREM1,ITGB5,DDR1,P4HB
GO:BP	embryonic morphogenesis	GO:0048598	6.57899e-05	4.18184	601	180	23	18123	SFRP1,PLXNB2,PTK7,FBN1,TGFBR1,CREBBP,TP53,COL4A2,FN1,CHD7,COL5A2,LAMA5,MAFB,SMAD3,ECE1,MEGF8,NOTCH1,NOTCH2,ITGB5,ARMC5,NPHP3,SULF1,CELSR1
GO:BP	anatomical structure morphogenesis	GO:0009653	8.955e-05	4.04793	2816	180	57	18123	RHOQ,CHUK,IGF2BP3,SFRP1,ANKRD6,PLXNB2,PTK7,ADNP,FBXW11,CCDC88C,AGRN,FLNA,ASXL1,FBN1,TGFBR1,SRC,CREBBP,TP53,PRPF40A,COL4A2,COL4A1,FN1,LRP1,CHD7,COL5A2,THBS1,LAMA5,MAFB,DNM2,ECT2,EDNRA,FOXN3,SMAD3,EMILIN1,NES,CXCR4,ECE1,ARHGEF26,ANKRD11,MEGF8,NOTCH1,FREM1,NOTCH2,NOTCH3,LLGL1,MEIS1,ITGB5,SPEM1,DDR1,ARMC5,FKBP10,P4HB,NPHP3,SULF1,CELSR1,ERBB2,IGFBP5
GO:BP	embryo development	GO:0009790	0.000103413	3.98542	1055	180	31	18123	SFRP1,PLXNB2,CMTM3,PTK7,FBN1,TGFBR1,CREBBP,TP53,COL4A2,FN1,CHD7,COL5A2,LAMA5,MAFB,EDNRA,SMAD3,NES,TRIP6,ECE1,MEGF8,NOTCH1,NOTCH2,MEIS1,ITGB5,RRM2,ARMC5,FKBP10,GINS1,NPHP3,SULF1,CELSR1
GO:BP	renal system development	GO:0072001	0.000129878	3.88646	303	180	16	18123	SFRP1,CENPF,PTK7,ASXL1,FBN1,TGFBR1,PLCE1,COL4A1,NID1,LAMA5,SMAD3,NFIA,NOTCH1,NOTCH2,NPHP3,SULF1
GO:BP	developmental process	GO:0032502	0.000212124	3.67341	6678	180	101	18123	RHOQ,CHUK,IGF2BP3,RIPK1,SFRP1,ANKRD6,PLXNB2,CENPF,CMTM3,PTK7,ADNP,FBXW11,CCDC88C,AGRN,VCAN,FLNA,ASXL1,FBN1,PRDM16,TGFBR1,PFKFB3,ANO6,AKNA,FOXM1,SRC,CREBBP,PLCE1,TP53,PRPF40A,CCNT2,CBLB,COL4A2,COL4A1,FN1,CHD2,NID1,LRP1,CHD7,COL5A2,THBS1,LAMA5,NPR2,LRFN4,SH3PXD2B,MAFB,DNM2,ECT2,EDNRA,ASPM,FOXN3,DUX4,SMAD3,EMILIN1,MRC2,CCNO,PTBP1,NES,CXCR4,TRIP6,CTBP2,PRKAB1,ECE1,NFIA,ARHGEF26,TAF5L,SETD5,ANKRD11,ME…
GO:BP	heart development	GO:0007507	0.000267153	3.57324	598	180	22	18123	PTK7,FLNA,ASXL1,FBN1,TGFBR1,PLCE1,TP53,FN1,CHD7,SH3PXD2B,EDNRA,SMAD3,EMILIN1,ECE1,MEGF8,NOTCH1,NOTCH2,TAB2,MEIS1,PSKH1,NPHP3,ERBB2
GO:BP	skeletal system development	GO:0001501	0.000366066	3.43644	509	180	20	18123	SFRP1,VCAN,ASXL1,FBN1,TGFBR1,SRC,TP53,CHD7,COL5A2,NPR2,SH3PXD2B,FOXN3,SMAD3,ANKRD11,MEGF8,FREM1,NOTCH2,NCAN,MEIS1,SULF1
GO:BP	positive regulation of macromolecule metabolic process	GO:0010604	0.000381792	3.41817	3568	180	65	18123	CKS2,PRR5L,RHOQ,CHUK,RIPK1,SFRP1,PLXNB2,TRIM24,ADNP,GMEB1,UHRF1,FBXW11,AGRN,ASXL1,SRCAP,RESF1,THRAP3,PRDM16,TGFBR1,AKNA,FOXM1,SRC,CREBBP,PLCE1,TP53,ERN1,CCNT2,CBLB,FN1,SF3B1,LRP1,CHD7,THBS1,PLK1,UPF3B,FUBP3,MAFB,DNM2,ECT2,ADCY7,DUX4,SMAD3,EMILIN1,PTBP1,CXCR4,CTBP2,CD276,PRKAB1,ECE1,NFIA,TBC1D5,TAF5L,SORBS1,NOTCH1,TAB2,NOTCH3,ANGEL2,DYRK1A,MEIS1,INCENP,PIAS3,GNL3,UBE2C,SULF1,ERBB2
GO:BP	transmembrane receptor protein serine/threonine kinase signaling pathway	GO:0007178	0.000427902	3.36866	374	180	17	18123	SFRP1,FBN1,PRDM16,TGFBR1,SRC,CREBBP,TP53,THBS1,DNM2,SMAD3,EMILIN1,MEGF8,NOTCH1,NOTCH2,ITGB5,IL17RD,SULF1
GO:BP	urogenital system development	GO:0001655	0.00059976	3.22202	339	180	16	18123	SFRP1,CENPF,PTK7,ASXL1,FBN1,TGFBR1,PLCE1,COL4A1,NID1,LAMA5,SMAD3,NFIA,NOTCH1,NOTCH2,NPHP3,SULF1
GO:BP	anatomical structure development	GO:0048856	0.000718662	3.14348	6164	180	94	18123	RHOQ,CHUK,IGF2BP3,RIPK1,SFRP1,ANKRD6,PLXNB2,CENPF,CMTM3,PTK7,ADNP,FBXW11,CCDC88C,AGRN,VCAN,FLNA,ASXL1,FBN1,TGFBR1,PFKFB3,ANO6,AKNA,SRC,CREBBP,PLCE1,TP53,PRPF40A,CCNT2,CBLB,COL4A2,COL4A1,FN1,CHD2,NID1,LRP1,CHD7,COL5A2,THBS1,LAMA5,NPR2,LRFN4,SH3PXD2B,MAFB,DNM2,ECT2,EDNRA,ASPM,FOXN3,DUX4,SMAD3,EMILIN1,CCNO,PTBP1,NES,CXCR4,TRIP6,PRKAB1,ECE1,NFIA,ARHGEF26,SETD5,ANKRD11,MEGF8,ADGRV1,NOTCH1,FREM1,NOTCH2…
GO:BP	regulation of cell-substrate adhesion	GO:0010810	0.000765163	3.11625	223	180	13	18123	SFRP1,FLNA,SRC,FN1,NID1,LRP1,THBS1,DNM2,SMAD3,EMILIN1,NOTCH1,DDR1,P4HB
GO:BP	cellular response to transforming growth factor beta stimulus	GO:0071560	0.000812965	3.08993	263	180	14	18123	SFRP1,FBN1,PRDM16,TGFBR1,SRC,CREBBP,TP53,COL4A2,THBS1,DNM2,SMAD3,EMILIN1,ITGB5,IL17RD
GO:BP	tube development	GO:0035295	0.000813933	3.08941	1158	180	31	18123	SFRP1,PLXNB2,PTK7,FLNA,ASXL1,TGFBR1,SRC,COL4A2,COL4A1,FN1,LRP1,CHD7,THBS1,LAMA5,EDNRA,SMAD3,EMILIN1,CXCR4,NFIA,MEGF8,NOTCH1,NOTCH2,MEIS1,KIF18A,DDR1,FKBP10,NPHP3,SULF1,CELSR1,ERBB2,IGFBP5
GO:BP	cellular component organization	GO:0016043	0.000892201	3.04954	6661	180	99	18123	CKS2,RHOQ,CD2BP2,RIPK1,MKI67,SFRP1,PLXNB2,CENPF,NCAPD2,PTK7,ADNP,UHRF1,KCTD18,FBXW11,CCDC88C,AGRN,VCAN,FLNA,ASXL1,SRCAP,FBN1,RESF1,ZZZ3,PRDM16,TGFBR1,SLC12A7,ANO6,FOXM1,SRC,CREBBP,PLCE1,TP53,PRPF40A,CHD4,F8,COL4A2,COL4A1,FN1,SF3B1,CHD2,NID1,LRP1,CHD7,NRDE2,COL5A2,THBS1,BUB1B,PLK1,OLFML2B,LAMA5,LRFN4,SH3PXD2B,DNM2,SDAD1,ECT2,ASPM,STON1,SMAD3,EMILIN1,CCNO,NES,CXCR4,TRIP6,CTBP2,NFIA,TBC1D5,ARHGEF26,…
GO:BP	regulation of transmembrane receptor protein serine/threonine kinase signaling pathway	GO:0090092	0.000975497	3.01077	267	180	14	18123	SFRP1,FBN1,PRDM16,TGFBR1,CREBBP,TP53,THBS1,DNM2,SMAD3,EMILIN1,NOTCH1,NOTCH2,IL17RD,SULF1
GO:BP	enzyme linked receptor protein signaling pathway	GO:0007167	0.000998336	3.00072	1107	180	30	18123	RHOQ,SFRP1,FBN1,MVB12B,PRDM16,TGFBR1,SRC,CREBBP,PLCE1,TP53,CBLB,COL4A2,COL4A1,LRP1,THBS1,NPR2,DNM2,SMAD3,EMILIN1,PTBP1,MEGF8,SORBS1,NOTCH1,NOTCH2,ITGB5,IL17RD,DDR1,SULF1,ERBB2,IGFBP5
GO:BP	response to transforming growth factor beta	GO:0071559	0.00106724	2.97174	269	180	14	18123	SFRP1,FBN1,PRDM16,TGFBR1,SRC,CREBBP,TP53,COL4A2,THBS1,DNM2,SMAD3,EMILIN1,ITGB5,IL17RD
GO:BP	cell-matrix adhesion	GO:0007160	0.00145804	2.83623	236	180	13	18123	SFRP1,SRC,FN1,NID1,LRP1,THBS1,SMAD3,EMILIN1,TRIP6,SORBS1,FREM1,ITGB5,DDR1
GO:BP	positive regulation of metabolic process	GO:0009893	0.00160739	2.79388	3873	180	67	18123	CKS2,PRR5L,RHOQ,CHUK,RIPK1,SFRP1,PLXNB2,TRIM24,ADNP,GMEB1,UHRF1,FBXW11,AGRN,ASXL1,SRCAP,RESF1,THRAP3,PRDM16,TGFBR1,PFKFB3,AKNA,FOXM1,SRC,CREBBP,PLCE1,TP53,ERN1,CCNT2,CBLB,FN1,SF3B1,LRP1,CHD7,THBS1,PLK1,UPF3B,FUBP3,MAFB,DNM2,ECT2,ADCY7,DUX4,SMAD3,EMILIN1,PTBP1,CXCR4,CTBP2,CD276,PRKAB1,ECE1,NFIA,TBC1D5,TAF5L,SORBS1,NOTCH1,TAB2,NOTCH3,ANGEL2,DYRK1A,MEIS1,INCENP,PIAS3,GNL3,DDR1,UBE2C,SULF1,ERBB2
GO:BP	tube morphogenesis	GO:0035239	0.00183528	2.7363	956	180	27	18123	SFRP1,PLXNB2,PTK7,FLNA,TGFBR1,SRC,COL4A2,COL4A1,FN1,LRP1,CHD7,THBS1,LAMA5,EDNRA,SMAD3,EMILIN1,CXCR4,MEGF8,NOTCH1,NOTCH2,MEIS1,DDR1,FKBP10,NPHP3,SULF1,CELSR1,ERBB2
GO:BP	regulation of transforming growth factor beta receptor signaling pathway	GO:0017015	0.00190924	2.71914	134	180	10	18123	FBN1,PRDM16,TGFBR1,CREBBP,TP53,THBS1,DNM2,SMAD3,EMILIN1,IL17RD
GO:BP	tissue morphogenesis	GO:0048729	0.00207752	2.68245	675	180	22	18123	SFRP1,ANKRD6,PLXNB2,PTK7,FLNA,TGFBR1,SRC,COL4A1,CHD7,LAMA5,EDNRA,SMAD3,CXCR4,MEGF8,NOTCH1,NOTCH2,DDR1,ARMC5,NPHP3,SULF1,CELSR1,IGFBP5
GO:BP	regulation of developmental process	GO:0050793	0.00211233	2.67524	2621	180	51	18123	RHOQ,RIPK1,SFRP1,ANKRD6,PLXNB2,CENPF,PTK7,ADNP,AGRN,FLNA,ASXL1,FBN1,TGFBR1,ANO6,FOXM1,SRC,CREBBP,TP53,PRPF40A,CCNT2,COL4A2,FN1,LRP1,CHD7,COL5A2,THBS1,LAMA5,NPR2,MAFB,DNM2,ECT2,ASPM,SMAD3,EMILIN1,PTBP1,CXCR4,TAF5L,MEGF8,ADGRV1,NOTCH1,NOTCH2,NOTCH3,MEIS1,PIAS3,IL17RD,P4HB,NPHP3,SULF1,CELSR1,ERBB2,IGFBP5
GO:BP	bone development	GO:0060348	0.00231401	2.63563	207	180	12	18123	ASXL1,FBN1,SRC,TP53,NPR2,SH3PXD2B,FOXN3,MEGF8,FREM1,NOTCH2,MEIS1,SULF1
GO:BP	regulation of cellular response to transforming growth factor beta stimulus	GO:1903844	0.00234015	2.63076	137	180	10	18123	FBN1,PRDM16,TGFBR1,CREBBP,TP53,THBS1,DNM2,SMAD3,EMILIN1,IL17RD
GO:BP	cellular component organization or biogenesis	GO:0071840	0.00236191	2.62674	6880	180	100	18123	CKS2,RHOQ,CD2BP2,RIPK1,MKI67,SFRP1,PLXNB2,CENPF,NCAPD2,PTK7,ADNP,UHRF1,KCTD18,FBXW11,CCDC88C,AGRN,VCAN,FLNA,ASXL1,SRCAP,FBN1,RESF1,ZZZ3,PRDM16,TGFBR1,SLC12A7,ANO6,FOXM1,SRC,CREBBP,PLCE1,TP53,PRPF40A,CHD4,F8,COL4A2,COL4A1,FN1,SF3B1,CHD2,NID1,LRP1,CHD7,NRDE2,COL5A2,THBS1,BUB1B,PLK1,OLFML2B,LAMA5,LRFN4,SH3PXD2B,DNM2,SDAD1,ECT2,ASPM,STON1,SMAD3,EMILIN1,CCNO,RPS24,NES,CXCR4,TRIP6,CTBP2,NFIA,TBC1D5,ARH…
GO:BP	positive regulation of cellular metabolic process	GO:0031325	0.0024615	2.6088	3342	180	60	18123	CKS2,PRR5L,RHOQ,CHUK,RIPK1,SFRP1,PLXNB2,TRIM24,ADNP,GMEB1,UHRF1,FBXW11,AGRN,ASXL1,SRCAP,THRAP3,PRDM16,TGFBR1,PFKFB3,AKNA,FOXM1,SRC,CREBBP,PLCE1,TP53,ERN1,CCNT2,CBLB,FN1,LRP1,CHD7,THBS1,PLK1,UPF3B,FUBP3,MAFB,DNM2,ECT2,ADCY7,DUX4,SMAD3,PTBP1,CXCR4,CTBP2,ECE1,NFIA,TBC1D5,TAF5L,SORBS1,NOTCH1,TAB2,NOTCH3,DYRK1A,MEIS1,INCENP,PIAS3,GNL3,DDR1,UBE2C,ERBB2
GO:BP	epithelial tube morphogenesis	GO:0060562	0.00266941	2.57358	334	180	15	18123	SFRP1,PLXNB2,PTK7,SRC,COL4A1,LAMA5,EDNRA,SMAD3,CXCR4,MEGF8,NOTCH1,NOTCH2,DDR1,NPHP3,CELSR1
GO:BP	chordate embryonic development	GO:0043009	0.00268023	2.57183	631	180	21	18123	SFRP1,PLXNB2,CMTM3,PTK7,TGFBR1,TP53,CHD7,EDNRA,SMAD3,TRIP6,ECE1,MEGF8,NOTCH1,NOTCH2,RRM2,ARMC5,FKBP10,GINS1,NPHP3,SULF1,CELSR1
GO:BP	mitotic cell cycle	GO:0000278	0.00268162	2.5716	1098	180	29	18123	CKS2,MKI67,CENPF,NCAPD2,FBXW11,FLNA,FOXM1,TP53,NRDE2,BUB1B,PLK1,WDHD1,DNM2,ECT2,FOXN3,SMAD3,CCNO,NES,TICRR,ANGEL2,KIF18A,INCENP,GTSE1,CC2D1B,RRM2,CCDC8,UBE2C,GINS1,EFHC1
GO:BP	transforming growth factor beta receptor signaling pathway	GO:0007179	0.00297506	2.5265	212	180	12	18123	FBN1,PRDM16,TGFBR1,SRC,CREBBP,TP53,THBS1,DNM2,SMAD3,EMILIN1,ITGB5,IL17RD
GO:BP	kidney development	GO:0001822	0.0030764	2.51196	294	180	14	18123	SFRP1,CENPF,PTK7,ASXL1,FBN1,TGFBR1,PLCE1,NID1,LAMA5,SMAD3,NOTCH1,NOTCH2,NPHP3,SULF1
GO:BP	embryo development ending in birth or egg hatching	GO:0009792	0.00439322	2.35722	651	180	21	18123	SFRP1,PLXNB2,CMTM3,PTK7,TGFBR1,TP53,CHD7,EDNRA,SMAD3,TRIP6,ECE1,MEGF8,NOTCH1,NOTCH2,RRM2,ARMC5,FKBP10,GINS1,NPHP3,SULF1,CELSR1
GO:BP	multicellular organism development	GO:0007275	0.00524334	2.28039	5670	180	86	18123	IGF2BP3,RIPK1,SFRP1,ANKRD6,PLXNB2,CENPF,CMTM3,PTK7,ADNP,FBXW11,AGRN,VCAN,FLNA,ASXL1,FBN1,TGFBR1,PFKFB3,ANO6,AKNA,SRC,CREBBP,PLCE1,TP53,CCNT2,CBLB,COL4A2,COL4A1,FN1,CHD2,NID1,LRP1,CHD7,COL5A2,THBS1,LAMA5,NPR2,LRFN4,SH3PXD2B,MAFB,DNM2,ECT2,EDNRA,ASPM,FOXN3,DUX4,SMAD3,EMILIN1,NES,CXCR4,TRIP6,PRKAB1,ECE1,NFIA,SETD5,ANKRD11,MEGF8,ADGRV1,NOTCH1,FREM1,NOTCH2,TAB2,NCAN,NOTCH3,DYRK1A,LLGL1,ITGB1BP2,MEIS1,…
GO:BP	negative regulation of transmembrane receptor protein serine/threonine kinase signaling pathway	GO:0090101	0.00567212	2.24625	151	180	10	18123	SFRP1,FBN1,PRDM16,TGFBR1,TP53,DNM2,SMAD3,EMILIN1,NOTCH1,IL17RD
GO:BP	animal organ morphogenesis	GO:0009887	0.00589012	2.22988	1079	180	28	18123	SFRP1,ANKRD6,PTK7,FBXW11,AGRN,FLNA,ASXL1,FBN1,TGFBR1,SRC,TP53,CHD7,COL5A2,LAMA5,MAFB,FOXN3,SMAD3,ANKRD11,MEGF8,NOTCH1,FREM1,NOTCH2,MEIS1,DDR1,NPHP3,SULF1,CELSR1,IGFBP5
GO:BP	planar cell polarity pathway involved in neural tube closure	GO:0090179	0.006128	2.21268	11	180	4	18123	SFRP1,PTK7,NPHP3,CELSR1
GO:BP	negative regulation of transforming growth factor beta receptor signaling pathway	GO:0030512	0.0065397	2.18444	90	180	8	18123	FBN1,PRDM16,TGFBR1,TP53,DNM2,SMAD3,EMILIN1,IL17RD
GO:BP	circulatory system development	GO:0072359	0.00678078	2.16872	1215	180	30	18123	SFRP1,PTK7,FLNA,ASXL1,FBN1,TGFBR1,PLCE1,TP53,COL4A2,COL4A1,FN1,LRP1,CHD7,THBS1,SH3PXD2B,EDNRA,SMAD3,EMILIN1,CXCR4,ECE1,MEGF8,NOTCH1,NOTCH2,TAB2,MEIS1,PSKH1,FKBP10,NPHP3,SULF1,ERBB2
GO:BP	morphogenesis of an epithelium	GO:0002009	0.00783842	2.10577	566	180	19	18123	SFRP1,ANKRD6,PLXNB2,PTK7,FLNA,SRC,COL4A1,LAMA5,EDNRA,SMAD3,CXCR4,MEGF8,NOTCH1,NOTCH2,DDR1,NPHP3,SULF1,CELSR1,IGFBP5
GO:BP	positive regulation of nitrogen compound metabolic process	GO:0051173	0.00853697	2.0687	3143	180	56	18123	CKS2,PRR5L,RHOQ,CHUK,RIPK1,SFRP1,PLXNB2,TRIM24,ADNP,GMEB1,UHRF1,FBXW11,AGRN,ASXL1,SRCAP,THRAP3,PRDM16,TGFBR1,PFKFB3,AKNA,FOXM1,SRC,CREBBP,PLCE1,TP53,ERN1,CCNT2,CBLB,FN1,LRP1,CHD7,THBS1,PLK1,UPF3B,FUBP3,MAFB,DNM2,ECT2,ADCY7,DUX4,SMAD3,PTBP1,CXCR4,CTBP2,NFIA,TAF5L,NOTCH1,TAB2,NOTCH3,DYRK1A,MEIS1,INCENP,PIAS3,GNL3,UBE2C,ERBB2
GO:BP	regulation of establishment of planar polarity involved in neural tube closure	GO:0090178	0.00912071	2.03997	12	180	4	18123	SFRP1,PTK7,NPHP3,CELSR1
GO:BP	cell adhesion	GO:0007155	0.00925321	2.03371	1502	180	34	18123	SFRP1,PLXNB2,PTK7,VCAN,FLNA,FBN1,AKNA,SRC,TROAP,CBLB,FN1,NID1,LRP1,THBS1,KIRREL1,LAMA5,LRFN4,DNM2,SMAD3,EMILIN1,CXCR4,TRIP6,CD276,SORBS1,ADGRV1,NOTCH1,FREM1,DENND6A,NCAN,ITGB5,DDR1,P4HB,CELSR1,ERBB2
GO:BP	positive regulation of macromolecule biosynthetic process	GO:0010557	0.0100202	1.99913	1859	180	39	18123	RHOQ,CHUK,RIPK1,SFRP1,PLXNB2,TRIM24,GMEB1,UHRF1,FBXW11,AGRN,ASXL1,SRCAP,THRAP3,PRDM16,TGFBR1,AKNA,FOXM1,SRC,CREBBP,TP53,CCNT2,CHD7,THBS1,UPF3B,FUBP3,MAFB,DNM2,DUX4,SMAD3,CTBP2,NFIA,TAF5L,SORBS1,NOTCH1,NOTCH3,DYRK1A,MEIS1,GNL3,ERBB2
GO:BP	biological adhesion	GO:0022610	0.0102364	1.98985	1509	180	34	18123	SFRP1,PLXNB2,PTK7,VCAN,FLNA,FBN1,AKNA,SRC,TROAP,CBLB,FN1,NID1,LRP1,THBS1,KIRREL1,LAMA5,LRFN4,DNM2,SMAD3,EMILIN1,CXCR4,TRIP6,CD276,SORBS1,ADGRV1,NOTCH1,FREM1,DENND6A,NCAN,ITGB5,DDR1,P4HB,CELSR1,ERBB2
GO:BP	cell cycle	GO:0007049	0.0111025	1.95458	1867	180	39	18123	CKS2,MKI67,SFRP1,CENPF,NCAPD2,UHRF1,FBXW11,FLNA,FOXM1,SRC,TP53,PRPF40A,CCNT2,NRDE2,BUB1B,PLK1,WDHD1,NPR2,DNM2,ECT2,ASPM,FOXN3,DUX4,SMAD3,CCNO,NES,TICRR,STARD9,ANGEL2,LLGL1,KIF18A,INCENP,GTSE1,CC2D1B,RRM2,CCDC8,UBE2C,GINS1,EFHC1
GO:BP	regulation of signal transduction	GO:0009966	0.0111564	1.95248	3251	180	57	18123	PRR5L,RHOQ,CHUK,RIPK1,SFRP1,ANKRD6,TRIM24,CMTM3,PTK7,FBXW11,CCDC88C,FLNA,ASXL1,FBN1,MVB12B,PRDM16,TGFBR1,FOXM1,SRC,CREBBP,PLCE1,TP53,ERN1,CHD4,MYO9B,CBLB,FN1,LRP1,THBS1,NPR2,DNM2,ARHGAP11A,ECT2,ASPM,SMAD3,EMILIN1,PTBP1,CXCR4,TRIP6,CTBP2,PRKAB1,ARHGEF26,MEGF8,SORBS1,ADGRV1,NOTCH1,NOTCH2,TAB2,NOTCH3,DYRK1A,LLGL1,IL17RD,P4HB,NPHP3,SULF1,ERBB2,IGFBP5
GO:BP	regulation of cellular response to growth factor stimulus	GO:0090287	0.0130564	1.88418	333	180	14	18123	SFRP1,FBN1,PRDM16,TGFBR1,CREBBP,TP53,THBS1,DNM2,SMAD3,EMILIN1,NOTCH1,NOTCH2,IL17RD,SULF1
GO:BP	establishment of planar polarity involved in neural tube closure	GO:0090177	0.0130722	1.88365	13	180	4	18123	SFRP1,PTK7,NPHP3,CELSR1
GO:BP	nervous system development	GO:0007399	0.0141767	1.84843	2484	180	47	18123	IGF2BP3,SFRP1,PLXNB2,CENPF,PTK7,ADNP,FBXW11,AGRN,VCAN,FLNA,TGFBR1,PFKFB3,AKNA,SRC,TP53,COL4A1,FN1,LRP1,CHD7,LAMA5,LRFN4,MAFB,DNM2,ECT2,EDNRA,ASPM,NES,CXCR4,NFIA,SETD5,MEGF8,ADGRV1,NOTCH1,NOTCH2,NCAN,NOTCH3,DYRK1A,LLGL1,MEIS1,DDR1,FABP7,NPHP3,SULF1,EFHC1,IGSF10,CELSR1,ERBB2
GO:BP	cell-substrate junction assembly	GO:0007044	0.0155404	1.80854	101	180	8	18123	SFRP1,SRC,FN1,LRP1,THBS1,SMAD3,TRIP6,SORBS1
GO:BP	animal organ development	GO:0048513	0.0159038	1.7985	3701	180	62	18123	RIPK1,SFRP1,ANKRD6,PLXNB2,CENPF,PTK7,FBXW11,AGRN,FLNA,ASXL1,FBN1,TGFBR1,PFKFB3,ANO6,AKNA,SRC,CREBBP,PLCE1,TP53,CCNT2,COL4A1,FN1,CHD2,NID1,LRP1,CHD7,COL5A2,THBS1,LAMA5,NPR2,SH3PXD2B,MAFB,EDNRA,ASPM,FOXN3,SMAD3,EMILIN1,NES,CXCR4,ECE1,NFIA,ANKRD11,MEGF8,ADGRV1,NOTCH1,FREM1,NOTCH2,TAB2,ITGB1BP2,MEIS1,KIF18A,PIAS3,IL17RD,PSKH1,DDR1,ARMC5,NPHP3,SULF1,EFHC1,CELSR1,ERBB2,IGFBP5
GO:BP	intracellular signal transduction	GO:0035556	0.0159654	1.79682	2886	180	52	18123	PRR5L,RHOQ,CHUK,RIPK1,SFRP1,ANKRD6,CENPF,TRIM24,ADNP,FBXW11,CCDC88C,FLNA,TGFBR1,FOXM1,SRC,PLCE1,TP53,ERN1,CHD4,MYO9B,WSB1,CBLB,FN1,LRP1,THBS1,BUB1B,PLK1,NPR2,DNM2,ARHGAP11A,ECT2,ADCY7,FOXN3,EMILIN1,PTBP1,CXCR4,TRIP6,PRKAB1,TICRR,ARHGEF26,ADGRV1,NOTCH1,NOTCH2,TAB2,DYRK1A,GTSE1,IL17RD,PLCB3,P4HB,CELSR1,ERBB2,IGFBP5
GO:BP	system development	GO:0048731	0.0169519	1.77078	5095	180	78	18123	IGF2BP3,RIPK1,SFRP1,ANKRD6,PLXNB2,CENPF,PTK7,ADNP,FBXW11,AGRN,VCAN,FLNA,ASXL1,FBN1,TGFBR1,PFKFB3,ANO6,AKNA,SRC,CREBBP,PLCE1,TP53,CCNT2,CBLB,COL4A2,COL4A1,FN1,CHD2,NID1,LRP1,CHD7,COL5A2,THBS1,LAMA5,NPR2,LRFN4,SH3PXD2B,MAFB,DNM2,ECT2,EDNRA,ASPM,FOXN3,SMAD3,EMILIN1,NES,CXCR4,ECE1,NFIA,SETD5,ANKRD11,MEGF8,ADGRV1,NOTCH1,FREM1,NOTCH2,TAB2,NCAN,NOTCH3,DYRK1A,LLGL1,ITGB1BP2,MEIS1,KIF18A,PIAS3,IL17RD,PSKH…
GO:BP	mitotic cell cycle process	GO:1903047	0.0187451	1.72711	956	180	25	18123	CKS2,MKI67,CENPF,NCAPD2,FBXW11,FLNA,FOXM1,TP53,BUB1B,PLK1,DNM2,ECT2,FOXN3,CCNO,NES,TICRR,KIF18A,INCENP,GTSE1,CC2D1B,RRM2,CCDC8,UBE2C,GINS1,EFHC1
GO:BP	positive regulation of transcription, DNA-templated	GO:0045893	0.0189647	1.72205	1623	180	35	18123	RHOQ,CHUK,RIPK1,SFRP1,TRIM24,GMEB1,UHRF1,FBXW11,AGRN,ASXL1,SRCAP,THRAP3,PRDM16,TGFBR1,AKNA,FOXM1,SRC,CREBBP,TP53,CCNT2,CHD7,FUBP3,MAFB,DNM2,DUX4,SMAD3,CTBP2,NFIA,TAF5L,NOTCH1,NOTCH3,DYRK1A,MEIS1,GNL3,ERBB2
GO:BP	positive regulation of nucleic acid-templated transcription	GO:1903508	0.0189647	1.72205	1623	180	35	18123	RHOQ,CHUK,RIPK1,SFRP1,TRIM24,GMEB1,UHRF1,FBXW11,AGRN,ASXL1,SRCAP,THRAP3,PRDM16,TGFBR1,AKNA,FOXM1,SRC,CREBBP,TP53,CCNT2,CHD7,FUBP3,MAFB,DNM2,DUX4,SMAD3,CTBP2,NFIA,TAF5L,NOTCH1,NOTCH3,DYRK1A,MEIS1,GNL3,ERBB2
GO:BP	cell surface receptor signaling pathway	GO:0007166	0.0191147	1.71863	3226	180	56	18123	RHOQ,CHUK,RIPK1,SFRP1,ANKRD6,PLXNB2,CMTM3,PTK7,FBXW11,CCDC88C,FLNA,FBN1,ADGRA3,MVB12B,PRDM16,TGFBR1,ANO6,SRC,CREBBP,PLCE1,TP53,MYO9B,CBLB,COL4A2,COL4A1,FN1,LRP1,THBS1,LAMA5,NPR2,DNM2,ASPM,SMAD3,EMILIN1,PTBP1,CXCR4,CD276,MEGF8,SORBS1,ADGRV1,NOTCH1,NOTCH2,TAB2,NOTCH3,LLGL1,ITGB5,PIAS3,IL17RD,PLCB3,DDR1,P4HB,NPHP3,SULF1,CELSR1,ERBB2,IGFBP5
GO:BP	positive regulation of RNA biosynthetic process	GO:1902680	0.0192201	1.71625	1624	180	35	18123	RHOQ,CHUK,RIPK1,SFRP1,TRIM24,GMEB1,UHRF1,FBXW11,AGRN,ASXL1,SRCAP,THRAP3,PRDM16,TGFBR1,AKNA,FOXM1,SRC,CREBBP,TP53,CCNT2,CHD7,FUBP3,MAFB,DNM2,DUX4,SMAD3,CTBP2,NFIA,TAF5L,NOTCH1,NOTCH3,DYRK1A,MEIS1,GNL3,ERBB2
GO:BP	positive regulation of RNA metabolic process	GO:0051254	0.0215108	1.66734	1775	180	37	18123	PRR5L,RHOQ,CHUK,RIPK1,SFRP1,TRIM24,GMEB1,UHRF1,FBXW11,AGRN,ASXL1,SRCAP,THRAP3,PRDM16,TGFBR1,AKNA,FOXM1,SRC,CREBBP,TP53,ERN1,CCNT2,CHD7,FUBP3,MAFB,DNM2,DUX4,SMAD3,CTBP2,NFIA,TAF5L,NOTCH1,NOTCH3,DYRK1A,MEIS1,GNL3,ERBB2
GO:BP	regulation of catalytic activity	GO:0050790	0.0230327	1.63766	2452	180	46	18123	CKS2,CD2BP2,RIPK1,SFRP1,PLXNB2,ADNP,UHRF1,FBXW11,CCDC88C,AGRN,TGFBR1,SRC,PLCE1,TP53,ERN1,MYO9B,CCNT2,CBLB,FN1,LRP1,THBS1,PLK1,DENND2A,DNM2,ARHGAP11A,ECT2,EDNRA,ADCY7,SMAD3,CCNO,NES,CXCR4,PRKAB1,ACR,TBC1D5,ARHGEF26,ADGRV1,NOTCH1,DENND6A,TAB2,LLGL1,INCENP,DDR1,CCDC8,UBE2C,ERBB2
GO:BP	cell-substrate junction organization	GO:0150115	0.0238292	1.62289	107	180	8	18123	SFRP1,SRC,FN1,LRP1,THBS1,SMAD3,TRIP6,SORBS1
GO:BP	establishment of planar polarity of embryonic epithelium	GO:0042249	0.0245707	1.60958	15	180	4	18123	SFRP1,PTK7,NPHP3,CELSR1
GO:BP	regulation of growth	GO:0040008	0.0304241	1.51678	680	180	20	18123	SFRP1,ADNP,AGRN,TGFBR1,FOXM1,PLCE1,TP53,FN1,LRP1,CHD7,DNM2,SMAD3,CXCR4,MEGF8,NOTCH1,NOTCH2,MEIS1,DDR1,ERBB2,IGFBP5
GO:BP	cellular response to growth factor stimulus	GO:0071363	0.0320199	1.49458	741	180	21	18123	SFRP1,FBN1,PRDM16,TGFBR1,SRC,CREBBP,TP53,ERN1,COL4A2,THBS1,DNM2,SMAD3,EMILIN1,PTBP1,MEGF8,NOTCH1,NOTCH2,ITGB5,IL17RD,SULF1,ERBB2
GO:BP	regulation of intracellular signal transduction	GO:1902531	0.0332931	1.47765	1883	180	38	18123	PRR5L,RHOQ,CHUK,RIPK1,SFRP1,ANKRD6,TRIM24,FBXW11,FLNA,TGFBR1,FOXM1,SRC,PLCE1,TP53,ERN1,CHD4,MYO9B,FN1,LRP1,THBS1,NPR2,DNM2,ARHGAP11A,ECT2,EMILIN1,PTBP1,CXCR4,TRIP6,PRKAB1,ARHGEF26,ADGRV1,NOTCH1,NOTCH2,TAB2,DYRK1A,P4HB,ERBB2,IGFBP5
GO:BP	cell cycle process	GO:0022402	0.0342969	1.46474	1388	180	31	18123	CKS2,MKI67,SFRP1,CENPF,NCAPD2,FBXW11,FLNA,FOXM1,TP53,PRPF40A,BUB1B,PLK1,DNM2,ECT2,ASPM,FOXN3,DUX4,CCNO,NES,TICRR,STARD9,LLGL1,KIF18A,INCENP,GTSE1,CC2D1B,RRM2,CCDC8,UBE2C,GINS1,EFHC1
GO:BP	gastrulation	GO:0007369	0.0375803	1.42504	187	180	10	18123	SFRP1,TP53,COL4A2,FN1,COL5A2,SMAD3,MEGF8,ITGB5,ARMC5,NPHP3
GO:BP	axon development	GO:0061564	0.0404267	1.39333	524	180	17	18123	PLXNB2,PTK7,ADNP,FLNA,SRC,FN1,LRP1,LAMA5,DNM2,CXCR4,MEGF8,NOTCH1,NOTCH2,NOTCH3,LLGL1,DDR1,ERBB2
GO:BP	positive regulation of cellular biosynthetic process	GO:0031328	0.0417692	1.37914	1976	180	39	18123	RHOQ,CHUK,RIPK1,SFRP1,PLXNB2,TRIM24,GMEB1,UHRF1,FBXW11,AGRN,ASXL1,SRCAP,THRAP3,PRDM16,TGFBR1,AKNA,FOXM1,SRC,CREBBP,TP53,CCNT2,CHD7,THBS1,UPF3B,FUBP3,MAFB,DNM2,DUX4,SMAD3,CTBP2,NFIA,TAF5L,SORBS1,NOTCH1,NOTCH3,DYRK1A,MEIS1,GNL3,ERBB2
GO:BP	regulation of cell adhesion	GO:0030155	0.0431193	1.36533	756	180	21	18123	SFRP1,PLXNB2,FLNA,AKNA,SRC,CBLB,FN1,NID1,LRP1,THBS1,LAMA5,DNM2,SMAD3,EMILIN1,CXCR4,CD276,NOTCH1,DENND6A,DDR1,P4HB,ERBB2
GO:BP	regulation of cell differentiation	GO:0045595	0.0439876	1.35667	1688	180	35	18123	RIPK1,SFRP1,PLXNB2,ADNP,FLNA,ASXL1,FBN1,TGFBR1,CREBBP,TP53,CCNT2,FN1,LRP1,CHD7,COL5A2,THBS1,NPR2,MAFB,DNM2,ECT2,ASPM,SMAD3,PTBP1,CXCR4,MEGF8,ADGRV1,NOTCH1,NOTCH2,MEIS1,PIAS3,IL17RD,P4HB,NPHP3,ERBB2,IGFBP5
GO:BP	focal adhesion assembly	GO:0048041	0.0490498	1.30936	86	180	7	18123	SFRP1,SRC,LRP1,THBS1,SMAD3,TRIP6,SORBS1
GO:BP	positive regulation of signal transduction	GO:0009967	0.0496847	1.30378	1626	180	34	18123	PRR5L,CHUK,RIPK1,SFRP1,ANKRD6,CMTM3,PTK7,FLNA,ASXL1,TGFBR1,SRC,CREBBP,PLCE1,TP53,ERN1,FN1,LRP1,THBS1,NPR2,ECT2,ASPM,SMAD3,PTBP1,CXCR4,TRIP6,CTBP2,SORBS1,ADGRV1,NOTCH1,NOTCH2,TAB2,SULF1,ERBB2,IGFBP5
GO:BP	regulation of cell growth	GO:0001558	0.0498362	1.30246	426	180	15	18123	SFRP1,ADNP,TGFBR1,FOXM1,PLCE1,TP53,FN1,LRP1,DNM2,SMAD3,CXCR4,MEGF8,DDR1,ERBB2,IGFBP5
GO:CC	organelle lumen	GO:0043233	4.53312e-06	5.3436	5579	183	90	18964	AK2,CHUK,CD2BP2,MKI67,HNRNPUL1,CENPF,NCAPD2,TRIM24,GMEB1,UHRF1,AGRN,VCAN,FLNA,ASXL1,SRCAP,FBN1,ZZZ3,THRAP3,UGGT1,PRDM16,GTF3C2,PFKFB3,AKNA,DHX38,FOXM1,SRC,CREBBP,TP53,NFRKB,PRPF40A,CHD4,MBD6,CCNT2,FNBP4,F8,CBLB,COL4A2,COL4A1,FN1,SF3B1,CHD7,NRDE2,MCM10,COL5A2,THBS1,PLK1,UPF3B,WDHD1,SDAD1,ECT2,DUX4,SMAD3,CCNO,PTBP1,RPS24,PRKAB1,NFIA,TICRR,TAF5L,JMJD1C,SETD5,ANKRD11,SORBS1,NOTCH1,NOTCH2,TAB2,NCAN,ET…
GO:CC	intracellular organelle lumen	GO:0070013	4.53312e-06	5.3436	5579	183	90	18964	AK2,CHUK,CD2BP2,MKI67,HNRNPUL1,CENPF,NCAPD2,TRIM24,GMEB1,UHRF1,AGRN,VCAN,FLNA,ASXL1,SRCAP,FBN1,ZZZ3,THRAP3,UGGT1,PRDM16,GTF3C2,PFKFB3,AKNA,DHX38,FOXM1,SRC,CREBBP,TP53,NFRKB,PRPF40A,CHD4,MBD6,CCNT2,FNBP4,F8,CBLB,COL4A2,COL4A1,FN1,SF3B1,CHD7,NRDE2,MCM10,COL5A2,THBS1,PLK1,UPF3B,WDHD1,SDAD1,ECT2,DUX4,SMAD3,CCNO,PTBP1,RPS24,PRKAB1,NFIA,TICRR,TAF5L,JMJD1C,SETD5,ANKRD11,SORBS1,NOTCH1,NOTCH2,TAB2,NCAN,ET…
GO:CC	membrane-enclosed lumen	GO:0031974	4.53312e-06	5.3436	5579	183	90	18964	AK2,CHUK,CD2BP2,MKI67,HNRNPUL1,CENPF,NCAPD2,TRIM24,GMEB1,UHRF1,AGRN,VCAN,FLNA,ASXL1,SRCAP,FBN1,ZZZ3,THRAP3,UGGT1,PRDM16,GTF3C2,PFKFB3,AKNA,DHX38,FOXM1,SRC,CREBBP,TP53,NFRKB,PRPF40A,CHD4,MBD6,CCNT2,FNBP4,F8,CBLB,COL4A2,COL4A1,FN1,SF3B1,CHD7,NRDE2,MCM10,COL5A2,THBS1,PLK1,UPF3B,WDHD1,SDAD1,ECT2,DUX4,SMAD3,CCNO,PTBP1,RPS24,PRKAB1,NFIA,TICRR,TAF5L,JMJD1C,SETD5,ANKRD11,SORBS1,NOTCH1,NOTCH2,TAB2,NCAN,ET…
GO:CC	nucleoplasm	GO:0005654	3.53113e-05	4.45209	4112	183	71	18964	CHUK,CD2BP2,MKI67,HNRNPUL1,CENPF,NCAPD2,TRIM24,GMEB1,UHRF1,ASXL1,SRCAP,ZZZ3,THRAP3,PRDM16,GTF3C2,PFKFB3,AKNA,DHX38,FOXM1,SRC,CREBBP,TP53,NFRKB,PRPF40A,CHD4,MBD6,CCNT2,FNBP4,CBLB,SF3B1,CHD7,NRDE2,MCM10,PLK1,UPF3B,WDHD1,SDAD1,ECT2,DUX4,SMAD3,PTBP1,RPS24,PRKAB1,NFIA,TICRR,TAF5L,JMJD1C,SETD5,ANKRD11,NOTCH1,NOTCH2,TAB2,ETV3,PHF20L1,NOTCH3,ANGEL2,DYRK1A,INCENP,PIAS3,GNL3,POLM,GTSE1,CC2D1B,IL17RD,PSKH1,…
GO:CC	nucleus	GO:0005634	5.82886e-05	4.23442	7607	183	108	18964	CHUK,CD2BP2,IGF2BP3,MKI67,HNRNPUL1,ANKRD6,CENPF,NCAPD2,TRIM24,CMTM3,ADNP,GMEB1,UHRF1,FBXW11,FLNA,ASXL1,SRCAP,RESF1,ZZZ3,THRAP3,MVB12B,PRDM16,TGFBR1,GTF3C2,PFKFB3,AKNA,DHX38,FOXM1,SRC,CREBBP,TP53,NFRKB,PRPF40A,ERN1,CHD4,MBD6,GPATCH8,CCNT2,FNBP4,CBLB,SF3B1,CHD2,LRP1,CHD7,RBM41,NRDE2,MCM10,BUB1B,PLK1,UPF3B,WDHD1,LAMA5,FUBP3,MAFB,DNM2,SDAD1,ARHGAP11A,ECT2,ASPM,FOXN3,DUX4,SMAD3,CCNO,PTBP1,RPS24,CXCR4,…
GO:CC	nuclear lumen	GO:0031981	7.89884e-05	4.10244	4453	183	74	18964	CHUK,CD2BP2,MKI67,HNRNPUL1,CENPF,NCAPD2,TRIM24,GMEB1,UHRF1,FLNA,ASXL1,SRCAP,ZZZ3,THRAP3,PRDM16,GTF3C2,PFKFB3,AKNA,DHX38,FOXM1,SRC,CREBBP,TP53,NFRKB,PRPF40A,CHD4,MBD6,CCNT2,FNBP4,CBLB,SF3B1,CHD7,NRDE2,MCM10,PLK1,UPF3B,WDHD1,SDAD1,ECT2,DUX4,SMAD3,CCNO,PTBP1,RPS24,PRKAB1,NFIA,TICRR,TAF5L,JMJD1C,SETD5,ANKRD11,SORBS1,NOTCH1,NOTCH2,TAB2,ETV3,PHF20L1,NOTCH3,ANGEL2,DYRK1A,INCENP,PIAS3,GNL3,POLM,GTSE1,CC2…
GO:CC	basement membrane	GO:0005604	0.00155715	2.80767	97	183	8	18964	AGRN,FBN1,COL4A2,COL4A1,FN1,NID1,LAMA5,FREM1
GO:CC	protein-containing complex	GO:0032991	0.00176541	2.75316	5541	183	82	18964	CKS2,PRR5L,CHUK,CD2BP2,RIPK1,PLXNB2,CENPF,NCAPD2,ADNP,FBXW11,FLNA,ASXL1,SRCAP,RESF1,ZZZ3,THRAP3,UGGT1,MVB12B,PRDM16,TTYH3,TGFBR1,GTF3C2,SLC12A7,ANO6,DHX38,CREBBP,TP53,NFRKB,PRPF40A,ERN1,CHD4,MYO9B,CCNT2,COL4A2,COL4A1,FN1,SF3B1,LRP1,RBM41,MCM10,COL5A2,THBS1,BUB1B,UPF3B,LAMA5,MAFB,DNM2,ECT2,CEP128,STT3A,SMAD3,EMILIN1,CCNO,RPS24,CXCR4,CTBP2,PRKAB1,ACR,TBC1D5,TAF5L,JMJD1C,SETD5,ADGRV1,NOTCH1,NOTCH2,E…
GO:CC	protein kinase complex	GO:1902911	0.00262062	2.5816	104	183	8	18964	CKS2,CHUK,TGFBR1,ERN1,CCNT2,CCNO,PRKAB1,TBC1D5
GO:CC	serine/threonine protein kinase complex	GO:1902554	0.00792581	2.10096	88	183	7	18964	CKS2,CHUK,TGFBR1,ERN1,CCNT2,CCNO,TBC1D5
GO:CC	endoplasmic reticulum lumen	GO:0005788	0.0189585	1.7222	313	183	12	18964	VCAN,FBN1,UGGT1,F8,COL4A2,COL4A1,FN1,COL5A2,THBS1,FKBP10,P4HB,IGFBP5
GO:CC	nuclear protein-containing complex	GO:0140513	0.01962	1.7073	1236	183	27	18964	CD2BP2,ADNP,FLNA,ASXL1,SRCAP,ZZZ3,THRAP3,DHX38,CREBBP,TP53,NFRKB,PRPF40A,CHD4,CCNT2,SF3B1,RBM41,MCM10,BUB1B,UPF3B,SMAD3,TAF5L,JMJD1C,SETD5,ETV3,PHF20L1,UBE2C,GINS1
GO:CC	transferase complex, transferring phosphorus-containing groups	GO:0061695	0.0198121	1.70307	266	183	11	18964	CKS2,CHUK,TGFBR1,TP53,ERN1,CCNT2,CCNO,PRKAB1,TBC1D5,TAF5L,SETD5
GO:CC	collagen-containing extracellular matrix	GO:0062023	0.0213813	1.66997	421	183	14	18964	SFRP1,AGRN,VCAN,FBN1,COL4A2,COL4A1,FN1,NID1,COL5A2,THBS1,LAMA5,EMILIN1,FREM1,SULF1
GO:CC	organelle	GO:0043226	0.0265031	1.5767	14027	183	157	18964	AK2,RHOQ,CHUK,CD2BP2,IGF2BP3,RIPK1,MKI67,HNRNPUL1,SFRP1,ANKRD6,PLXNB2,CENPF,NCAPD2,TRIM24,CMTM3,ADNP,GMEB1,UHRF1,FBXW11,CCDC88C,AGRN,VCAN,FLNA,ASXL1,SRCAP,FBN1,RESF1,ZZZ3,THRAP3,UGGT1,MVB12B,PRDM16,TTYH3,TGFBR1,GTF3C2,PFKFB3,ANO6,AKNA,DHX38,FOXM1,SRC,CREBBP,PLCE1,TP53,NFRKB,PRPF40A,ERN1,CHD4,MYO9B,MBD6,GPATCH8,CCNT2,FNBP4,F8,CBLB,COL4A2,COL4A1,FN1,SF3B1,CHD2,NID1,LRP1,CHD7,RBM41,NRDE2,MCM10,COL5A…
GO:CC	intracellular non-membrane-bounded organelle	GO:0043232	0.028303	1.54817	5094	183	73	18964	RHOQ,CD2BP2,MKI67,CENPF,NCAPD2,TRIM24,ADNP,GMEB1,UHRF1,FBXW11,CCDC88C,FLNA,SRCAP,RESF1,ZZZ3,AKNA,FOXM1,SRC,CREBBP,TP53,NFRKB,CHD4,MYO9B,MBD6,LRP1,CHD7,NRDE2,MCM10,BUB1B,PLK1,UPF3B,WDHD1,DENND2A,SH3PXD2B,MAFB,DNM2,FRMD4B,SDAD1,ECT2,CEP128,ASPM,FOXN3,DUX4,SMAD3,CCNO,PTBP1,RPS24,NES,TRIP6,NFIA,TAF5L,JMJD1C,SETD5,SORBS1,STARD9,ETV3,NOTCH3,DYRK1A,CEP162,LLGL1,ITGB1BP2,MEIS1,KIF18A,INCENP,GNL3,GTSE1,PS…
GO:CC	non-membrane-bounded organelle	GO:0043228	0.0298733	1.52472	5102	183	73	18964	RHOQ,CD2BP2,MKI67,CENPF,NCAPD2,TRIM24,ADNP,GMEB1,UHRF1,FBXW11,CCDC88C,FLNA,SRCAP,RESF1,ZZZ3,AKNA,FOXM1,SRC,CREBBP,TP53,NFRKB,CHD4,MYO9B,MBD6,LRP1,CHD7,NRDE2,MCM10,BUB1B,PLK1,UPF3B,WDHD1,DENND2A,SH3PXD2B,MAFB,DNM2,FRMD4B,SDAD1,ECT2,CEP128,ASPM,FOXN3,DUX4,SMAD3,CCNO,PTBP1,RPS24,NES,TRIP6,NFIA,TAF5L,JMJD1C,SETD5,SORBS1,STARD9,ETV3,NOTCH3,DYRK1A,CEP162,LLGL1,ITGB1BP2,MEIS1,KIF18A,INCENP,GNL3,GTSE1,PS…
GO:CC	extracellular matrix	GO:0031012	0.0398998	1.39903	562	183	16	18964	SFRP1,AGRN,VCAN,FBN1,COL4A2,COL4A1,FN1,NID1,COL5A2,THBS1,OLFML2B,LAMA5,EMILIN1,FREM1,NCAN,SULF1
GO:CC	external encapsulating structure	GO:0030312	0.0407242	1.39015	563	183	16	18964	SFRP1,AGRN,VCAN,FBN1,COL4A2,COL4A1,FN1,NID1,COL5A2,THBS1,OLFML2B,LAMA5,EMILIN1,FREM1,NCAN,SULF1
GO:CC	microtubule organizing center	GO:0005815	0.0427775	1.36878	815	183	20	18964	CENPF,FBXW11,CCDC88C,RESF1,AKNA,TP53,CHD4,BUB1B,PLK1,UPF3B,DNM2,CEP128,ASPM,SORBS1,STARD9,CEP162,KIF18A,PSKH1,CCDC8,EFHC1
GO:MF	protein binding	GO:0005515	1.7101e-05	4.76698	14767	179	168	18679	CKS2,AK2,PRR5L,RHOQ,CHUK,CD2BP2,IGF2BP3,RIPK1,MKI67,HNRNPUL1,SFRP1,ANKRD6,PLXNB2,CENPF,NCAPD2,TRIM24,CMTM3,PTK7,ADNP,GMEB1,UHRF1,FBXW11,CCDC88C,AGRN,VCAN,FLNA,ASXL1,SRCAP,FBN1,RESF1,ZZZ3,THRAP3,UGGT1,ADGRA3,MVB12B,PRDM16,TGFBR1,GTF3C2,SLC12A7,PFKFB3,ANO6,AKNA,DHX38,FOXM1,SRC,CREBBP,TROAP,PLCE1,TP53,NFRKB,PRPF40A,ERN1,CHD4,MYO9B,MBD6,GPATCH8,CCNT2,WSB1,FNBP4,F8,CBLB,COL4A2,COL4A1,FN1,SF3B1,CHD2,NI…
GO:MF	chromatin binding	GO:0003682	8.13439e-05	4.08968	573	179	21	18679	CKS2,CENPF,NCAPD2,TRIM24,ADNP,UHRF1,ASXL1,CREBBP,TP53,CHD4,MBD6,CCNT2,CHD7,WDHD1,SMAD3,CTBP2,NFIA,TICRR,JMJD1C,NOTCH1,MEIS1
GO:MF	extracellular matrix structural constituent	GO:0005201	0.000490947	3.30897	173	179	11	18679	AGRN,VCAN,FBN1,COL4A2,COL4A1,FN1,NID1,COL5A2,THBS1,LAMA5,EMILIN1
GO:MF	protein-containing complex binding	GO:0044877	0.00123255	2.9092	1304	179	31	18679	CHUK,CD2BP2,RIPK1,CENPF,UHRF1,FBXW11,FLNA,FBN1,TGFBR1,SRC,TP53,CHD4,FN1,NID1,LRP1,THBS1,PLK1,LAMA5,MAFB,DNM2,SMAD3,EMILIN1,MRC2,NES,CTBP2,TBC1D5,SORBS1,ITGB1BP2,ITGB5,DDR1,P4HB
GO:MF	integrin binding	GO:0005178	0.00634889	2.1973	146	179	9	18679	FBN1,SRC,FN1,THBS1,LAMA5,EMILIN1,ITGB1BP2,ITGB5,P4HB
GO:MF	proteoglycan binding	GO:0043394	0.012306	1.90988	36	179	5	18679	AGRN,FN1,NID1,LRP1,THBS1
GO:MF	transcription factor binding	GO:0008134	0.0142414	1.84645	556	179	17	18679	CENPF,TRIM24,FLNA,ASXL1,THRAP3,SRC,CREBBP,TP53,CHD4,CCNT2,MAFB,SMAD3,TRIP6,CTBP2,NFIA,JMJD1C,NOTCH2
GO:MF	nuclear receptor binding	GO:0016922	0.0233859	1.63105	133	179	8	18679	TRIM24,ASXL1,THRAP3,SRC,SMAD3,TRIP6,CTBP2,JMJD1C
GO:MF	collagen binding	GO:0005518	0.0305273	1.51531	70	179	6	18679	FN1,NID1,THBS1,SMAD3,MRC2,DDR1
GO:MF	calcium ion binding	GO:0005509	0.0370885	1.43076	723	179	19	18679	AGRN,VCAN,FBN1,CBLB,NID1,LRP1,THBS1,MEGF8,ADGRV1,NOTCH1,NOTCH2,NCAN,NOTCH3,ITGB1BP2,PLCB3,FKBP10,SULF1,EFHC1,CELSR1
GO:MF	signaling receptor binding	GO:0005102	0.0375217	1.42572	1551	179	31	18679	CHUK,RIPK1,SFRP1,TRIM24,CMTM3,CCDC88C,FLNA,ASXL1,FBN1,TGFBR1,SRC,TP53,ERN1,MYO9B,CBLB,FN1,LRP1,THBS1,LAMA5,DNM2,SMAD3,EMILIN1,NES,TRIP6,CD276,SORBS1,NOTCH1,ITGB1BP2,ITGB5,P4HB,ERBB2
GO:MF	DNA-binding transcription factor binding	GO:0140297	0.0485713	1.31362	234	179	10	18679	TRIM24,ASXL1,THRAP3,SRC,CREBBP,SMAD3,TRIP6,CTBP2,JMJD1C,NOTCH2
HP	Inguinal hernia	HP:0000023	2.66316e-05	4.5746	241	72	18	4511	ADNP,FBXW11,FLNA,ASXL1,SRCAP,FBN1,TGFBR1,CREBBP,COL5A2,SH3PXD2B,SMAD3,NFIA,JMJD1C,NOTCH1,NOTCH2,NOTCH3,DYRK1A,NPHP3
HP	Congenital malformation of the great arteries	HP:0011603	8.62687e-05	4.06415	389	72	22	4511	FLNA,FBN1,PRDM16,TGFBR1,CREBBP,CHD4,FN1,NID1,CHD7,SMAD3,CCNO,CXCR4,ECE1,JMJD1C,MEGF8,NOTCH1,NOTCH2,TAB2,NOTCH3,DYRK1A,PLCB3,NPHP3
HP	Abnormal morphology of the great vessels	HP:0030962	0.000100703	3.99696	579	72	27	4511	FBXW11,FLNA,SRCAP,FBN1,PRDM16,TGFBR1,CREBBP,CHD4,FN1,NID1,CHD7,COL5A2,BUB1B,SMAD3,CCNO,RPS24,CXCR4,ECE1,JMJD1C,MEGF8,NOTCH1,NOTCH2,TAB2,NOTCH3,DYRK1A,PLCB3,NPHP3
HP	Hernia of the abdominal wall	HP:0004299	0.000186493	3.72934	406	72	22	4511	CHUK,ADNP,FBXW11,FLNA,ASXL1,SRCAP,FBN1,TGFBR1,CREBBP,CHD7,COL5A2,SH3PXD2B,SMAD3,NFIA,JMJD1C,MEGF8,NOTCH1,FREM1,NOTCH2,NOTCH3,DYRK1A,NPHP3
HP	Abdominal wall defect	HP:0010866	0.000222216	3.65323	410	72	22	4511	CHUK,ADNP,FBXW11,FLNA,ASXL1,SRCAP,FBN1,TGFBR1,CREBBP,CHD7,COL5A2,SH3PXD2B,SMAD3,NFIA,JMJD1C,MEGF8,NOTCH1,FREM1,NOTCH2,NOTCH3,DYRK1A,NPHP3
HP	Abnormal thorax morphology	HP:0000765	0.000328675	3.48323	784	72	31	4511	FBXW11,AGRN,FLNA,ASXL1,SRCAP,FBN1,PRDM16,TGFBR1,CREBBP,CHD4,FN1,CHD7,COL5A2,BUB1B,UPF3B,NPR2,SH3PXD2B,DNM2,SMAD3,RPS24,JMJD1C,SETD5,ANKRD11,MEGF8,NOTCH2,NOTCH3,DYRK1A,PLCB3,FKBP10,P4HB,CCDC8
HP	Hernia	HP:0100790	0.000752476	3.12351	477	72	23	4511	CHUK,ADNP,FBXW11,FLNA,ASXL1,SRCAP,FBN1,TGFBR1,CREBBP,CHD7,COL5A2,SH3PXD2B,SMAD3,NFIA,JMJD1C,SETD5,MEGF8,NOTCH1,FREM1,NOTCH2,NOTCH3,DYRK1A,NPHP3
HP	Abnormality of the abdominal wall	HP:0004298	0.00123181	2.90946	452	72	22	4511	CHUK,ADNP,FBXW11,FLNA,ASXL1,SRCAP,FBN1,TGFBR1,CREBBP,CHD7,COL5A2,SH3PXD2B,SMAD3,NFIA,JMJD1C,MEGF8,NOTCH1,FREM1,NOTCH2,NOTCH3,DYRK1A,NPHP3
HP	Abnormality of cranial sutures	HP:0011329	0.00247401	2.6066	291	72	17	4511	FLNA,ASXL1,FBN1,PRDM16,TGFBR1,CREBBP,CHD4,SH3PXD2B,SMAD3,JMJD1C,ANKRD11,MEGF8,FREM1,NOTCH2,NOTCH3,FKBP10,P4HB
HP	Protruding ear	HP:0000411	0.00255477	2.59265	170	72	13	4511	ADNP,FLNA,FBN1,CREBBP,COL4A1,UPF3B,SH3PXD2B,EDNRA,ANKRD11,MEGF8,B3GALNT2,DYRK1A,CCDC8
HP	Aplasia/hypoplasia involving the skeleton	HP:0009115	0.00260115	2.58484	1052	72	35	4511	CHUK,CENPF,ADNP,FBXW11,AGRN,FLNA,ASXL1,SRCAP,FBN1,PRDM16,TGFBR1,CREBBP,CHD4,FN1,CHD7,BUB1B,UPF3B,NPR2,SH3PXD2B,MAFB,EDNRA,RPS24,JMJD1C,SETD5,ANKRD11,MEGF8,NOTCH1,NOTCH2,TAB2,NOTCH3,DYRK1A,PLCB3,FKBP10,P4HB,CCDC8
HP	Abnormal lower limb bone morphology	HP:0040069	0.00448847	2.3479	653	72	26	4511	CHUK,FBXW11,FLNA,ASXL1,FBN1,PRDM16,CREBBP,TP53,CHD4,COL4A1,FN1,CHD7,NPR2,SH3PXD2B,MAFB,JMJD1C,SETD5,MEGF8,ADGRV1,NOTCH1,NOTCH2,B3GALNT2,DYRK1A,FKBP10,CCDC8,NPHP3
HP	Abnormality of the vasculature	HP:0002597	0.00453116	2.34379	1622	72	45	4511	AK2,RIPK1,CENPF,FBXW11,FLNA,ASXL1,SRCAP,FBN1,PRDM16,TGFBR1,DHX38,CREBBP,TP53,CHD4,F8,COL4A2,COL4A1,FN1,SF3B1,NID1,LRP1,CHD7,COL5A2,BUB1B,DNM2,DUX4,SMAD3,CCNO,RPS24,CXCR4,ECE1,NFIA,JMJD1C,SETD5,MEGF8,NOTCH1,NOTCH2,TAB2,NOTCH3,DYRK1A,PLCB3,ARMC5,CCDC8,GINS1,NPHP3
HP	Abnormality of the cerebral ventricles	HP:0002118	0.00493785	2.30646	790	72	29	4511	CENPF,ADNP,FBXW11,CCDC88C,FLNA,ASXL1,FBN1,PRDM16,TGFBR1,CREBBP,TP53,CHD4,COL4A2,COL4A1,NID1,CHD7,BUB1B,ASPM,CCNO,NFIA,JMJD1C,SETD5,ANKRD11,NOTCH1,NOTCH2,B3GALNT2,DYRK1A,P4HB,NPHP3
HP	Striae distensae	HP:0001065	0.00615439	2.21082	17	72	5	4511	FBN1,TGFBR1,TP53,COL5A2,SMAD3
HP	Abnormal cardiac septum morphology	HP:0001671	0.00623133	2.20542	579	72	24	4511	FBXW11,FLNA,ASXL1,SRCAP,FBN1,PRDM16,TGFBR1,CREBBP,CHD4,CHD7,BUB1B,UPF3B,RPS24,ECE1,JMJD1C,SETD5,ANKRD11,MEGF8,NOTCH1,NOTCH2,TAB2,NOTCH3,DYRK1A,NPHP3
HP	Abnormality of upper limb joint	HP:0009810	0.00623485	2.20517	458	72	21	4511	FBXW11,FLNA,ASXL1,SRCAP,FBN1,PRDM16,TGFBR1,CREBBP,FN1,COL5A2,UPF3B,NPR2,SH3PXD2B,MAFB,SMAD3,ECE1,SETD5,NOTCH2,DYRK1A,FKBP10,CCDC8
HP	Aplasia/hypoplasia affecting bones of the axial skeleton	HP:0009122	0.00658047	2.18174	801	72	29	4511	CHUK,CENPF,FBXW11,AGRN,FLNA,ASXL1,SRCAP,FBN1,PRDM16,TGFBR1,CREBBP,CHD4,FN1,CHD7,BUB1B,UPF3B,SH3PXD2B,MAFB,EDNRA,RPS24,JMJD1C,SETD5,ANKRD11,NOTCH2,TAB2,NOTCH3,DYRK1A,PLCB3,P4HB
HP	Abnormal aortic valve physiology	HP:0031652	0.00750716	2.12452	132	72	11	4511	FLNA,FBN1,TGFBR1,CREBBP,BUB1B,SMAD3,NOTCH1,NOTCH2,TAB2,DYRK1A,NPHP3
HP	Abnormality of limb bone morphology	HP:0002813	0.00761644	2.11825	1476	72	42	4511	CHUK,CENPF,ADNP,FBXW11,FLNA,ASXL1,SRCAP,FBN1,PRDM16,TGFBR1,CREBBP,TP53,CHD4,COL4A1,FN1,CHD7,COL5A2,BUB1B,UPF3B,NPR2,SH3PXD2B,MAFB,SMAD3,CCNO,RPS24,ECE1,JMJD1C,SETD5,ANKRD11,MEGF8,ADGRV1,NOTCH1,FREM1,NOTCH2,B3GALNT2,NOTCH3,DYRK1A,PLCB3,FKBP10,P4HB,CCDC8,NPHP3
HP	Abnormality of limb bone	HP:0040068	0.00761644	2.11825	1476	72	42	4511	CHUK,CENPF,ADNP,FBXW11,FLNA,ASXL1,SRCAP,FBN1,PRDM16,TGFBR1,CREBBP,TP53,CHD4,COL4A1,FN1,CHD7,COL5A2,BUB1B,UPF3B,NPR2,SH3PXD2B,MAFB,SMAD3,CCNO,RPS24,ECE1,JMJD1C,SETD5,ANKRD11,MEGF8,ADGRV1,NOTCH1,FREM1,NOTCH2,B3GALNT2,NOTCH3,DYRK1A,PLCB3,FKBP10,P4HB,CCDC8,NPHP3
HP	Bicuspid aortic valve	HP:0001647	0.00892095	2.04959	86	72	9	4511	FLNA,FBN1,TGFBR1,CREBBP,EDNRA,SMAD3,NOTCH1,TAB2,NOTCH3
HP	Abnormal aortic valve cusp morphology	HP:0031567	0.00982439	2.00769	87	72	9	4511	FLNA,FBN1,TGFBR1,CREBBP,EDNRA,SMAD3,NOTCH1,TAB2,NOTCH3
HP	Umbilical hernia	HP:0001537	0.0107966	1.96671	256	72	15	4511	ADNP,FBXW11,FLNA,SRCAP,FBN1,CREBBP,CHD7,COL5A2,SH3PXD2B,SMAD3,JMJD1C,MEGF8,NOTCH1,NOTCH2,NOTCH3
HP	Wormian bones	HP:0002645	0.0110031	1.95848	48	72	7	4511	FLNA,CHD4,SH3PXD2B,NOTCH2,NOTCH3,FKBP10,P4HB
HP	Abnormality of calvarial morphology	HP:0002648	0.0110225	1.95772	775	72	28	4511	ADNP,FLNA,ASXL1,SRCAP,FBN1,PRDM16,TGFBR1,CREBBP,CHD4,NID1,BUB1B,UPF3B,NPR2,SH3PXD2B,MAFB,SMAD3,JMJD1C,SETD5,ANKRD11,MEGF8,NOTCH1,FREM1,NOTCH2,TAB2,NOTCH3,FKBP10,P4HB,CCDC8
HP	Arnold-Chiari malformation	HP:0002308	0.0111771	1.95167	67	72	8	4511	FLNA,FBN1,TGFBR1,CREBBP,CHD4,NFIA,NOTCH2,NOTCH3
HP	Abnormality of the face	HP:0000271	0.0122855	1.91061	2602	72	59	4511	CHUK,RIPK1,CENPF,NCAPD2,ADNP,FBXW11,AGRN,FLNA,ASXL1,SRCAP,FBN1,PRDM16,TGFBR1,DHX38,SRC,CREBBP,TP53,CHD4,F8,COL4A1,NID1,LRP1,CHD7,COL5A2,BUB1B,UPF3B,NPR2,SH3PXD2B,MAFB,DNM2,EDNRA,ASPM,DUX4,SMAD3,CCNO,RPS24,CXCR4,ECE1,NFIA,JMJD1C,SETD5,ANKRD11,MEGF8,ADGRV1,FREM1,NOTCH2,B3GALNT2,TAB2,NOTCH3,DYRK1A,IL17RD,PLCB3,ARMC5,FKBP10,P4HB,CCDC8,GINS1,NPHP3,EFHC1
HP	Abnormal aortic valve morphology	HP:0001646	0.0142309	1.84677	141	72	11	4511	FLNA,FBN1,TGFBR1,CREBBP,CHD7,EDNRA,SMAD3,JMJD1C,NOTCH1,TAB2,NOTCH3
HP	Abnormal umbilicus morphology	HP:0001551	0.0143252	1.8439	262	72	15	4511	ADNP,FBXW11,FLNA,SRCAP,FBN1,CREBBP,CHD7,COL5A2,SH3PXD2B,SMAD3,JMJD1C,MEGF8,NOTCH1,NOTCH2,NOTCH3
HP	Abnormal heart valve physiology	HP:0031653	0.0144305	1.84072	296	72	16	4511	FBXW11,FLNA,FBN1,PRDM16,TGFBR1,CREBBP,CHD7,COL5A2,BUB1B,SMAD3,ANKRD11,NOTCH1,NOTCH2,TAB2,DYRK1A,NPHP3
HP	Flexion contracture of finger	HP:0012785	0.0147605	1.8309	199	72	13	4511	FBXW11,FLNA,ASXL1,SRCAP,FBN1,PRDM16,TGFBR1,UPF3B,SH3PXD2B,MAFB,SMAD3,ECE1,DYRK1A
HP	Patent ductus arteriosus	HP:0001643	0.0157116	1.80378	264	72	15	4511	FLNA,FBN1,PRDM16,TGFBR1,CREBBP,CHD7,SMAD3,ECE1,JMJD1C,MEGF8,NOTCH2,NOTCH3,DYRK1A,PLCB3,NPHP3
HP	Abnormality of the fontanelles or cranial sutures	HP:0000235	0.0184886	1.7331	374	72	18	4511	FLNA,ASXL1,FBN1,PRDM16,TGFBR1,CREBBP,CHD4,SH3PXD2B,SMAD3,JMJD1C,ANKRD11,MEGF8,FREM1,NOTCH2,NOTCH3,FKBP10,P4HB,NPHP3
HP	Abnormal appendicular skeleton morphology	HP:0011844	0.0203691	1.69103	1586	72	43	4511	CHUK,CENPF,ADNP,FBXW11,AGRN,FLNA,ASXL1,SRCAP,FBN1,PRDM16,TGFBR1,CREBBP,TP53,CHD4,COL4A1,FN1,CHD7,COL5A2,BUB1B,UPF3B,NPR2,SH3PXD2B,MAFB,SMAD3,CCNO,RPS24,ECE1,JMJD1C,SETD5,ANKRD11,MEGF8,ADGRV1,NOTCH1,FREM1,NOTCH2,B3GALNT2,NOTCH3,DYRK1A,PLCB3,FKBP10,P4HB,CCDC8,NPHP3
HP	Joint hyperflexibility	HP:0005692	0.0205425	1.68735	175	72	12	4511	FLNA,SRCAP,FBN1,TGFBR1,UPF3B,NPR2,JMJD1C,NOTCH2,TAB2,NOTCH3,P4HB,CCDC8
HP	Abnormal blood vessel morphology	HP:0033353	0.0216054	1.66544	802	72	28	4511	FBXW11,FLNA,SRCAP,FBN1,PRDM16,TGFBR1,CREBBP,CHD4,COL4A1,FN1,NID1,CHD7,COL5A2,BUB1B,SMAD3,CCNO,RPS24,CXCR4,ECE1,JMJD1C,MEGF8,NOTCH1,NOTCH2,TAB2,NOTCH3,DYRK1A,PLCB3,NPHP3
HP	Abnormality of digestive system morphology	HP:0025033	0.0226886	1.64419	948	72	31	4511	AK2,RIPK1,CENPF,FLNA,ASXL1,SRCAP,PRDM16,TGFBR1,SRC,CREBBP,TP53,CHD4,CHD7,COL5A2,BUB1B,UPF3B,MAFB,DNM2,SMAD3,CCNO,RPS24,CXCR4,ECE1,JMJD1C,SETD5,NOTCH1,FREM1,NOTCH2,NOTCH3,DYRK1A,NPHP3
HP	Morphological abnormality of the gastrointestinal tract	HP:0012718	0.0226886	1.64419	948	72	31	4511	AK2,RIPK1,CENPF,FLNA,ASXL1,SRCAP,PRDM16,TGFBR1,SRC,CREBBP,TP53,CHD4,CHD7,COL5A2,BUB1B,UPF3B,MAFB,DNM2,SMAD3,CCNO,RPS24,CXCR4,ECE1,JMJD1C,SETD5,NOTCH1,FREM1,NOTCH2,NOTCH3,DYRK1A,NPHP3
HP	Abnormal vascular morphology	HP:0025015	0.023799	1.62344	806	72	28	4511	FBXW11,FLNA,SRCAP,FBN1,PRDM16,TGFBR1,CREBBP,CHD4,COL4A1,FN1,NID1,CHD7,COL5A2,BUB1B,SMAD3,CCNO,RPS24,CXCR4,ECE1,JMJD1C,MEGF8,NOTCH1,NOTCH2,TAB2,NOTCH3,DYRK1A,PLCB3,NPHP3
HP	Aortic regurgitation	HP:0001659	0.026111	1.58318	75	72	8	4511	FLNA,FBN1,TGFBR1,BUB1B,SMAD3,NOTCH1,TAB2,DYRK1A
HP	Coloboma	HP:0000589	0.0264306	1.57789	210	72	13	4511	CENPF,ADNP,FBXW11,FLNA,DHX38,CREBBP,COL4A1,CHD7,MAFB,NOTCH2,B3GALNT2,NOTCH3,DYRK1A
HP	Trigonocephaly	HP:0000243	0.0269953	1.56871	37	72	6	4511	ADNP,ASXL1,SRCAP,CHD4,MEGF8,FREM1
HP	Aortic valve stenosis	HP:0001650	0.0277464	1.55679	55	72	7	4511	FBN1,CREBBP,NOTCH1,NOTCH2,TAB2,DYRK1A,NPHP3
HP	Abnormal location of ears	HP:0000357	0.0323327	1.49036	726	72	26	4511	CENPF,ADNP,AGRN,FLNA,ASXL1,SRCAP,FBN1,PRDM16,CREBBP,CHD4,COL4A1,CHD7,BUB1B,UPF3B,SH3PXD2B,EDNRA,RPS24,ECE1,NFIA,JMJD1C,SETD5,MEGF8,NOTCH2,B3GALNT2,TAB2,NOTCH3
HP	Abnormal heart valve morphology	HP:0001654	0.0332486	1.47823	281	72	15	4511	FLNA,FBN1,PRDM16,TGFBR1,CREBBP,CHD7,COL5A2,SH3PXD2B,EDNRA,SMAD3,JMJD1C,NOTCH1,TAB2,NOTCH3,DYRK1A
HP	Abnormal aortic morphology	HP:0001679	0.0370621	1.43107	319	72	16	4511	FBXW11,FLNA,SRCAP,FBN1,PRDM16,TGFBR1,CREBBP,CHD4,CHD7,COL5A2,BUB1B,SMAD3,RPS24,JMJD1C,NOTCH1,TAB2
HP	Ischemic stroke	HP:0002140	0.0478382	1.32023	25	72	5	4511	FBN1,TGFBR1,COL4A1,SMAD3,NOTCH3
HPA	tonsil; squamous epithelial cells[≥Low]	HPA:0600221	0.0014086	2.85121	6564	127	100	10877	CKS2,AK2,CHUK,CD2BP2,IGF2BP3,RIPK1,MKI67,HNRNPUL1,ANKRD6,CENPF,NCAPD2,TRIM24,CMTM3,PTK7,ADNP,GMEB1,UHRF1,KCTD18,FBXW11,CCDC88C,FLNA,SRCAP,RESF1,THRAP3,UGGT1,SLC12A7,ANO6,SRC,CREBBP,PLCE1,TP53,NFRKB,PRPF40A,ERN1,CHD4,MYO9B,GPATCH8,CCNT2,WSB1,FNBP4,F8,CBLB,SF3B1,CHD2,MCM10,THBS1,PLK1,OLFML2B,UPF3B,WDHD1,LRFN4,SH3PXD2B,MAFB,DNM2,PCED1A,ARHGAP11A,STT3A,FOXN3,SMAD3,PTBP1,RPS24,TRIP6,CTBP2,CD276,PRKAB1…
HPA	skin 1	HPA:0460000	0.00189691	2.72195	6996	127	104	10877	CKS2,AK2,CHUK,CD2BP2,RIPK1,MKI67,HNRNPUL1,ANKRD6,NCAPD2,TRIM24,CMTM3,PTK7,ADNP,GMEB1,KCTD18,FBXW11,CCDC88C,AGRN,FLNA,SRCAP,FBN1,RESF1,THRAP3,UGGT1,SLC12A7,ANO6,SRC,CREBBP,PLCE1,TP53,NFRKB,PRPF40A,ERN1,CHD4,MYO9B,GPATCH8,CCNT2,WSB1,FNBP4,F8,CBLB,COL4A1,FN1,SF3B1,CHD2,LRP1,THBS1,PLK1,UPF3B,WDHD1,SH3PXD2B,MAFB,DNM2,PCED1A,ARHGAP11A,STT3A,FOXN3,EMILIN1,MRC2,PTBP1,RPS24,TRIP6,CTBP2,CD276,PRKAB1,ECE1,N…
HPA	skin 1; melanocytes[≥Low]	HPA:0460671	0.00279228	2.55404	5423	127	87	10877	CKS2,AK2,CHUK,CD2BP2,RIPK1,HNRNPUL1,ANKRD6,NCAPD2,TRIM24,CMTM3,PTK7,ADNP,GMEB1,KCTD18,FBXW11,CCDC88C,SRCAP,THRAP3,UGGT1,SLC12A7,ANO6,CREBBP,PLCE1,TP53,NFRKB,PRPF40A,ERN1,CHD4,MYO9B,GPATCH8,CCNT2,WSB1,FNBP4,F8,CBLB,SF3B1,CHD2,PLK1,UPF3B,SH3PXD2B,MAFB,DNM2,PCED1A,ARHGAP11A,STT3A,PTBP1,RPS24,TRIP6,CTBP2,CD276,PRKAB1,ECE1,NFIA,JMJD1C,SETD5,ANKRD11,SORBS1,ADGRV1,NOTCH1,IGDCC4,NOTCH2,DENND6A,B3GALNT2,T…
HPA	vagina	HPA:0620000	0.00419664	2.3771	5923	127	92	10877	CKS2,AK2,CHUK,CD2BP2,RIPK1,MKI67,HNRNPUL1,ANKRD6,CENPF,NCAPD2,TRIM24,CMTM3,PTK7,ADNP,GMEB1,KCTD18,CCDC88C,AGRN,VCAN,SRCAP,RESF1,THRAP3,SLC12A7,ANO6,SRC,CREBBP,PLCE1,NFRKB,PRPF40A,ERN1,CHD4,MYO9B,GPATCH8,CCNT2,FNBP4,F8,CBLB,SF3B1,CHD2,THBS1,PLK1,UPF3B,WDHD1,SH3PXD2B,DNM2,ARHGAP11A,STT3A,FOXN3,SMAD3,MRC2,PTBP1,RPS24,TRIP6,CTBP2,CD276,PRKAB1,ECE1,NFIA,ARHGEF26,JMJD1C,SETD5,ANKRD11,SORBS1,NOTCH1,IGDC…
HPA	vagina; squamous epithelial cells[≥Low]	HPA:0620221	0.00419664	2.3771	5923	127	92	10877	CKS2,AK2,CHUK,CD2BP2,RIPK1,MKI67,HNRNPUL1,ANKRD6,CENPF,NCAPD2,TRIM24,CMTM3,PTK7,ADNP,GMEB1,KCTD18,CCDC88C,AGRN,VCAN,SRCAP,RESF1,THRAP3,SLC12A7,ANO6,SRC,CREBBP,PLCE1,NFRKB,PRPF40A,ERN1,CHD4,MYO9B,GPATCH8,CCNT2,FNBP4,F8,CBLB,SF3B1,CHD2,THBS1,PLK1,UPF3B,WDHD1,SH3PXD2B,DNM2,ARHGAP11A,STT3A,FOXN3,SMAD3,MRC2,PTBP1,RPS24,TRIP6,CTBP2,CD276,PRKAB1,ECE1,NFIA,ARHGEF26,JMJD1C,SETD5,ANKRD11,SORBS1,NOTCH1,IGDC…
HPA	endometrium 1; cells in endometrial stroma[≥Medium]	HPA:0160252	0.00664449	2.17754	2178	127	45	10877	CKS2,CHUK,HNRNPUL1,CMTM3,PTK7,ADNP,GMEB1,FLNA,FBN1,THRAP3,SLC12A7,ANO6,CREBBP,ERN1,CHD4,MYO9B,GPATCH8,CCNT2,F8,FN1,LRP1,THBS1,WDHD1,SH3PXD2B,DNM2,EMILIN1,MRC2,PTBP1,TRIP6,CD276,PRKAB1,ECE1,NFIA,ANKRD11,NOTCH2,TAB2,ETV3,MEIS1,KIF18A,GNL3,IL17RD,FKBP10,UBE2C,SULF1,EFHC1
HPA	endometrium 1	HPA:0160000	0.00790691	2.10199	6954	127	102	10877	CKS2,AK2,CHUK,RIPK1,MKI67,HNRNPUL1,ANKRD6,CENPF,NCAPD2,CMTM3,PTK7,ADNP,GMEB1,UHRF1,FBXW11,CCDC88C,VCAN,FLNA,FBN1,RESF1,THRAP3,UGGT1,SLC12A7,ANO6,CREBBP,NFRKB,PRPF40A,ERN1,CHD4,MYO9B,GPATCH8,CCNT2,F8,CBLB,COL4A1,FN1,SF3B1,CHD2,LRP1,RBM41,THBS1,PLK1,UPF3B,WDHD1,LRFN4,SH3PXD2B,MAFB,DNM2,ARHGAP11A,STT3A,FOXN3,SMAD3,EMILIN1,MRC2,PTBP1,RPS24,TRIP6,CTBP2,CD276,PRKAB1,ECE1,NFIA,JMJD1C,SETD5,ANKRD11,MEGF8…
HPA	smooth muscle; smooth muscle cells[≥Low]	HPA:0490691	0.00872525	2.05922	5374	127	85	10877	CKS2,CHUK,RIPK1,MKI67,HNRNPUL1,ANKRD6,NCAPD2,TRIM24,ADNP,GMEB1,KCTD18,FBXW11,CCDC88C,AGRN,VCAN,FLNA,FBN1,RESF1,THRAP3,UGGT1,SLC12A7,ANO6,SRC,CREBBP,PLCE1,PRPF40A,ERN1,CHD4,MYO9B,GPATCH8,CCNT2,F8,CBLB,COL4A1,FN1,SF3B1,CHD2,THBS1,PLK1,LAMA5,SH3PXD2B,DNM2,PCED1A,ARHGAP11A,STT3A,FOXN3,EMILIN1,MRC2,PTBP1,NES,TRIP6,CTBP2,PRKAB1,ECE1,NFIA,ARHGEF26,JMJD1C,SETD5,ANKRD11,SORBS1,NOTCH1,NOTCH2,DENND6A,B3GALN…
HPA	smooth muscle	HPA:0490000	0.00872525	2.05922	5374	127	85	10877	CKS2,CHUK,RIPK1,MKI67,HNRNPUL1,ANKRD6,NCAPD2,TRIM24,ADNP,GMEB1,KCTD18,FBXW11,CCDC88C,AGRN,VCAN,FLNA,FBN1,RESF1,THRAP3,UGGT1,SLC12A7,ANO6,SRC,CREBBP,PLCE1,PRPF40A,ERN1,CHD4,MYO9B,GPATCH8,CCNT2,F8,CBLB,COL4A1,FN1,SF3B1,CHD2,THBS1,PLK1,LAMA5,SH3PXD2B,DNM2,PCED1A,ARHGAP11A,STT3A,FOXN3,EMILIN1,MRC2,PTBP1,NES,TRIP6,CTBP2,PRKAB1,ECE1,NFIA,ARHGEF26,JMJD1C,SETD5,ANKRD11,SORBS1,NOTCH1,NOTCH2,DENND6A,B3GALN…
HPA	esophagus; squamous epithelial cells[≥Low]	HPA:0190221	0.00944214	2.02493	6583	127	98	10877	CKS2,AK2,CHUK,CD2BP2,RIPK1,MKI67,HNRNPUL1,ANKRD6,CENPF,NCAPD2,TRIM24,CMTM3,PTK7,ADNP,GMEB1,KCTD18,FBXW11,CCDC88C,AGRN,FLNA,SRCAP,RESF1,THRAP3,UGGT1,SLC12A7,ANO6,SRC,CREBBP,PLCE1,TP53,NFRKB,PRPF40A,ERN1,CHD4,MYO9B,GPATCH8,CCNT2,FNBP4,F8,CBLB,FN1,SF3B1,CHD2,THBS1,PLK1,UPF3B,WDHD1,SH3PXD2B,MAFB,DNM2,PCED1A,ARHGAP11A,STT3A,SMAD3,MRC2,PTBP1,TRIP6,CTBP2,CD276,PRKAB1,ECE1,NFIA,ARHGEF26,JMJD1C,SETD5,ANKR…
HPA	esophagus	HPA:0190000	0.00944214	2.02493	6583	127	98	10877	CKS2,AK2,CHUK,CD2BP2,RIPK1,MKI67,HNRNPUL1,ANKRD6,CENPF,NCAPD2,TRIM24,CMTM3,PTK7,ADNP,GMEB1,KCTD18,FBXW11,CCDC88C,AGRN,FLNA,SRCAP,RESF1,THRAP3,UGGT1,SLC12A7,ANO6,SRC,CREBBP,PLCE1,TP53,NFRKB,PRPF40A,ERN1,CHD4,MYO9B,GPATCH8,CCNT2,FNBP4,F8,CBLB,FN1,SF3B1,CHD2,THBS1,PLK1,UPF3B,WDHD1,SH3PXD2B,MAFB,DNM2,PCED1A,ARHGAP11A,STT3A,SMAD3,MRC2,PTBP1,TRIP6,CTBP2,CD276,PRKAB1,ECE1,NFIA,ARHGEF26,JMJD1C,SETD5,ANKR…
HPA	placenta	HPA:0380000	0.00989562	2.00456	7385	127	106	10877	CKS2,AK2,CHUK,CD2BP2,IGF2BP3,RIPK1,MKI67,HNRNPUL1,ANKRD6,CENPF,NCAPD2,TRIM24,CMTM3,PTK7,ADNP,GMEB1,UHRF1,KCTD18,FBXW11,CCDC88C,AGRN,FLNA,SRCAP,FBN1,RESF1,THRAP3,UGGT1,SLC12A7,ANO6,CREBBP,PLCE1,TP53,NFRKB,PRPF40A,ERN1,CHD4,MYO9B,GPATCH8,CCNT2,WSB1,FNBP4,F8,CBLB,COL4A1,FN1,SF3B1,CHD2,LRP1,RBM41,THBS1,PLK1,UPF3B,WDHD1,SH3PXD2B,MAFB,DNM2,ARHGAP11A,STT3A,FOXN3,SMAD3,MRC2,PTBP1,RPS24,TRIP6,CTBP2,CD276,…
HPA	tonsil; squamous epithelial cells[≥Medium]	HPA:0600222	0.0118569	1.92603	4887	127	79	10877	CKS2,AK2,CHUK,CD2BP2,RIPK1,MKI67,HNRNPUL1,ANKRD6,CENPF,NCAPD2,CMTM3,PTK7,ADNP,GMEB1,FBXW11,CCDC88C,FLNA,SRCAP,RESF1,THRAP3,UGGT1,SLC12A7,ANO6,SRC,CREBBP,PLCE1,NFRKB,PRPF40A,ERN1,CHD4,MYO9B,GPATCH8,CCNT2,FNBP4,F8,SF3B1,CHD2,MCM10,PLK1,OLFML2B,WDHD1,SH3PXD2B,DNM2,PCED1A,ARHGAP11A,SMAD3,PTBP1,RPS24,TRIP6,CD276,PRKAB1,ECE1,NFIA,JMJD1C,ANKRD11,NOTCH1,IGDCC4,NOTCH2,DENND6A,TAB2,ETV3,NOTCH3,DYRK1A,CEP16…
HPA	endometrium 2	HPA:0170000	0.0128874	1.88983	6814	127	100	10877	CKS2,AK2,CHUK,CD2BP2,RIPK1,MKI67,HNRNPUL1,ANKRD6,CENPF,NCAPD2,TRIM24,CMTM3,PTK7,ADNP,KCTD18,CCDC88C,AGRN,VCAN,FLNA,SRCAP,FBN1,RESF1,THRAP3,UGGT1,SLC12A7,ANO6,CREBBP,PLCE1,NFRKB,PRPF40A,ERN1,CHD4,MYO9B,GPATCH8,CCNT2,FNBP4,F8,CBLB,COL4A1,FN1,SF3B1,CHD2,LRP1,RBM41,THBS1,UPF3B,WDHD1,LRFN4,SH3PXD2B,MAFB,DNM2,PCED1A,STT3A,FOXN3,SMAD3,EMILIN1,MRC2,PTBP1,TRIP6,CTBP2,CD276,PRKAB1,ECE1,NFIA,JMJD1C,SETD5,AN…
HPA	esophagus; squamous epithelial cells[≥Medium]	HPA:0190222	0.0135895	1.8668	4989	127	80	10877	CKS2,AK2,CHUK,CD2BP2,RIPK1,HNRNPUL1,ANKRD6,NCAPD2,TRIM24,CMTM3,PTK7,ADNP,GMEB1,KCTD18,FBXW11,CCDC88C,FLNA,SRCAP,THRAP3,SLC12A7,ANO6,SRC,CREBBP,PLCE1,TP53,PRPF40A,ERN1,CHD4,MYO9B,GPATCH8,CCNT2,FNBP4,F8,CBLB,SF3B1,PLK1,UPF3B,WDHD1,SH3PXD2B,MAFB,DNM2,ARHGAP11A,SMAD3,MRC2,PTBP1,TRIP6,CD276,PRKAB1,ECE1,NFIA,ARHGEF26,JMJD1C,SETD5,ANKRD11,NOTCH1,NOTCH2,DENND6A,B3GALNT2,TAB2,ETV3,DYRK1A,SLC22A23,CEP162,L…
HPA	cerebral cortex; endothelial cells[≥Low]	HPA:0100201	0.0163435	1.78666	4585	127	75	10877	CKS2,AK2,CHUK,RIPK1,HNRNPUL1,ANKRD6,NCAPD2,CMTM3,ADNP,GMEB1,FBXW11,CCDC88C,AGRN,FLNA,SRCAP,THRAP3,UGGT1,SLC12A7,ANO6,SRC,CREBBP,PLCE1,PRPF40A,ERN1,CHD4,MYO9B,GPATCH8,CCNT2,WSB1,F8,CBLB,COL4A1,FN1,SF3B1,LRP1,THBS1,MAFB,DNM2,PCED1A,SMAD3,MRC2,PTBP1,RPS24,NES,TRIP6,CTBP2,PRKAB1,ECE1,NFIA,SETD5,ANKRD11,MEGF8,NOTCH1,NOTCH2,DENND6A,B3GALNT2,TAB2,ETV3,NOTCH3,CEP162,LLGL1,ANKZF1,ITGB5,KIF18A,IL17RD,DDR1,…
HPA	tonsil	HPA:0600000	0.0203864	1.69066	7677	127	108	10877	CKS2,AK2,CHUK,CD2BP2,IGF2BP3,RIPK1,MKI67,HNRNPUL1,ANKRD6,CENPF,NCAPD2,TRIM24,CMTM3,PTK7,ADNP,GMEB1,UHRF1,KCTD18,FBXW11,CCDC88C,AGRN,VCAN,FLNA,SRCAP,RESF1,THRAP3,UGGT1,SLC12A7,ANO6,SRC,CREBBP,PLCE1,TP53,NFRKB,PRPF40A,ERN1,CHD4,MYO9B,GPATCH8,CCNT2,WSB1,FNBP4,F8,CBLB,SF3B1,CHD2,MCM10,THBS1,PLK1,OLFML2B,UPF3B,WDHD1,LRFN4,SH3PXD2B,MAFB,DNM2,PCED1A,ARHGAP11A,STT3A,FOXN3,SMAD3,MRC2,PTBP1,RPS24,TRIP6,CTB…
HPA	tonsil; non-germinal center cells[≥Low]	HPA:0600441	0.021175	1.67418	6022	127	91	10877	CKS2,AK2,CHUK,CD2BP2,IGF2BP3,RIPK1,MKI67,HNRNPUL1,ANKRD6,NCAPD2,CMTM3,ADNP,GMEB1,UHRF1,KCTD18,FBXW11,CCDC88C,AGRN,VCAN,FLNA,SRCAP,RESF1,THRAP3,UGGT1,SLC12A7,ANO6,CREBBP,PLCE1,NFRKB,PRPF40A,ERN1,CHD4,MYO9B,GPATCH8,CCNT2,F8,CBLB,CHD2,MCM10,THBS1,PLK1,OLFML2B,UPF3B,WDHD1,MAFB,DNM2,ARHGAP11A,STT3A,FOXN3,SMAD3,MRC2,PTBP1,TRIP6,CTBP2,CD276,PRKAB1,ECE1,NFIA,ARHGEF26,JMJD1C,SETD5,ANKRD11,NOTCH2,DENND6A,T…
HPA	urinary bladder; urothelial cells[≥Low]	HPA:0610831	0.0272536	1.56458	7201	127	103	10877	CKS2,AK2,CHUK,CD2BP2,IGF2BP3,RIPK1,MKI67,HNRNPUL1,ANKRD6,CENPF,NCAPD2,TRIM24,CMTM3,PTK7,ADNP,GMEB1,KCTD18,FBXW11,CCDC88C,AGRN,FLNA,SRCAP,RESF1,THRAP3,UGGT1,SLC12A7,ANO6,SRC,CREBBP,PLCE1,TP53,NFRKB,PRPF40A,ERN1,CHD4,MYO9B,GPATCH8,CCNT2,FNBP4,F8,CBLB,COL4A1,FN1,SF3B1,CHD2,RBM41,THBS1,PLK1,OLFML2B,UPF3B,WDHD1,SH3PXD2B,MAFB,DNM2,PCED1A,STT3A,SMAD3,PTBP1,RPS24,TRIP6,CTBP2,CD276,PRKAB1,ECE1,NFIA,JMJD1C…
HPA	urinary bladder	HPA:0610000	0.0272536	1.56458	7201	127	103	10877	CKS2,AK2,CHUK,CD2BP2,IGF2BP3,RIPK1,MKI67,HNRNPUL1,ANKRD6,CENPF,NCAPD2,TRIM24,CMTM3,PTK7,ADNP,GMEB1,KCTD18,FBXW11,CCDC88C,AGRN,FLNA,SRCAP,RESF1,THRAP3,UGGT1,SLC12A7,ANO6,SRC,CREBBP,PLCE1,TP53,NFRKB,PRPF40A,ERN1,CHD4,MYO9B,GPATCH8,CCNT2,FNBP4,F8,CBLB,COL4A1,FN1,SF3B1,CHD2,RBM41,THBS1,PLK1,OLFML2B,UPF3B,WDHD1,SH3PXD2B,MAFB,DNM2,PCED1A,STT3A,SMAD3,PTBP1,RPS24,TRIP6,CTBP2,CD276,PRKAB1,ECE1,NFIA,JMJD1C…
HPA	lymph node; germinal center cells[≥Low]	HPA:0310431	0.028221	1.54943	4991	127	79	10877	CKS2,AK2,CHUK,CD2BP2,IGF2BP3,RIPK1,MKI67,HNRNPUL1,ANKRD6,CENPF,NCAPD2,CMTM3,PTK7,ADNP,GMEB1,CCDC88C,AGRN,RESF1,THRAP3,UGGT1,SLC12A7,CREBBP,PLCE1,NFRKB,PRPF40A,ERN1,CHD4,MYO9B,GPATCH8,CCNT2,FNBP4,F8,SF3B1,THBS1,PLK1,OLFML2B,UPF3B,WDHD1,MAFB,DNM2,ARHGAP11A,FOXN3,SMAD3,MRC2,PTBP1,RPS24,TRIP6,CD276,PRKAB1,ECE1,NFIA,JMJD1C,SETD5,ANKRD11,NOTCH2,DENND6A,TAB2,ETV3,NOTCH3,DYRK1A,SLC22A23,CEP162,LLGL1,ANKZ…
HPA	colon; endothelial cells[≥Low]	HPA:0130201	0.0317115	1.49878	5709	127	87	10877	CKS2,AK2,CHUK,RIPK1,HNRNPUL1,ANKRD6,NCAPD2,TRIM24,CMTM3,PTK7,ADNP,GMEB1,FBXW11,CCDC88C,AGRN,FLNA,SRCAP,RESF1,THRAP3,UGGT1,SLC12A7,ANO6,CREBBP,PLCE1,PRPF40A,ERN1,CHD4,MYO9B,GPATCH8,F8,CBLB,COL4A1,FN1,SF3B1,CHD2,THBS1,PLK1,OLFML2B,SH3PXD2B,DNM2,PCED1A,ARHGAP11A,STT3A,FOXN3,SMAD3,MRC2,PTBP1,NES,TRIP6,CTBP2,CD276,PRKAB1,ECE1,NFIA,ARHGEF26,JMJD1C,SETD5,ANKRD11,SORBS1,NOTCH1,IGDCC4,NOTCH2,DENND6A,B3GAL…
HPA	endometrium 2; cells in endometrial stroma[≥Low]	HPA:0170251	0.033727	1.47202	3452	127	60	10877	CKS2,CHUK,CD2BP2,RIPK1,HNRNPUL1,ANKRD6,NCAPD2,CMTM3,PTK7,ADNP,CCDC88C,FLNA,FBN1,THRAP3,UGGT1,ANO6,CREBBP,NFRKB,PRPF40A,ERN1,CHD4,MYO9B,CCNT2,COL4A1,FN1,SF3B1,CHD2,LRP1,THBS1,WDHD1,SH3PXD2B,DNM2,PCED1A,EMILIN1,MRC2,PTBP1,TRIP6,CD276,PRKAB1,ECE1,NFIA,JMJD1C,SETD5,ANKRD11,NOTCH1,NOTCH2,TAB2,ETV3,CEP162,LLGL1,MEIS1,ITGB5,KIF18A,INCENP,GNL3,IL17RD,PSKH1,FKBP10,UBE2C,EFHC1
HPA	skin 1; fibroblasts[≥Low]	HPA:0460651	0.0360757	1.44278	4765	127	76	10877	CKS2,AK2,CHUK,CD2BP2,RIPK1,HNRNPUL1,ANKRD6,NCAPD2,CMTM3,ADNP,GMEB1,KCTD18,FBXW11,CCDC88C,AGRN,FBN1,RESF1,THRAP3,UGGT1,SLC12A7,ANO6,CREBBP,PLCE1,PRPF40A,ERN1,CHD4,MYO9B,GPATCH8,CCNT2,WSB1,F8,CBLB,COL4A1,FN1,SF3B1,LRP1,THBS1,PLK1,SH3PXD2B,MAFB,STT3A,EMILIN1,MRC2,PTBP1,TRIP6,CTBP2,CD276,PRKAB1,ECE1,NFIA,JMJD1C,SETD5,ANKRD11,NOTCH1,IGDCC4,NOTCH2,DENND6A,B3GALNT2,TAB2,ETV3,DYRK1A,CEP162,LLGL1,ANKZF1,M…
KEGG	Pathways in cancer	KEGG:05200	0.000140985	3.85083	529	84	19	8000	CKS2,CHUK,TGFBR1,CREBBP,TP53,COL4A2,COL4A1,FN1,LAMA5,EDNRA,ADCY7,SMAD3,CXCR4,CTBP2,NOTCH1,NOTCH2,NOTCH3,PLCB3,ERBB2
KEGG	ECM-receptor interaction	KEGG:04512	0.00029849	3.52507	88	84	8	8000	AGRN,COL4A2,COL4A1,FN1,THBS1,LAMA5,FREM1,ITGB5
KEGG	Human papillomavirus infection	KEGG:05165	0.000653424	3.18481	331	84	14	8000	CHUK,CREBBP,TP53,CHD4,COL4A2,COL4A1,FN1,THBS1,LAMA5,NOTCH1,NOTCH2,NOTCH3,LLGL1,ITGB5
KEGG	Thyroid hormone signaling pathway	KEGG:04919	0.00315776	2.50062	121	84	8	8000	SRC,CREBBP,PLCE1,TP53,NOTCH1,NOTCH2,NOTCH3,PLCB3
KEGG	Small cell lung cancer	KEGG:05222	0.0040597	2.39151	92	84	7	8000	CKS2,CHUK,TP53,COL4A2,COL4A1,FN1,LAMA5
KEGG	Endocrine resistance	KEGG:01522	0.00499267	2.30167	95	84	7	8000	SRC,TP53,ADCY7,NOTCH1,NOTCH2,NOTCH3,ERBB2
KEGG	AGE-RAGE signaling pathway in diabetic complications	KEGG:04933	0.00693378	2.15903	100	84	7	8000	TGFBR1,PLCE1,COL4A2,COL4A1,FN1,SMAD3,PLCB3
KEGG	Adherens junction	KEGG:04520	0.00809442	2.09181	71	84	6	8000	TGFBR1,SRC,CREBBP,SMAD3,SORBS1,ERBB2
KEGG	Focal adhesion	KEGG:04510	0.0201981	1.69469	200	84	9	8000	FLNA,SRC,COL4A2,COL4A1,FN1,THBS1,LAMA5,ITGB5,ERBB2
KEGG	Notch signaling pathway	KEGG:04330	0.0316395	1.49977	59	84	5	8000	CREBBP,CTBP2,NOTCH1,NOTCH2,NOTCH3
MIRNA	hsa-miR-615-3p	MIRNA:hsa-miR-615-3p	0.002499	2.60223	892	171	27	14823	CD2BP2,MKI67,PLXNB2,NCAPD2,UHRF1,FLNA,SRCAP,THRAP3,UGGT1,PRDM16,ANO6,TROAP,CHD4,COL4A2,FN1,SF3B1,CHD7,MCM10,KIRREL1,DNM2,PTBP1,ANKRD11,MEGF8,GNL3,P4HB,UBE2C,CELSR1
MIRNA	hsa-miR-223-3p	MIRNA:hsa-miR-223-3p	0.0115612	1.937	98	171	8	14823	CHUK,SLC12A7,TP53,GPATCH8,MAFB,ECT2,NFIA,FABP7
MIRNA	hsa-let-7b-5p	MIRNA:hsa-let-7b-5p	0.0136742	1.8641	1213	171	31	14823	CKS2,CD2BP2,IGF2BP3,HNRNPUL1,PLXNB2,NCAPD2,TRIM24,ADNP,UHRF1,FLNA,SRCAP,TGFBR1,SLC12A7,CHD4,MBD6,CCNT2,SF3B1,CHD7,THBS1,PLK1,SDAD1,SZRD1,RPS24,CTBP2,SETD5,IGDCC4,TAB2,ANKZF1,ITGB5,PLCB3,RRM2
REAC	Non-integrin membrane-ECM interactions	REAC:R-HSA-3000171	5.835e-06	5.23396	58	120	9	10622	AGRN,COL4A2,COL4A1,FN1,COL5A2,THBS1,LAMA5,ITGB5,DDR1
REAC	ECM proteoglycans	REAC:R-HSA-3000178	5.86068e-05	4.23205	75	120	9	10622	AGRN,VCAN,COL4A2,COL4A1,FN1,COL5A2,LAMA5,NCAN,ITGB5
REAC	Extracellular matrix organization	REAC:R-HSA-1474244	0.000484468	3.31474	298	120	15	10622	AGRN,VCAN,FBN1,COL4A2,COL4A1,FN1,NID1,COL5A2,THBS1,LAMA5,EMILIN1,NCAN,ITGB5,DDR1,P4HB
REAC	Integrin cell surface interactions	REAC:R-HSA-216083	0.00175973	2.75455	84	120	8	10622	AGRN,FBN1,COL4A2,COL4A1,FN1,COL5A2,THBS1,ITGB5
REAC	Defective LFNG causes SCDO3	REAC:R-HSA-5083630	0.00544596	2.26393	5	120	3	10622	NOTCH1,NOTCH2,NOTCH3
REAC	Pre-NOTCH Processing in the Endoplasmic Reticulum	REAC:R-HSA-1912399	0.010802	1.9665	6	120	3	10622	NOTCH1,NOTCH2,NOTCH3
REAC	NOTCH4 Intracellular Domain Regulates Transcription	REAC:R-HSA-9013695	0.0256929	1.59019	20	120	4	10622	CREBBP,SMAD3,NOTCH1,NOTCH2
REAC	NCAM1 interactions	REAC:R-HSA-419037	0.0405832	1.39165	42	120	5	10622	AGRN,COL4A2,COL4A1,COL5A2,NCAN
TF	Factor: Egr-1; motif: GCGCATGCG; match class: 1	TF:M04869_1	3.29658e-05	4.48194	10315	186	134	19917	CKS2,RHOQ,CHUK,IGF2BP3,RIPK1,TSPAN11,MKI67,HNRNPUL1,SFRP1,ANKRD6,CENPF,NCAPD2,TRIM24,CMTM3,PTK7,ADNP,GMEB1,UHRF1,KCTD18,LRRC75B,CCDC88C,AGRN,VCAN,FLNA,ASXL1,SRCAP,FBN1,RESF1,ZZZ3,UGGT1,ADGRA3,MVB12B,PRDM16,TTYH3,TGFBR1,GTF3C2,PFKFB3,ANO6,DHX38,FOXM1,CREBBP,TP53,PRPF40A,ERN1,CHD4,MYO9B,MBD6,GPATCH8,CCNT2,WSB1,FNBP4,COL4A2,COL4A1,FN1,SF3B1,NID1,LRP1,CHD7,NRDE2,MCM10,KIRREL1,OLFML2B,WDHD1,LAMA5,DENN…
TF	Factor: E2F-2; motif: GCGCGCGCNCS; match class: 1	TF:M11529_1	5.25875e-05	4.27912	14592	186	167	19917	CKS2,AK2,RHOQ,CHUK,CD2BP2,IGF2BP3,RIPK1,TSPAN11,MKI67,HNRNPUL1,SFRP1,ANKRD6,PLXNB2,CENPF,NCAPD2,TRIM24,CMTM3,PTK7,ADNP,GMEB1,UHRF1,KCTD18,FBXW11,LRRC75B,CCDC88C,AGRN,VCAN,FLNA,ASXL1,SRCAP,FBN1,RESF1,ZZZ3,THRAP3,UGGT1,ADGRA3,MVB12B,PRDM16,TTYH3,TGFBR1,GTF3C2,SLC12A7,PFKFB3,ANO6,AKNA,DHX38,FOXM1,SRC,CREBBP,PLCE1,TP53,NFRKB,PRPF40A,ERN1,CHD4,MYO9B,MBD6,GPATCH8,CCNT2,WSB1,FNBP4,CBLB,COL4A2,COL4A1,FN1…
TF	Factor: Egr-1; motif: GCGCATGCG	TF:M04869	5.39971e-05	4.26763	11319	186	142	19917	CKS2,RHOQ,CHUK,IGF2BP3,RIPK1,TSPAN11,MKI67,HNRNPUL1,SFRP1,ANKRD6,CENPF,NCAPD2,TRIM24,CMTM3,PTK7,ADNP,GMEB1,UHRF1,KCTD18,LRRC75B,CCDC88C,AGRN,VCAN,FLNA,ASXL1,SRCAP,FBN1,RESF1,ZZZ3,UGGT1,ADGRA3,MVB12B,PRDM16,TTYH3,TGFBR1,GTF3C2,PFKFB3,ANO6,DHX38,FOXM1,CREBBP,TP53,PRPF40A,ERN1,CHD4,MYO9B,MBD6,GPATCH8,CCNT2,WSB1,FNBP4,COL4A2,COL4A1,FN1,SF3B1,NID1,LRP1,CHD7,RBM41,NRDE2,MCM10,KIRREL1,OLFML2B,WDHD1,LAMA…
TF	Factor: MAZ; motif: GGGMGGGGSSGGGGGGGGGGGG; match class: 1	TF:M09636_1	7.26768e-05	4.1386	14202	186	164	19917	CKS2,AK2,RHOQ,CHUK,CD2BP2,IGF2BP3,RIPK1,TSPAN11,MKI67,HNRNPUL1,SFRP1,ANKRD6,PLXNB2,CENPF,NCAPD2,TRIM24,CMTM3,PTK7,ADNP,GMEB1,UHRF1,KCTD18,FBXW11,LRRC75B,CCDC88C,AGRN,VCAN,FLNA,ASXL1,SRCAP,FBN1,RESF1,ZZZ3,THRAP3,UGGT1,ADGRA3,MVB12B,PRDM16,TTYH3,TGFBR1,GTF3C2,SLC12A7,PFKFB3,ANO6,FOXM1,SRC,CREBBP,TROAP,TP53,NFRKB,PRPF40A,ERN1,CHD4,MYO9B,MBD6,GPATCH8,CCNT2,WSB1,FNBP4,CBLB,COL4A2,COL4A1,FN1,SF3B1,CHD2…
TF	Factor: Sp1; motif: RGGGMGGRGSNGGGG; match class: 1	TF:M10529_1	0.000140076	3.85364	2838	186	55	19917	CKS2,RHOQ,MKI67,PLXNB2,TRIM24,CMTM3,ADNP,GMEB1,LRRC75B,AGRN,ASXL1,RESF1,MVB12B,PRDM16,SLC12A7,ANO6,CREBBP,ERN1,CHD4,MYO9B,MBD6,CBLB,FN1,CHD2,NID1,LRP1,THBS1,KIRREL1,LAMA5,FUBP3,NPR2,SH3PXD2B,EDNRA,STON1,DUX4,PTBP1,SZRD1,CTBP2,CD276,NFIA,TBC1D5,MEGF8,SORBS1,NOTCH1,TAB2,NCAN,NOTCH3,DYRK1A,SLC22A23,CC2D1B,IL17RD,PSKH1,PLCB3,FKBP10,NPHP3
TF	Factor: TIEG1; motif: NCCCNSNCCCCGCCCCC; match class: 1	TF:M12351_1	0.000195563	3.70871	8242	186	113	19917	CKS2,RHOQ,CD2BP2,IGF2BP3,RIPK1,TSPAN11,MKI67,HNRNPUL1,ANKRD6,PLXNB2,NCAPD2,TRIM24,CMTM3,PTK7,ADNP,GMEB1,UHRF1,KCTD18,FBXW11,LRRC75B,CCDC88C,AGRN,VCAN,FLNA,ASXL1,SRCAP,FBN1,RESF1,ZZZ3,THRAP3,UGGT1,ADGRA3,MVB12B,PRDM16,TTYH3,TGFBR1,SLC12A7,PFKFB3,FOXM1,CREBBP,TP53,NFRKB,PRPF40A,ERN1,CHD4,MYO9B,MBD6,CCNT2,CBLB,LRP1,CHD7,NRDE2,MCM10,THBS1,KIRREL1,LAMA5,DENND2A,FUBP3,NPR2,LRFN4,SH3PXD2B,MAFB,ECT2,ADCY…
TF	Factor: E2F-2; motif: GCGCGCGCGYW	TF:M11531	0.000199705	3.69961	13379	186	157	19917	CKS2,AK2,RHOQ,CHUK,CD2BP2,IGF2BP3,RIPK1,TSPAN11,MKI67,HNRNPUL1,SFRP1,ANKRD6,PLXNB2,CENPF,NCAPD2,TRIM24,CMTM3,PTK7,ADNP,GMEB1,UHRF1,KCTD18,FBXW11,LRRC75B,CCDC88C,AGRN,VCAN,FLNA,ASXL1,SRCAP,FBN1,RESF1,ZZZ3,THRAP3,UGGT1,ADGRA3,MVB12B,PRDM16,TTYH3,TGFBR1,GTF3C2,SLC12A7,PFKFB3,ANO6,DHX38,FOXM1,CREBBP,PRPF40A,ERN1,CHD4,MYO9B,MBD6,GPATCH8,CCNT2,WSB1,FNBP4,CBLB,COL4A2,COL4A1,FN1,SF3B1,CHD2,NID1,LRP1,CHD7…
TF	Factor: TIEG1; motif: NCCCNSNCCCCGCCCCC	TF:M12351	0.000291582	3.53524	12403	186	149	19917	CKS2,AK2,PRR5L,RHOQ,CD2BP2,IGF2BP3,RIPK1,TSPAN11,MKI67,HNRNPUL1,SFRP1,ANKRD6,PLXNB2,NCAPD2,TRIM24,CMTM3,PTK7,ADNP,GMEB1,UHRF1,KCTD18,FBXW11,LRRC75B,CCDC88C,AGRN,VCAN,FLNA,ASXL1,SRCAP,FBN1,RESF1,ZZZ3,THRAP3,UGGT1,ADGRA3,MVB12B,PRDM16,TTYH3,TGFBR1,SLC12A7,PFKFB3,AKNA,FOXM1,CREBBP,TP53,NFRKB,PRPF40A,ERN1,CHD4,MYO9B,MBD6,GPATCH8,CCNT2,WSB1,CBLB,COL4A2,COL4A1,FN1,CHD2,LRP1,CHD7,RBM41,NRDE2,MCM10,THBS1…
TF	Factor: Sp1; motif: NNGGGGCGGGGNN	TF:M00932	0.000291897	3.53477	10490	186	133	19917	CKS2,RHOQ,CD2BP2,IGF2BP3,RIPK1,TSPAN11,MKI67,HNRNPUL1,SFRP1,ANKRD6,PLXNB2,CENPF,NCAPD2,TRIM24,CMTM3,PTK7,ADNP,GMEB1,UHRF1,KCTD18,CCDC88C,AGRN,VCAN,FLNA,ASXL1,SRCAP,RESF1,ZZZ3,THRAP3,UGGT1,ADGRA3,MVB12B,PRDM16,TTYH3,TGFBR1,SLC12A7,PFKFB3,ANO6,DHX38,FOXM1,CREBBP,NFRKB,PRPF40A,ERN1,CHD4,MYO9B,MBD6,CCNT2,WSB1,CBLB,COL4A2,COL4A1,FN1,NID1,LRP1,CHD7,NRDE2,THBS1,KIRREL1,OLFML2B,LAMA5,DENND2A,FUBP3,NPR2,L…
TF	Factor: E2F-2; motif: GCGCGCGCGYW; match class: 1	TF:M11531_1	0.000357346	3.44691	12431	186	149	19917	CKS2,RHOQ,CHUK,IGF2BP3,RIPK1,TSPAN11,MKI67,HNRNPUL1,SFRP1,ANKRD6,PLXNB2,CENPF,NCAPD2,TRIM24,CMTM3,PTK7,ADNP,GMEB1,UHRF1,KCTD18,FBXW11,LRRC75B,CCDC88C,AGRN,VCAN,FLNA,ASXL1,SRCAP,FBN1,RESF1,ZZZ3,THRAP3,UGGT1,ADGRA3,MVB12B,PRDM16,TTYH3,TGFBR1,GTF3C2,SLC12A7,PFKFB3,ANO6,DHX38,FOXM1,CREBBP,PRPF40A,ERN1,CHD4,MYO9B,MBD6,GPATCH8,CCNT2,WSB1,FNBP4,CBLB,COL4A2,COL4A1,FN1,SF3B1,CHD2,NID1,CHD7,RBM41,NRDE2,MCM…
TF	Factor: BTEB2; motif: GNAGGGGGNGGGSSNN; match class: 1	TF:M03814_1	0.000393594	3.40495	1303	186	33	19917	RHOQ,IGF2BP3,PLXNB2,TRIM24,CMTM3,PTK7,GMEB1,FBXW11,AGRN,ZZZ3,ADGRA3,PRDM16,SLC12A7,CREBBP,PRPF40A,CHD4,MYO9B,MBD6,CHD2,LRP1,KIRREL1,NPR2,STON1,SMAD3,PTBP1,ANKRD11,B3GALNT2,SLC22A23,PIAS3,DDI2,ARMC5,FKBP10,NPHP3
TF	Factor: SP1; motif: NCCCCKCCCCC; match class: 1	TF:M07226_1	0.000413849	3.38316	3931	186	67	19917	RHOQ,IGF2BP3,MKI67,ANKRD6,PLXNB2,TRIM24,CMTM3,PTK7,ADNP,GMEB1,KCTD18,CCDC88C,AGRN,FLNA,ASXL1,SRCAP,THRAP3,MVB12B,TTYH3,SLC12A7,CREBBP,NFRKB,PRPF40A,ERN1,CHD4,MYO9B,MBD6,CCNT2,CBLB,CHD2,LRP1,NRDE2,KIRREL1,LAMA5,NPR2,STON1,DUX4,MRC2,PTBP1,CD276,TMEM150A,ECE1,NFIA,SORBS1,NOTCH1,IGDCC4,TAB2,ETV3,NOTCH3,ANGEL2,DYRK1A,LLGL1,ITGB5,PIAS3,GNL3,CC2D1B,IL17RD,DDI2,PLCB3,DDR1,RRM2,ARMC5,FKBP10,CCDC8,NPHP3,CE…
TF	Factor: E2F-3; motif: GGCGGGN	TF:M02089	0.000618987	3.20832	13271	186	155	19917	CKS2,RHOQ,CHUK,CD2BP2,IGF2BP3,RIPK1,TSPAN11,MKI67,HNRNPUL1,SFRP1,ANKRD6,PLXNB2,CENPF,NCAPD2,TRIM24,CMTM3,PTK7,ADNP,GMEB1,UHRF1,KCTD18,FBXW11,LRRC75B,CCDC88C,AGRN,VCAN,FLNA,ASXL1,SRCAP,FBN1,RESF1,ZZZ3,THRAP3,UGGT1,ADGRA3,MVB12B,PRDM16,TTYH3,TGFBR1,GTF3C2,SLC12A7,PFKFB3,ANO6,DHX38,FOXM1,CREBBP,TP53,NFRKB,PRPF40A,ERN1,CHD4,MYO9B,MBD6,GPATCH8,CCNT2,WSB1,FNBP4,CBLB,COL4A2,COL4A1,FN1,NID1,LRP1,CHD7,NRD…
TF	Factor: ZNF148; motif: NNNNNNCCNNCCCCTCCCCCACCCN	TF:M09834	0.000838077	3.07672	6998	186	99	19917	CKS2,AK2,RHOQ,IGF2BP3,TSPAN11,MKI67,HNRNPUL1,ANKRD6,PLXNB2,TRIM24,CMTM3,PTK7,ADNP,GMEB1,KCTD18,FBXW11,LRRC75B,CCDC88C,AGRN,VCAN,FLNA,ASXL1,SRCAP,FBN1,ZZZ3,THRAP3,UGGT1,MVB12B,PRDM16,TTYH3,TGFBR1,SLC12A7,FOXM1,CREBBP,TP53,NFRKB,PRPF40A,CHD4,MBD6,CCNT2,CBLB,COL4A2,COL4A1,FN1,CHD2,LRP1,CHD7,RBM41,THBS1,KIRREL1,PLK1,WDHD1,LAMA5,NPR2,LRFN4,SH3PXD2B,MAFB,ECT2,ADCY7,STON1,DUX4,MRC2,CCNO,PTBP1,SZRD1,CXCR…
TF	Factor: SP1; motif: NCCCCKCCCCC	TF:M07226	0.00084997	3.0706	8333	186	112	19917	AK2,RHOQ,CD2BP2,IGF2BP3,TSPAN11,MKI67,HNRNPUL1,ANKRD6,PLXNB2,NCAPD2,TRIM24,CMTM3,PTK7,ADNP,GMEB1,UHRF1,KCTD18,FBXW11,CCDC88C,AGRN,VCAN,FLNA,ASXL1,SRCAP,ZZZ3,THRAP3,ADGRA3,MVB12B,PRDM16,TTYH3,TGFBR1,SLC12A7,PFKFB3,CREBBP,TP53,NFRKB,PRPF40A,ERN1,CHD4,MYO9B,MBD6,CCNT2,CBLB,COL4A2,COL4A1,FN1,CHD2,NID1,LRP1,CHD7,RBM41,NRDE2,THBS1,KIRREL1,PLK1,LAMA5,NPR2,LRFN4,SH3PXD2B,MAFB,ECT2,ADCY7,STON1,DUX4,MRC2,C…
TF	Factor: Sp1; motif: GGGGCGGGGC	TF:M00931	0.00117623	2.92951	10344	186	130	19917	CKS2,RHOQ,CD2BP2,IGF2BP3,RIPK1,TSPAN11,MKI67,HNRNPUL1,SFRP1,ANKRD6,PLXNB2,CENPF,NCAPD2,TRIM24,CMTM3,PTK7,ADNP,GMEB1,UHRF1,KCTD18,CCDC88C,AGRN,VCAN,FLNA,ASXL1,SRCAP,RESF1,ZZZ3,THRAP3,UGGT1,ADGRA3,MVB12B,PRDM16,TTYH3,TGFBR1,SLC12A7,PFKFB3,ANO6,DHX38,FOXM1,CREBBP,NFRKB,PRPF40A,ERN1,CHD4,MYO9B,MBD6,CCNT2,WSB1,CBLB,FN1,NID1,LRP1,CHD7,NRDE2,THBS1,KIRREL1,OLFML2B,LAMA5,DENND2A,FUBP3,NPR2,LRFN4,SH3PXD2B,…
TF	Factor: E2F-1; motif: NNNSSCGCSAANN	TF:M07250	0.00123824	2.9072	10809	186	134	19917	CKS2,AK2,RHOQ,CHUK,CD2BP2,IGF2BP3,RIPK1,TSPAN11,HNRNPUL1,SFRP1,ANKRD6,PLXNB2,CENPF,NCAPD2,CMTM3,PTK7,ADNP,GMEB1,UHRF1,KCTD18,FBXW11,LRRC75B,CCDC88C,AGRN,FLNA,ASXL1,SRCAP,FBN1,RESF1,ZZZ3,UGGT1,ADGRA3,MVB12B,PRDM16,TTYH3,GTF3C2,SLC12A7,PFKFB3,ANO6,DHX38,FOXM1,CREBBP,TP53,PRPF40A,ERN1,GPATCH8,CCNT2,WSB1,FNBP4,CBLB,COL4A2,COL4A1,FN1,SF3B1,NID1,CHD7,NRDE2,MCM10,THBS1,BUB1B,PLK1,OLFML2B,UPF3B,LAMA5,DEN…
TF	Factor: Sp1; motif: NNGGGGCGGGGNN; match class: 1	TF:M00932_1	0.00133151	2.87566	6076	186	89	19917	RHOQ,CD2BP2,RIPK1,MKI67,HNRNPUL1,ANKRD6,PLXNB2,TRIM24,CMTM3,PTK7,GMEB1,KCTD18,CCDC88C,AGRN,FLNA,ASXL1,SRCAP,RESF1,ZZZ3,THRAP3,UGGT1,ADGRA3,MVB12B,TTYH3,TGFBR1,SLC12A7,CREBBP,NFRKB,PRPF40A,ERN1,CHD4,MYO9B,MBD6,CCNT2,CBLB,FN1,LRP1,NRDE2,KIRREL1,LAMA5,FUBP3,NPR2,LRFN4,SH3PXD2B,MAFB,PCED1A,ARHGAP11A,ASPM,STON1,MRC2,PTBP1,SZRD1,NES,CXCR4,CTBP2,CD276,ECE1,NFIA,ARHGEF26,MEGF8,NOTCH1,IGDCC4,STARD9,DENND6…
TF	Factor: KLF15; motif: RCCMCRCCCMCN; match class: 1	TF:M12160_1	0.00137275	2.86241	8085	186	109	19917	CKS2,AK2,RHOQ,IGF2BP3,RIPK1,TSPAN11,MKI67,HNRNPUL1,ANKRD6,PLXNB2,NCAPD2,TRIM24,CMTM3,PTK7,ADNP,GMEB1,UHRF1,KCTD18,LRRC75B,CCDC88C,AGRN,VCAN,FLNA,ASXL1,SRCAP,ZZZ3,THRAP3,UGGT1,MVB12B,PRDM16,TTYH3,TGFBR1,SLC12A7,FOXM1,CREBBP,TROAP,NFRKB,PRPF40A,ERN1,CHD4,MYO9B,MBD6,CBLB,SF3B1,CHD2,LRP1,CHD7,THBS1,KIRREL1,PLK1,LAMA5,NPR2,LRFN4,SH3PXD2B,MAFB,FRMD4B,SDAD1,PCED1A,STT3A,ADCY7,STON1,DUX4,MRC2,CCNO,PTBP1,…
TF	Factor: Sp1; motif: NGGGGCGGGGN; match class: 1	TF:M07395_1	0.00142995	2.84468	6376	186	92	19917	RHOQ,CD2BP2,RIPK1,MKI67,HNRNPUL1,ANKRD6,PLXNB2,NCAPD2,TRIM24,CMTM3,PTK7,ADNP,GMEB1,UHRF1,KCTD18,CCDC88C,AGRN,FLNA,ASXL1,SRCAP,RESF1,ZZZ3,THRAP3,UGGT1,MVB12B,TTYH3,TGFBR1,SLC12A7,PFKFB3,ANO6,CREBBP,PRPF40A,ERN1,CHD4,MYO9B,MBD6,CCNT2,CBLB,FN1,LRP1,CHD7,NRDE2,KIRREL1,LAMA5,DENND2A,FUBP3,NPR2,LRFN4,SH3PXD2B,MAFB,PCED1A,ARHGAP11A,STON1,MRC2,PTBP1,NES,CXCR4,CTBP2,CD276,ECE1,NFIA,ARHGEF26,ANKRD11,MEGF8,…
TF	Factor: WT1; motif: SMCNCCNSC	TF:M01118	0.00143355	2.84359	6869	186	97	19917	CKS2,AK2,RHOQ,CHUK,IGF2BP3,RIPK1,TSPAN11,HNRNPUL1,PLXNB2,TRIM24,CMTM3,PTK7,ADNP,GMEB1,UHRF1,FBXW11,AGRN,FLNA,ASXL1,SRCAP,FBN1,ZZZ3,THRAP3,MVB12B,PRDM16,TTYH3,SLC12A7,CREBBP,TP53,NFRKB,PRPF40A,CHD4,MBD6,CBLB,COL4A2,COL4A1,FN1,CHD2,NID1,LRP1,CHD7,RBM41,NRDE2,KIRREL1,PLK1,LAMA5,DENND2A,NPR2,LRFN4,SH3PXD2B,MAFB,SDAD1,PCED1A,ARHGAP11A,ADCY7,FOXN3,DUX4,SMAD3,MRC2,CCNO,PTBP1,CXCR4,TRIP6,CTBP2,CD276,TMEM…
TF	Factor: Sp1; motif: NGGGGCGGGGN	TF:M07395	0.00149299	2.82594	10721	186	133	19917	CKS2,AK2,RHOQ,CD2BP2,IGF2BP3,RIPK1,TSPAN11,MKI67,HNRNPUL1,ANKRD6,PLXNB2,NCAPD2,TRIM24,CMTM3,PTK7,ADNP,GMEB1,UHRF1,KCTD18,CCDC88C,AGRN,VCAN,FLNA,ASXL1,SRCAP,RESF1,ZZZ3,THRAP3,UGGT1,ADGRA3,MVB12B,TTYH3,TGFBR1,SLC12A7,PFKFB3,ANO6,DHX38,CREBBP,NFRKB,PRPF40A,ERN1,CHD4,MYO9B,MBD6,CCNT2,WSB1,CBLB,COL4A2,COL4A1,FN1,NID1,LRP1,CHD7,NRDE2,THBS1,KIRREL1,OLFML2B,UPF3B,LAMA5,DENND2A,FUBP3,NPR2,LRFN4,SH3PXD2B,M…
TF	Factor: ZF5; motif: NRNGNGCGCGCWN; match class: 1	TF:M00333_1	0.001528	2.81588	12512	186	148	19917	CKS2,RHOQ,CHUK,IGF2BP3,RIPK1,TSPAN11,MKI67,HNRNPUL1,SFRP1,ANKRD6,PLXNB2,CENPF,TRIM24,CMTM3,PTK7,ADNP,GMEB1,UHRF1,KCTD18,FBXW11,LRRC75B,CCDC88C,AGRN,VCAN,FLNA,ASXL1,SRCAP,FBN1,RESF1,ZZZ3,THRAP3,UGGT1,ADGRA3,MVB12B,PRDM16,TTYH3,TGFBR1,GTF3C2,SLC12A7,PFKFB3,ANO6,DHX38,FOXM1,SRC,CREBBP,PRPF40A,ERN1,CHD4,MYO9B,MBD6,GPATCH8,CCNT2,FNBP4,CBLB,COL4A2,COL4A1,FN1,SF3B1,CHD2,NID1,LRP1,CHD7,MCM10,THBS1,KIRREL…
TF	Factor: GCMa:Erg; motif: ATGCGGGCGGAARKG; match class: 1	TF:M08487_1	0.00168082	2.77448	8853	186	116	19917	AK2,RHOQ,CD2BP2,IGF2BP3,RIPK1,TSPAN11,MKI67,SFRP1,ANKRD6,CENPF,PTK7,ADNP,GMEB1,UHRF1,CCDC88C,AGRN,VCAN,FLNA,ASXL1,FBN1,RESF1,ZZZ3,THRAP3,UGGT1,MVB12B,PRDM16,TTYH3,TGFBR1,GTF3C2,SLC12A7,ANO6,DHX38,CREBBP,PRPF40A,ERN1,CHD4,MYO9B,MBD6,WSB1,COL4A2,COL4A1,FN1,SF3B1,LRP1,CHD7,KIRREL1,PLK1,UPF3B,WDHD1,LAMA5,DENND2A,FUBP3,NPR2,LRFN4,SH3PXD2B,MAFB,DNM2,FRMD4B,PCED1A,ARHGAP11A,ECT2,EDNRA,STT3A,STON1,DUX4,S…
TF	Factor: Sp1; motif: NGGGGGCGGGGYN	TF:M00196	0.00193245	2.71389	10303	186	129	19917	CKS2,RHOQ,CD2BP2,IGF2BP3,RIPK1,TSPAN11,MKI67,HNRNPUL1,SFRP1,ANKRD6,PLXNB2,NCAPD2,TRIM24,CMTM3,PTK7,GMEB1,UHRF1,KCTD18,CCDC88C,AGRN,VCAN,FLNA,ASXL1,SRCAP,RESF1,ZZZ3,THRAP3,UGGT1,ADGRA3,MVB12B,TTYH3,TGFBR1,SLC12A7,PFKFB3,ANO6,DHX38,FOXM1,CREBBP,NFRKB,PRPF40A,ERN1,CHD4,MYO9B,MBD6,CCNT2,WSB1,CBLB,COL4A2,COL4A1,FN1,NID1,LRP1,CHD7,NRDE2,THBS1,KIRREL1,OLFML2B,UPF3B,LAMA5,FUBP3,NPR2,LRFN4,SH3PXD2B,MAFB,D…
TF	Factor: ZF5; motif: GSGCGCGR; match class: 1	TF:M00716_1	0.00200278	2.69837	14230	186	161	19917	CKS2,AK2,RHOQ,CHUK,CD2BP2,IGF2BP3,RIPK1,TSPAN11,MKI67,HNRNPUL1,SFRP1,ANKRD6,PLXNB2,CENPF,NCAPD2,TRIM24,CMTM3,PTK7,ADNP,GMEB1,UHRF1,KCTD18,FBXW11,LRRC75B,CCDC88C,AGRN,VCAN,FLNA,ASXL1,SRCAP,FBN1,RESF1,ZZZ3,THRAP3,UGGT1,ADGRA3,MVB12B,PRDM16,TTYH3,TGFBR1,GTF3C2,SLC12A7,PFKFB3,ANO6,AKNA,DHX38,FOXM1,SRC,CREBBP,TP53,NFRKB,PRPF40A,ERN1,CHD4,MYO9B,MBD6,GPATCH8,CCNT2,WSB1,FNBP4,CBLB,COL4A2,COL4A1,FN1,NID1,…
TF	Factor: E2F-3; motif: GGCGGGN; match class: 1	TF:M02089_1	0.00208263	2.68139	9425	186	121	19917	RHOQ,CD2BP2,RIPK1,TSPAN11,MKI67,HNRNPUL1,SFRP1,ANKRD6,PLXNB2,NCAPD2,TRIM24,CMTM3,PTK7,GMEB1,UHRF1,KCTD18,LRRC75B,CCDC88C,AGRN,VCAN,FLNA,ASXL1,SRCAP,FBN1,RESF1,ZZZ3,THRAP3,UGGT1,ADGRA3,MVB12B,PRDM16,TTYH3,TGFBR1,SLC12A7,PFKFB3,ANO6,DHX38,FOXM1,CREBBP,PRPF40A,ERN1,CHD4,MYO9B,MBD6,CCNT2,WSB1,CBLB,FN1,NID1,LRP1,CHD7,NRDE2,THBS1,KIRREL1,OLFML2B,LAMA5,DENND2A,FUBP3,NPR2,LRFN4,SH3PXD2B,MAFB,DNM2,PCED1A,…
TF	Factor: BTEB1; motif: GGGGGCGGGGCNGSGGGNGS; match class: 1	TF:M09723_1	0.00223192	2.65132	6142	186	89	19917	CKS2,RHOQ,CD2BP2,IGF2BP3,TSPAN11,MKI67,ANKRD6,PLXNB2,TRIM24,CMTM3,PTK7,ADNP,GMEB1,UHRF1,KCTD18,LRRC75B,CCDC88C,AGRN,VCAN,FLNA,ASXL1,SRCAP,RESF1,ZZZ3,UGGT1,MVB12B,PRDM16,TTYH3,SLC12A7,FOXM1,CREBBP,NFRKB,PRPF40A,ERN1,CHD4,MYO9B,MBD6,CCNT2,CBLB,FN1,LRP1,CHD7,RBM41,NRDE2,KIRREL1,LAMA5,NPR2,LRFN4,SH3PXD2B,STON1,DUX4,MRC2,PTBP1,SZRD1,NES,CXCR4,CTBP2,CD276,TMEM150A,ECE1,NFIA,ANKRD11,SORBS1,NOTCH1,IGDCC4…
TF	Factor: ETF; motif: CCCCGCCCCYN	TF:M07039	0.00414839	2.38212	16527	186	176	19917	CKS2,AK2,PRR5L,RHOQ,CHUK,CD2BP2,IGF2BP3,RIPK1,TSPAN11,MKI67,HNRNPUL1,SFRP1,ANKRD6,PLXNB2,CENPF,NCAPD2,TRIM24,CMTM3,PTK7,ADNP,GMEB1,UHRF1,KCTD18,FBXW11,LRRC75B,CCDC88C,AGRN,VCAN,FLNA,ASXL1,SRCAP,FBN1,RESF1,ZZZ3,THRAP3,UGGT1,ADGRA3,MVB12B,PRDM16,TTYH3,TGFBR1,GTF3C2,SLC12A7,PFKFB3,ANO6,AKNA,DHX38,FOXM1,SRC,CREBBP,TROAP,TP53,NFRKB,PRPF40A,ERN1,CHD4,MYO9B,MBD6,GPATCH8,CCNT2,WSB1,FNBP4,CBLB,COL4A2,COL4…
TF	Factor: Hey1; motif: NGCRCGYGYN; match class: 1	TF:M11058_1	0.00451713	2.34514	11001	186	134	19917	CKS2,AK2,RHOQ,CHUK,CD2BP2,IGF2BP3,RIPK1,TSPAN11,MKI67,HNRNPUL1,SFRP1,ANKRD6,CENPF,NCAPD2,CMTM3,PTK7,ADNP,GMEB1,UHRF1,KCTD18,LRRC75B,CCDC88C,AGRN,ASXL1,SRCAP,FBN1,ZZZ3,THRAP3,UGGT1,ADGRA3,MVB12B,PRDM16,TTYH3,TGFBR1,GTF3C2,SLC12A7,PFKFB3,ANO6,DHX38,FOXM1,PLCE1,NFRKB,PRPF40A,ERN1,CHD4,MYO9B,MBD6,GPATCH8,CCNT2,WSB1,FNBP4,CBLB,COL4A2,COL4A1,FN1,SF3B1,CHD7,MCM10,THBS1,BUB1B,KIRREL1,PLK1,LAMA5,DENND2A,F…
TF	Factor: Sp1; motif: CCCCGCCCCN	TF:M00933	0.00491315	2.30864	9772	186	123	19917	AK2,RHOQ,CD2BP2,IGF2BP3,RIPK1,TSPAN11,MKI67,HNRNPUL1,ANKRD6,PLXNB2,NCAPD2,TRIM24,CMTM3,PTK7,ADNP,GMEB1,UHRF1,KCTD18,FBXW11,CCDC88C,AGRN,VCAN,FLNA,ASXL1,SRCAP,RESF1,ZZZ3,THRAP3,ADGRA3,MVB12B,PRDM16,TTYH3,TGFBR1,SLC12A7,PFKFB3,DHX38,CREBBP,NFRKB,PRPF40A,ERN1,CHD4,MYO9B,MBD6,CCNT2,CBLB,COL4A2,COL4A1,FN1,CHD2,NID1,LRP1,CHD7,RBM41,NRDE2,THBS1,KIRREL1,PLK1,OLFML2B,LAMA5,FUBP3,NPR2,LRFN4,SH3PXD2B,MAFB,P…
TF	Factor: BTEB3; motif: CCNNSCCNSCCCCKCCCCC; match class: 1	TF:M09826_1	0.00543912	2.26447	7557	186	102	19917	CKS2,RHOQ,CD2BP2,IGF2BP3,TSPAN11,MKI67,HNRNPUL1,ANKRD6,PLXNB2,TRIM24,CMTM3,PTK7,ADNP,GMEB1,UHRF1,KCTD18,LRRC75B,CCDC88C,AGRN,VCAN,FLNA,ASXL1,SRCAP,RESF1,ZZZ3,THRAP3,UGGT1,ADGRA3,MVB12B,PRDM16,TTYH3,TGFBR1,SLC12A7,PFKFB3,CREBBP,NFRKB,PRPF40A,ERN1,CHD4,MBD6,CCNT2,CBLB,FN1,CHD2,LRP1,CHD7,NRDE2,THBS1,KIRREL1,LAMA5,DENND2A,FUBP3,NPR2,LRFN4,SH3PXD2B,MAFB,STON1,DUX4,SMAD3,MRC2,PTBP1,SZRD1,NES,CXCR4,CTBP…
TF	Factor: E2F-2; motif: GCGCGCGCNCS	TF:M11529	0.00570932	2.24342	16407	186	175	19917	CKS2,AK2,RHOQ,CHUK,CD2BP2,IGF2BP3,RIPK1,TSPAN11,MKI67,HNRNPUL1,SFRP1,ANKRD6,PLXNB2,CENPF,NCAPD2,TRIM24,CMTM3,PTK7,ADNP,GMEB1,UHRF1,KCTD18,FBXW11,LRRC75B,CCDC88C,AGRN,VCAN,FLNA,ASXL1,SRCAP,FBN1,RESF1,ZZZ3,THRAP3,UGGT1,ADGRA3,MVB12B,PRDM16,TTYH3,TGFBR1,GTF3C2,SLC12A7,PFKFB3,ANO6,AKNA,DHX38,FOXM1,SRC,CREBBP,TROAP,PLCE1,TP53,NFRKB,PRPF40A,ERN1,CHD4,MYO9B,MBD6,GPATCH8,CCNT2,WSB1,FNBP4,CBLB,COL4A2,COL4…
TF	Factor: KLF15; motif: RCCMCRCCCMCN	TF:M12160	0.0058923	2.22972	12836	186	149	19917	CKS2,AK2,RHOQ,CD2BP2,IGF2BP3,RIPK1,TSPAN11,MKI67,HNRNPUL1,ANKRD6,PLXNB2,NCAPD2,TRIM24,CMTM3,PTK7,ADNP,GMEB1,UHRF1,KCTD18,FBXW11,LRRC75B,CCDC88C,AGRN,VCAN,FLNA,ASXL1,SRCAP,FBN1,ZZZ3,THRAP3,UGGT1,MVB12B,PRDM16,TTYH3,TGFBR1,SLC12A7,PFKFB3,ANO6,DHX38,FOXM1,SRC,CREBBP,TROAP,TP53,NFRKB,PRPF40A,ERN1,CHD4,MYO9B,MBD6,GPATCH8,CCNT2,F8,CBLB,COL4A2,COL4A1,SF3B1,CHD2,LRP1,CHD7,RBM41,NRDE2,THBS1,BUB1B,KIRREL1,…
TF	Factor: MAZ; motif: GGGGGAGGGGGNGRGRRRGNRG	TF:M09984	0.00803791	2.09486	9627	186	121	19917	CKS2,AK2,RHOQ,CD2BP2,IGF2BP3,TSPAN11,MKI67,HNRNPUL1,SFRP1,ANKRD6,PLXNB2,NCAPD2,TRIM24,CMTM3,PTK7,ADNP,GMEB1,UHRF1,FBXW11,LRRC75B,CCDC88C,AGRN,VCAN,FLNA,ASXL1,SRCAP,FBN1,ZZZ3,THRAP3,UGGT1,ADGRA3,MVB12B,PRDM16,TTYH3,GTF3C2,SLC12A7,PFKFB3,FOXM1,CREBBP,TP53,NFRKB,PRPF40A,CHD4,MYO9B,MBD6,GPATCH8,CCNT2,CBLB,COL4A2,COL4A1,FN1,CHD2,NID1,LRP1,CHD7,RBM41,THBS1,KIRREL1,PLK1,LAMA5,DENND2A,NPR2,LRFN4,SH3PXD2B…
TF	Factor: BTEB2; motif: RGGGNGKGGN; match class: 1	TF:M07277_1	0.00838671	2.07641	4169	186	66	19917	RHOQ,CD2BP2,MKI67,HNRNPUL1,ANKRD6,PLXNB2,TRIM24,CMTM3,PTK7,GMEB1,CCDC88C,AGRN,FLNA,ASXL1,SRCAP,ZZZ3,THRAP3,MVB12B,TTYH3,SLC12A7,CREBBP,NFRKB,PRPF40A,ERN1,CHD4,MYO9B,MBD6,CCNT2,CBLB,FN1,LRP1,NRDE2,LAMA5,NPR2,LRFN4,MAFB,STON1,MRC2,PTBP1,CD276,ECE1,NFIA,NOTCH1,B3GALNT2,TAB2,NOTCH3,ANGEL2,DYRK1A,SLC22A23,LLGL1,ANKZF1,ITGB5,PIAS3,GNL3,POLM,CC2D1B,IL17RD,DDI2,PLCB3,RRM2,ARMC5,FKBP10,GINS1,NPHP3,CELSR1,…
TF	Factor: BTEB3; motif: BNRNGGGAGGNGT	TF:M01865	0.00903078	2.04427	9976	186	124	19917	CKS2,RHOQ,CD2BP2,IGF2BP3,RIPK1,TSPAN11,HNRNPUL1,SFRP1,ANKRD6,PLXNB2,CENPF,TRIM24,CMTM3,PTK7,ADNP,GMEB1,UHRF1,AGRN,VCAN,ASXL1,SRCAP,FBN1,ZZZ3,THRAP3,UGGT1,MVB12B,PRDM16,TTYH3,TGFBR1,GTF3C2,SLC12A7,PFKFB3,ANO6,AKNA,SRC,CREBBP,TROAP,PLCE1,NFRKB,PRPF40A,CHD4,MBD6,GPATCH8,CCNT2,WSB1,FNBP4,CBLB,COL4A2,COL4A1,FN1,SF3B1,CHD2,LRP1,CHD7,THBS1,KIRREL1,PLK1,LAMA5,DENND2A,FUBP3,NPR2,LRFN4,SH3PXD2B,MAFB,FRMD4B…
TF	Factor: Sp1; motif: NGGGGGCGGGGYN; match class: 1	TF:M00196_1	0.00959039	2.01816	5949	186	85	19917	CKS2,RHOQ,CD2BP2,RIPK1,MKI67,ANKRD6,PLXNB2,NCAPD2,TRIM24,CMTM3,PTK7,GMEB1,UHRF1,CCDC88C,AGRN,FLNA,ASXL1,RESF1,ZZZ3,THRAP3,UGGT1,ADGRA3,MVB12B,TTYH3,TGFBR1,SLC12A7,ANO6,CREBBP,PRPF40A,ERN1,CHD4,MYO9B,MBD6,CCNT2,CBLB,FN1,LRP1,NRDE2,KIRREL1,UPF3B,FUBP3,NPR2,LRFN4,SH3PXD2B,MAFB,PCED1A,STON1,MRC2,PTBP1,SZRD1,NES,CXCR4,CTBP2,CD276,ECE1,NFIA,ARHGEF26,MEGF8,NOTCH1,DENND6A,B3GALNT2,TAB2,ETV3,NOTCH3,ANGEL2…
TF	Factor: Sp1; motif: CCCCGCCCCN; match class: 1	TF:M00933_1	0.00969951	2.01325	5191	186	77	19917	RHOQ,CD2BP2,IGF2BP3,MKI67,HNRNPUL1,ANKRD6,PLXNB2,TRIM24,CMTM3,PTK7,ADNP,GMEB1,CCDC88C,AGRN,FLNA,ASXL1,SRCAP,ZZZ3,THRAP3,MVB12B,TTYH3,TGFBR1,SLC12A7,CREBBP,NFRKB,PRPF40A,ERN1,CHD4,MYO9B,MBD6,CCNT2,CBLB,FN1,CHD2,LRP1,NRDE2,KIRREL1,LAMA5,NPR2,SH3PXD2B,STON1,DUX4,MRC2,PTBP1,NES,CXCR4,CTBP2,CD276,TMEM150A,ECE1,NFIA,SORBS1,NOTCH1,B3GALNT2,TAB2,ETV3,NOTCH3,ANGEL2,DYRK1A,SLC22A23,LLGL1,ANKZF1,ITGB5,PIAS3…
TF	Factor: E2F; motif: GGCGSG	TF:M00803	0.00978934	2.00925	13289	186	152	19917	CKS2,RHOQ,CHUK,CD2BP2,IGF2BP3,RIPK1,TSPAN11,MKI67,HNRNPUL1,SFRP1,ANKRD6,PLXNB2,CENPF,NCAPD2,TRIM24,CMTM3,PTK7,ADNP,GMEB1,UHRF1,KCTD18,FBXW11,LRRC75B,CCDC88C,AGRN,VCAN,FLNA,ASXL1,SRCAP,FBN1,RESF1,ZZZ3,THRAP3,UGGT1,ADGRA3,MVB12B,PRDM16,TTYH3,TGFBR1,GTF3C2,SLC12A7,PFKFB3,ANO6,DHX38,FOXM1,CREBBP,PRPF40A,ERN1,CHD4,MYO9B,MBD6,GPATCH8,CCNT2,WSB1,FNBP4,CBLB,COL4A2,COL4A1,FN1,SF3B1,NID1,LRP1,CHD7,NRDE2,MC…
TF	Factor: Sp3; motif: GGGGCGGGGSNN	TF:M07615	0.01057	1.97593	6845	186	94	19917	RHOQ,CD2BP2,TSPAN11,MKI67,HNRNPUL1,ANKRD6,PLXNB2,NCAPD2,TRIM24,CMTM3,PTK7,GMEB1,UHRF1,KCTD18,CCDC88C,AGRN,FLNA,ASXL1,SRCAP,RESF1,ZZZ3,THRAP3,ADGRA3,MVB12B,TTYH3,TGFBR1,SLC12A7,PFKFB3,CREBBP,NFRKB,PRPF40A,ERN1,CHD4,MYO9B,MBD6,CCNT2,CBLB,FN1,NID1,LRP1,CHD7,NRDE2,THBS1,KIRREL1,OLFML2B,LAMA5,NPR2,LRFN4,MAFB,ARHGAP11A,ECT2,STON1,MRC2,NES,CXCR4,CTBP2,CD276,TMEM150A,ECE1,NFIA,ARHGEF26,MEGF8,SORBS1,NOTCH…
TF	Factor: PATZ; motif: GGGGNGGGGGMKGGRRNGGNRN; match class: 1	TF:M10026_1	0.0106399	1.97306	4924	186	74	19917	RHOQ,IGF2BP3,MKI67,PLXNB2,TRIM24,CMTM3,PTK7,ADNP,GMEB1,UHRF1,AGRN,ASXL1,SRCAP,FBN1,ZZZ3,ADGRA3,MVB12B,PRDM16,TTYH3,TGFBR1,SLC12A7,FOXM1,CREBBP,PRPF40A,ERN1,CHD4,MYO9B,MBD6,CCNT2,CBLB,FN1,LRP1,CHD7,KIRREL1,LAMA5,FUBP3,NPR2,LRFN4,SH3PXD2B,STON1,DUX4,SMAD3,PTBP1,CTBP2,CD276,ECE1,NFIA,ANKRD11,MEGF8,NOTCH1,IGDCC4,NOTCH2,B3GALNT2,TAB2,NCAN,ETV3,PHF20L1,NOTCH3,DYRK1A,SLC22A23,LLGL1,PIAS3,LRRC1,POLM,CC2D…
TF	Factor: WT1; motif: CGCCCCCNCN; match class: 1	TF:M02036_1	0.0115977	1.93563	5308	186	78	19917	RHOQ,IGF2BP3,MKI67,ANKRD6,PLXNB2,NCAPD2,TRIM24,CMTM3,PTK7,ADNP,GMEB1,UHRF1,KCTD18,CCDC88C,AGRN,FLNA,ASXL1,SRCAP,FBN1,ZZZ3,THRAP3,ADGRA3,PRDM16,TTYH3,TGFBR1,SLC12A7,PFKFB3,CREBBP,PRPF40A,ERN1,CHD4,MYO9B,LRP1,CHD7,THBS1,KIRREL1,LAMA5,DENND2A,FUBP3,NPR2,LRFN4,SH3PXD2B,ARHGAP11A,STON1,SMAD3,MRC2,PTBP1,CXCR4,CD276,ECE1,NFIA,TICRR,ARHGEF26,ANKRD11,MEGF8,SORBS1,NOTCH1,IGDCC4,STARD9,B3GALNT2,TAB2,NOTCH3,…
TF	Factor: WT1; motif: RGGNGGGGGAGGRGGNGGRG	TF:M10108	0.0137546	1.86155	6585	186	91	19917	RHOQ,IGF2BP3,RIPK1,MKI67,HNRNPUL1,ANKRD6,PLXNB2,CENPF,TRIM24,CMTM3,PTK7,ADNP,GMEB1,UHRF1,FBXW11,AGRN,ASXL1,SRCAP,FBN1,THRAP3,ADGRA3,MVB12B,PRDM16,TGFBR1,GTF3C2,SLC12A7,ANO6,FOXM1,CREBBP,TROAP,NFRKB,PRPF40A,CHD4,MYO9B,MBD6,GPATCH8,CCNT2,FNBP4,COL4A2,COL4A1,FN1,SF3B1,CHD2,NID1,LRP1,CHD7,RBM41,NRDE2,KIRREL1,LAMA5,NPR2,LRFN4,SH3PXD2B,ADCY7,STON1,DUX4,SMAD3,MRC2,CCNO,PTBP1,SZRD1,TRIP6,CTBP2,TMEM150A,E…
TF	Factor: ETF; motif: CCCCGCCCCYN; match class: 1	TF:M07039_1	0.0148696	1.8277	13735	186	155	19917	CKS2,AK2,RHOQ,CD2BP2,IGF2BP3,RIPK1,TSPAN11,MKI67,HNRNPUL1,SFRP1,ANKRD6,PLXNB2,CENPF,NCAPD2,TRIM24,CMTM3,PTK7,ADNP,GMEB1,UHRF1,KCTD18,FBXW11,LRRC75B,CCDC88C,AGRN,VCAN,FLNA,ASXL1,SRCAP,FBN1,RESF1,ZZZ3,THRAP3,UGGT1,ADGRA3,MVB12B,PRDM16,TTYH3,TGFBR1,GTF3C2,SLC12A7,PFKFB3,ANO6,FOXM1,SRC,CREBBP,TP53,NFRKB,PRPF40A,ERN1,CHD4,MYO9B,MBD6,GPATCH8,CCNT2,WSB1,FNBP4,CBLB,COL4A2,COL4A1,FN1,SF3B1,CHD2,NID1,LRP1,…
TF	Factor: Sp1; motif: NGGGGGCGGGGCCNGGGGGGGG	TF:M10071	0.0160322	1.79501	8550	186	110	19917	CKS2,RHOQ,CD2BP2,IGF2BP3,RIPK1,TSPAN11,MKI67,HNRNPUL1,ANKRD6,PLXNB2,NCAPD2,TRIM24,CMTM3,PTK7,GMEB1,UHRF1,KCTD18,FBXW11,LRRC75B,CCDC88C,AGRN,VCAN,FLNA,ASXL1,SRCAP,RESF1,ZZZ3,THRAP3,UGGT1,ADGRA3,MVB12B,TTYH3,TGFBR1,SLC12A7,PFKFB3,FOXM1,CREBBP,NFRKB,PRPF40A,ERN1,CHD4,MYO9B,MBD6,CCNT2,CBLB,FN1,NID1,LRP1,CHD7,NRDE2,MCM10,THBS1,KIRREL1,UPF3B,LAMA5,FUBP3,NPR2,LRFN4,SH3PXD2B,STON1,SMAD3,MRC2,PTBP1,NES,CX…
TF	Factor: E2F; motif: GGCGSG; match class: 1	TF:M00803_1	0.016505	1.78239	10294	186	126	19917	CKS2,RHOQ,CHUK,IGF2BP3,RIPK1,TSPAN11,MKI67,HNRNPUL1,SFRP1,ANKRD6,PLXNB2,CENPF,TRIM24,CMTM3,PTK7,ADNP,GMEB1,UHRF1,KCTD18,LRRC75B,CCDC88C,AGRN,VCAN,FLNA,ASXL1,SRCAP,FBN1,RESF1,UGGT1,ADGRA3,MVB12B,PRDM16,TTYH3,TGFBR1,GTF3C2,SLC12A7,PFKFB3,ANO6,DHX38,FOXM1,CREBBP,PRPF40A,CHD4,MYO9B,CCNT2,WSB1,FNBP4,CBLB,COL4A2,COL4A1,FN1,SF3B1,NID1,CHD7,MCM10,THBS1,KIRREL1,PLK1,OLFML2B,LAMA5,DENND2A,NPR2,LRFN4,SH3PXD…
TF	Factor: Sp1; motif: GGGGCGGGGC; match class: 1	TF:M00931_1	0.0173248	1.76133	5934	186	84	19917	RHOQ,CD2BP2,RIPK1,MKI67,ANKRD6,PLXNB2,TRIM24,CMTM3,PTK7,GMEB1,CCDC88C,AGRN,FLNA,ASXL1,SRCAP,RESF1,ZZZ3,THRAP3,UGGT1,ADGRA3,MVB12B,TTYH3,TGFBR1,SLC12A7,ANO6,CREBBP,PRPF40A,ERN1,CHD4,MYO9B,MBD6,CCNT2,CBLB,FN1,LRP1,NRDE2,KIRREL1,FUBP3,NPR2,LRFN4,SH3PXD2B,MAFB,PCED1A,ARHGAP11A,ASPM,STON1,MRC2,PTBP1,SZRD1,NES,CXCR4,CTBP2,CD276,ECE1,NFIA,ARHGEF26,MEGF8,NOTCH1,STARD9,DENND6A,B3GALNT2,TAB2,ETV3,NOTCH3,AN…
TF	Factor: SP2; motif: GNNGGGGGCGGGGSN	TF:M03807	0.0177125	1.75172	8460	186	109	19917	CKS2,RHOQ,CD2BP2,IGF2BP3,RIPK1,TSPAN11,MKI67,HNRNPUL1,ANKRD6,PLXNB2,NCAPD2,TRIM24,CMTM3,PTK7,GMEB1,UHRF1,KCTD18,CCDC88C,AGRN,FLNA,ASXL1,SRCAP,RESF1,ZZZ3,THRAP3,UGGT1,ADGRA3,MVB12B,PRDM16,TTYH3,TGFBR1,SLC12A7,PFKFB3,CREBBP,NFRKB,PRPF40A,ERN1,CHD4,MYO9B,MBD6,CCNT2,CBLB,FN1,NID1,LRP1,CHD7,NRDE2,THBS1,KIRREL1,OLFML2B,UPF3B,LAMA5,NPR2,LRFN4,SH3PXD2B,MAFB,PCED1A,STON1,MRC2,PTBP1,SZRD1,NES,CXCR4,CTBP2,C…
TF	Factor: Sp1; motif: RGGGMGGRGSNGGGG	TF:M10529	0.0193417	1.7135	6933	186	94	19917	CKS2,RHOQ,TSPAN11,MKI67,HNRNPUL1,PLXNB2,NCAPD2,TRIM24,CMTM3,ADNP,GMEB1,UHRF1,KCTD18,LRRC75B,CCDC88C,AGRN,VCAN,FLNA,ASXL1,SRCAP,FBN1,RESF1,ZZZ3,THRAP3,MVB12B,PRDM16,SLC12A7,PFKFB3,ANO6,FOXM1,SRC,CREBBP,PRPF40A,ERN1,CHD4,MYO9B,MBD6,GPATCH8,CBLB,FN1,CHD2,NID1,LRP1,CHD7,RBM41,THBS1,KIRREL1,LAMA5,FUBP3,NPR2,LRFN4,SH3PXD2B,EDNRA,STON1,DUX4,SMAD3,MRC2,PTBP1,SZRD1,CTBP2,CD276,TMEM150A,ACR,NFIA,TBC1D5,ANK…
TF	Factor: MAZ; motif: GGGGAGGG; match class: 1	TF:M00649_1	0.0202715	1.69311	4185	186	65	19917	RHOQ,IGF2BP3,HNRNPUL1,PLXNB2,CMTM3,PTK7,ADNP,UHRF1,FBXW11,CCDC88C,AGRN,ASXL1,SRCAP,FBN1,ZZZ3,PRDM16,TTYH3,SLC12A7,FOXM1,NFRKB,CHD4,MYO9B,MBD6,CCNT2,COL4A2,COL4A1,CHD2,NID1,LRP1,KIRREL1,LAMA5,DENND2A,NPR2,LRFN4,SH3PXD2B,STON1,DUX4,SMAD3,MRC2,CCNO,PTBP1,TRIP6,CD276,ECE1,NFIA,TBC1D5,JMJD1C,ANKRD11,NOTCH1,TAB2,NCAN,ETV3,PHF20L1,NOTCH3,DYRK1A,CEP162,PIAS3,POLM,SPEM1,IL17RD,DDI2,FKBP10,PLIN2,NPHP3,ERBB2
TF	Factor: E2F-4; motif: SNGGGCGGGAANN; match class: 1	TF:M09894_1	0.0202756	1.69303	14041	186	157	19917	AK2,RHOQ,CHUK,CD2BP2,IGF2BP3,RIPK1,TSPAN11,MKI67,HNRNPUL1,SFRP1,ANKRD6,PLXNB2,CENPF,NCAPD2,TRIM24,CMTM3,PTK7,ADNP,GMEB1,UHRF1,KCTD18,LRRC75B,CCDC88C,AGRN,VCAN,FLNA,ASXL1,SRCAP,FBN1,RESF1,ZZZ3,THRAP3,UGGT1,ADGRA3,MVB12B,PRDM16,TTYH3,TGFBR1,GTF3C2,SLC12A7,PFKFB3,ANO6,DHX38,FOXM1,CREBBP,TP53,NFRKB,PRPF40A,ERN1,CHD4,MYO9B,MBD6,GPATCH8,CCNT2,WSB1,FNBP4,CBLB,COL4A2,COL4A1,FN1,NID1,LRP1,CHD7,RBM41,NRDE2…
TF	Factor: KLF3; motif: NNNNNNGGGCGGGGCNNGN	TF:M09970	0.0227799	1.64245	7770	186	102	19917	RHOQ,CD2BP2,IGF2BP3,RIPK1,TSPAN11,MKI67,HNRNPUL1,ANKRD6,PLXNB2,NCAPD2,TRIM24,CMTM3,PTK7,ADNP,GMEB1,UHRF1,KCTD18,LRRC75B,CCDC88C,AGRN,FLNA,ASXL1,SRCAP,RESF1,ZZZ3,UGGT1,ADGRA3,MVB12B,PRDM16,TTYH3,SLC12A7,PFKFB3,CREBBP,NFRKB,PRPF40A,ERN1,CHD4,MYO9B,MBD6,CCNT2,WSB1,CBLB,FN1,NID1,LRP1,CHD7,NRDE2,THBS1,KIRREL1,LAMA5,NPR2,LRFN4,SH3PXD2B,MAFB,PCED1A,STON1,PTBP1,NES,CXCR4,CTBP2,CD276,TMEM150A,ECE1,NFIA,AR…
TF	Factor: E2F-3:HES-7; motif: NNNSGCGCSNNNNNCRCGYGNN; match class: 1	TF:M08526_1	0.0230727	1.6369	15130	186	165	19917	CKS2,AK2,PRR5L,RHOQ,CD2BP2,IGF2BP3,RIPK1,TSPAN11,MKI67,HNRNPUL1,SFRP1,ANKRD6,PLXNB2,CENPF,NCAPD2,TRIM24,CMTM3,PTK7,ADNP,GMEB1,UHRF1,KCTD18,FBXW11,LRRC75B,CCDC88C,AGRN,FLNA,ASXL1,SRCAP,FBN1,RESF1,ZZZ3,THRAP3,UGGT1,ADGRA3,MVB12B,PRDM16,TTYH3,TGFBR1,GTF3C2,SLC12A7,PFKFB3,ANO6,AKNA,DHX38,FOXM1,SRC,CREBBP,TP53,NFRKB,PRPF40A,ERN1,CHD4,MYO9B,MBD6,GPATCH8,CCNT2,WSB1,FNBP4,CBLB,COL4A2,COL4A1,FN1,SF3B1,NID…
TF	Factor: Sp1; motif: GGGGCGGGGT	TF:M00008	0.0239518	1.62066	10131	186	124	19917	RHOQ,CD2BP2,IGF2BP3,TSPAN11,MKI67,HNRNPUL1,SFRP1,ANKRD6,PLXNB2,CENPF,NCAPD2,TRIM24,CMTM3,PTK7,GMEB1,UHRF1,KCTD18,LRRC75B,CCDC88C,AGRN,VCAN,FLNA,ASXL1,SRCAP,FBN1,ZZZ3,THRAP3,ADGRA3,MVB12B,PRDM16,TTYH3,TGFBR1,SLC12A7,PFKFB3,ANO6,DHX38,FOXM1,SRC,CREBBP,NFRKB,PRPF40A,ERN1,CHD4,MYO9B,MBD6,GPATCH8,CCNT2,FNBP4,CBLB,COL4A2,COL4A1,FN1,NID1,LRP1,NRDE2,MCM10,KIRREL1,PLK1,LAMA5,FUBP3,LRFN4,MAFB,DNM2,PCED1A,E…
TF	Factor: ZF5; motif: GGSGCGCGS; match class: 1	TF:M10438_1	0.0244088	1.61245	15001	186	164	19917	CKS2,AK2,RHOQ,CHUK,CD2BP2,IGF2BP3,RIPK1,TSPAN11,MKI67,HNRNPUL1,SFRP1,ANKRD6,PLXNB2,CENPF,NCAPD2,TRIM24,CMTM3,PTK7,ADNP,GMEB1,UHRF1,KCTD18,FBXW11,LRRC75B,CCDC88C,AGRN,VCAN,FLNA,ASXL1,SRCAP,FBN1,RESF1,ZZZ3,THRAP3,UGGT1,ADGRA3,MVB12B,PRDM16,TTYH3,TGFBR1,GTF3C2,SLC12A7,PFKFB3,ANO6,DHX38,FOXM1,CREBBP,NFRKB,PRPF40A,ERN1,CHD4,MYO9B,MBD6,GPATCH8,CCNT2,WSB1,FNBP4,CBLB,COL4A2,COL4A1,FN1,SF3B1,CHD2,NID1,LRP…
TF	Factor: E2F; motif: TTTSGCGS; match class: 1	TF:M00426_1	0.0255228	1.59307	5892	186	83	19917	CKS2,AK2,RHOQ,CHUK,RIPK1,HNRNPUL1,PLXNB2,PTK7,UHRF1,LRRC75B,AGRN,FLNA,SRCAP,FBN1,RESF1,UGGT1,PRDM16,PFKFB3,ANO6,FOXM1,CREBBP,TP53,PRPF40A,MYO9B,MBD6,GPATCH8,CCNT2,F8,COL4A2,COL4A1,SF3B1,NID1,LRP1,CHD7,NRDE2,MCM10,THBS1,BUB1B,OLFML2B,UPF3B,LAMA5,LRFN4,SH3PXD2B,MAFB,SDAD1,PCED1A,ARHGAP11A,ECT2,FOXN3,CCNO,CXCR4,CTBP2,ECE1,TICRR,ARHGEF26,JMJD1C,ANKRD11,STARD9,NOTCH2,DENND6A,TAB2,ETV3,NOTCH3,DYRK1A,SL…
TF	Factor: KLF15; motif: NCCMCGCCCMCN	TF:M12158	0.0265078	1.57663	11165	186	133	19917	CKS2,AK2,RHOQ,IGF2BP3,RIPK1,TSPAN11,MKI67,HNRNPUL1,ANKRD6,PLXNB2,NCAPD2,TRIM24,CMTM3,PTK7,ADNP,GMEB1,UHRF1,KCTD18,LRRC75B,CCDC88C,AGRN,VCAN,FLNA,ASXL1,SRCAP,FBN1,ZZZ3,UGGT1,ADGRA3,MVB12B,PRDM16,TTYH3,TGFBR1,SLC12A7,PFKFB3,ANO6,DHX38,FOXM1,CREBBP,TROAP,TP53,NFRKB,PRPF40A,CHD4,MYO9B,MBD6,GPATCH8,CCNT2,F8,CBLB,SF3B1,CHD2,LRP1,CHD7,THBS1,BUB1B,KIRREL1,UPF3B,LAMA5,FUBP3,NPR2,LRFN4,SH3PXD2B,MAFB,DNM2,F…
TF	Factor: SP2; motif: GNNGGGGGCGGGGSN; match class: 1	TF:M03807_1	0.0265092	1.5766	4218	186	65	19917	CKS2,RHOQ,MKI67,ANKRD6,TRIM24,CMTM3,PTK7,GMEB1,CCDC88C,AGRN,FLNA,ASXL1,ZZZ3,THRAP3,UGGT1,MVB12B,TTYH3,SLC12A7,CREBBP,PRPF40A,ERN1,CHD4,MYO9B,MBD6,CCNT2,CBLB,FN1,LRP1,NRDE2,NPR2,LRFN4,SH3PXD2B,MAFB,STON1,MRC2,NES,CXCR4,CTBP2,CD276,ECE1,NFIA,ARHGEF26,MEGF8,NOTCH1,B3GALNT2,TAB2,NOTCH3,ANGEL2,DYRK1A,SLC22A23,LLGL1,ANKZF1,ITGB5,PIAS3,GNL3,POLM,CC2D1B,IL17RD,DDI2,PLCB3,RRM2,ARMC5,FKBP10,NPHP3,CELSR1
TF	Factor: RNF96; motif: BCCCGCRGCC	TF:M01199	0.0285147	1.54493	8535	186	109	19917	CKS2,RHOQ,CHUK,RIPK1,TSPAN11,MKI67,HNRNPUL1,SFRP1,PLXNB2,CENPF,TRIM24,CMTM3,ADNP,GMEB1,UHRF1,KCTD18,FBXW11,LRRC75B,AGRN,FLNA,ASXL1,FBN1,UGGT1,ADGRA3,MVB12B,TTYH3,TGFBR1,SLC12A7,PFKFB3,FOXM1,CREBBP,TP53,PRPF40A,ERN1,CHD4,GPATCH8,CCNT2,FNBP4,CBLB,COL4A2,COL4A1,NID1,CHD7,RBM41,MCM10,THBS1,BUB1B,KIRREL1,PLK1,OLFML2B,LAMA5,DENND2A,FUBP3,NPR2,LRFN4,MAFB,DNM2,FRMD4B,PCED1A,ASPM,FOXN3,STON1,SMAD3,MRC2,CC…
TF	Factor: PLAG1; motif: CCCCCKWNNNGGSCCC	TF:M01973	0.0301062	1.52134	6207	186	86	19917	RHOQ,IGF2BP3,RIPK1,TSPAN11,HNRNPUL1,SFRP1,PLXNB2,PTK7,ADNP,GMEB1,UHRF1,CCDC88C,AGRN,FLNA,ASXL1,FBN1,ZZZ3,THRAP3,UGGT1,MVB12B,PRDM16,TTYH3,TGFBR1,SLC12A7,ANO6,DHX38,FOXM1,SRC,CREBBP,TROAP,TP53,ERN1,MBD6,WSB1,CBLB,COL4A2,COL4A1,FN1,LRP1,CHD7,THBS1,KIRREL1,DENND2A,NPR2,LRFN4,SH3PXD2B,PCED1A,EDNRA,STT3A,STON1,DUX4,SMAD3,EMILIN1,MRC2,CCNO,PTBP1,SZRD1,TRIP6,CD276,TMEM150A,ECE1,NFIA,ARHGEF26,ANKRD11,MEG…
TF	Factor: BTEB2; motif: GNAGGGGGNGGGSSNN	TF:M03814	0.0327293	1.48506	5165	186	75	19917	CKS2,AK2,RHOQ,IGF2BP3,RIPK1,MKI67,HNRNPUL1,PLXNB2,CENPF,TRIM24,CMTM3,PTK7,ADNP,GMEB1,FBXW11,LRRC75B,AGRN,ASXL1,SRCAP,ZZZ3,THRAP3,ADGRA3,MVB12B,PRDM16,TTYH3,SLC12A7,PFKFB3,SRC,CREBBP,PRPF40A,CHD4,MYO9B,MBD6,COL4A2,COL4A1,CHD2,NID1,LRP1,NRDE2,THBS1,KIRREL1,LAMA5,NPR2,SDAD1,STON1,SMAD3,MRC2,PTBP1,SZRD1,RPS24,TRIP6,TMEM150A,ECE1,NFIA,ANKRD11,MEGF8,SORBS1,NOTCH1,B3GALNT2,TAB2,NCAN,ETV3,NOTCH3,DYRK1A,S…
TF	Factor: WT1; motif: SMCNCCNSC; match class: 1	TF:M01118_1	0.0393739	1.40479	2791	186	48	19917	RHOQ,IGF2BP3,HNRNPUL1,PLXNB2,ADNP,GMEB1,UHRF1,FBXW11,AGRN,ASXL1,SRCAP,ZZZ3,MVB12B,PRDM16,SLC12A7,CREBBP,PRPF40A,CHD4,MBD6,CBLB,COL4A2,COL4A1,CHD2,LRP1,CHD7,KIRREL1,LAMA5,NPR2,LRFN4,SDAD1,DUX4,MRC2,PTBP1,NFIA,TBC1D5,ANKRD11,SORBS1,NOTCH1,TAB2,ETV3,PHF20L1,NOTCH3,DYRK1A,PIAS3,PLCB3,FKBP10,P4HB,ERBB2
TF	Factor: BTEB1; motif: GGGGGCGGGGCNGSGGGNGS	TF:M09723	0.0403873	1.39376	10217	186	124	19917	CKS2,RHOQ,CD2BP2,IGF2BP3,RIPK1,TSPAN11,MKI67,HNRNPUL1,ANKRD6,PLXNB2,NCAPD2,TRIM24,CMTM3,PTK7,ADNP,GMEB1,UHRF1,KCTD18,LRRC75B,CCDC88C,AGRN,VCAN,FLNA,ASXL1,SRCAP,RESF1,ZZZ3,THRAP3,UGGT1,ADGRA3,MVB12B,PRDM16,TTYH3,TGFBR1,SLC12A7,PFKFB3,ANO6,FOXM1,CREBBP,TP53,NFRKB,PRPF40A,ERN1,CHD4,MYO9B,MBD6,GPATCH8,CCNT2,CBLB,FN1,NID1,LRP1,CHD7,RBM41,NRDE2,THBS1,KIRREL1,UPF3B,LAMA5,FUBP3,NPR2,LRFN4,SH3PXD2B,MAFB,E…
TF	Factor: Sp2; motif: GGSNNGGGGGCGGGGCCNGNGS	TF:M09658	0.0430232	1.3663	5297	186	76	19917	RHOQ,CD2BP2,RIPK1,MKI67,HNRNPUL1,ANKRD6,PLXNB2,NCAPD2,TRIM24,CMTM3,PTK7,ADNP,GMEB1,UHRF1,CCDC88C,AGRN,VCAN,FLNA,ASXL1,ADGRA3,MVB12B,PRDM16,TTYH3,TGFBR1,SLC12A7,PFKFB3,CREBBP,NFRKB,PRPF40A,ERN1,CHD4,MBD6,CBLB,LRP1,CHD7,NRDE2,THBS1,KIRREL1,LAMA5,FUBP3,NPR2,LRFN4,SH3PXD2B,STON1,SMAD3,PTBP1,CD276,ECE1,NFIA,ARHGEF26,MEGF8,SORBS1,NOTCH1,STARD9,NOTCH2,B3GALNT2,ETV3,NOTCH3,DYRK1A,SLC22A23,LLGL1,ITGB5,PIA…
TF	Factor: Egr-3; motif: NTGCGTGGGCGK	TF:M00245	0.0440366	1.35619	7361	186	97	19917	AK2,RHOQ,CD2BP2,IGF2BP3,RIPK1,TSPAN11,MKI67,HNRNPUL1,ANKRD6,PLXNB2,CENPF,NCAPD2,ADNP,UHRF1,LRRC75B,CCDC88C,AGRN,FLNA,ZZZ3,THRAP3,ADGRA3,MVB12B,PRDM16,TTYH3,TGFBR1,GTF3C2,SLC12A7,FOXM1,CREBBP,TP53,NFRKB,PRPF40A,ERN1,MYO9B,GPATCH8,CCNT2,WSB1,CBLB,COL4A2,COL4A1,FN1,LRP1,CHD7,THBS1,KIRREL1,PLK1,WDHD1,DENND2A,FUBP3,NPR2,LRFN4,SH3PXD2B,MAFB,PCED1A,STT3A,ADCY7,FOXN3,DUX4,SMAD3,EMILIN1,MRC2,CCNO,RPS24,CX…
TF	Factor: Egr-1; motif: GCGGGGGCGG; match class: 1	TF:M07354_1	0.044997	1.34682	3573	186	57	19917	RHOQ,IGF2BP3,MKI67,SFRP1,ANKRD6,TRIM24,CMTM3,PTK7,ADNP,GMEB1,UHRF1,AGRN,ASXL1,ZZZ3,THRAP3,UGGT1,PRDM16,TTYH3,TGFBR1,SLC12A7,PFKFB3,ANO6,CREBBP,ERN1,CHD4,LRP1,CHD7,KIRREL1,LAMA5,DENND2A,FUBP3,STON1,SMAD3,MRC2,PTBP1,CXCR4,CD276,ECE1,NFIA,ARHGEF26,MEGF8,SORBS1,NOTCH1,IGDCC4,STARD9,B3GALNT2,NOTCH3,DYRK1A,SLC22A23,LLGL1,PIAS3,LRRC1,IL17RD,ARMC5,P4HB,NPHP3,CELSR1
TF	Factor: E2F-1:Elk-1; motif: SGCGCSNNAMCGGAAGT	TF:M08205	0.0456193	1.34085	14560	186	160	19917	CKS2,AK2,PRR5L,RHOQ,CHUK,CD2BP2,IGF2BP3,RIPK1,TSPAN11,MKI67,HNRNPUL1,SFRP1,ANKRD6,PLXNB2,CENPF,NCAPD2,TRIM24,CMTM3,PTK7,ADNP,GMEB1,UHRF1,KCTD18,FBXW11,LRRC75B,CCDC88C,AGRN,VCAN,FLNA,ASXL1,SRCAP,FBN1,RESF1,ZZZ3,THRAP3,UGGT1,ADGRA3,MVB12B,PRDM16,TTYH3,TGFBR1,GTF3C2,SLC12A7,PFKFB3,ANO6,DHX38,FOXM1,CREBBP,PLCE1,TP53,NFRKB,PRPF40A,ERN1,CHD4,MYO9B,MBD6,GPATCH8,CCNT2,WSB1,FNBP4,CBLB,COL4A2,COL4A1,FN1,SF…
TF	Factor: FPM315; motif: SRGGGAGGAGGN; match class: 1	TF:M01587_1	0.0465353	1.33222	550	186	17	19917	RIPK1,SFRP1,AGRN,PFKFB3,CHD4,SH3PXD2B,STON1,SMAD3,MRC2,SZRD1,TRIP6,ADGRV1,NOTCH1,DYRK1A,SLC22A23,PIAS3,IGFBP5
TF	Factor: AP-2gamma; motif: GCCYNNGGS	TF:M00470	0.0469938	1.32796	9473	186	117	19917	CKS2,AK2,RHOQ,CHUK,CD2BP2,TSPAN11,MKI67,ANKRD6,PLXNB2,NCAPD2,PTK7,ADNP,KCTD18,FBXW11,LRRC75B,CCDC88C,AGRN,VCAN,FLNA,SRCAP,FBN1,RESF1,ZZZ3,THRAP3,ADGRA3,MVB12B,PRDM16,TTYH3,TGFBR1,SLC12A7,PFKFB3,ANO6,SRC,CREBBP,PRPF40A,ERN1,MYO9B,MBD6,CCNT2,WSB1,FNBP4,CBLB,COL4A2,COL4A1,FN1,NID1,LRP1,CHD7,NRDE2,MCM10,COL5A2,THBS1,KIRREL1,LAMA5,DENND2A,FUBP3,NPR2,LRFN4,DNM2,FRMD4B,PCED1A,EDNRA,CEP128,ASPM,ADCY7,FOX…
TF	Factor: TCF-1; motif: ACATCGRGRCGCTGW; match class: 1	TF:M11603_1	0.0486411	1.313	13293	186	150	19917	CKS2,RHOQ,CD2BP2,IGF2BP3,RIPK1,MKI67,HNRNPUL1,SFRP1,ANKRD6,PLXNB2,NCAPD2,TRIM24,CMTM3,PTK7,ADNP,GMEB1,UHRF1,KCTD18,FBXW11,LRRC75B,CCDC88C,AGRN,FLNA,ASXL1,FBN1,RESF1,ZZZ3,UGGT1,ADGRA3,MVB12B,PRDM16,TTYH3,TGFBR1,GTF3C2,SLC12A7,PFKFB3,ANO6,DHX38,FOXM1,CREBBP,TP53,NFRKB,PRPF40A,ERN1,CHD4,MYO9B,MBD6,CCNT2,WSB1,FNBP4,CBLB,COL4A2,COL4A1,SF3B1,NID1,LRP1,CHD7,NRDE2,THBS1,BUB1B,KIRREL1,PLK1,OLFML2B,UPF3B,W…
TF	Factor: Egr-1; motif: GCGGGGGCGG	TF:M01873	0.0488519	1.31112	6773	186	91	19917	RHOQ,CHUK,IGF2BP3,RIPK1,TSPAN11,MKI67,SFRP1,ANKRD6,PLXNB2,CENPF,TRIM24,CMTM3,PTK7,ADNP,GMEB1,CCDC88C,AGRN,ASXL1,SRCAP,FBN1,ZZZ3,THRAP3,UGGT1,ADGRA3,PRDM16,TTYH3,TGFBR1,SLC12A7,PFKFB3,ANO6,FOXM1,CREBBP,TP53,PRPF40A,ERN1,CHD4,MYO9B,WSB1,CBLB,COL4A2,COL4A1,LRP1,CHD7,THBS1,KIRREL1,WDHD1,FUBP3,NPR2,LRFN4,ARHGAP11A,STON1,DUX4,SMAD3,EMILIN1,MRC2,PTBP1,CXCR4,CTBP2,CD276,TMEM150A,ECE1,NFIA,ARHGEF26,JMJD1C…
TF	Factor: AP-2beta; motif: GCNNNGGSCNGVGGGN; match class: 1	TF:M01858_1	0.0493149	1.30702	3152	186	52	19917	CKS2,RHOQ,TSPAN11,MKI67,SFRP1,PLXNB2,ADNP,GMEB1,LRRC75B,FBN1,ADGRA3,MVB12B,PRDM16,TTYH3,TGFBR1,SLC12A7,FOXM1,CREBBP,ERN1,WSB1,FN1,CHD7,THBS1,KIRREL1,OLFML2B,DENND2A,NPR2,ADCY7,SMAD3,MRC2,PTBP1,CTBP2,CD276,ECE1,NFIA,ANKRD11,SORBS1,NOTCH1,IGDCC4,NOTCH2,DENND6A,TAB2,DYRK1A,SLC22A23,LLGL1,ITGB5,PIAS3,PLCB3,FKBP10,ACOT1,CELSR1,ERBB2
WP	Pathways Affected in Adenoid Cystic Carcinoma	WP:WP3651	0.000302318	3.51954	66	100	8	7562	UHRF1,SRCAP,CREBBP,TP53,JMJD1C,NOTCH1,IL17RD,ERBB2
WP	miRNA targets in ECM and membrane receptors	WP:WP2911	0.0026507	2.57664	43	100	6	7562	COL4A2,COL4A1,FN1,COL5A2,THBS1,ITGB5
WP	Epithelial to mesenchymal transition in colorectal cancer	WP:WP4239	0.00792971	2.10074	164	100	10	7562	TGFBR1,FOXM1,TP53,COL4A2,COL4A1,FN1,SMAD3,NOTCH1,NOTCH2,NOTCH3
WP	Neovascularisation processes	WP:WP4331	0.0160064	1.79571	37	100	5	7562	TGFBR1,SMAD3,CXCR4,NOTCH1,NOTCH3
WP	Hypothesized Pathways in Pathogenesis of Cardiovascular Disease	WP:WP3668	0.0413236	1.3838	25	100	4	7562	FLNA,FBN1,TGFBR1,SMAD3
WP	Small cell lung cancer	WP:WP4658	0.0416213	1.38068	98	100	7	7562	CKS2,CHUK,TP53,COL4A2,COL4A1,FN1,LAMA5
WP	Focal Adhesion	WP:WP306	0.0426664	1.36991	201	100	10	7562	FLNA,SRC,COL4A2,COL4A1,FN1,COL5A2,THBS1,LAMA5,ITGB5,ERBB2

## Sheet: Gprofiler Cluster 2
source	term_name	term_id	adjusted_p_value	negative_log10_of_adjusted_p_value	term_size	query_size	intersection_size	effective_domain_size	intersections
GO:BP	cholesterol biosynthetic process	GO:0006695	2.90893e-06	5.53627	64	60	7	18123	FDFT1,FDPS,MVD,IDI1,ACLY,SQLE,ACAT2
GO:BP	secondary alcohol biosynthetic process	GO:1902653	2.90893e-06	5.53627	64	60	7	18123	FDFT1,FDPS,MVD,IDI1,ACLY,SQLE,ACAT2
GO:BP	sterol biosynthetic process	GO:0016126	5.52772e-06	5.25745	70	60	7	18123	FDFT1,FDPS,MVD,IDI1,ACLY,SQLE,ACAT2
GO:BP	cholesterol metabolic process	GO:0008203	0.000919966	3.03623	146	60	7	18123	FDFT1,FDPS,MVD,IDI1,ACLY,SQLE,ACAT2
GO:BP	alcohol biosynthetic process	GO:0046165	0.00100873	2.99622	148	60	7	18123	FDFT1,FDPS,MVD,IDI1,ACLY,SQLE,ACAT2
GO:BP	secondary alcohol metabolic process	GO:1902652	0.00143931	2.84185	156	60	7	18123	FDFT1,FDPS,MVD,IDI1,ACLY,SQLE,ACAT2
GO:BP	sterol metabolic process	GO:0016125	0.00193365	2.71362	163	60	7	18123	FDFT1,FDPS,MVD,IDI1,ACLY,SQLE,ACAT2
GO:BP	steroid biosynthetic process	GO:0006694	0.004837	2.31542	187	60	7	18123	FDFT1,FDPS,MVD,IDI1,ACLY,SQLE,ACAT2
GO:BP	organic hydroxy compound biosynthetic process	GO:1901617	0.0283788	1.54701	245	60	7	18123	FDFT1,FDPS,MVD,IDI1,ACLY,SQLE,ACAT2
GO:CC	intracellular anatomical structure	GO:0005622	0.00782362	2.10659	14808	63	61	18964	VASN,CRLF1,FOXP4,BOK,ILF2,HES7,ACTG1,BZW2,STMN1,PRMT1,JPT1,NSG1,FDFT1,KDM1A,UBE2I,PRUNE1,ABLIM3,RNF41,TLE1,TUBB3,JUP,FASN,PLPPR1,MASP1,NSG2,NUP85,RNPS1,PTOV1,FDPS,IRF2BP1,SP9,EML1,NOVA2,RNF19B,LMO3,MVD,WTAP,NELFCD,HDGFL3,RPS6KA6,DPYSL5,EIF4E,NPEPPS,EHBP1,SHOC2,RNF2,KITLG,IDI1,ACLY,INA,SQLE,CCT6A,TCP1,ACAT2,TRPC7,AKAP12,UBA1,ARMCX2,MAGED2,NHLH2,PRPF4
GO:CC	cytosol	GO:0005829	0.0352152	1.45327	5361	63	32	18964	CRLF1,ACTG1,STMN1,PRMT1,UBE2I,PRUNE1,RNF41,TLE1,JUP,FASN,MASP1,NUP85,RNPS1,FDPS,EML1,RNF19B,MVD,HDGFL3,RPS6KA6,DPYSL5,EIF4E,NPEPPS,EHBP1,SHOC2,IDI1,ACLY,CCT6A,TCP1,ACAT2,AKAP12,UBA1,MAGED2
GO:MF	structural constituent of postsynaptic actin cytoskeleton	GO:0098973	0.0298468	1.5251	4	61	2	18679	ACTG1,INA
GO:MF	RING-like zinc finger domain binding	GO:0071535	0.0298468	1.5251	4	61	2	18679	UBE2I,RNF2
HPA	cerebral cortex	HPA:0100000	0.01404	1.85263	8005	47	45	10877	FOXP4,ILF2,ACTG1,BZW2,STMN1,PRMT1,JPT1,FDFT1,KDM1A,UBE2I,ABLIM3,RNF41,TLE1,TUBB3,JUP,PLPPR1,NSG2,NUP85,RNPS1,PTOV1,FDPS,IRF2BP1,PRR18,NOVA2,RNF19B,WTAP,NELFCD,HDGFL3,DPYSL5,EIF4E,EHBP1,SHOC2,IDI1,ACLY,INA,SQLE,CCT6A,TCP1,ACAT2,AKAP12,UBA1,ARMCX2,MAGED2,HCN3,PRPF4
HPA	hippocampus; neuronal cells[≥Medium]	HPA:0250132	0.0178882	1.74743	4162	47	31	10877	FOXP4,ILF2,STMN1,PRMT1,JPT1,ABLIM3,RNF41,TLE1,TUBB3,JUP,NSG2,NUP85,RNPS1,PTOV1,FDPS,IRF2BP1,PRR18,NOVA2,RNF19B,HDGFL3,DPYSL5,EIF4E,SHOC2,IDI1,INA,CCT6A,TCP1,ACAT2,MAGED2,HCN3,PRPF4
HPA	cerebellum	HPA:0090000	0.027986	1.55306	7114	47	42	10877	FOXP4,ILF2,ACTG1,STMN1,PRMT1,JPT1,FDFT1,KDM1A,UBE2I,ABLIM3,RNF41,TLE1,JUP,FASN,PLPPR1,NSG2,NUP85,RNPS1,PTOV1,FDPS,IRF2BP1,PRR18,NOVA2,RNF19B,WTAP,HDGFL3,EIF4E,EHBP1,SHOC2,KITLG,IDI1,ACLY,INA,SQLE,CCT6A,TCP1,ACAT2,AKAP12,UBA1,ARMCX2,MAGED2,PRPF4
HPA	caudate	HPA:0080000	0.0379565	1.42071	6874	47	41	10877	FOXP4,ILF2,ACTG1,STMN1,PRMT1,JPT1,FDFT1,KDM1A,UBE2I,ABLIM3,RNF41,TLE1,TUBB3,PLPPR1,NSG2,NUP85,RNPS1,PTOV1,FDPS,IRF2BP1,PRR18,NOVA2,RNF19B,WTAP,NELFCD,HDGFL3,DPYSL5,EIF4E,EHBP1,SHOC2,KITLG,IDI1,ACLY,INA,SQLE,CCT6A,TCP1,ACAT2,MAGED2,HCN3,PRPF4
KEGG	Terpenoid backbone biosynthesis	KEGG:00900	0.000107201	3.9698	22	32	4	8000	FDPS,MVD,IDI1,ACAT2
REAC	Cholesterol biosynthesis	REAC:R-HSA-191273	8.94304e-08	7.04851	24	40	6	10622	FDFT1,FDPS,MVD,IDI1,SQLE,ACAT2
REAC	Activation of gene expression by SREBF (SREBP)	REAC:R-HSA-2426168	2.44055e-06	5.61251	40	40	6	10622	FDFT1,FASN,FDPS,MVD,IDI1,SQLE
REAC	Regulation of cholesterol biosynthesis by SREBP (SREBF)	REAC:R-HSA-1655829	1.40841e-05	4.85127	53	40	6	10622	FDFT1,FASN,FDPS,MVD,IDI1,SQLE
REAC	Metabolism of steroids	REAC:R-HSA-8957322	2.24549e-05	4.64869	148	40	8	10622	FDFT1,UBE2I,FASN,FDPS,MVD,IDI1,SQLE,ACAT2
REAC	Formation of tubulin folding intermediates by CCT/TriC	REAC:R-HSA-389960	0.0438902	1.35763	26	40	3	10622	TUBB3,CCT6A,TCP1
TF	Factor: Sp1; motif: NNGGGGCGGGGNN; match class: 1	TF:M00932_1	0.000277106	3.55735	6076	64	40	19917	VASN,CRLF1,FOXP4,BOK,HES7,ACTG1,BZW2,STMN1,PRMT1,JPT1,NSG1,FDFT1,KDM1A,UBE2I,PRUNE1,ABLIM3,RNF41,TUBB3,FASN,RNPS1,PTOV1,IRF2BP1,PRR18,NOVA2,LMO3,MVD,WTAP,NELFCD,HDGFL3,RPS6KA6,DPYSL5,EHBP1,SHOC2,RNF2,IDI1,ACLY,SQLE,UBA1,MAGED2,HCN3
TF	Factor: SP1; motif: NRGKGGGCGGGGCN	TF:M09765	0.000280337	3.55232	7518	64	45	19917	VASN,CRLF1,FOXP4,BOK,ILF2,HES7,ACTG1,STMN1,PRMT1,JPT1,NSG1,FDFT1,KDM1A,UBE2I,PRUNE1,ABLIM3,RNF41,TLE1,TUBB3,FASN,RNPS1,PTOV1,IRF2BP1,PRR18,EML1,NOVA2,RNF19B,LMO3,MVD,WTAP,NELFCD,RPS6KA6,EHBP1,SHOC2,RNF2,IDI1,ACLY,INA,SQLE,CCT6A,TCP1,ACAT2,UBA1,MAGED2,HCN3
TF	Factor: SP1; motif: NCCCCKCCCCC; match class: 1	TF:M07226_1	0.000513418	3.28953	3931	64	31	19917	VASN,CRLF1,FOXP4,HES7,ACTG1,PRMT1,JPT1,NSG1,KDM1A,UBE2I,PRUNE1,TUBB3,FASN,RNPS1,PTOV1,IRF2BP1,PRR18,NOVA2,LMO3,WTAP,NELFCD,DPYSL5,SHOC2,RNF2,IDI1,ACLY,SQLE,UBA1,ARMCX2,MAGED2,HCN3
TF	Factor: Sp2; motif: NYSGCCCCGCCCCCY	TF:M03567	0.000770568	3.11319	7746	64	45	19917	VASN,CRLF1,FOXP4,BOK,ILF2,HES7,ACTG1,BZW2,STMN1,PRMT1,JPT1,NSG1,FDFT1,KDM1A,UBE2I,PRUNE1,ABLIM3,RNF41,TLE1,TUBB3,FASN,RNPS1,PTOV1,IRF2BP1,PRR18,EML1,NOVA2,LMO3,MVD,WTAP,NELFCD,HDGFL3,RPS6KA6,EHBP1,SHOC2,RNF2,IDI1,ACLY,INA,SQLE,TCP1,ACAT2,UBA1,MAGED2,HCN3
TF	Factor: BTEB3; motif: CCNNSCCNSCCCCKCCCCC; match class: 1	TF:M09826_1	0.00126657	2.89737	7557	64	44	19917	VASN,CRLF1,FOXP4,BOK,HES7,ACTG1,BZW2,STMN1,PRMT1,JPT1,NSG1,KDM1A,UBE2I,PRUNE1,FAM171A2,TLE1,TUBB3,FASN,PLPPR1,RNPS1,PTOV1,IRF2BP1,SP9,PRR18,EML1,NOVA2,RNF19B,LMO3,MVD,WTAP,NELFCD,HDGFL3,RPS6KA6,DPYSL5,EIF4E,EHBP1,SHOC2,RNF2,IDI1,ACLY,SQLE,ACAT2,MAGED2,HCN3
TF	Factor: sp4; motif: NNGNARGRGGCGGRGCNNRR	TF:M10072	0.00133893	2.87324	10571	64	53	19917	VASN,CRLF1,FOXP4,BOK,ILF2,HES7,ACTG1,BZW2,STMN1,PRMT1,JPT1,NSG1,FDFT1,KDM1A,UBE2I,PRUNE1,ABLIM3,FAM171A2,RNF41,TLE1,TUBB3,JUP,FASN,PLPPR1,RNPS1,PTOV1,IRF2BP1,SP9,PRR18,EML1,NOVA2,RNF19B,LMO3,MVD,WTAP,NELFCD,HDGFL3,RPS6KA6,DPYSL5,EHBP1,SHOC2,RNF2,IDI1,ACLY,INA,SQLE,CCT6A,TCP1,ACAT2,UBA1,ARMCX2,MAGED2,HCN3
TF	Factor: Sp1; motif: CCCCGCCCCN; match class: 1	TF:M00933_1	0.00239716	2.6203	5191	64	35	19917	VASN,CRLF1,FOXP4,BOK,HES7,ACTG1,STMN1,PRMT1,JPT1,NSG1,KDM1A,UBE2I,PRUNE1,FAM171A2,RNF41,TUBB3,FASN,PTOV1,IRF2BP1,PRR18,NOVA2,LMO3,MVD,WTAP,NELFCD,HDGFL3,DPYSL5,EHBP1,SHOC2,RNF2,IDI1,ACLY,SQLE,ARMCX2,HCN3
TF	Factor: Sp3; motif: GGGGCGGGGSNN	TF:M07615	0.00265564	2.57583	6845	64	41	19917	VASN,CRLF1,FOXP4,BOK,ILF2,HES7,ACTG1,STMN1,PRMT1,JPT1,NSG1,KDM1A,UBE2I,PRUNE1,ABLIM3,FAM171A2,RNF41,TUBB3,FASN,RNPS1,PTOV1,IRF2BP1,PRR18,EML1,NOVA2,LMO3,MVD,WTAP,NELFCD,HDGFL3,RPS6KA6,SHOC2,RNF2,IDI1,ACLY,INA,SQLE,TCP1,ACAT2,UBA1,HCN3
TF	Factor: ZIC4; motif: NNCCNCCCRYNGYGN	TF:M12227	0.00291799	2.53492	11151	64	54	19917	VASN,CRLF1,FOXP4,BOK,ILF2,ACTG1,BZW2,STMN1,PRMT1,JPT1,NSG1,FDFT1,UBE2I,PRUNE1,ABLIM3,FAM171A2,RNF41,TLE1,TUBB3,JUP,FASN,PLPPR1,MASP1,NUP85,RNPS1,PTOV1,FDPS,IRF2BP1,SP9,PRR18,EML1,NOVA2,RNF19B,LMO3,MVD,WTAP,NELFCD,HDGFL3,RPS6KA6,DPYSL5,EIF4E,SHOC2,RNF2,KITLG,IDI1,ACLY,INA,SQLE,CCT6A,TCP1,ACAT2,TRPC7,HCN3,PRPF4
TF	Factor: KLF15; motif: RCCMCRCCCMCN; match class: 1	TF:M12160_1	0.00318993	2.49622	8085	64	45	19917	VASN,CRLF1,FOXP4,BOK,HES7,ACTG1,BZW2,STMN1,PRMT1,JPT1,NSG1,KDM1A,UBE2I,PRUNE1,ABLIM3,FAM171A2,RNF41,TLE1,TUBB3,JUP,FASN,RNPS1,PTOV1,IRF2BP1,SP9,PRR18,NOVA2,RNF19B,LMO3,MVD,NELFCD,HDGFL3,RPS6KA6,DPYSL5,EHBP1,SHOC2,RNF2,IDI1,ACLY,SQLE,TRPC7,UBA1,ARMCX2,MAGED2,HCN3
TF	Factor: SP4; motif: NWRGCCACGCCCMCTYN	TF:M03922	0.00359979	2.44372	6073	64	38	19917	VASN,CRLF1,FOXP4,BOK,ACTG1,BZW2,STMN1,PRMT1,JPT1,NSG1,FDFT1,KDM1A,UBE2I,PRUNE1,ABLIM3,RNF41,TUBB3,JUP,FASN,RNPS1,PTOV1,PRR18,EML1,NOVA2,RNF19B,MVD,NELFCD,HDGFL3,RPS6KA6,DPYSL5,EHBP1,SHOC2,RNF2,IDI1,SQLE,ACAT2,AKAP12,HCN3
TF	Factor: Sp1; motif: NGGGGGCGGGGCCNGGGGGGGG	TF:M10071	0.00578541	2.23767	8550	64	46	19917	VASN,CRLF1,FOXP4,BOK,ILF2,HES7,ACTG1,BZW2,STMN1,PRMT1,JPT1,NSG1,FDFT1,KDM1A,UBE2I,PRUNE1,ABLIM3,FAM171A2,RNF41,TLE1,TUBB3,JUP,FASN,RNPS1,PTOV1,IRF2BP1,SP9,PRR18,EML1,NOVA2,RNF19B,LMO3,MVD,WTAP,NELFCD,RPS6KA6,DPYSL5,EHBP1,SHOC2,RNF2,IDI1,ACLY,INA,SQLE,ACAT2,HCN3
TF	Factor: SP1; motif: RCCMCRCCCMC	TF:M03920	0.00595837	2.22487	7329	64	42	19917	VASN,CRLF1,FOXP4,BOK,HES7,ACTG1,BZW2,STMN1,PRMT1,NSG1,KDM1A,UBE2I,PRUNE1,ABLIM3,RNF41,TLE1,TUBB3,JUP,FASN,RNPS1,PTOV1,IRF2BP1,PRR18,EML1,NOVA2,RNF19B,MVD,WTAP,NELFCD,RPS6KA6,EHBP1,SHOC2,RNF2,IDI1,ACLY,SQLE,TCP1,ACAT2,UBA1,ARMCX2,MAGED2,HCN3
TF	Factor: TIEG1; motif: NCCCNSNCCCCGCCCCC; match class: 1	TF:M12351_1	0.0059654	2.22436	8242	64	45	19917	VASN,CRLF1,FOXP4,BOK,HES7,ACTG1,BZW2,STMN1,PRMT1,JPT1,NSG1,FDFT1,KDM1A,UBE2I,PRUNE1,ABLIM3,FAM171A2,RNF41,TLE1,TUBB3,FASN,RNPS1,PTOV1,IRF2BP1,SP9,PRR18,EML1,NOVA2,RNF19B,LMO3,WTAP,NELFCD,RPS6KA6,DPYSL5,EHBP1,SHOC2,RNF2,IDI1,ACLY,INA,SQLE,ACAT2,UBA1,ARMCX2,HCN3
TF	Factor: SP1; motif: NCCCCKCCCCC	TF:M07226	0.00849842	2.07066	8333	64	45	19917	VASN,CRLF1,FOXP4,BOK,ILF2,HES7,ACTG1,STMN1,PRMT1,JPT1,NSG1,KDM1A,UBE2I,PRUNE1,ABLIM3,FAM171A2,TUBB3,FASN,RNPS1,PTOV1,IRF2BP1,PRR18,EML1,NOVA2,RNF19B,LMO3,MVD,WTAP,NELFCD,HDGFL3,RPS6KA6,DPYSL5,EHBP1,SHOC2,RNF2,IDI1,ACLY,INA,SQLE,TCP1,ACAT2,UBA1,ARMCX2,MAGED2,HCN3
TF	Factor: WT1; motif: GNGGGGGCGGGG	TF:M03893	0.00859721	2.06564	8336	64	45	19917	VASN,CRLF1,FOXP4,BOK,ILF2,HES7,ACTG1,BZW2,STMN1,PRMT1,JPT1,NSG1,KDM1A,UBE2I,PRUNE1,ABLIM3,FAM171A2,TLE1,TUBB3,FASN,PLPPR1,PTOV1,IRF2BP1,SP9,PRR18,EML1,NOVA2,RNF19B,LMO3,NELFCD,HDGFL3,RPS6KA6,DPYSL5,EHBP1,SHOC2,RNF2,IDI1,ACLY,INA,SQLE,AKAP12,ARMCX2,MAGED2,HCN3,PRPF4
TF	Factor: Sp1; motif: GGGGCGGGGC	TF:M00931	0.00881919	2.05457	10344	64	51	19917	VASN,CRLF1,FOXP4,BOK,ILF2,HES7,ACTG1,BZW2,STMN1,PRMT1,JPT1,NSG1,FDFT1,KDM1A,UBE2I,PRUNE1,ABLIM3,FAM171A2,RNF41,TLE1,TUBB3,FASN,PLPPR1,RNPS1,PTOV1,IRF2BP1,PRR18,EML1,NOVA2,RNF19B,LMO3,MVD,WTAP,NELFCD,HDGFL3,RPS6KA6,DPYSL5,EHBP1,SHOC2,RNF2,IDI1,ACLY,INA,SQLE,CCT6A,TCP1,ACAT2,AKAP12,UBA1,MAGED2,HCN3
TF	Factor: Sp2; motif: GGGGCGGGG	TF:M10435	0.00917128	2.03757	7736	64	43	19917	VASN,CRLF1,FOXP4,BOK,ILF2,HES7,ACTG1,STMN1,PRMT1,JPT1,NSG1,FDFT1,KDM1A,UBE2I,PRUNE1,ABLIM3,FAM171A2,RNF41,TUBB3,FASN,RNPS1,PTOV1,IRF2BP1,PRR18,EML1,NOVA2,RNF19B,LMO3,MVD,WTAP,NELFCD,HDGFL3,RPS6KA6,SHOC2,RNF2,IDI1,ACLY,INA,SQLE,TCP1,ACAT2,UBA1,HCN3
TF	Factor: Sp1; motif: GGGGCGGGGC	TF:M07063	0.00917128	2.03757	7736	64	43	19917	VASN,CRLF1,FOXP4,BOK,ILF2,HES7,ACTG1,STMN1,PRMT1,JPT1,NSG1,FDFT1,KDM1A,UBE2I,PRUNE1,ABLIM3,FAM171A2,RNF41,TUBB3,FASN,RNPS1,PTOV1,IRF2BP1,PRR18,EML1,NOVA2,RNF19B,LMO3,MVD,WTAP,NELFCD,HDGFL3,RPS6KA6,SHOC2,RNF2,IDI1,ACLY,INA,SQLE,TCP1,ACAT2,UBA1,HCN3
TF	Factor: Sp1; motif: NWRGCCMCGCCCMCN	TF:M12151	0.00965601	2.0152	6864	64	40	19917	VASN,CRLF1,FOXP4,BOK,ACTG1,BZW2,STMN1,PRMT1,JPT1,NSG1,FDFT1,KDM1A,UBE2I,PRUNE1,ABLIM3,RNF41,TLE1,TUBB3,JUP,FASN,PTOV1,IRF2BP1,PRR18,EML1,NOVA2,RNF19B,MVD,WTAP,NELFCD,RPS6KA6,EHBP1,SHOC2,RNF2,IDI1,SQLE,ACAT2,AKAP12,UBA1,MAGED2,HCN3
TF	Factor: KLF15; motif: NCCMCGCCCMCN; match class: 1	TF:M12158_1	0.0103793	1.98383	6041	64	37	19917	VASN,CRLF1,FOXP4,BOK,ACTG1,BZW2,STMN1,PRMT1,JPT1,NSG1,PRUNE1,ABLIM3,RNF41,TLE1,TUBB3,JUP,FASN,RNPS1,PTOV1,IRF2BP1,SP9,PRR18,NOVA2,RNF19B,LMO3,NELFCD,HDGFL3,RPS6KA6,EHBP1,SHOC2,RNF2,IDI1,SQLE,UBA1,ARMCX2,MAGED2,HCN3
TF	Factor: CPBP; motif: GNNRGGGHGGGGNNGGGRN; match class: 1	TF:M09973_1	0.0128282	1.89183	6648	64	39	19917	VASN,CRLF1,FOXP4,BOK,HES7,ACTG1,STMN1,PRMT1,JPT1,NSG1,KDM1A,UBE2I,ABLIM3,RNF41,TLE1,TUBB3,FASN,RNPS1,PTOV1,IRF2BP1,NOVA2,RNF19B,LMO3,MVD,WTAP,NELFCD,HDGFL3,EIF4E,EHBP1,SHOC2,RNF2,IDI1,ACLY,SQLE,AKAP12,UBA1,ARMCX2,MAGED2,HCN3
TF	Factor: BTEB3; motif: CCNNSCCNSCCCCKCCCCC	TF:M09826	0.013026	1.88519	11560	64	54	19917	VASN,CRLF1,FOXP4,BOK,ILF2,HES7,ACTG1,BZW2,STMN1,PRMT1,JPT1,NSG1,FDFT1,KDM1A,UBE2I,PRUNE1,ABLIM3,FAM171A2,TLE1,TUBB3,JUP,FASN,PLPPR1,MASP1,RNPS1,PTOV1,IRF2BP1,SP9,PRR18,EML1,NOVA2,RNF19B,LMO3,MVD,WTAP,NELFCD,HDGFL3,RPS6KA6,DPYSL5,EIF4E,EHBP1,SHOC2,RNF2,IDI1,ACLY,INA,SQLE,CCT6A,ACAT2,AKAP12,UBA1,ARMCX2,MAGED2,HCN3
TF	Factor: E2F-3; motif: GGCGGGN; match class: 1	TF:M02089_1	0.0133658	1.87401	9425	64	48	19917	VASN,CRLF1,FOXP4,BOK,ILF2,HES7,ACTG1,BZW2,STMN1,PRMT1,JPT1,NSG1,FDFT1,KDM1A,UBE2I,PRUNE1,ABLIM3,FAM171A2,RNF41,TLE1,TUBB3,JUP,FASN,PLPPR1,RNPS1,PTOV1,IRF2BP1,PRR18,EML1,NOVA2,RNF19B,MVD,WTAP,NELFCD,HDGFL3,RPS6KA6,DPYSL5,EHBP1,SHOC2,RNF2,IDI1,ACLY,INA,SQLE,CCT6A,TCP1,UBA1,HCN3
TF	Factor: SP2; motif: GNNGGGGGCGGGGSN	TF:M03807	0.0137783	1.86081	8460	64	45	19917	VASN,CRLF1,FOXP4,BOK,ILF2,HES7,ACTG1,STMN1,PRMT1,JPT1,NSG1,FDFT1,KDM1A,UBE2I,PRUNE1,ABLIM3,FAM171A2,RNF41,TLE1,TUBB3,FASN,RNPS1,PTOV1,IRF2BP1,PRR18,EML1,NOVA2,RNF19B,LMO3,MVD,WTAP,NELFCD,HDGFL3,DPYSL5,EHBP1,SHOC2,RNF2,IDI1,ACLY,INA,SQLE,TCP1,ACAT2,UBA1,HCN3
TF	Factor: BTEB1; motif: GGGGGCGGGGCNGSGGGNGS; match class: 1	TF:M09723_1	0.0159237	1.79796	6142	64	37	19917	VASN,CRLF1,FOXP4,ACTG1,STMN1,PRMT1,JPT1,NSG1,KDM1A,UBE2I,PRUNE1,ABLIM3,FAM171A2,TLE1,TUBB3,FASN,RNPS1,PTOV1,IRF2BP1,SP9,PRR18,NOVA2,RNF19B,LMO3,WTAP,NELFCD,HDGFL3,RPS6KA6,DPYSL5,EHBP1,SHOC2,RNF2,IDI1,ACLY,SQLE,MAGED2,HCN3
TF	Factor: Sp1; motif: GGGGCGGGGC; match class: 1	TF:M00931_1	0.0209116	1.67961	5934	64	36	19917	VASN,CRLF1,FOXP4,BOK,HES7,ACTG1,BZW2,STMN1,PRMT1,JPT1,NSG1,FDFT1,UBE2I,PRUNE1,ABLIM3,RNF41,TLE1,TUBB3,FASN,PTOV1,IRF2BP1,PRR18,NOVA2,MVD,WTAP,NELFCD,HDGFL3,RPS6KA6,DPYSL5,EHBP1,SHOC2,RNF2,IDI1,ACLY,SQLE,HCN3
TF	Factor: BTEB2; motif: WGGGTGKGGCNGGN; match class: 1	TF:M09972_1	0.0255966	1.59182	3947	64	28	19917	VASN,CRLF1,FOXP4,ACTG1,STMN1,JPT1,NSG1,ABLIM3,FAM171A2,TLE1,TUBB3,JUP,FASN,PTOV1,IRF2BP1,NOVA2,RNF19B,MVD,WTAP,NELFCD,EIF4E,SHOC2,RNF2,ACLY,UBA1,ARMCX2,MAGED2,HCN3
TF	Factor: sp4; motif: NNGNARGRGGCGGRGCNNRR; match class: 1	TF:M10072_1	0.0271701	1.56591	6272	64	37	19917	VASN,CRLF1,FOXP4,BOK,ACTG1,STMN1,PRMT1,JPT1,NSG1,FDFT1,KDM1A,UBE2I,PRUNE1,FAM171A2,TLE1,TUBB3,JUP,FASN,PLPPR1,RNPS1,PTOV1,IRF2BP1,PRR18,EML1,NOVA2,RNF19B,WTAP,NELFCD,RPS6KA6,EHBP1,SHOC2,RNF2,IDI1,ACLY,INA,SQLE,HCN3
TF	Factor: CPBP; motif: NGCCACGCCCN; match class: 1	TF:M12166_1	0.0304521	1.51638	162	64	6	19917	BOK,STMN1,PTOV1,NOVA2,RNF19B,HCN3
TF	Factor: WT1; motif: SMCNCCNSC	TF:M01118	0.0309383	1.5095	6869	64	39	19917	VASN,CRLF1,FOXP4,HES7,ACTG1,BZW2,STMN1,PRMT1,JPT1,NSG1,KDM1A,UBE2I,ABLIM3,FAM171A2,RNF41,TLE1,TUBB3,FASN,NSG2,NUP85,RNPS1,FDPS,SP9,PRR18,NOVA2,LMO3,NELFCD,HDGFL3,DPYSL5,EIF4E,EHBP1,SHOC2,RNF2,IDI1,ACLY,CCT6A,AKAP12,ARMCX2,MAGED2
TF	Factor: MAZ; motif: GGGMGGGGS	TF:M10432	0.0310476	1.50797	9328	64	47	19917	VASN,CRLF1,FOXP4,ILF2,HES7,ACTG1,BZW2,STMN1,PRMT1,JPT1,NSG1,KDM1A,UBE2I,PRUNE1,ABLIM3,FAM171A2,RNF41,TLE1,TUBB3,FASN,PLPPR1,NUP85,PTOV1,FDPS,IRF2BP1,SP9,PRR18,EML1,NOVA2,LMO3,MVD,WTAP,NELFCD,HDGFL3,RPS6KA6,DPYSL5,EHBP1,SHOC2,RNF2,IDI1,ACLY,TRPC7,AKAP12,UBA1,ARMCX2,MAGED2,HCN3
TF	Factor: GKLF; motif: GCCMCRCCCNNN; match class: 1	TF:M01588_1	0.0310533	1.50789	3986	64	28	19917	VASN,CRLF1,FOXP4,BOK,ACTG1,STMN1,UBE2I,PRUNE1,ABLIM3,TUBB3,JUP,FASN,RNPS1,PTOV1,PRR18,NOVA2,RNF19B,MVD,WTAP,NELFCD,SHOC2,RNF2,IDI1,SQLE,ACAT2,UBA1,MAGED2,HCN3
TF	Factor: KLF3; motif: NNNNNNGGGCGGGGCNNGN	TF:M09970	0.0331104	1.48004	7770	64	42	19917	VASN,CRLF1,FOXP4,BOK,HES7,ACTG1,STMN1,PRMT1,JPT1,NSG1,FDFT1,KDM1A,UBE2I,PRUNE1,ABLIM3,RNF41,TLE1,TUBB3,FASN,RNPS1,PTOV1,IRF2BP1,PRR18,EML1,NOVA2,LMO3,MVD,WTAP,NELFCD,HDGFL3,DPYSL5,EHBP1,SHOC2,RNF2,IDI1,ACLY,SQLE,TCP1,ACAT2,UBA1,MAGED2,HCN3
TF	Factor: ZBP89; motif: CCCCKCCCCCNN	TF:M07397	0.0348924	1.45727	7190	64	40	19917	VASN,CRLF1,FOXP4,ILF2,HES7,ACTG1,STMN1,PRMT1,JPT1,NSG1,KDM1A,UBE2I,PRUNE1,FAM171A2,TLE1,TUBB3,FASN,RNPS1,PTOV1,IRF2BP1,SP9,PRR18,NOVA2,RNF19B,LMO3,NELFCD,HDGFL3,DPYSL5,EIF4E,EHBP1,SHOC2,RNF2,IDI1,ACLY,INA,SQLE,TRPC7,ARMCX2,MAGED2,HCN3
TF	Factor: sp4; motif: NNNGCYCCGCCCCCY; match class: 1	TF:M10530_1	0.0395924	1.40239	3799	64	27	19917	CRLF1,FOXP4,BOK,ACTG1,STMN1,PRMT1,JPT1,NSG1,KDM1A,UBE2I,JUP,FASN,RNPS1,PTOV1,IRF2BP1,PRR18,EML1,NOVA2,WTAP,NELFCD,SHOC2,IDI1,ACLY,INA,SQLE,UBA1,HCN3
TF	Factor: Sp1; motif: CCCCGCCCCN	TF:M00933	0.0456831	1.34024	9772	64	48	19917	VASN,CRLF1,FOXP4,BOK,ILF2,HES7,ACTG1,STMN1,PRMT1,JPT1,NSG1,FDFT1,KDM1A,UBE2I,PRUNE1,ABLIM3,FAM171A2,RNF41,TUBB3,FASN,RNPS1,PTOV1,IRF2BP1,PRR18,EML1,NOVA2,RNF19B,LMO3,MVD,WTAP,NELFCD,HDGFL3,RPS6KA6,DPYSL5,EHBP1,SHOC2,RNF2,IDI1,ACLY,INA,SQLE,CCT6A,TCP1,ACAT2,UBA1,ARMCX2,MAGED2,HCN3
TF	Factor: E2F-4; motif: NTTTCSCGCC	TF:M07380	0.0479297	1.3194	13143	64	57	19917	VASN,CRLF1,FOXP4,BOK,ILF2,HES7,ACTG1,BZW2,STMN1,PRMT1,JPT1,FDFT1,KDM1A,UBE2I,ABLIM3,FAM171A2,RNF41,TLE1,TUBB3,JUP,FASN,NSG2,NUP85,RNPS1,PTOV1,FDPS,IRF2BP1,SP9,PRR18,EML1,NOVA2,RNF19B,LMO3,MVD,WTAP,NELFCD,HDGFL3,RPS6KA6,DPYSL5,EIF4E,EHBP1,SHOC2,RNF2,KITLG,IDI1,ACLY,INA,SQLE,CCT6A,TCP1,ACAT2,AKAP12,UBA1,ARMCX2,MAGED2,HCN3,PRPF4
WP	Cholesterol Biosynthesis Pathway	WP:WP197	5.82898e-07	6.23441	15	36	5	7562	FDFT1,FDPS,MVD,IDI1,SQLE
WP	Sterol Regulatory Element-Binding Proteins (SREBP) signalling	WP:WP1982	4.2671e-06	5.36987	73	36	7	7562	FDFT1,FASN,FDPS,MVD,IDI1,ACLY,SQLE
WP	Cholesterol metabolism (includes both Bloch and Kandutsch-Russell pathways)	WP:WP4718	7.69262e-06	5.11393	47	36	6	7562	FDFT1,FASN,FDPS,MVD,IDI1,SQLE
WP	Mevalonate pathway	WP:WP3963	0.000375395	3.42551	7	36	3	7562	FDPS,MVD,ACAT2

## Sheet: Gprofiler Cluster 3
source	term_name	term_id	adjusted_p_value	negative_log10_of_adjusted_p_value	term_size	query_size	intersection_size	effective_domain_size	intersections
GO:BP	movement of cell or subcellular component	GO:0006928	0.0445243	1.3514	2319	22	11	18123	SLC7A7,LIMA1,MSN,VIM,MEGF10,MMP14,FGFR1,ARAP1,PLXNB1,FAM83H,ADGRG1
GO:BP	intermediate filament cytoskeleton organization	GO:0045104	0.0488768	1.3109	50	22	3	18123	VIM,ERBIN,FAM83H
GO:CC	cell-substrate junction	GO:0030055	0.00132429	2.87802	427	22	6	18964	LIMA1,MSN,VIM,ERBIN,FLNC,MMP14
GO:CC	focal adhesion	GO:0005925	0.0192274	1.71608	420	22	5	18964	LIMA1,MSN,VIM,FLNC,MMP14
GO:MF	keratin filament binding	GO:1990254	0.00626789	2.20288	6	22	2	18679	VIM,FAM83H
GO:MF	intermediate filament binding	GO:0019215	0.0435943	1.36057	15	22	2	18679	VIM,FAM83H
KEGG	Proteoglycans in cancer	KEGG:05205	0.0138698	1.85793	205	13	4	8000	MAPK13,MSN,FLNC,FGFR1
KEGG	TNF signaling pathway	KEGG:04668	0.0383191	1.41658	112	13	3	8000	MAPK13,MMP14,SOCS3

## Sheet: Gprofiler Cluster 4
source	term_name	term_id	adjusted_p_value	negative_log10_of_adjusted_p_value	term_size	query_size	intersection_size	effective_domain_size	intersections
CORUM	GNAI1- GNB5-GNG4 complex	CORUM:7035	0.000811737	3.09058	3	61	3	3627	GNAI1,GNG4,GNB5
CORUM	GNAI1-GNB5-GNG3 complex	CORUM:7028	0.000811737	3.09058	3	61	3	3627	GNAI1,GNG3,GNB5
CORUM	GNAI1-GNB5-GNG7 complex	CORUM:7070	0.000811737	3.09058	3	61	3	3627	GNAI1,GNG7,GNB5
CORUM	F1F0-ATP synthase, mitochondrial	CORUM:563	0.0203156	1.69217	16	61	4	3627	ATP5F1B,ATP5MC1,ATP5F1A,ATP5F1C
GO:BP	mitochondrion organization	GO:0007005	2.35789e-07	6.62748	565	198	27	18123	AGTPBP1,DNM1,YWHAH,VDAC1,ATP5F1B,VDAC2,ATP5MC3,ATP5MC1,CALM3,YWHAB,ATP5F1A,ATP5F1C,NDUFB5,NDUFA9,TIGAR,FEZ1,PARK7,YWHAZ,MTM1,UBE2D3,VPS35,WASF1,GSK3A,ATP13A2,ALAS1,TOMM40,PPP1R13B
GO:BP	mitochondrial transport	GO:0006839	3.43637e-05	4.4639	286	198	17	18123	MPC1,YWHAH,VDAC1,ATP5F1B,VDAC2,ATP5MC3,ATP5MC1,YWHAB,ATP5F1A,ATP5F1C,YWHAZ,SLC25A12,UBE2D3,VPS35,GSK3A,TOMM40,PPP1R13B
GO:BP	aerobic respiration	GO:0009060	8.68375e-05	4.06129	200	198	14	18123	SDHA,SUCLA2,PDHB,ATP5F1B,MDH2,ATP5MC3,ATP5MC1,ACO2,ATP5F1A,ATP5F1C,NDUFB5,COX5A,NDUFA9,PARK7
GO:BP	cellular respiration	GO:0045333	0.000127434	3.89471	240	198	15	18123	SDHA,SUCLA2,PDHB,ATP5F1B,MDH2,ATP5MC3,ATP5MC1,ACO2,ATP5F1A,ATP5F1C,NDUFB5,COX5A,NDUFA9,PARK7,SLC25A12
GO:BP	mitochondrial membrane organization	GO:0007006	0.000294871	3.53037	156	198	12	18123	YWHAH,ATP5F1B,VDAC2,ATP5MC3,ATP5MC1,CALM3,YWHAB,ATP5F1A,ATP5F1C,YWHAZ,GSK3A,PPP1R13B
GO:BP	energy derivation by oxidation of organic compounds	GO:0015980	0.000326268	3.48643	334	198	17	18123	SDHA,SUCLA2,PDHB,ATP5F1B,MDH2,ATP5MC3,ATP5MC1,ACO2,ATP5F1A,ATP5F1C,NDUFB5,COX5A,NDUFA9,TIGAR,PARK7,SLC25A12,GSK3A
GO:BP	neuron death	GO:0070997	0.00113748	2.94406	365	198	17	18123	PRKCG,GABRA5,PIN1,STXBP1,CHP1,PPP5C,TIGAR,PARK7,NENF,VPS35,TYRO3,GSK3A,VSTM2L,ATP13A2,ENDOG,RRAS2,PPP1R13B
GO:BP	regulation of neuron death	GO:1901214	0.00119281	2.92343	325	198	16	18123	PRKCG,GABRA5,PIN1,STXBP1,CHP1,PPP5C,TIGAR,PARK7,NENF,VPS35,TYRO3,GSK3A,VSTM2L,ATP13A2,RRAS2,PPP1R13B
GO:BP	purine ribonucleotide biosynthetic process	GO:0009152	0.00123071	2.90984	178	198	12	18123	GUCY1B1,PDHB,PDHX,ATP5F1B,ATP5MC3,ATP5MC1,ATP5F1A,ATP5F1C,AK5,SLC25A12,PDP1,TECR
GO:BP	establishment of localization	GO:0051234	0.00150514	2.82242	5364	198	91	18123	NECAB2,AGTPBP1,MPC1,NECAP1,RTN3,DNM1,YWHAH,FKBP1B,VPS41,PRKCG,DLG3,RPH3A,SNAP91,GABRA5,VDAC1,KCNK1,ATP6V1H,NDFIP1,VPS29,PRRT2,SNX10,ATP5F1B,ATP6V0B,VDAC2,HMOX2,ATP6V0D1,ATP5MC3,ATP5MC1,CALM3,STX1A,YWHAB,GOT2,ATP5F1A,ZWINT,KLC2,DPCD,ATP5F1C,REEP5,STXBP1,AP2A1,CHP1,UBL4A,CRYM,COX5A,NDUFA9,SLC6A15,CPTP,APBB1,FEZ1,AP2M1,PARK7,PTGES2,ARF5,OLA1,KLC1,YWHAZ,MTM1,VDAC3,CALY,SVOP,SLC25A12,ARF3,TSPAN17,SLC2…
GO:BP	regulation of autophagy	GO:0010506	0.00192612	2.71532	337	198	16	18123	SCOC,VDAC1,ATP6V1H,ATP6V0B,ATP6V0D1,EEF1A2,RRAGA,TIGAR,CPTP,FEZ1,PARK7,MTM1,VPS35,GSK3A,ATP13A2,FBXL2
GO:BP	chemical synaptic transmission	GO:0007268	0.00200559	2.69776	713	198	24	18123	GNAI1,GUCY1B1,CYP46A1,DNM1,YWHAH,PRKCG,RPH3A,GABRA5,VDAC1,PRRT2,TPRG1L,SST,CALM3,STX1A,STXBP1,PARK7,PRKAR1B,ZDHHC2,MAPK8IP2,PPFIA3,GSK3A,KCTD13,RAB3B,ARF1
GO:BP	anterograde trans-synaptic signaling	GO:0098916	0.00200559	2.69776	713	198	24	18123	GNAI1,GUCY1B1,CYP46A1,DNM1,YWHAH,PRKCG,RPH3A,GABRA5,VDAC1,PRRT2,TPRG1L,SST,CALM3,STX1A,STXBP1,PARK7,PRKAR1B,ZDHHC2,MAPK8IP2,PPFIA3,GSK3A,KCTD13,RAB3B,ARF1
GO:BP	trans-synaptic signaling	GO:0099537	0.00244051	2.61252	721	198	24	18123	GNAI1,GUCY1B1,CYP46A1,DNM1,YWHAH,PRKCG,RPH3A,GABRA5,VDAC1,PRRT2,TPRG1L,SST,CALM3,STX1A,STXBP1,PARK7,PRKAR1B,ZDHHC2,MAPK8IP2,PPFIA3,GSK3A,KCTD13,RAB3B,ARF1
GO:BP	ribonucleotide biosynthetic process	GO:0009260	0.00260195	2.5847	191	198	12	18123	GUCY1B1,PDHB,PDHX,ATP5F1B,ATP5MC3,ATP5MC1,ATP5F1A,ATP5F1C,AK5,SLC25A12,PDP1,TECR
GO:BP	ion transmembrane transport	GO:0034220	0.00269977	2.56867	1169	198	32	18123	MPC1,YWHAH,FKBP1B,DLG3,GABRA5,VDAC1,KCNK1,ATP6V1H,ATP5F1B,ATP6V0B,VDAC2,ATP6V0D1,ATP5MC3,ATP5MC1,CALM3,ATP5F1A,ATP5F1C,CHP1,COX5A,SLC6A15,PARK7,VDAC3,SLC25A12,TUSC3,FGF13,GJC2,GNB5,MAPK8IP2,PRAF2,ATP13A2,ARF1,RGS2
GO:BP	proton transmembrane transport	GO:1902600	0.00301589	2.52058	160	198	11	18123	ATP6V1H,ATP5F1B,ATP6V0B,ATP6V0D1,ATP5MC3,ATP5MC1,ATP5F1A,ATP5F1C,CHP1,COX5A,PARK7
GO:BP	regulation of macroautophagy	GO:0016241	0.00320653	2.49396	161	198	11	18123	SCOC,VDAC1,ATP6V1H,ATP6V0B,ATP6V0D1,RRAGA,TIGAR,FEZ1,MTM1,VPS35,ATP13A2
GO:BP	ion transport	GO:0006811	0.00339157	2.4696	1610	198	39	18123	MPC1,YWHAH,FKBP1B,DLG3,GABRA5,VDAC1,KCNK1,ATP6V1H,NDFIP1,ATP5F1B,ATP6V0B,VDAC2,ATP6V0D1,ATP5MC3,ATP5MC1,CALM3,ATP5F1A,ATP5F1C,STXBP1,CHP1,COX5A,NDUFA9,SLC6A15,CPTP,PARK7,VDAC3,SLC25A12,SLC2A6,TUSC3,FGF13,GJC2,GNB5,MAPK8IP2,PRAF2,ATP13A2,RAB3B,ARF1,TOMM40,RGS2
GO:BP	transport	GO:0006810	0.0034964	2.45638	5214	198	88	18123	NECAB2,AGTPBP1,MPC1,NECAP1,RTN3,DNM1,YWHAH,FKBP1B,VPS41,PRKCG,DLG3,RPH3A,SNAP91,GABRA5,VDAC1,KCNK1,ATP6V1H,NDFIP1,VPS29,PRRT2,SNX10,ATP5F1B,ATP6V0B,VDAC2,HMOX2,ATP6V0D1,ATP5MC3,ATP5MC1,CALM3,STX1A,YWHAB,GOT2,ATP5F1A,KLC2,DPCD,ATP5F1C,REEP5,STXBP1,AP2A1,CHP1,CRYM,COX5A,NDUFA9,SLC6A15,CPTP,APBB1,FEZ1,AP2M1,PARK7,PTGES2,ARF5,OLA1,KLC1,YWHAZ,MTM1,VDAC3,CALY,SVOP,SLC25A12,ARF3,SLC2A6,UBE2D3,TUSC3,VPS3…
GO:BP	membrane organization	GO:0061024	0.00397431	2.40074	1016	198	29	18123	NECAP1,DNM1,YWHAH,VPS41,SNAP91,ATL1,PRRT2,ATP5F1B,VDAC2,ATP5MC3,ATP5MC1,CALM3,STX1A,YWHAB,ATP5F1A,ATP5F1C,STXBP1,AP2A1,CHP1,UBL4A,CPTP,AP2M1,PPP2R1A,YWHAZ,ZDHHC2,GSK3A,ATP13A2,ARF1,PPP1R13B
GO:BP	ribose phosphate biosynthetic process	GO:0046390	0.00400318	2.39759	199	198	12	18123	GUCY1B1,PDHB,PDHX,ATP5F1B,ATP5MC3,ATP5MC1,ATP5F1A,ATP5F1C,AK5,SLC25A12,PDP1,TECR
GO:BP	ATP metabolic process	GO:0046034	0.00443466	2.35314	317	198	15	18123	SDHA,ATP5F1B,ATP5MC3,ATP5MC1,ATP5F1A,ATP5F1C,NDUFB5,AK5,COX5A,NDUFA9,TIGAR,PARK7,OLA1,SLC25A12,SLC2A6
GO:BP	purine nucleotide biosynthetic process	GO:0006164	0.00444385	2.35224	201	198	12	18123	GUCY1B1,PDHB,PDHX,ATP5F1B,ATP5MC3,ATP5MC1,ATP5F1A,ATP5F1C,AK5,SLC25A12,PDP1,TECR
GO:BP	synaptic signaling	GO:0099536	0.00452329	2.34455	747	198	24	18123	GNAI1,GUCY1B1,CYP46A1,DNM1,YWHAH,PRKCG,RPH3A,GABRA5,VDAC1,PRRT2,TPRG1L,SST,CALM3,STX1A,STXBP1,PARK7,PRKAR1B,ZDHHC2,MAPK8IP2,PPFIA3,GSK3A,KCTD13,RAB3B,ARF1
GO:BP	purine ribonucleotide metabolic process	GO:0009150	0.00677027	2.16939	416	198	17	18123	GUCY1B1,SULT4A1,SUCLA2,PDHB,PDHX,ATP5F1B,ATP5MC3,ATP5MC1,ATP5F1A,ATP5F1C,AK5,TIGAR,ACOT4,SLC25A12,SLC2A6,PDP1,TECR
GO:BP	vesicle-mediated transport in synapse	GO:0099003	0.00735468	2.13344	211	198	12	18123	DNM1,PRKCG,SNAP91,PRRT2,CALM3,STX1A,STXBP1,AP2M1,CALY,PRKAR1B,PPFIA3,RAB3B
GO:BP	cation transmembrane transport	GO:0098655	0.00767641	2.11484	936	198	27	18123	YWHAH,FKBP1B,DLG3,VDAC1,KCNK1,ATP6V1H,ATP5F1B,ATP6V0B,ATP6V0D1,ATP5MC3,ATP5MC1,CALM3,ATP5F1A,ATP5F1C,CHP1,COX5A,SLC6A15,PARK7,SLC25A12,TUSC3,FGF13,GJC2,GNB5,MAPK8IP2,ATP13A2,ARF1,RGS2
GO:BP	purine-containing compound biosynthetic process	GO:0072522	0.00772227	2.11225	212	198	12	18123	GUCY1B1,PDHB,PDHX,ATP5F1B,ATP5MC3,ATP5MC1,ATP5F1A,ATP5F1C,AK5,SLC25A12,PDP1,TECR
GO:BP	mitochondrial ATP synthesis coupled proton transport	GO:0042776	0.00848667	2.07126	23	198	5	18123	ATP5F1B,ATP5MC3,ATP5MC1,ATP5F1A,ATP5F1C
GO:BP	negative regulation of neuron death	GO:1901215	0.00850632	2.07026	214	198	12	18123	PRKCG,GABRA5,PIN1,STXBP1,PPP5C,TIGAR,PARK7,NENF,VPS35,TYRO3,VSTM2L,ATP13A2
GO:BP	localization	GO:0051179	0.00887226	2.05197	6938	198	107	18123	GNAI1,EPS8,NECAB2,AGTPBP1,MPC1,NECAP1,TPM1,RTN3,CYP46A1,DNM1,YWHAH,FKBP1B,VPS41,PRKCG,DLG3,RPH3A,SNAP91,GABRA5,VDAC1,KCNK1,ATP6V1H,NDFIP1,VPS29,PRRT2,SNX10,ATP5F1B,ATP6V0B,SST,VDAC2,HMOX2,ATP6V0D1,ATP5MC3,PIN1,ATP5MC1,CALM3,STX1A,YWHAB,GOT2,ATP5F1A,ZWINT,TUBB4A,KLC2,DPCD,ATP5F1C,REEP5,STXBP1,AP2A1,CHP1,RRAGA,UBL4A,CRYM,COX5A,NDUFA9,SLC6A15,CPTP,APBB1,FEZ1,AP2M1,PARK7,PTGES2,ARF5,OLA1,KLC1,PPP2R1A…
GO:BP	mitochondrial transmembrane transport	GO:1990542	0.0089186	2.0497	114	198	9	18123	MPC1,VDAC1,ATP5F1B,ATP5MC3,ATP5MC1,ATP5F1A,ATP5F1C,SLC25A12,TOMM40
GO:BP	macroautophagy	GO:0016236	0.00936192	2.02864	337	198	15	18123	SCOC,VPS41,VDAC1,ATP6V1H,ATP6V0B,ATP6V0D1,RRAGA,TIGAR,FEZ1,PARK7,MTM1,VPS35,ATP13A2,DYNC1I1,TOMM40
GO:BP	cellular localization	GO:0051641	0.00995126	2.00212	3519	198	65	18123	GNAI1,NECAB2,AGTPBP1,CYP46A1,DNM1,YWHAH,FKBP1B,VPS41,PRKCG,DLG3,RPH3A,SNAP91,VPS29,PRRT2,SNX10,ATP5F1B,HMOX2,ATP5MC3,PIN1,ATP5MC1,CALM3,STX1A,YWHAB,ATP5F1A,ZWINT,TUBB4A,KLC2,ATP5F1C,REEP5,STXBP1,AP2A1,CHP1,RRAGA,UBL4A,FEZ1,AP2M1,PARK7,PTGES2,ARF5,OLA1,PPP2R1A,YWHAZ,MTM1,CALY,ARF3,FAM126B,TSPAN17,UBE2D3,VPS35,PRKAR1B,FGF13,WASF1,MGRN1,ZDHHC2,PPFIA3,GSK3A,ATP13A2,DYNC1I1,RAB3B,ARF1,TOMM40,SPTAN1,TR…
GO:BP	positive regulation of mitochondrion organization	GO:0010822	0.0107286	1.96946	88	198	8	18123	YWHAH,VDAC1,YWHAB,PARK7,YWHAZ,VPS35,GSK3A,PPP1R13B
GO:BP	ribonucleotide metabolic process	GO:0009259	0.011523	1.93843	433	198	17	18123	GUCY1B1,SULT4A1,SUCLA2,PDHB,PDHX,ATP5F1B,ATP5MC3,ATP5MC1,ATP5F1A,ATP5F1C,AK5,TIGAR,ACOT4,SLC25A12,SLC2A6,PDP1,TECR
GO:BP	oxidative phosphorylation	GO:0006119	0.012729	1.8952	151	198	10	18123	SDHA,ATP5F1B,ATP5MC3,ATP5MC1,ATP5F1A,ATP5F1C,NDUFB5,COX5A,NDUFA9,PARK7
GO:BP	synaptic vesicle cycle	GO:0099504	0.0159059	1.79844	190	198	11	18123	DNM1,PRKCG,SNAP91,PRRT2,CALM3,STX1A,STXBP1,AP2M1,PRKAR1B,PPFIA3,RAB3B
GO:BP	ribose phosphate metabolic process	GO:0019693	0.0160194	1.79535	444	198	17	18123	GUCY1B1,SULT4A1,SUCLA2,PDHB,PDHX,ATP5F1B,ATP5MC3,ATP5MC1,ATP5F1A,ATP5F1C,AK5,TIGAR,ACOT4,SLC25A12,SLC2A6,PDP1,TECR
GO:BP	purine nucleotide metabolic process	GO:0006163	0.0169883	1.76985	446	198	17	18123	GUCY1B1,SULT4A1,SUCLA2,PDHB,PDHX,ATP5F1B,ATP5MC3,ATP5MC1,ATP5F1A,ATP5F1C,AK5,TIGAR,ACOT4,SLC25A12,SLC2A6,PDP1,TECR
GO:BP	regulation of mitochondrion organization	GO:0010821	0.0190071	1.72108	158	198	10	18123	YWHAH,VDAC1,YWHAB,TIGAR,PARK7,YWHAZ,VPS35,GSK3A,ATP13A2,PPP1R13B
GO:BP	cellular amino acid biosynthetic process	GO:0008652	0.0203342	1.69177	69	198	7	18123	GOT1,ENOPH1,GOT2,PARK7,BCAT1,SLC25A12,NAGS
GO:BP	carboxylic acid biosynthetic process	GO:0046394	0.0221771	1.65409	318	198	14	18123	CYP46A1,GOT1,SUCLA2,ENOPH1,GOT2,PARK7,PTGES2,ACOT4,BCAT1,SLC25A12,PRXL2B,TECR,MGST3,NAGS
GO:BP	ATP synthesis coupled proton transport	GO:0015986	0.0237111	1.62505	28	198	5	18123	ATP5F1B,ATP5MC3,ATP5MC1,ATP5F1A,ATP5F1C
GO:BP	energy coupled proton transport, down electrochemical gradient	GO:0015985	0.0237111	1.62505	28	198	5	18123	ATP5F1B,ATP5MC3,ATP5MC1,ATP5F1A,ATP5F1C
GO:BP	organonitrogen compound metabolic process	GO:1901564	0.0253221	1.5965	6904	198	105	18123	HS3ST1,CAMKV,TCEA2,NECAB2,GUCY1B1,AGTPBP1,FBXO9,RTN3,SULT4A1,GOT1,SUCLA2,FKBP1B,PRKCG,DLG3,ENOPH1,PRMT8,PDHB,DCAF6,RNF14,NDFIP1,LPCAT4,PDHX,ATP5F1B,PCMT1,HMOX2,ATP5MC3,GNG3,PIN1,ATP5MC1,CALM3,STX1A,HAGH,YWHAB,GOT2,ATP5F1A,EEF1A2,FBXO44,ATP5F1C,BTBD1,AP2A1,CHP1,PPP5C,RRAGA,BCKDHB,UBL4A,AK5,CRYM,NAA20,TIGAR,CPTP,APBB1,AP2M1,PARK7,PTGES2,UBL7,PPP2R1A,YWHAZ,PGP,MTM1,PPIAL4D,ACOT4,BCAT1,GSPT2,SLC25A12…
GO:BP	dicarboxylic acid metabolic process	GO:0043648	0.0257952	1.58846	99	198	8	18123	GOT1,SDHA,SUCLA2,MDH2,GOT2,ACOT4,SLC25A12,NAGS
GO:BP	process utilizing autophagic mechanism	GO:0061919	0.0285592	1.54425	564	198	19	18123	SCOC,VPS41,VDAC1,ATP6V1H,ATP6V0B,ATP6V0D1,EEF1A2,RRAGA,TIGAR,CPTP,FEZ1,PARK7,MTM1,VPS35,GSK3A,ATP13A2,DYNC1I1,TOMM40,FBXL2
GO:BP	autophagy	GO:0006914	0.0285592	1.54425	564	198	19	18123	SCOC,VPS41,VDAC1,ATP6V1H,ATP6V0B,ATP6V0D1,EEF1A2,RRAGA,TIGAR,CPTP,FEZ1,PARK7,MTM1,VPS35,GSK3A,ATP13A2,DYNC1I1,TOMM40,FBXL2
GO:BP	organic acid biosynthetic process	GO:0016053	0.0293096	1.53299	326	198	14	18123	CYP46A1,GOT1,SUCLA2,ENOPH1,GOT2,PARK7,PTGES2,ACOT4,BCAT1,SLC25A12,PRXL2B,TECR,MGST3,NAGS
GO:BP	organophosphate biosynthetic process	GO:0090407	0.0315529	1.50096	620	198	20	18123	GUCY1B1,PDHB,LPCAT4,PDHX,ATP5F1B,ATP5MC3,ATP5MC1,ATP5F1A,ATP5F1C,CHP1,AK5,MTM1,SLC25A12,ARF3,FAM126B,PDP1,TECR,ABHD8,ARF1,DHDDS
GO:BP	purine-containing compound metabolic process	GO:0072521	0.0316815	1.49919	468	198	17	18123	GUCY1B1,SULT4A1,SUCLA2,PDHB,PDHX,ATP5F1B,ATP5MC3,ATP5MC1,ATP5F1A,ATP5F1C,AK5,TIGAR,ACOT4,SLC25A12,SLC2A6,PDP1,TECR
GO:BP	regulation of catabolic process	GO:0009894	0.037184	1.42964	1081	198	28	18123	AGTPBP1,SCOC,PRKCG,VDAC1,RNF14,ATP6V1H,NDFIP1,ATP6V0B,ATP6V0D1,PIN1,YWHAB,EEF1A2,RRAGA,TIGAR,CPTP,FEZ1,PARK7,YWHAZ,MTM1,SLC25A12,SLC2A6,VPS35,ZDHHC2,GSK3A,ATP13A2,ENDOG,FBXL2,NOCT
GO:BP	organelle organization	GO:0006996	0.0405725	1.39177	4136	198	71	18123	GNAI1,EPS8,AGTPBP1,TPM1,RTN3,DNM1,YWHAH,EML2,VPS41,DLG3,SNAP91,PRMT8,VDAC1,ATP6V1H,ATL1,PRRT2,NEFM,SNX10,ATP5F1B,ATP6V0B,VDAC2,ATP6V0D1,ATP5MC3,PIN1,ATP5MC1,CALM3,STX1A,SPRYD3,YWHAB,ATP5F1A,ZWINT,TUBB4A,ATP5F1C,NDUFB5,REEP5,STXBP1,CHP1,PPP5C,UBL4A,NDUFA9,TIGAR,APBB1,FEZ1,AP2M1,PARK7,KLC1,PPP2R1A,YWHAZ,MTM1,VDAC3,UBE2D3,VPS35,FGF13,WASF1,CBX4,DSTN,ZDHHC2,STMN3,GSK3A,ATP13A2,KCTD13,DYNC1I1,ARF1,ALA…
GO:BP	intracellular transport	GO:0046907	0.0414023	1.38298	1723	198	38	18123	AGTPBP1,YWHAH,VPS41,RPH3A,VPS29,SNX10,ATP5F1B,ATP5MC3,ATP5MC1,STX1A,YWHAB,ATP5F1A,ATP5F1C,REEP5,STXBP1,AP2A1,CHP1,FEZ1,AP2M1,PARK7,ARF5,YWHAZ,MTM1,CALY,ARF3,UBE2D3,VPS35,WASF1,MGRN1,ZDHHC2,GSK3A,ATP13A2,DYNC1I1,ARF1,TOMM40,SPTAN1,TRIM23,PPP1R13B
GO:BP	cation transport	GO:0006812	0.0417363	1.37949	1210	198	30	18123	YWHAH,FKBP1B,DLG3,VDAC1,KCNK1,ATP6V1H,NDFIP1,ATP5F1B,ATP6V0B,ATP6V0D1,ATP5MC3,ATP5MC1,CALM3,ATP5F1A,ATP5F1C,CHP1,COX5A,NDUFA9,SLC6A15,PARK7,SLC25A12,TUSC3,FGF13,GJC2,GNB5,MAPK8IP2,ATP13A2,RAB3B,ARF1,RGS2
GO:BP	regulation of autophagy of mitochondrion	GO:1903146	0.0468906	1.32891	32	198	5	18123	VDAC1,TIGAR,PARK7,GSK3A,ATP13A2
GO:BP	modulation of chemical synaptic transmission	GO:0050804	0.0474193	1.32404	434	198	16	18123	GNAI1,CYP46A1,DNM1,YWHAH,PRKCG,PRRT2,TPRG1L,CALM3,STX1A,STXBP1,PRKAR1B,ZDHHC2,MAPK8IP2,PPFIA3,KCTD13,ARF1
GO:BP	regulation of trans-synaptic signaling	GO:0099177	0.0487625	1.31191	435	198	16	18123	GNAI1,CYP46A1,DNM1,YWHAH,PRKCG,PRRT2,TPRG1L,CALM3,STX1A,STXBP1,PRKAR1B,ZDHHC2,MAPK8IP2,PPFIA3,KCTD13,ARF1
GO:BP	organic acid metabolic process	GO:0006082	0.0492599	1.30751	1098	198	28	18123	CYP46A1,SULT4A1,GOT1,SDHA,SUCLA2,ENOPH1,VDAC1,PDHB,PDHX,MDH2,HAGH,ACO2,GOT2,BCKDHB,CRYM,TIGAR,PARK7,PTGES2,ACOT4,BCAT1,SLC25A12,PRXL2B,SLC2A6,PDP1,TECR,TYR,MGST3,NAGS
GO:CC	cytoplasm	GO:0005737	3.99813e-14	13.3981	11951	203	180	18964	HS3ST1,GNAI1,EPS8,CAMKV,NECAB2,GUCY1B1,AGTPBP1,GNG7,MPC1,NECAP1,TPM1,FBXO9,RTN3,CYP46A1,SULT4A1,GOT1,DNM1,SDHA,SUCLA2,YWHAH,EML2,FKBP1B,SCOC,VPS41,NKIRAS1,PRKCG,DLG3,ENOPH1,RPH3A,SNAP91,GABRA5,VDAC1,PDHB,FILIP1,KCNK1,DCAF6,RNF14,ATP6V1H,ATL1,NDFIP1,VPS29,LPCAT4,PRRT2,PDHX,NEFM,SNX10,ATP5F1B,ATP6V0B,TPRG1L,PCMT1,MDH2,VDAC2,HMOX2,ATP6V0D1,ATP5MC3,GNG3,PIN1,ATP5MC1,CALM3,RABAC1,STX1A,SPRYD3,HAGH,ACO…
GO:CC	mitochondrion	GO:0005739	3.2835e-11	10.4837	1678	203	54	18964	AGTPBP1,MPC1,DNM1,SDHA,SUCLA2,YWHAH,VDAC1,PDHB,PDHX,ATP5F1B,MDH2,VDAC2,ATP5MC3,PIN1,ATP5MC1,CALM3,HAGH,ACO2,YWHAB,GOT2,ATP5F1A,KLC2,ATP5F1C,NDUFB5,STXBP1,BCKDHB,CRYM,COX5A,NDUFA9,TIGAR,FEZ1,PARK7,PTGES2,PPP2R1A,YWHAZ,NENF,VDAC3,BCAT1,SLC25A12,TUSC3,VPS35,WASF1,PDP1,ABHD8,GSK3A,ENDOG,ALAS1,TOMM40,RGS2,NAGS,PPP1R13B,DDX1,NOCT,TSFM
GO:CC	synapse	GO:0045202	4.74453e-10	9.32381	1348	203	46	18964	EPS8,CAMKV,GUCY1B1,RTN3,CYP46A1,GOT1,DNM1,PRKCG,DLG3,RPH3A,SNAP91,GABRA5,VDAC1,KCNK1,NDFIP1,PRRT2,TPRG1L,SST,VDAC2,ATP6V0D1,GNG3,PIN1,IGSF21,CALM3,RABAC1,STX1A,EEF1A2,STXBP1,APBB1,AP2M1,PARK7,YWHAZ,ROGDI,CALY,SVOP,PRKAR1B,WASF1,ZDHHC2,GNB5,MAPK8IP2,PPFIA3,GSK3A,RAB3B,ARF1,COPS5,SH3GL3
GO:CC	presynapse	GO:0098793	5.78026e-10	9.23805	515	203	28	18964	GUCY1B1,CYP46A1,GOT1,DNM1,PRKCG,RPH3A,SNAP91,GABRA5,VDAC1,PRRT2,TPRG1L,VDAC2,ATP6V0D1,IGSF21,CALM3,RABAC1,STX1A,STXBP1,APBB1,AP2M1,PARK7,ROGDI,SVOP,GNB5,PPFIA3,RAB3B,COPS5,SH3GL3
GO:CC	vesicle	GO:0031982	3.25507e-08	7.48744	4058	203	84	18964	GNAI1,EPS8,CAMKV,GNG7,NECAP1,GOT1,DNM1,SUCLA2,YWHAH,SCOC,VPS41,RPH3A,SNAP91,VDAC1,KCNK1,ATP6V1H,NDFIP1,VPS29,PRRT2,SNX10,ATP5F1B,ATP6V0B,TPRG1L,PCMT1,MDH2,VDAC2,HMOX2,ATP6V0D1,CALM3,RABAC1,STX1A,YWHAB,GOT2,ATP5F1A,TUBB4A,GNG4,STXBP1,AP2A1,CHP1,RRAGA,CRYM,CPTP,AP2M1,PARK7,PTGES2,ARF5,OLA1,KLC1,PPP2R1A,YWHAZ,ROGDI,MTM1,VDAC3,MYL12B,CALY,SVOP,PLEKHB2,ARF3,PRXL2B,UBE2D3,VPS35,PRKAR1B,MGRN1,DSTN,ZDHHC…
GO:CC	intracellular anatomical structure	GO:0005622	1.08481e-07	6.96464	14808	203	191	18964	HS3ST1,GNAI1,EPS8,CAMKV,TCEA2,NECAB2,KLF16,GUCY1B1,AGTPBP1,GNG7,MPC1,NECAP1,TPM1,FBXO9,RTN3,CYP46A1,SULT4A1,GOT1,DNM1,SDHA,SUCLA2,YWHAH,EML2,FKBP1B,SCOC,VPS41,NKIRAS1,PRKCG,DLG3,ENOPH1,RPH3A,SNAP91,GABRA5,VDAC1,TCEAL5,PDHB,FILIP1,KCNK1,DCAF6,TSPAN2,RNF14,ATP6V1H,ATL1,NDFIP1,VPS29,LPCAT4,PRRT2,PDHX,NEFM,SNX10,ATP5F1B,ATP6V0B,TPRG1L,PCMT1,MDH2,VDAC2,HMOX2,ATP6V0D1,ATP5MC3,GNG3,PIN1,ATP5MC1,CALM3,RA…
GO:CC	cell junction	GO:0030054	6.55714e-07	6.18329	2107	203	53	18964	EPS8,CAMKV,GUCY1B1,RTN3,CYP46A1,GOT1,DNM1,YWHAH,PRKCG,DLG3,RPH3A,SNAP91,GABRA5,VDAC1,KCNK1,DCAF6,NDFIP1,PRRT2,TPRG1L,SST,VDAC2,ATP6V0D1,GNG3,PIN1,IGSF21,CALM3,RABAC1,STX1A,YWHAB,EEF1A2,STXBP1,CHP1,APBB1,AP2M1,PARK7,YWHAZ,ROGDI,CALY,SVOP,PRKAR1B,FGF13,WASF1,ZDHHC2,GJC2,GNB5,MAPK8IP2,PPFIA3,GSK3A,RAB3B,ARF1,RRAS2,COPS5,SH3GL3
GO:CC	neuron projection	GO:0043005	7.29903e-07	6.13674	1384	203	41	18964	EPS8,NECAB2,AGTPBP1,CYP46A1,GOT1,DNM1,PRKCG,DLG3,RPH3A,GABRA5,KCNK1,ATL1,NDFIP1,PRRT2,NEFM,TPRG1L,ATP6V0D1,GNG3,PIN1,CALM3,STX1A,ZWINT,TUBB4A,STXBP1,PPP5C,APBB1,FEZ1,PARK7,KLC1,PPP2R1A,ROGDI,CALY,FGF13,WASF1,GJC2,STMN3,GSK3A,VSTM2L,ATP13A2,ARF1,RGS2
GO:CC	axon	GO:0030424	8.9501e-07	6.04817	661	203	27	18964	EPS8,NECAB2,AGTPBP1,GOT1,DNM1,PRKCG,DLG3,ATL1,PRRT2,NEFM,TPRG1L,ATP6V0D1,CALM3,STX1A,TUBB4A,STXBP1,APBB1,FEZ1,PARK7,KLC1,ROGDI,CALY,FGF13,GJC2,STMN3,GSK3A,VSTM2L
GO:CC	organelle membrane	GO:0031090	2.14199e-06	5.66918	3644	203	74	18964	GNAI1,CAMKV,MPC1,NECAP1,RTN3,CYP46A1,DNM1,SDHA,FKBP1B,SCOC,VPS41,RPH3A,VDAC1,ATP6V1H,ATL1,NDFIP1,VPS29,LPCAT4,PRRT2,SNX10,ATP5F1B,ATP6V0B,TPRG1L,VDAC2,HMOX2,ATP6V0D1,ATP5MC3,ATP5MC1,CALM3,STX1A,YWHAB,GOT2,ATP5F1A,EEF1A2,ATP5F1C,NDUFB5,AP2A1,CHP1,RRAGA,COX5A,NDUFA9,TIGAR,CPTP,AP2M1,PTGES2,VDAC3,CALY,SVOP,PLEKHB2,SLC25A12,ARF3,SLC2A6,UBE2D3,TUSC3,VPS35,TYRO3,WASF1,ZDHHC2,RTN1,TECR,PRAF2,ATP13A2,END…
GO:CC	synaptic vesicle	GO:0008021	2.67335e-06	5.57294	208	203	15	18964	DNM1,RPH3A,SNAP91,VDAC1,PRRT2,TPRG1L,VDAC2,ATP6V0D1,CALM3,RABAC1,STX1A,ROGDI,SVOP,RAB3B,COPS5
GO:CC	membrane protein complex	GO:0098796	7.77653e-06	5.10921	1326	203	38	18964	GNAI1,EPS8,GNG7,NECAP1,DNM1,SDHA,FKBP1B,VPS41,DLG3,GABRA5,VDAC1,KCNK1,ATP6V1H,VPS29,ATP5F1B,ATP6V0B,VDAC2,ATP6V0D1,ATP5MC3,GNG3,ATP5MC1,CALM3,STX1A,ATP5F1A,ATP5F1C,NDUFB5,GNG4,AP2A1,RRAGA,COX5A,NDUFA9,AP2M1,VDAC3,TUSC3,VPS35,GJC2,GNB5,TOMM40
GO:CC	exocytic vesicle	GO:0070382	9.20357e-06	5.03604	228	203	15	18964	DNM1,RPH3A,SNAP91,VDAC1,PRRT2,TPRG1L,VDAC2,ATP6V0D1,CALM3,RABAC1,STX1A,ROGDI,SVOP,RAB3B,COPS5
GO:CC	bounding membrane of organelle	GO:0098588	1.30421e-05	4.88465	2165	203	51	18964	GNAI1,NECAP1,RTN3,FKBP1B,SCOC,VPS41,RPH3A,VDAC1,ATP6V1H,ATL1,NDFIP1,VPS29,PRRT2,SNX10,ATP6V0B,TPRG1L,VDAC2,HMOX2,ATP6V0D1,ATP5MC3,CALM3,STX1A,YWHAB,EEF1A2,AP2A1,CHP1,RRAGA,TIGAR,CPTP,AP2M1,PTGES2,VDAC3,SVOP,PLEKHB2,ARF3,SLC2A6,UBE2D3,VPS35,WASF1,ZDHHC2,RTN1,PRAF2,ATP13A2,RAB3B,ARF1,STOML1,TOMM40,RRAS2,TYR,TRIM23,SH3GL3
GO:CC	cytoplasmic vesicle	GO:0031410	1.30961e-05	4.88286	2433	203	55	18964	CAMKV,NECAP1,DNM1,SCOC,VPS41,RPH3A,SNAP91,VDAC1,KCNK1,NDFIP1,VPS29,PRRT2,SNX10,ATP6V0B,TPRG1L,VDAC2,HMOX2,ATP6V0D1,CALM3,RABAC1,STX1A,YWHAB,STXBP1,AP2A1,CHP1,RRAGA,CPTP,AP2M1,PTGES2,OLA1,KLC1,YWHAZ,ROGDI,MTM1,CALY,SVOP,PLEKHB2,UBE2D3,VPS35,PRKAR1B,MGRN1,ZDHHC2,RASGEF1B,PRAF2,PPFIA3,ATP13A2,DYNC1I1,RAB3B,ARF1,STOML1,STAMBPL1,TYR,SPTAN1,COPS5,SH3GL3
GO:CC	intracellular vesicle	GO:0097708	1.40547e-05	4.85218	2438	203	55	18964	CAMKV,NECAP1,DNM1,SCOC,VPS41,RPH3A,SNAP91,VDAC1,KCNK1,NDFIP1,VPS29,PRRT2,SNX10,ATP6V0B,TPRG1L,VDAC2,HMOX2,ATP6V0D1,CALM3,RABAC1,STX1A,YWHAB,STXBP1,AP2A1,CHP1,RRAGA,CPTP,AP2M1,PTGES2,OLA1,KLC1,YWHAZ,ROGDI,MTM1,CALY,SVOP,PLEKHB2,UBE2D3,VPS35,PRKAR1B,MGRN1,ZDHHC2,RASGEF1B,PRAF2,PPFIA3,ATP13A2,DYNC1I1,RAB3B,ARF1,STOML1,STAMBPL1,TYR,SPTAN1,COPS5,SH3GL3
GO:CC	proton-transporting two-sector ATPase complex	GO:0016469	3.76664e-05	4.42405	54	203	8	18964	ATP6V1H,ATP5F1B,ATP6V0B,ATP6V0D1,ATP5MC3,ATP5MC1,ATP5F1A,ATP5F1C
GO:CC	somatodendritic compartment	GO:0036477	8.04368e-05	4.09454	875	203	28	18964	NECAB2,CYP46A1,DNM1,PRKCG,DLG3,RPH3A,GABRA5,KCNK1,NDFIP1,PRRT2,SST,GNG3,GOT2,ZWINT,TUBB4A,EEF1A2,PPP5C,APBB1,FEZ1,PPP2R1A,ROGDI,FGF13,WASF1,GJC2,MAPK8IP2,GSK3A,ATP13A2,ENDOG
GO:CC	cytosol	GO:0005829	0.000118296	3.92703	5361	203	91	18964	GUCY1B1,AGTPBP1,NECAP1,TPM1,FBXO9,SULT4A1,GOT1,YWHAH,FKBP1B,SCOC,VPS41,NKIRAS1,PRKCG,DLG3,ENOPH1,RPH3A,GABRA5,DCAF6,RNF14,ATP6V1H,VPS29,PCMT1,PIN1,STX1A,HAGH,ACO2,YWHAB,ZWINT,TUBB4A,KLC2,FBXO44,BTBD1,STXBP1,AP2A1,CHP1,PPP5C,RRAGA,UBL4A,AK5,CRYM,NAA20,TIGAR,CPTP,AP2M1,PARK7,PTGES2,UBL7,OLA1,KLC1,PPP2R1A,YWHAZ,MTM1,MYL12B,ACOT4,BCAT1,GSPT2,FAM126B,RGS7,PRXL2B,UBE2D3,VPS35,PRKAR1B,FGF13,MGRN1,GNB5,S…
GO:CC	transport vesicle	GO:0030133	0.000211999	3.67367	416	203	18	18964	DNM1,RPH3A,SNAP91,VDAC1,PRRT2,TPRG1L,VDAC2,ATP6V0D1,CALM3,RABAC1,STX1A,AP2A1,CHP1,ROGDI,SVOP,ATP13A2,RAB3B,COPS5
GO:CC	endosome	GO:0005768	0.000315321	3.50125	993	203	29	18964	SCOC,VPS41,KCNK1,NDFIP1,VPS29,SNX10,ATP6V0B,ATP6V0D1,AP2A1,RRAGA,CPTP,AP2M1,MTM1,CALY,PLEKHB2,UBE2D3,VPS35,PRKAR1B,MGRN1,ZDHHC2,RASGEF1B,PRAF2,ATP13A2,DYNC1I1,RAB3B,ARF1,STOML1,STAMBPL1,SH3GL3
GO:CC	mitochondrial matrix	GO:0005759	0.000413456	3.38357	482	203	19	18964	SUCLA2,VDAC1,PDHB,PDHX,ATP5F1B,MDH2,VDAC2,HAGH,ACO2,GOT2,ATP5F1A,ATP5F1C,BCKDHB,NDUFA9,PARK7,PDP1,ALAS1,NAGS,TSFM
GO:CC	glutamatergic synapse	GO:0098978	0.000523481	3.2811	354	203	16	18964	EPS8,CAMKV,GUCY1B1,DNM1,DLG3,PRRT2,PIN1,STX1A,STXBP1,AP2M1,YWHAZ,CALY,PRKAR1B,PPFIA3,ARF1,SH3GL3
GO:CC	postsynapse	GO:0098794	0.000574268	3.24089	641	203	22	18964	EPS8,CYP46A1,DNM1,PRKCG,DLG3,RPH3A,GABRA5,PRRT2,GNG3,PIN1,IGSF21,STX1A,STXBP1,APBB1,AP2M1,CALY,WASF1,ZDHHC2,MAPK8IP2,GSK3A,ARF1,SH3GL3
GO:CC	intracellular membrane-bounded organelle	GO:0043231	0.00127524	2.89441	12046	203	159	18964	HS3ST1,GNAI1,CAMKV,TCEA2,KLF16,AGTPBP1,MPC1,NECAP1,RTN3,CYP46A1,GOT1,DNM1,SDHA,SUCLA2,YWHAH,FKBP1B,SCOC,VPS41,NKIRAS1,PRKCG,ENOPH1,RPH3A,SNAP91,GABRA5,VDAC1,TCEAL5,PDHB,FILIP1,KCNK1,DCAF6,TSPAN2,RNF14,ATP6V1H,ATL1,NDFIP1,VPS29,LPCAT4,PRRT2,PDHX,SNX10,ATP5F1B,ATP6V0B,TPRG1L,MDH2,VDAC2,HMOX2,ATP6V0D1,ATP5MC3,PIN1,ATP5MC1,CALM3,RABAC1,STX1A,HAGH,ACO2,YWHAB,TCF25,GOT2,ATP5F1A,ZWINT,TUBB4A,EEF1A2,KLC2…
GO:CC	plasma membrane bounded cell projection	GO:0120025	0.00133896	2.87323	2234	203	47	18964	EPS8,NECAB2,AGTPBP1,TPM1,CYP46A1,GOT1,DNM1,PRKCG,DLG3,RPH3A,GABRA5,KCNK1,ATL1,NDFIP1,PRRT2,NEFM,TPRG1L,ATP6V0D1,GNG3,PIN1,CALM3,STX1A,ZWINT,TUBB4A,STXBP1,AP2A1,PPP5C,APBB1,FEZ1,PARK7,KLC1,PPP2R1A,ROGDI,MTM1,CALY,PRKAR1B,FGF13,WASF1,GJC2,STMN3,GSK3A,VSTM2L,ATP13A2,ARF1,NUBP2,RGS2,CFAP20
GO:CC	mitochondrial proton-transporting ATP synthase complex	GO:0005753	0.00141481	2.8493	23	203	5	18964	ATP5F1B,ATP5MC3,ATP5MC1,ATP5F1A,ATP5F1C
GO:CC	proton-transporting ATP synthase complex	GO:0045259	0.00219535	2.6585	25	203	5	18964	ATP5F1B,ATP5MC3,ATP5MC1,ATP5F1A,ATP5F1C
GO:CC	mitochondrial protein-containing complex	GO:0098798	0.00287318	2.54164	272	203	13	18964	SDHA,VDAC1,PDHB,ATP5F1B,ATP5MC3,ATP5MC1,ATP5F1A,ATP5F1C,NDUFB5,BCKDHB,COX5A,NDUFA9,TOMM40
GO:CC	vesicle membrane	GO:0012506	0.00344915	2.46229	1183	203	30	18964	CAMKV,NECAP1,VPS41,RPH3A,NDFIP1,VPS29,PRRT2,SNX10,ATP6V0B,TPRG1L,HMOX2,ATP6V0D1,CALM3,STX1A,AP2A1,RRAGA,CPTP,AP2M1,CALY,SVOP,PLEKHB2,UBE2D3,VPS35,ZDHHC2,PRAF2,ATP13A2,RAB3B,STOML1,TYR,SH3GL3
GO:CC	extracellular exosome	GO:0070062	0.00365696	2.43688	2178	203	45	18964	GNAI1,EPS8,GNG7,GOT1,DNM1,SUCLA2,YWHAH,VDAC1,ATP6V1H,ATP5F1B,TPRG1L,PCMT1,MDH2,ATP6V0D1,YWHAB,GOT2,ATP5F1A,TUBB4A,GNG4,STXBP1,CHP1,CRYM,AP2M1,PARK7,ARF5,OLA1,PPP2R1A,YWHAZ,VDAC3,MYL12B,ARF3,PRXL2B,UBE2D3,VPS35,MGRN1,DSTN,PEBP1,ABHD8,RAB3B,ARF1,RRAS2,DPP3,SPTAN1,DNAJA2,CFAP20
GO:CC	extracellular vesicle	GO:1903561	0.00433791	2.36272	2263	203	46	18964	GNAI1,EPS8,GNG7,GOT1,DNM1,SUCLA2,YWHAH,VDAC1,ATP6V1H,ATP5F1B,TPRG1L,PCMT1,MDH2,ATP6V0D1,YWHAB,GOT2,ATP5F1A,TUBB4A,GNG4,STXBP1,CHP1,CRYM,AP2M1,PARK7,ARF5,OLA1,PPP2R1A,YWHAZ,VDAC3,MYL12B,ARF3,PRXL2B,UBE2D3,VPS35,MGRN1,DSTN,PEBP1,ABHD8,PPFIA3,RAB3B,ARF1,RRAS2,DPP3,SPTAN1,DNAJA2,CFAP20
GO:CC	extracellular membrane-bounded organelle	GO:0065010	0.00443852	2.35276	2265	203	46	18964	GNAI1,EPS8,GNG7,GOT1,DNM1,SUCLA2,YWHAH,VDAC1,ATP6V1H,ATP5F1B,TPRG1L,PCMT1,MDH2,ATP6V0D1,YWHAB,GOT2,ATP5F1A,TUBB4A,GNG4,STXBP1,CHP1,CRYM,AP2M1,PARK7,ARF5,OLA1,PPP2R1A,YWHAZ,VDAC3,MYL12B,ARF3,PRXL2B,UBE2D3,VPS35,MGRN1,DSTN,PEBP1,ABHD8,PPFIA3,RAB3B,ARF1,RRAS2,DPP3,SPTAN1,DNAJA2,CFAP20
GO:CC	extracellular organelle	GO:0043230	0.00443852	2.35276	2265	203	46	18964	GNAI1,EPS8,GNG7,GOT1,DNM1,SUCLA2,YWHAH,VDAC1,ATP6V1H,ATP5F1B,TPRG1L,PCMT1,MDH2,ATP6V0D1,YWHAB,GOT2,ATP5F1A,TUBB4A,GNG4,STXBP1,CHP1,CRYM,AP2M1,PARK7,ARF5,OLA1,PPP2R1A,YWHAZ,VDAC3,MYL12B,ARF3,PRXL2B,UBE2D3,VPS35,MGRN1,DSTN,PEBP1,ABHD8,PPFIA3,RAB3B,ARF1,RRAS2,DPP3,SPTAN1,DNAJA2,CFAP20
GO:CC	cell projection	GO:0042995	0.00449316	2.34745	2337	203	47	18964	EPS8,NECAB2,AGTPBP1,TPM1,CYP46A1,GOT1,DNM1,PRKCG,DLG3,RPH3A,GABRA5,KCNK1,ATL1,NDFIP1,PRRT2,NEFM,TPRG1L,ATP6V0D1,GNG3,PIN1,CALM3,STX1A,ZWINT,TUBB4A,STXBP1,AP2A1,PPP5C,APBB1,FEZ1,PARK7,KLC1,PPP2R1A,ROGDI,MTM1,CALY,PRKAR1B,FGF13,WASF1,GJC2,STMN3,GSK3A,VSTM2L,ATP13A2,ARF1,NUBP2,RGS2,CFAP20
GO:CC	endosome membrane	GO:0010008	0.00479144	2.31953	520	203	18	18964	VPS41,NDFIP1,VPS29,SNX10,ATP6V0B,ATP6V0D1,AP2A1,RRAGA,CPTP,AP2M1,PLEKHB2,UBE2D3,VPS35,ZDHHC2,PRAF2,ATP13A2,STOML1,SH3GL3
GO:CC	endomembrane system	GO:0012505	0.00514584	2.28854	4651	203	77	18964	HS3ST1,NECAP1,RTN3,CYP46A1,DNM1,FKBP1B,SCOC,VPS41,NKIRAS1,RPH3A,SNAP91,VDAC1,KCNK1,ATL1,NDFIP1,VPS29,LPCAT4,PRRT2,SNX10,ATP6V0B,TPRG1L,VDAC2,HMOX2,ATP6V0D1,CALM3,RABAC1,STX1A,REEP5,STXBP1,AP2A1,CHP1,RRAGA,CPTP,APBB1,FEZ1,AP2M1,PARK7,PTGES2,ARF5,OLA1,ROGDI,MTM1,NENF,CALY,SVOP,PLEKHB2,ARF3,PRXL2B,UBE2D3,TUSC3,VPS35,PRKAR1B,TYRO3,MGRN1,ZDHHC2,RASGEF1B,STMN3,RTN1,TECR,PRAF2,PPFIA3,ATP13A2,DYNC1I1,RAB…
GO:CC	organelle	GO:0043226	0.00591617	2.22796	14027	203	175	18964	HS3ST1,GNAI1,EPS8,CAMKV,TCEA2,KLF16,AGTPBP1,GNG7,MPC1,NECAP1,TPM1,RTN3,CYP46A1,GOT1,DNM1,SDHA,SUCLA2,YWHAH,EML2,FKBP1B,SCOC,VPS41,NKIRAS1,PRKCG,DLG3,ENOPH1,RPH3A,SNAP91,GABRA5,VDAC1,TCEAL5,PDHB,FILIP1,KCNK1,DCAF6,TSPAN2,RNF14,ATP6V1H,ATL1,NDFIP1,VPS29,LPCAT4,PRRT2,PDHX,NEFM,SNX10,ATP5F1B,ATP6V0B,TPRG1L,PCMT1,MDH2,VDAC2,HMOX2,ATP6V0D1,ATP5MC3,GNG3,PIN1,ATP5MC1,CALM3,RABAC1,STX1A,HAGH,ACO2,YWHAB,TC…
GO:CC	dendrite	GO:0030425	0.00708056	2.14993	641	203	20	18964	NECAB2,CYP46A1,DNM1,PRKCG,DLG3,RPH3A,GABRA5,KCNK1,NDFIP1,PRRT2,GNG3,ZWINT,PPP5C,APBB1,FEZ1,PPP2R1A,ROGDI,FGF13,WASF1,GSK3A
GO:CC	dendritic tree	GO:0097447	0.00740284	2.1306	643	203	20	18964	NECAB2,CYP46A1,DNM1,PRKCG,DLG3,RPH3A,GABRA5,KCNK1,NDFIP1,PRRT2,GNG3,ZWINT,PPP5C,APBB1,FEZ1,PPP2R1A,ROGDI,FGF13,WASF1,GSK3A
GO:CC	membrane-bounded organelle	GO:0043227	0.00955068	2.01997	13201	203	167	18964	HS3ST1,GNAI1,EPS8,CAMKV,TCEA2,KLF16,AGTPBP1,GNG7,MPC1,NECAP1,RTN3,CYP46A1,GOT1,DNM1,SDHA,SUCLA2,YWHAH,FKBP1B,SCOC,VPS41,NKIRAS1,PRKCG,ENOPH1,RPH3A,SNAP91,GABRA5,VDAC1,TCEAL5,PDHB,FILIP1,KCNK1,DCAF6,TSPAN2,RNF14,ATP6V1H,ATL1,NDFIP1,VPS29,LPCAT4,PRRT2,PDHX,SNX10,ATP5F1B,ATP6V0B,TPRG1L,PCMT1,MDH2,VDAC2,HMOX2,ATP6V0D1,ATP5MC3,PIN1,ATP5MC1,CALM3,RABAC1,STX1A,HAGH,ACO2,YWHAB,TCF25,GOT2,ATP5F1A,ZWINT,TU…
GO:CC	inner mitochondrial membrane protein complex	GO:0098800	0.00982153	2.00782	145	203	9	18964	SDHA,ATP5F1B,ATP5MC3,ATP5MC1,ATP5F1A,ATP5F1C,NDUFB5,COX5A,NDUFA9
GO:CC	proton-transporting two-sector ATPase complex, catalytic domain	GO:0033178	0.0099996	2.00002	17	203	4	18964	ATP6V1H,ATP5F1B,ATP5F1A,ATP5F1C
GO:CC	distal axon	GO:0150034	0.010341	1.98544	307	203	13	18964	EPS8,GOT1,PRKCG,DLG3,PRRT2,TPRG1L,ATP6V0D1,CALM3,APBB1,FEZ1,KLC1,FGF13,STMN3
GO:CC	intracellular organelle	GO:0043229	0.011284	1.94754	13117	203	166	18964	HS3ST1,GNAI1,CAMKV,TCEA2,KLF16,AGTPBP1,MPC1,NECAP1,TPM1,RTN3,CYP46A1,GOT1,DNM1,SDHA,SUCLA2,YWHAH,EML2,FKBP1B,SCOC,VPS41,NKIRAS1,PRKCG,ENOPH1,RPH3A,SNAP91,GABRA5,VDAC1,TCEAL5,PDHB,FILIP1,KCNK1,DCAF6,TSPAN2,RNF14,ATP6V1H,ATL1,NDFIP1,VPS29,LPCAT4,PRRT2,PDHX,NEFM,SNX10,ATP5F1B,ATP6V0B,TPRG1L,MDH2,VDAC2,HMOX2,ATP6V0D1,ATP5MC3,PIN1,ATP5MC1,CALM3,RABAC1,STX1A,HAGH,ACO2,YWHAB,TCF25,GOT2,ATP5F1A,ZWINT,TUB…
GO:CC	heterotrimeric G-protein complex	GO:0005834	0.0141566	1.84904	36	203	5	18964	GNAI1,GNG7,GNG3,GNG4,GNB5
GO:CC	GTPase complex	GO:1905360	0.0141566	1.84904	36	203	5	18964	GNAI1,GNG7,GNG3,GNG4,GNB5
GO:CC	proton-transporting ATP synthase complex, catalytic core F(1)	GO:0045261	0.0150673	1.82197	7	203	3	18964	ATP5F1B,ATP5F1A,ATP5F1C
GO:CC	mitochondrial envelope	GO:0005740	0.0182831	1.73795	800	203	22	18964	MPC1,DNM1,SDHA,VDAC1,ATP5F1B,VDAC2,ATP5MC3,ATP5MC1,CALM3,GOT2,ATP5F1A,ATP5F1C,NDUFB5,COX5A,NDUFA9,TIGAR,PARK7,VDAC3,SLC25A12,WASF1,ENDOG,TOMM40
GO:CC	mitochondrial membrane	GO:0031966	0.0211784	1.67411	750	203	21	18964	MPC1,DNM1,SDHA,VDAC1,ATP5F1B,VDAC2,ATP5MC3,ATP5MC1,CALM3,GOT2,ATP5F1A,ATP5F1C,NDUFB5,COX5A,NDUFA9,TIGAR,VDAC3,SLC25A12,WASF1,ENDOG,TOMM40
GO:CC	protein-containing complex	GO:0032991	0.0276611	1.55813	5541	203	85	18964	GNAI1,EPS8,TCEA2,GUCY1B1,GNG7,NECAP1,TPM1,FBXO9,DNM1,SDHA,SUCLA2,EML2,FKBP1B,VPS41,DLG3,RPH3A,GABRA5,VDAC1,PDHB,KCNK1,DCAF6,RNF14,ATP6V1H,VPS29,PDHX,ATP5F1B,ATP6V0B,VDAC2,ATP6V0D1,ATP5MC3,GNG3,ATP5MC1,CALM3,STX1A,YWHAB,TCF25,GOT2,ATP5F1A,EEF1A2,KLC2,FBXO44,ATP5F1C,NDUFB5,BTBD1,GNG4,STXBP1,AP2A1,PPP5C,RRAGA,BCKDHB,UBL4A,COX5A,NDUFA9,NAA20,APBB1,AP2M1,KLC1,PPP2R1A,ROGDI,VDAC3,MYL12B,GSPT2,LSM11,TSP…
GO:CC	cell body	GO:0044297	0.0278567	1.55507	595	203	18	18964	DLG3,GABRA5,KCNK1,SST,GNG3,GOT2,TUBB4A,EEF1A2,PPP5C,APBB1,FEZ1,PARK7,ROGDI,GJC2,MAPK8IP2,GSK3A,ATP13A2,ENDOG
GO:MF	catalytic activity	GO:0003824	2.01059e-05	4.69668	5682	202	98	18679	HS3ST1,GNAI1,CAMKV,GUCY1B1,AGTPBP1,FBXO9,CYP46A1,SULT4A1,GOT1,DNM1,SDHA,SUCLA2,YWHAH,FKBP1B,NKIRAS1,PRKCG,ENOPH1,PRMT8,PDHB,RNF14,ATL1,LPCAT4,PDHX,ATP5F1B,PCMT1,MDH2,HMOX2,GNG3,PIN1,CALM3,HAGH,ACO2,GOT2,ATP5F1A,TUBB4A,EEF1A2,FBXO44,ATP5F1C,NDUFB5,PPP5C,RRAGA,BCKDHB,UBL4A,AK5,CRYM,COX5A,NDUFA9,NAA20,TIGAR,PARK7,PTGES2,ARF5,OLA1,KLC1,PPP2R1A,YWHAZ,PGP,MTM1,PPIAL4D,ACOT4,BCAT1,GSPT2,ARF3,PRXL2B,TSPA…
GO:MF	porin activity	GO:0015288	2.81326e-05	4.55079	5	202	4	18679	VDAC1,VDAC2,VDAC3,TOMM40
GO:MF	GTPase activity	GO:0003924	7.665e-05	4.11549	300	202	16	18679	GNAI1,DNM1,NKIRAS1,ATL1,GNG3,TUBB4A,EEF1A2,RRAGA,ARF5,GSPT2,ARF3,GNB5,RAB3B,RRAS2,TRIM23,RERG
GO:MF	GTP binding	GO:0005525	7.85836e-05	4.10467	381	202	18	18679	GNAI1,GUCY1B1,DNM1,NKIRAS1,ATL1,TUBB4A,EEF1A2,RRAGA,ARF5,OLA1,GSPT2,ARF3,RAB3B,ARF1,EIF2B2,RRAS2,TRIM23,RERG
GO:MF	nucleoside-triphosphatase activity	GO:0017111	8.01576e-05	4.09606	424	202	19	18679	GNAI1,DNM1,NKIRAS1,ATL1,GNG3,PIN1,TUBB4A,EEF1A2,RRAGA,ARF5,KLC1,GSPT2,ARF3,GNB5,DYNC1I1,RAB3B,RRAS2,TRIM23,RERG
GO:MF	guanyl ribonucleotide binding	GO:0032561	0.000172957	3.76206	402	202	18	18679	GNAI1,GUCY1B1,DNM1,NKIRAS1,ATL1,TUBB4A,EEF1A2,RRAGA,ARF5,OLA1,GSPT2,ARF3,RAB3B,ARF1,EIF2B2,RRAS2,TRIM23,RERG
GO:MF	guanyl nucleotide binding	GO:0019001	0.000172957	3.76206	402	202	18	18679	GNAI1,GUCY1B1,DNM1,NKIRAS1,ATL1,TUBB4A,EEF1A2,RRAGA,ARF5,OLA1,GSPT2,ARF3,RAB3B,ARF1,EIF2B2,RRAS2,TRIM23,RERG
GO:MF	pyrophosphatase activity	GO:0016462	0.000556606	3.25445	482	202	19	18679	GNAI1,DNM1,NKIRAS1,ATL1,GNG3,PIN1,TUBB4A,EEF1A2,RRAGA,ARF5,KLC1,GSPT2,ARF3,GNB5,DYNC1I1,RAB3B,RRAS2,TRIM23,RERG
GO:MF	hydrolase activity, acting on acid anhydrides, in phosphorus-containing anhydrides	GO:0016818	0.000776446	3.10989	493	202	19	18679	GNAI1,DNM1,NKIRAS1,ATL1,GNG3,PIN1,TUBB4A,EEF1A2,RRAGA,ARF5,KLC1,GSPT2,ARF3,GNB5,DYNC1I1,RAB3B,RRAS2,TRIM23,RERG
GO:MF	hydrolase activity, acting on acid anhydrides	GO:0016817	0.000799905	3.09696	494	202	19	18679	GNAI1,DNM1,NKIRAS1,ATL1,GNG3,PIN1,TUBB4A,EEF1A2,RRAGA,ARF5,KLC1,GSPT2,ARF3,GNB5,DYNC1I1,RAB3B,RRAS2,TRIM23,RERG
GO:MF	protein binding	GO:0005515	0.00134854	2.87014	14767	202	184	18679	GNAI1,EPS8,CAMKV,TCEA2,NECAB2,KLF16,GUCY1B1,AGTPBP1,GNG7,MPC1,NECAP1,TPM1,FBXO9,RTN3,SULT4A1,DNM1,SDHA,SUCLA2,YWHAH,EML2,FKBP1B,SCOC,VPS41,PRKCG,DLG3,ENOPH1,RPH3A,SNAP91,GABRA5,PRMT8,VDAC1,TCEAL5,PDHB,KCNK1,DCAF6,TSPAN2,RNF14,ATP6V1H,ATL1,NDFIP1,VPS29,PRRT2,PDHX,NEFM,SNX10,ATP5F1B,ATP6V0B,TPRG1L,PCMT1,SST,MDH2,VDAC2,HMOX2,ATP6V0D1,GNG3,PIN1,TTC9B,ATP5MC1,CALM3,RABAC1,STX1A,SPRYD3,HAGH,YWHAB,TCF25…
GO:MF	cytoskeletal protein binding	GO:0008092	0.00471169	2.32682	1001	202	27	18679	EPS8,AGTPBP1,TPM1,DNM1,YWHAH,EML2,VPS41,NEFM,PIN1,CALM3,STX1A,KLC2,CHP1,PPP5C,APBB1,FEZ1,MYL12B,FGF13,WASF1,DSTN,MAPK8IP2,STMN3,GSK3A,DYNC1I1,RAB3B,SPTAN1,RGS2
GO:MF	proton transmembrane transporter activity	GO:0015078	0.00484263	2.31492	129	202	9	18679	ATP6V1H,ATP5F1B,ATP6V0B,ATP6V0D1,ATP5MC3,ATP5MC1,ATP5F1A,ATP5F1C,COX5A
GO:MF	wide pore channel activity	GO:0022829	0.0068794	2.16245	30	202	5	18679	VDAC1,VDAC2,VDAC3,GJC2,TOMM40
GO:MF	small molecule binding	GO:0036094	0.0211023	1.67567	2516	202	48	18679	GNAI1,CAMKV,GUCY1B1,GOT1,DNM1,SDHA,SUCLA2,FKBP1B,NKIRAS1,PRKCG,RPH3A,VDAC1,ATL1,ATP5F1B,VDAC2,GOT2,ATP5F1A,TUBB4A,EEF1A2,PPP5C,RRAGA,AK5,CRYM,PARK7,ARF5,OLA1,VDAC3,GSPT2,ARF3,UBE2D3,PRKAR1B,TYRO3,PEBP1,STK32C,GSK3A,ATP13A2,RAB3B,ARF1,ALAS1,EIF2B2,PLPBP,RRAS2,NUBP2,TRIM23,NAGS,DNAJA2,DDX1,RERG
GO:MF	anion binding	GO:0043168	0.0323288	1.49041	2413	202	46	18679	GNAI1,CAMKV,GUCY1B1,GOT1,DNM1,SDHA,SUCLA2,NKIRAS1,PRKCG,RPH3A,SNAP91,ATL1,ATP5F1B,GOT2,ATP5F1A,TUBB4A,EEF1A2,PPP5C,RRAGA,AK5,CPTP,PTGES2,ARF5,OLA1,GSPT2,PLEKHB2,ARF3,UBE2D3,PRKAR1B,TYRO3,PEBP1,STK32C,GSK3A,ATP13A2,RAB3B,ARF1,ALAS1,EIF2B2,PLPBP,RRAS2,NUBP2,TRIM23,NAGS,DNAJA2,DDX1,RERG
GO:MF	G-protein beta-subunit binding	GO:0031681	0.0356242	1.44826	22	202	4	18679	GNG7,GNG3,GNG4,RGS7
GO:MF	ATPase-coupled ion transmembrane transporter activity	GO:0042625	0.0427603	1.36896	23	202	4	18679	ATP6V1H,ATP5F1B,ATP6V0B,ATP6V0D1
GO:MF	proton-transporting ATPase activity, rotational mechanism	GO:0046961	0.0427603	1.36896	23	202	4	18679	ATP6V1H,ATP5F1B,ATP6V0B,ATP6V0D1
GO:MF	ATPase activity, coupled to transmembrane movement of ions, rotational mechanism	GO:0044769	0.0427603	1.36896	23	202	4	18679	ATP6V1H,ATP5F1B,ATP6V0B,ATP6V0D1
GO:MF	translation factor activity, RNA binding	GO:0008135	0.0427987	1.36857	99	202	7	18679	TCEA2,EEF1A2,GSPT2,TCEAL6,EIF2B2,COPS5,TSFM
GO:MF	A2A adenosine receptor binding	GO:0031687	0.0497333	1.30335	2	202	2	18679	NECAB2,TSNAX
HP	Abnormal muscle physiology	HP:0011804	1.75977e-08	7.75454	2194	56	51	4511	AGTPBP1,MPC1,NECAP1,TPM1,DNM1,SDHA,SUCLA2,PRKCG,DLG3,GABRA5,PDHB,ATL1,PRRT2,PDHX,SNX10,MDH2,ACO2,GOT2,ATP5F1A,TUBB4A,EEF1A2,KLC2,STXBP1,CHP1,BCKDHB,COX5A,NDUFA9,AP2M1,PARK7,PPP2R1A,ROGDI,MTM1,SLC25A12,TUSC3,VPS35,PRKAR1B,WASF1,PDP1,GJC2,GNB5,TECR,ATP13A2,ARF1,TOMM40,DHDDS,EIF2B2,PLPBP,RRAS2,SPTAN1,NAGS,TSFM
HP	Abnormal muscle tone	HP:0003808	2.78912e-07	6.55453	1838	56	46	4511	AGTPBP1,MPC1,NECAP1,DNM1,SDHA,SUCLA2,PRKCG,DLG3,GABRA5,PDHB,ATL1,PRRT2,PDHX,ACO2,GOT2,ATP5F1A,TUBB4A,EEF1A2,KLC2,STXBP1,CHP1,BCKDHB,COX5A,NDUFA9,AP2M1,PARK7,PPP2R1A,ROGDI,MTM1,SLC25A12,TUSC3,WASF1,PDP1,GJC2,GNB5,TECR,ATP13A2,ARF1,TOMM40,DHDDS,EIF2B2,PLPBP,RRAS2,SPTAN1,NAGS,TSFM
HP	Abnormality of the musculature	HP:0003011	1.19752e-05	4.92172	2526	56	51	4511	AGTPBP1,MPC1,NECAP1,TPM1,DNM1,SDHA,SUCLA2,PRKCG,DLG3,GABRA5,PDHB,ATL1,PRRT2,PDHX,SNX10,MDH2,ACO2,GOT2,ATP5F1A,TUBB4A,EEF1A2,KLC2,STXBP1,CHP1,BCKDHB,COX5A,NDUFA9,AP2M1,PARK7,PPP2R1A,ROGDI,MTM1,SLC25A12,TUSC3,VPS35,PRKAR1B,WASF1,PDP1,GJC2,GNB5,TECR,ATP13A2,ARF1,TOMM40,DHDDS,EIF2B2,PLPBP,RRAS2,SPTAN1,NAGS,TSFM
HP	Abnormal central motor function	HP:0011442	2.51015e-05	4.6003	1719	56	42	4511	AGTPBP1,NECAP1,DNM1,SDHA,SUCLA2,PRKCG,DLG3,GABRA5,PDHB,ATL1,PRRT2,PDHX,MDH2,ACO2,GOT2,TUBB4A,EEF1A2,KLC2,STXBP1,CHP1,BCKDHB,NDUFA9,AP2M1,PARK7,ROGDI,SLC25A12,TUSC3,VPS35,PRKAR1B,PDP1,GJC2,GNB5,TECR,ATP13A2,ARF1,TOMM40,DHDDS,EIF2B2,PLPBP,SPTAN1,NAGS,TSFM
HP	Rigidity	HP:0002063	2.91024e-05	4.53607	180	56	14	4511	NECAP1,DNM1,PRKCG,GABRA5,ATL1,PRRT2,TUBB4A,EEF1A2,STXBP1,PARK7,VPS35,GJC2,ATP13A2,DHDDS
HP	Abnormality of movement	HP:0100022	5.57009e-05	4.25414	1842	56	43	4511	AGTPBP1,NECAP1,DNM1,SDHA,SUCLA2,PRKCG,DLG3,GABRA5,PDHB,ATL1,PRRT2,PDHX,SNX10,MDH2,ACO2,GOT2,TUBB4A,EEF1A2,KLC2,STXBP1,CHP1,COX5A,NDUFA9,AP2M1,PARK7,PPP2R1A,MTM1,SLC25A12,TUSC3,VPS35,PRKAR1B,WASF1,PDP1,GJC2,TECR,ATP13A2,TOMM40,DHDDS,EIF2B2,PLPBP,SPTAN1,NAGS,TSFM
HP	Encephalopathy	HP:0001298	6.75119e-05	4.17062	260	56	16	4511	MPC1,NECAP1,DNM1,SUCLA2,GABRA5,MDH2,ATP5F1A,EEF1A2,STXBP1,AP2M1,ROGDI,SLC25A12,DHDDS,SPTAN1,NAGS,TSFM
HP	Hypertonia	HP:0001276	0.000102671	3.98855	950	56	30	4511	AGTPBP1,NECAP1,DNM1,SDHA,SUCLA2,GABRA5,ATL1,PRRT2,PDHX,GOT2,TUBB4A,EEF1A2,KLC2,STXBP1,CHP1,BCKDHB,NDUFA9,PARK7,ROGDI,SLC25A12,TUSC3,GJC2,TECR,ATP13A2,ARF1,TOMM40,DHDDS,EIF2B2,PLPBP,SPTAN1
HP	Spasticity	HP:0001257	0.000208049	3.68184	803	56	27	4511	AGTPBP1,NECAP1,DNM1,SDHA,SUCLA2,GABRA5,ATL1,PRRT2,PDHX,GOT2,TUBB4A,EEF1A2,KLC2,STXBP1,CHP1,NDUFA9,PARK7,ROGDI,SLC25A12,TUSC3,GJC2,TECR,ATP13A2,ARF1,DHDDS,EIF2B2,SPTAN1
HP	Involuntary movements	HP:0004305	0.000292608	3.53371	993	56	30	4511	AGTPBP1,NECAP1,DNM1,SDHA,SUCLA2,PRKCG,GABRA5,ATL1,PRRT2,SNX10,MDH2,ACO2,TUBB4A,EEF1A2,STXBP1,NDUFA9,AP2M1,PARK7,MTM1,TUSC3,VPS35,GJC2,TECR,ATP13A2,TOMM40,DHDDS,PLPBP,SPTAN1,NAGS,TSFM
HP	Upper motor neuron dysfunction	HP:0002493	0.0003189	3.49635	1188	56	33	4511	AGTPBP1,NECAP1,DNM1,SDHA,SUCLA2,DLG3,GABRA5,ATL1,PRRT2,PDHX,MDH2,GOT2,TUBB4A,EEF1A2,KLC2,STXBP1,CHP1,BCKDHB,NDUFA9,PARK7,ROGDI,SLC25A12,TUSC3,GJC2,TECR,ATP13A2,ARF1,TOMM40,DHDDS,EIF2B2,PLPBP,SPTAN1,NAGS
HP	Epileptic encephalopathy	HP:0200134	0.000386406	3.41296	100	56	10	4511	NECAP1,DNM1,MDH2,EEF1A2,STXBP1,AP2M1,ROGDI,SLC25A12,DHDDS,SPTAN1
HP	Seizure	HP:0001250	0.000416102	3.3808	1707	56	40	4511	MPC1,NECAP1,DNM1,SDHA,SUCLA2,DLG3,GABRA5,PDHB,PRRT2,PDHX,MDH2,CALM3,ACO2,GOT2,ATP5F1A,TUBB4A,EEF1A2,STXBP1,BCKDHB,NDUFA9,AP2M1,PPP2R1A,ROGDI,MTM1,SLC25A12,TUSC3,WASF1,PDP1,GJC2,GNB5,TECR,ATP13A2,ARF1,TOMM40,DHDDS,EIF2B2,PLPBP,SPTAN1,NAGS,TSFM
HP	Hypotonia	HP:0001252	0.000612347	3.213	1574	56	38	4511	AGTPBP1,MPC1,NECAP1,DNM1,SDHA,SUCLA2,PRKCG,DLG3,GABRA5,PDHB,PDHX,ACO2,GOT2,ATP5F1A,TUBB4A,EEF1A2,STXBP1,CHP1,BCKDHB,COX5A,NDUFA9,AP2M1,PPP2R1A,MTM1,SLC25A12,TUSC3,WASF1,PDP1,GJC2,GNB5,TECR,DHDDS,EIF2B2,PLPBP,RRAS2,SPTAN1,NAGS,TSFM
HP	Mental deterioration	HP:0001268	0.000973113	3.01184	315	56	16	4511	NECAP1,DNM1,SDHA,PRKCG,GABRA5,TUBB4A,EEF1A2,STXBP1,AP2M1,PARK7,ROGDI,VPS35,PRKAR1B,ATP13A2,TOMM40,DHDDS
HP	Abnormality of coordination	HP:0011443	0.00117676	2.92931	992	56	29	4511	AGTPBP1,NECAP1,DNM1,SDHA,SUCLA2,PRKCG,GABRA5,PDHB,ATL1,PRRT2,PDHX,ACO2,TUBB4A,EEF1A2,STXBP1,CHP1,BCKDHB,NDUFA9,AP2M1,ROGDI,VPS35,PDP1,GJC2,GNB5,ATP13A2,TOMM40,DHDDS,NAGS,TSFM
HP	Disinhibition	HP:0000734	0.00188477	2.72474	180	56	12	4511	NECAP1,DNM1,GABRA5,EEF1A2,STXBP1,AP2M1,PARK7,TUSC3,VPS35,TECR,TOMM40,DHDDS
HP	Impulsivity	HP:0100710	0.00320573	2.49407	156	56	11	4511	NECAP1,DNM1,GABRA5,EEF1A2,STXBP1,AP2M1,PARK7,TUSC3,VPS35,TECR,DHDDS
HP	Dystonia	HP:0001332	0.00368092	2.43404	485	56	19	4511	AGTPBP1,SDHA,SUCLA2,PRKCG,PRRT2,PDHX,MDH2,TUBB4A,EEF1A2,STXBP1,NDUFA9,PARK7,TUSC3,VPS35,GJC2,TECR,ATP13A2,DHDDS,TSFM
HP	EEG with generalized epileptiform discharges	HP:0011198	0.00480571	2.31824	233	56	13	4511	NECAP1,DNM1,GABRA5,PRRT2,EEF1A2,STXBP1,AP2M1,ROGDI,TUSC3,GNB5,TECR,DHDDS,SPTAN1
HP	Ataxia	HP:0001251	0.00522832	2.28164	877	56	26	4511	AGTPBP1,NECAP1,DNM1,SDHA,SUCLA2,PRKCG,GABRA5,PDHB,PRRT2,PDHX,ACO2,TUBB4A,EEF1A2,STXBP1,CHP1,BCKDHB,NDUFA9,AP2M1,ROGDI,PDP1,GJC2,ATP13A2,TOMM40,DHDDS,NAGS,TSFM
HP	Gait disturbance	HP:0001288	0.0055716	2.25402	1002	56	28	4511	AGTPBP1,NECAP1,DNM1,SDHA,SUCLA2,PRKCG,GABRA5,ATL1,PRRT2,PDHX,MDH2,GOT2,TUBB4A,EEF1A2,KLC2,STXBP1,AP2M1,PARK7,PPP2R1A,MTM1,VPS35,PRKAR1B,WASF1,PDP1,GJC2,ATP13A2,DHDDS,EIF2B2
HP	Hypsarrhythmia	HP:0002521	0.00789465	2.10267	171	56	11	4511	NECAP1,DNM1,GABRA5,EEF1A2,STXBP1,ROGDI,TUSC3,GNB5,TECR,DHDDS,SPTAN1
HP	Impairment in personality functioning	HP:0031466	0.00813771	2.0895	614	56	21	4511	NECAP1,DNM1,SDHA,PRKCG,GABRA5,PRRT2,MDH2,EEF1A2,STXBP1,NDUFA9,AP2M1,PARK7,TUSC3,VPS35,PRKAR1B,TECR,ATP13A2,TOMM40,DHDDS,EIF2B2,NAGS
HP	Limb hypertonia	HP:0002509	0.00955266	2.01988	111	56	9	4511	NECAP1,DNM1,SDHA,GABRA5,ATL1,EEF1A2,STXBP1,NDUFA9,DHDDS
HP	Generalized hypotonia	HP:0001290	0.00998096	2.00083	968	56	27	4511	AGTPBP1,MPC1,NECAP1,DNM1,SDHA,SUCLA2,PRKCG,DLG3,GABRA5,PDHB,ACO2,ATP5F1A,EEF1A2,STXBP1,BCKDHB,AP2M1,PPP2R1A,MTM1,TUSC3,WASF1,PDP1,GNB5,TECR,DHDDS,EIF2B2,SPTAN1,TSFM
HP	Cerebral atrophy	HP:0002059	0.0108348	1.96518	625	56	21	4511	NECAP1,DNM1,SUCLA2,GABRA5,PDHX,ACO2,GOT2,EEF1A2,STXBP1,NDUFA9,ROGDI,TUSC3,VPS35,PRKAR1B,GJC2,TECR,ATP13A2,TOMM40,DHDDS,PLPBP,SPTAN1
HP	EEG with abnormally slow frequencies	HP:0011203	0.0138871	1.85739	63	56	7	4511	NECAP1,DNM1,GABRA5,EEF1A2,STXBP1,AP2M1,DHDDS
HP	Atrophy/Degeneration affecting the cerebrum	HP:0007369	0.0150615	1.82213	638	56	21	4511	NECAP1,DNM1,SUCLA2,GABRA5,PDHX,ACO2,GOT2,EEF1A2,STXBP1,NDUFA9,ROGDI,TUSC3,VPS35,PRKAR1B,GJC2,TECR,ATP13A2,TOMM40,DHDDS,PLPBP,SPTAN1
HP	Abnormality of brain morphology	HP:0012443	0.0155291	1.80885	2268	56	44	4511	AGTPBP1,MPC1,NECAP1,DNM1,SDHA,SUCLA2,PRKCG,GABRA5,PDHB,ATL1,PRRT2,PDHX,SNX10,MDH2,ACO2,GOT2,ATP5F1A,TUBB4A,EEF1A2,STXBP1,CHP1,BCKDHB,NDUFA9,AP2M1,PPP2R1A,ROGDI,MTM1,TUSC3,VPS35,PRKAR1B,WASF1,PDP1,GJC2,TECR,ATP13A2,ARF1,TOMM40,DHDDS,EIF2B2,PLPBP,RRAS2,SPTAN1,NAGS,TSFM
HP	EEG with multifocal slow activity	HP:0010844	0.0165493	1.78122	43	56	6	4511	NECAP1,DNM1,GABRA5,EEF1A2,STXBP1,DHDDS
HP	Dyskinesia	HP:0100660	0.0203581	1.69126	226	56	12	4511	NECAP1,DNM1,GABRA5,PRRT2,EEF1A2,STXBP1,PARK7,TUSC3,VPS35,TECR,ATP13A2,DHDDS
HP	Interictal epileptiform activity	HP:0011182	0.0233555	1.63161	269	56	13	4511	NECAP1,DNM1,GABRA5,PRRT2,EEF1A2,STXBP1,AP2M1,ROGDI,TUSC3,GNB5,TECR,DHDDS,SPTAN1
HP	Morphological central nervous system abnormality	HP:0002011	0.023713	1.62501	2483	56	46	4511	AGTPBP1,MPC1,NECAP1,DNM1,SDHA,SUCLA2,PRKCG,DLG3,GABRA5,PDHB,ATL1,PRRT2,PDHX,SNX10,MDH2,ACO2,GOT2,ATP5F1A,TUBB4A,EEF1A2,STXBP1,CHP1,BCKDHB,NDUFA9,AP2M1,PPP2R1A,ROGDI,MTM1,SLC25A12,TUSC3,VPS35,PRKAR1B,WASF1,PDP1,GJC2,TECR,ATP13A2,ARF1,TOMM40,DHDDS,EIF2B2,PLPBP,RRAS2,SPTAN1,NAGS,TSFM
HP	Interictal EEG abnormality	HP:0025373	0.0243103	1.61421	270	56	13	4511	NECAP1,DNM1,GABRA5,PRRT2,EEF1A2,STXBP1,AP2M1,ROGDI,TUSC3,GNB5,TECR,DHDDS,SPTAN1
HP	Abnormal myelination	HP:0012447	0.0246046	1.60898	500	56	18	4511	NECAP1,DNM1,SDHA,GABRA5,MDH2,ACO2,TUBB4A,EEF1A2,KLC2,STXBP1,NDUFA9,PPP2R1A,SLC25A12,GJC2,ARF1,DHDDS,EIF2B2,SPTAN1
HP	CNS hypomyelination	HP:0003429	0.0281369	1.55072	70	56	7	4511	GABRA5,TUBB4A,STXBP1,SLC25A12,GJC2,EIF2B2,SPTAN1
HP	Cognitive impairment	HP:0100543	0.029382	1.53192	611	56	20	4511	NECAP1,DNM1,SDHA,PRKCG,GABRA5,TUBB4A,EEF1A2,STXBP1,AP2M1,PARK7,ROGDI,VPS35,PRKAR1B,GJC2,ATP13A2,TOMM40,DHDDS,EIF2B2,NAGS,TSFM
HP	Abnormal circulating proteinogenic amino acid derivative concentration	HP:0033108	0.0317583	1.49814	48	56	6	4511	PDHX,ATP5F1A,BCKDHB,COX5A,PDP1,NAGS
HP	Abnormal cerebral morphology	HP:0002060	0.0320155	1.49464	1733	56	37	4511	AGTPBP1,MPC1,NECAP1,DNM1,SDHA,SUCLA2,GABRA5,PDHB,ATL1,PRRT2,PDHX,MDH2,ACO2,GOT2,ATP5F1A,TUBB4A,EEF1A2,STXBP1,BCKDHB,NDUFA9,AP2M1,PPP2R1A,ROGDI,TUSC3,VPS35,PRKAR1B,PDP1,GJC2,TECR,ATP13A2,ARF1,TOMM40,DHDDS,EIF2B2,PLPBP,SPTAN1,NAGS
HP	Cerebral hypomyelination	HP:0006808	0.0453757	1.34318	31	56	5	4511	TUBB4A,STXBP1,SLC25A12,GJC2,EIF2B2
HP	Myoclonus	HP:0001336	0.0456749	1.34032	330	56	14	4511	NECAP1,DNM1,SDHA,PRKCG,GABRA5,PRRT2,EEF1A2,STXBP1,AP2M1,ATP13A2,TOMM40,DHDDS,PLPBP,SPTAN1
HP	Tremor	HP:0001337	0.0457434	1.33967	523	56	18	4511	NECAP1,DNM1,SDHA,PRKCG,GABRA5,SNX10,MDH2,TUBB4A,EEF1A2,STXBP1,AP2M1,PARK7,MTM1,VPS35,GJC2,ATP13A2,DHDDS,TSFM
HP	Psychotic episodes	HP:0000725	0.0490431	1.30942	6	56	3	4511	PARK7,ATP13A2,NAGS
HP	Abnormality of forebrain morphology	HP:0100547	0.0493047	1.30711	1762	56	37	4511	AGTPBP1,MPC1,NECAP1,DNM1,SDHA,SUCLA2,GABRA5,PDHB,ATL1,PRRT2,PDHX,MDH2,ACO2,GOT2,ATP5F1A,TUBB4A,EEF1A2,STXBP1,BCKDHB,NDUFA9,AP2M1,PPP2R1A,ROGDI,TUSC3,VPS35,PRKAR1B,PDP1,GJC2,TECR,ATP13A2,ARF1,TOMM40,DHDDS,EIF2B2,PLPBP,SPTAN1,NAGS
HPA	cerebral cortex; neuropil[≥Low]	HPA:0100211	4.08695e-17	16.3886	4948	146	119	10877	HS3ST1,GNAI1,EPS8,CAMKV,TCEA2,NECAB2,KLF16,GUCY1B1,AGTPBP1,GNG7,MPC1,RTN3,SULT4A1,GOT1,DNM1,SDHA,SUCLA2,EML2,SCOC,VPS41,PRKCG,DLG3,ENOPH1,RPH3A,SNAP91,VDAC1,TCEAL5,PDHB,KCNK1,RNF14,ATP6V1H,ATL1,LPCAT4,PRRT2,PDHX,NEFM,ATP5F1B,PCMT1,SST,MDH2,VDAC2,HMOX2,PIN1,TTC9B,CALM3,RABAC1,STX1A,SPRYD3,HAGH,ACO2,YWHAB,TCF25,GOT2,ATP5F1A,TUBB4A,EEF1A2,KLC2,FBXO44,DPCD,ATP5F1C,NDUFB5,BTBD1,STXBP1,AP2A1,CHP1,PPP5C…
HPA	cerebral cortex; neuropil[≥Medium]	HPA:0100212	5.88907e-15	14.23	2589	146	82	10877	GNAI1,CAMKV,TCEA2,NECAB2,GUCY1B1,MPC1,RTN3,GOT1,DNM1,SDHA,SUCLA2,VPS41,ENOPH1,RPH3A,SNAP91,TCEAL5,PDHB,KCNK1,ATP6V1H,ATL1,LPCAT4,PRRT2,PDHX,NEFM,ATP5F1B,PCMT1,SST,MDH2,VDAC2,PIN1,STX1A,SPRYD3,HAGH,ACO2,YWHAB,GOT2,ATP5F1A,TUBB4A,KLC2,FBXO44,DPCD,ATP5F1C,STXBP1,AP2A1,PPP5C,CRYM,COX5A,NDUFA9,TIGAR,APBB1,PARK7,OLA1,YWHAZ,PGP,LYSMD2,ACOT4,SLC25A12,RGS7,PRXL2B,TUSC3,VPS35,PRKAR1B,TYRO3,WASF1,MGRN1,DSTN…
HPA	hippocampus; neuronal cells[≥Low]	HPA:0250131	2.3814e-11	10.6232	6143	146	124	10877	HS3ST1,GNAI1,EPS8,CAMKV,TCEA2,NECAB2,KLF16,GUCY1B1,AGTPBP1,MPC1,RTN3,SULT4A1,GOT1,DNM1,SDHA,SUCLA2,EML2,SCOC,VPS41,NKIRAS1,PRKCG,DLG3,ENOPH1,RPH3A,SNAP91,PRMT8,VDAC1,PDHB,KCNK1,RNF14,ATP6V1H,ATL1,NDFIP1,LPCAT4,PDHX,NEFM,SNX10,ATP5F1B,PCMT1,MDH2,VDAC2,HMOX2,PIN1,TTC9B,CALM3,RABAC1,STX1A,SPRYD3,HAGH,ACO2,YWHAB,TCF25,GOT2,ATP5F1A,TUBB4A,EEF1A2,KLC2,FBXO44,NDUFB5,BTBD1,REEP5,STXBP1,AP2A1,CHP1,PPP5C,R…
HPA	cerebral cortex	HPA:0100000	7.64144e-09	8.11682	8005	146	138	10877	HS3ST1,GNAI1,EPS8,CAMKV,TCEA2,NECAB2,KLF16,GUCY1B1,AGTPBP1,GNG7,MPC1,RTN3,SULT4A1,GOT1,DNM1,SDHA,SUCLA2,EML2,SCOC,VPS41,NKIRAS1,PRKCG,DLG3,ENOPH1,RPH3A,SNAP91,PRMT8,VDAC1,TCEAL5,PDHB,KCNK1,RNF14,ATP6V1H,ATL1,NDFIP1,LPCAT4,PRRT2,PDHX,NEFM,SNX10,ATP5F1B,PCMT1,SST,MDH2,VDAC2,HMOX2,PIN1,TTC9B,CALM3,RABAC1,STX1A,SPRYD3,HAGH,ACO2,YWHAB,TCF25,GOT2,ATP5F1A,TUBB4A,EEF1A2,KLC2,FBXO44,DPCD,ATP5F1C,NDUFB5,BT…
HPA	hippocampus	HPA:0250000	9.6958e-09	8.01342	6734	146	126	10877	HS3ST1,GNAI1,EPS8,CAMKV,TCEA2,NECAB2,KLF16,GUCY1B1,AGTPBP1,MPC1,RTN3,SULT4A1,GOT1,DNM1,SDHA,SUCLA2,EML2,SCOC,VPS41,NKIRAS1,PRKCG,DLG3,ENOPH1,RPH3A,SNAP91,PRMT8,VDAC1,PDHB,KCNK1,RNF14,ATP6V1H,ATL1,NDFIP1,LPCAT4,PDHX,NEFM,SNX10,ATP5F1B,PCMT1,MDH2,VDAC2,HMOX2,PIN1,TTC9B,CALM3,RABAC1,STX1A,SPRYD3,HAGH,ACO2,YWHAB,TCF25,GOT2,ATP5F1A,TUBB4A,EEF1A2,KLC2,FBXO44,NDUFB5,BTBD1,REEP5,STXBP1,AP2A1,CHP1,PPP5C,R…
HPA	hippocampus; neuronal cells[≥Medium]	HPA:0250132	2.25072e-08	7.64768	4162	146	94	10877	HS3ST1,EPS8,CAMKV,NECAB2,KLF16,GUCY1B1,AGTPBP1,MPC1,RTN3,GOT1,DNM1,SDHA,SUCLA2,EML2,SCOC,PRKCG,DLG3,SNAP91,VDAC1,PDHB,KCNK1,RNF14,ATP6V1H,ATL1,NDFIP1,LPCAT4,PDHX,ATP5F1B,PCMT1,MDH2,VDAC2,HMOX2,PIN1,TTC9B,CALM3,RABAC1,STX1A,SPRYD3,HAGH,ACO2,YWHAB,TCF25,GOT2,ATP5F1A,EEF1A2,KLC2,FBXO44,NDUFB5,REEP5,STXBP1,AP2A1,CHP1,PPP5C,RRAGA,UBL4A,AK5,CRYM,COX5A,NDUFA9,TIGAR,PARK7,OLA1,YWHAZ,PGP,LYSMD2,SLC25A12,P…
HPA	cerebral cortex; neuronal cells[≥Low]	HPA:0100131	2.98722e-08	7.52473	6624	146	124	10877	HS3ST1,EPS8,CAMKV,TCEA2,NECAB2,KLF16,GUCY1B1,AGTPBP1,MPC1,RTN3,SULT4A1,GOT1,DNM1,SDHA,SUCLA2,EML2,SCOC,VPS41,NKIRAS1,DLG3,ENOPH1,RPH3A,SNAP91,PRMT8,VDAC1,PDHB,KCNK1,RNF14,ATP6V1H,ATL1,NDFIP1,LPCAT4,PDHX,NEFM,SNX10,ATP5F1B,PCMT1,MDH2,VDAC2,HMOX2,PIN1,TTC9B,CALM3,RABAC1,STX1A,SPRYD3,HAGH,ACO2,YWHAB,TCF25,GOT2,ATP5F1A,EEF1A2,KLC2,FBXO44,DPCD,ATP5F1C,NDUFB5,BTBD1,REEP5,STXBP1,AP2A1,CHP1,PPP5C,RRAGA,B…
HPA	caudate; neuronal cells[≥Medium]	HPA:0080132	1.22972e-07	6.9102	4061	146	91	10877	HS3ST1,EPS8,CAMKV,NECAB2,KLF16,GUCY1B1,AGTPBP1,GNG7,MPC1,RTN3,SULT4A1,GOT1,SDHA,SUCLA2,EML2,NKIRAS1,SNAP91,PRMT8,VDAC1,PDHB,RNF14,ATP6V1H,ATL1,NDFIP1,LPCAT4,PDHX,NEFM,ATP5F1B,MDH2,VDAC2,HMOX2,PIN1,CALM3,RABAC1,STX1A,SPRYD3,HAGH,ACO2,YWHAB,TCF25,GOT2,ATP5F1A,EEF1A2,KLC2,NDUFB5,STXBP1,AP2A1,CHP1,PPP5C,RRAGA,BCKDHB,UBL4A,AK5,CRYM,COX5A,NDUFA9,TIGAR,APBB1,PTGES2,UBL7,OLA1,YWHAZ,PGP,LYSMD2,CALY,GSPT2,…
HPA	cerebellum	HPA:0090000	1.24479e-07	6.90491	7114	146	128	10877	HS3ST1,GNAI1,EPS8,CAMKV,TCEA2,NECAB2,KLF16,GUCY1B1,AGTPBP1,MPC1,RTN3,SULT4A1,GOT1,DNM1,SDHA,SUCLA2,EML2,SCOC,VPS41,NKIRAS1,PRKCG,DLG3,ENOPH1,RPH3A,SNAP91,PRMT8,VDAC1,PDHB,KCNK1,RNF14,ATP6V1H,ATL1,NDFIP1,LPCAT4,PRRT2,PDHX,NEFM,SNX10,ATP5F1B,PCMT1,MDH2,VDAC2,HMOX2,PIN1,TTC9B,CALM3,RABAC1,STX1A,SPRYD3,HAGH,ACO2,YWHAB,TCF25,GOT2,ATP5F1A,EEF1A2,KLC2,FBXO44,DPCD,ATP5F1C,NDUFB5,BTBD1,REEP5,STXBP1,AP2A1,…
HPA	cerebral cortex; neuronal cells[≥Medium]	HPA:0100132	2.47501e-07	6.60642	4923	146	102	10877	HS3ST1,EPS8,TCEA2,NECAB2,KLF16,GUCY1B1,AGTPBP1,MPC1,RTN3,SULT4A1,GOT1,DNM1,SUCLA2,EML2,SCOC,VPS41,NKIRAS1,DLG3,SNAP91,PRMT8,VDAC1,PDHB,RNF14,ATP6V1H,ATL1,NDFIP1,LPCAT4,PDHX,ATP5F1B,PCMT1,MDH2,VDAC2,HMOX2,PIN1,TTC9B,CALM3,RABAC1,SPRYD3,HAGH,ACO2,YWHAB,TCF25,GOT2,ATP5F1A,EEF1A2,KLC2,FBXO44,ATP5F1C,NDUFB5,REEP5,STXBP1,AP2A1,CHP1,PPP5C,RRAGA,UBL4A,AK5,CRYM,COX5A,NDUFA9,TIGAR,APBB1,PARK7,PTGES2,OLA1,Y…
HPA	cerebellum; synaptic glomeruli - core[≥Low]	HPA:0091061	4.6337e-07	6.33407	296	146	20	10877	RTN3,SULT4A1,DNM1,RPH3A,SNAP91,VDAC1,PDHB,PDHX,VDAC2,HMOX2,TTC9B,ACO2,STXBP1,CRYM,RGS7,PRXL2B,STMN3,RTN1,PPFIA3,DYNC1I1
HPA	cerebellum; synaptic glomeruli - core[≥Medium]	HPA:0091062	2.26311e-06	5.64529	231	146	17	10877	RTN3,DNM1,RPH3A,SNAP91,VDAC1,PDHB,PDHX,VDAC2,HMOX2,TTC9B,ACO2,STXBP1,CRYM,RGS7,STMN3,PPFIA3,DYNC1I1
HPA	cerebellum; molecular layer - neuropil[≥Low]	HPA:0090991	2.87244e-06	5.54175	265	146	18	10877	RTN3,SULT4A1,RPH3A,SNAP91,PDHB,HMOX2,TTC9B,ACO2,STXBP1,CRYM,RGS7,PRXL2B,PRKAR1B,STMN3,PRAF2,C1QTNF4,PPFIA3,DYNC1I1
HPA	cerebellum; Purkinje cells - cytoplasm/membrane[≥Low]	HPA:0090941	5.14444e-06	5.28866	448	146	23	10877	CAMKV,RTN3,SULT4A1,NKIRAS1,RPH3A,SNAP91,VDAC1,PDHB,PDHX,NEFM,VDAC2,HMOX2,TTC9B,ACO2,CALY,RGS7,PRKAR1B,STMN3,RTN1,PRAF2,C1QTNF4,PPFIA3,DYNC1I1
HPA	pancreas; pancreatic endocrine cells[≥Medium]	HPA:0351182	5.15991e-06	5.28736	3560	146	80	10877	GNAI1,EPS8,TCEA2,NECAB2,KLF16,GUCY1B1,MPC1,GOT1,SDHA,SUCLA2,EML2,SCOC,VPS41,VDAC1,KCNK1,RNF14,ATP6V1H,ATL1,PDHX,ATP5F1B,PCMT1,SST,MDH2,VDAC2,HMOX2,PIN1,RABAC1,STX1A,SPRYD3,HAGH,ACO2,YWHAB,TCF25,GOT2,ATP5F1A,EEF1A2,NDUFB5,STXBP1,AP2A1,PPP5C,RRAGA,BCKDHB,COX5A,NDUFA9,TIGAR,APBB1,PARK7,PTGES2,UBL7,OLA1,YWHAZ,MTM1,LYSMD2,ACOT4,GSPT2,SLC25A12,PRXL2B,VPS35,HMCES,PRKAR1B,MGRN1,DSTN,RTN1,PEBP1,GSK3A,ATP1…
HPA	hippocampus; neuronal cells[High]	HPA:0250133	1.32245e-05	4.87862	1237	146	40	10877	HS3ST1,EPS8,AGTPBP1,RTN3,EML2,PRKCG,DLG3,SNAP91,PDHB,ATP6V1H,MDH2,VDAC2,HMOX2,PIN1,SPRYD3,ACO2,YWHAB,TCF25,GOT2,ATP5F1A,EEF1A2,NDUFB5,CHP1,AK5,COX5A,NDUFA9,OLA1,YWHAZ,SLC25A12,PRKAR1B,WASF1,PRAF2,PPFIA3,GSK3A,ATP13A2,ENDOG,ALAS1,PLPBP,PPP1R13B,DDX1
HPA	caudate; neuronal cells[≥Low]	HPA:0080131	5.887e-05	4.23011	6084	146	111	10877	HS3ST1,GNAI1,EPS8,CAMKV,TCEA2,NECAB2,KLF16,GUCY1B1,AGTPBP1,GNG7,MPC1,RTN3,SULT4A1,GOT1,SDHA,SUCLA2,EML2,SCOC,NKIRAS1,ENOPH1,RPH3A,SNAP91,PRMT8,VDAC1,PDHB,KCNK1,RNF14,ATP6V1H,ATL1,NDFIP1,LPCAT4,PDHX,NEFM,SNX10,ATP5F1B,PCMT1,MDH2,VDAC2,HMOX2,PIN1,CALM3,RABAC1,STX1A,SPRYD3,HAGH,ACO2,YWHAB,TCF25,GOT2,ATP5F1A,EEF1A2,KLC2,ATP5F1C,NDUFB5,STXBP1,AP2A1,CHP1,PPP5C,RRAGA,BCKDHB,UBL4A,AK5,CRYM,COX5A,NDUFA9,T…
HPA	cerebellum; synaptic glomeruli - core[High]	HPA:0091063	0.000167599	3.77573	125	146	11	10877	RTN3,DNM1,SNAP91,PDHB,PDHX,VDAC2,HMOX2,ACO2,STXBP1,STMN3,PPFIA3
HPA	cerebellum; Purkinje cells - cytoplasm/membrane[High]	HPA:0090943	0.000316819	3.49919	191	146	13	10877	NKIRAS1,RPH3A,VDAC1,PDHB,PDHX,VDAC2,HMOX2,ACO2,CALY,STMN3,RTN1,PRAF2,DYNC1I1
HPA	pancreas; pancreatic endocrine cells[≥Low]	HPA:0351181	0.00215045	2.66747	5540	146	100	10877	GNAI1,EPS8,TCEA2,NECAB2,KLF16,GUCY1B1,AGTPBP1,MPC1,GOT1,SDHA,SUCLA2,EML2,SCOC,VPS41,ENOPH1,VDAC1,PDHB,KCNK1,RNF14,ATP6V1H,ATL1,NDFIP1,LPCAT4,PDHX,SNX10,ATP5F1B,PCMT1,SST,MDH2,VDAC2,HMOX2,PIN1,TTC9B,CALM3,RABAC1,STX1A,SPRYD3,HAGH,ACO2,YWHAB,TCF25,GOT2,ATP5F1A,EEF1A2,FBXO44,NDUFB5,STXBP1,AP2A1,CHP1,PPP5C,RRAGA,BCKDHB,UBL4A,AK5,COX5A,NDUFA9,TIGAR,APBB1,PARK7,PTGES2,UBL7,OLA1,YWHAZ,MTM1,LYSMD2,ACOT4,…
HPA	cerebellum; Purkinje cells - dendrites[High]	HPA:0090953	0.00267834	2.57213	108	146	9	10877	VDAC1,PDHB,PDHX,VDAC2,HMOX2,STMN3,RTN1,PRAF2,DYNC1I1
HPA	caudate	HPA:0080000	0.00280669	2.55181	6874	146	116	10877	HS3ST1,GNAI1,EPS8,CAMKV,TCEA2,NECAB2,KLF16,GUCY1B1,AGTPBP1,GNG7,MPC1,RTN3,SULT4A1,GOT1,SDHA,SUCLA2,EML2,SCOC,VPS41,NKIRAS1,ENOPH1,RPH3A,SNAP91,PRMT8,VDAC1,PDHB,KCNK1,RNF14,ATP6V1H,ATL1,NDFIP1,LPCAT4,PDHX,NEFM,SNX10,ATP5F1B,PCMT1,MDH2,VDAC2,HMOX2,PIN1,CALM3,RABAC1,STX1A,SPRYD3,HAGH,ACO2,YWHAB,TCF25,GOT2,ATP5F1A,EEF1A2,KLC2,ATP5F1C,NDUFB5,STXBP1,AP2A1,CHP1,PPP5C,RRAGA,BCKDHB,UBL4A,AK5,CRYM,COX5A,ND…
HPA	cerebral cortex; neuropil[High]	HPA:0100213	0.00495916	2.30459	401	146	17	10877	RTN3,DNM1,SNAP91,ATP6V1H,LPCAT4,PRRT2,STX1A,ATP5F1A,DPCD,STXBP1,AP2A1,CRYM,COX5A,SLC25A12,GSK3A,ALAS1,SPTAN1
HPA	cerebellum; GLUC cells - cytoplasm/membrane[≥Medium]	HPA:0090922	0.00539313	2.26816	179	146	11	10877	RTN3,SULT4A1,NKIRAS1,RPH3A,PDHB,HMOX2,ACO2,RGS7,STMN3,C1QTNF4,DYNC1I1
HPA	cerebellum; molecular layer - neuropil[≥Medium]	HPA:0090992	0.00560778	2.25121	148	146	10	10877	RPH3A,SNAP91,PDHB,STXBP1,CRYM,RGS7,PRXL2B,PRAF2,C1QTNF4,PPFIA3
HPA	cerebellum; Purkinje cells - cytoplasm/membrane[≥Medium]	HPA:0090942	0.00641771	2.19262	368	146	16	10877	RTN3,SULT4A1,NKIRAS1,RPH3A,VDAC1,PDHB,PDHX,VDAC2,HMOX2,ACO2,CALY,PRKAR1B,STMN3,RTN1,PRAF2,DYNC1I1
HPA	cerebral cortex; neuronal cells[High]	HPA:0100133	0.00664507	2.1775	1812	146	44	10877	HS3ST1,EPS8,KLF16,GUCY1B1,AGTPBP1,RTN3,SUCLA2,NKIRAS1,DLG3,RNF14,NDFIP1,MDH2,PIN1,SPRYD3,ACO2,YWHAB,TCF25,GOT2,ATP5F1A,EEF1A2,FBXO44,NDUFB5,CHP1,AK5,CRYM,NDUFA9,OLA1,YWHAZ,LYSMD2,ACOT4,SLC25A12,PRKAR1B,TYRO3,WASF1,PPFIA3,GSK3A,ATP13A2,ENDOG,ALAS1,PLPBP,TRIM23,PPP1R13B,DDX1,COPS5
HPA	cerebellum; GLUC cells - cytoplasm/membrane[≥Low]	HPA:0090921	0.0129681	1.88712	197	146	11	10877	RTN3,SULT4A1,NKIRAS1,RPH3A,PDHB,HMOX2,ACO2,RGS7,STMN3,C1QTNF4,DYNC1I1
HPA	caudate; neuronal cells[High]	HPA:0080133	0.0169517	1.77079	1083	146	30	10877	HS3ST1,NECAB2,KLF16,GUCY1B1,AGTPBP1,GNG7,NKIRAS1,RNF14,NEFM,HMOX2,PIN1,SPRYD3,ACO2,YWHAB,TCF25,ATP5F1A,EEF1A2,NDUFB5,AP2A1,CHP1,CRYM,NDUFA9,OLA1,YWHAZ,LYSMD2,SLC25A12,WASF1,PRAF2,ATP13A2,DDX1
HPA	cerebellum; Purkinje cells[≥Medium]	HPA:0090162	0.0211765	1.67414	4074	146	77	10877	HS3ST1,EPS8,GUCY1B1,MPC1,SDHA,SUCLA2,SCOC,VPS41,PRKCG,DLG3,KCNK1,RNF14,ATP6V1H,ATL1,NDFIP1,LPCAT4,ATP5F1B,PCMT1,MDH2,PIN1,CALM3,RABAC1,STX1A,SPRYD3,HAGH,YWHAB,TCF25,GOT2,ATP5F1A,EEF1A2,KLC2,FBXO44,DPCD,NDUFB5,REEP5,AP2A1,CHP1,PPP5C,RRAGA,UBL4A,COX5A,NDUFA9,TIGAR,APBB1,FEZ1,PARK7,UBL7,OLA1,YWHAZ,PGP,LYSMD2,ACOT4,PLEKHB2,SLC25A12,TUSC3,VPS35,CBX4,DSTN,PEBP1,ABHD8,GSK3A,ATP13A2,ENDOG,KCTD13,ALAS1,TO…
HPA	testis; Leydig cells[≥Medium]	HPA:0570732	0.021875	1.66005	5327	146	94	10877	EPS8,TCEA2,GUCY1B1,AGTPBP1,MPC1,TPM1,GOT1,SDHA,SUCLA2,EML2,SCOC,VPS41,NKIRAS1,ENOPH1,PRMT8,VDAC1,TCEAL5,PDHB,KCNK1,RNF14,ATP6V1H,ATL1,NDFIP1,PDHX,ATP5F1B,MDH2,VDAC2,HMOX2,PIN1,TTC9B,RABAC1,SPRYD3,HAGH,ACO2,YWHAB,TCF25,GOT2,ATP5F1A,TUBB4A,EEF1A2,KLC2,FBXO44,NDUFB5,REEP5,AP2A1,CHP1,PPP5C,RRAGA,BCKDHB,UBL4A,NDUFA9,TIGAR,APBB1,PARK7,PTGES2,UBL7,OLA1,YWHAZ,PGP,MTM1,LYSMD2,GSPT2,SLC25A12,PRXL2B,TUSC3,V…
HPA	cerebellum; Purkinje cells - dendrites[≥Medium]	HPA:0090952	0.0229835	1.63858	210	146	11	10877	NKIRAS1,VDAC1,PDHB,PDHX,NEFM,VDAC2,HMOX2,STMN3,RTN1,PRAF2,DYNC1I1
HPA	cerebellum; cells in molecular layer[≥Low]	HPA:0090191	0.027272	1.56428	4388	146	81	10877	HS3ST1,EPS8,KLF16,GUCY1B1,AGTPBP1,MPC1,GOT1,SDHA,SUCLA2,EML2,SCOC,VPS41,DLG3,ENOPH1,KCNK1,RNF14,ATP6V1H,ATL1,NDFIP1,LPCAT4,SNX10,ATP5F1B,PCMT1,MDH2,PIN1,RABAC1,STX1A,SPRYD3,HAGH,YWHAB,TCF25,ATP5F1A,EEF1A2,KLC2,FBXO44,ATP5F1C,NDUFB5,BTBD1,REEP5,AP2A1,CHP1,PPP5C,RRAGA,BCKDHB,UBL4A,COX5A,NDUFA9,TIGAR,PARK7,PTGES2,UBL7,OLA1,YWHAZ,ACOT4,SLC25A12,TUSC3,VPS35,TYRO3,WASF1,MGRN1,CBX4,DSTN,PEBP1,GSK3A,ATP1…
HPA	parathyroid gland; glandular cells[High]	HPA:0360053	0.028259	1.54884	1508	146	37	10877	GUCY1B1,AGTPBP1,MPC1,SDHA,SUCLA2,EML2,VPS41,VDAC1,PDHB,RNF14,PDHX,MDH2,VDAC2,ACO2,YWHAB,ATP5F1A,ATP5F1C,NDUFB5,CHP1,COX5A,NDUFA9,PARK7,PTGES2,YWHAZ,PGP,LYSMD2,SLC25A12,VPS35,WASF1,PEBP1,ATP13A2,TOMM40,PLPBP,SPTAN1,PPP1R13B,DDX1,COPS5
HPA	cerebellum; cells in granular layer[≥Medium]	HPA:0090182	0.0317681	1.49801	2885	146	59	10877	HS3ST1,GNAI1,EPS8,TCEA2,GUCY1B1,MPC1,GOT1,SDHA,SUCLA2,EML2,DLG3,KCNK1,RNF14,ATP6V1H,ATL1,PRRT2,ATP5F1B,MDH2,PIN1,CALM3,STX1A,SPRYD3,HAGH,YWHAB,TCF25,GOT2,ATP5F1A,KLC2,FBXO44,AP2A1,PPP5C,COX5A,NDUFA9,TIGAR,APBB1,PARK7,PTGES2,OLA1,YWHAZ,PGP,LYSMD2,SLC25A12,TUSC3,VPS35,TYRO3,MGRN1,DSTN,PEBP1,GSK3A,ALAS1,PARP6,STOML1,TOMM40,PLPBP,DPP3,SPTAN1,DNAJA2,DDX1,COPS5
HPA	cerebral cortex; glial cells[≥Low]	HPA:0100121	0.0355068	1.44969	4857	146	87	10877	HS3ST1,EPS8,CAMKV,TCEA2,KLF16,AGTPBP1,MPC1,RTN3,GOT1,SDHA,SUCLA2,EML2,SCOC,SNAP91,VDAC1,PDHB,KCNK1,RNF14,ATP6V1H,ATL1,NDFIP1,LPCAT4,PDHX,SNX10,ATP5F1B,MDH2,VDAC2,HMOX2,TTC9B,RABAC1,STX1A,SPRYD3,HAGH,ACO2,YWHAB,TCF25,GOT2,ATP5F1A,KLC2,FBXO44,NDUFB5,BTBD1,REEP5,STXBP1,AP2A1,CHP1,NDUFA9,TIGAR,APBB1,PARK7,UBL7,OLA1,YWHAZ,PGP,LYSMD2,ACOT4,CALY,GSPT2,SLC25A12,PRXL2B,TUSC3,VPS35,PRKAR1B,TYRO3,CBX4,DSTN,…
HPA	cerebellum; Purkinje cells[High]	HPA:0090163	0.037063	1.43106	1528	146	37	10877	GUCY1B1,MPC1,SUCLA2,PRKCG,DLG3,RNF14,ATP6V1H,ATL1,LPCAT4,MDH2,PIN1,SPRYD3,YWHAB,GOT2,ATP5F1A,EEF1A2,KLC2,FBXO44,NDUFB5,AP2A1,CHP1,COX5A,NDUFA9,FEZ1,OLA1,YWHAZ,ACOT4,SLC25A12,CBX4,DSTN,GSK3A,ENDOG,ALAS1,SPTAN1,PPP1R13B,DDX1,COPS5
KEGG	Parkinson disease	KEGG:05012	1.55453e-07	6.8084	249	102	18	8000	GNAI1,SDHA,VDAC1,ATP5F1B,VDAC2,ATP5MC3,ATP5MC1,CALM3,ATP5F1A,TUBB4A,KLC2,ATP5F1C,NDUFB5,COX5A,NDUFA9,PARK7,KLC1,VDAC3
KEGG	Diabetic cardiomyopathy	KEGG:05415	3.02098e-06	5.51985	203	102	15	8000	MPC1,SDHA,PRKCG,VDAC1,PDHB,ATP5F1B,VDAC2,ATP5MC3,ATP5MC1,ATP5F1A,ATP5F1C,NDUFB5,COX5A,NDUFA9,VDAC3
KEGG	Huntington disease	KEGG:05016	3.9921e-06	5.3988	306	102	18	8000	SDHA,VDAC1,ATP5F1B,VDAC2,ATP5MC3,ATP5MC1,STX1A,ATP5F1A,TUBB4A,KLC2,ATP5F1C,NDUFB5,AP2A1,COX5A,NDUFA9,AP2M1,KLC1,VDAC3
KEGG	Oxidative phosphorylation	KEGG:00190	8.92061e-06	5.04961	133	102	12	8000	SDHA,ATP6V1H,ATP5F1B,ATP6V0B,ATP6V0D1,ATP5MC3,ATP5MC1,ATP5F1A,ATP5F1C,NDUFB5,COX5A,NDUFA9
KEGG	Pathways of neurodegeneration - multiple diseases	KEGG:05022	3.55334e-05	4.44936	475	102	21	8000	SDHA,PRKCG,VDAC1,NEFM,ATP5F1B,VDAC2,ATP5MC3,ATP5MC1,CALM3,STX1A,ATP5F1A,TUBB4A,KLC2,ATP5F1C,NDUFB5,COX5A,NDUFA9,PARK7,KLC1,VDAC3,TOMM40
KEGG	Dopaminergic synapse	KEGG:04728	6.51936e-05	4.1858	131	102	11	8000	GNAI1,GNG7,PRKCG,GNG3,CALM3,GNG4,PPP2R1A,CALY,GNB5,GSK3A,PPP2R5C
KEGG	Alzheimer disease	KEGG:05010	6.62687e-05	4.17869	369	102	18	8000	RTN3,SDHA,VDAC1,ATP5F1B,VDAC2,ATP5MC3,ATP5MC1,CALM3,ATP5F1A,TUBB4A,KLC2,ATP5F1C,NDUFB5,COX5A,NDUFA9,APBB1,KLC1,VDAC3
KEGG	Prion disease	KEGG:05020	0.000142282	3.84685	273	102	15	8000	SDHA,VDAC1,ATP5F1B,VDAC2,ATP5MC3,ATP5MC1,ATP5F1A,TUBB4A,KLC2,ATP5F1C,NDUFB5,COX5A,NDUFA9,KLC1,VDAC3
KEGG	Metabolic pathways	KEGG:01100	0.00021665	3.66424	1491	102	39	8000	GUCY1B1,GOT1,SDHA,SUCLA2,ENOPH1,PDHB,ATP6V1H,LPCAT4,PDHX,ATP5F1B,ATP6V0B,MDH2,HMOX2,ATP6V0D1,ATP5MC3,ATP5MC1,HAGH,ACO2,GOT2,ATP5F1A,ATP5F1C,NDUFB5,BCKDHB,AK5,COX5A,NDUFA9,TIGAR,PTGES2,PGP,MTM1,ACOT4,BCAT1,PRXL2B,TUSC3,TECR,ALAS1,TYR,MGST3,NAGS
KEGG	2-Oxocarboxylic acid metabolism	KEGG:01210	0.000268367	3.57127	19	102	5	8000	GOT1,ACO2,GOT2,BCAT1,NAGS
KEGG	Synaptic vesicle cycle	KEGG:04721	0.000517934	3.28573	78	102	8	8000	DNM1,ATP6V1H,ATP6V0B,ATP6V0D1,STX1A,STXBP1,AP2A1,AP2M1
KEGG	Circadian entrainment	KEGG:04713	0.00261583	2.58239	97	102	8	8000	GNAI1,GUCY1B1,GNG7,PRKCG,GNG3,CALM3,GNG4,GNB5
KEGG	Citrate cycle (TCA cycle)	KEGG:00020	0.00294231	2.53131	30	102	5	8000	SDHA,SUCLA2,PDHB,MDH2,ACO2
KEGG	Amyotrophic lateral sclerosis	KEGG:05014	0.00438922	2.35761	363	102	15	8000	SDHA,VDAC1,NEFM,ATP5F1B,ATP5MC3,ATP5MC1,ATP5F1A,TUBB4A,KLC2,ATP5F1C,NDUFB5,COX5A,NDUFA9,KLC1,TOMM40
KEGG	Retrograde endocannabinoid signaling	KEGG:04723	0.00918923	2.03672	148	102	9	8000	GNAI1,GNG7,PRKCG,GABRA5,GNG3,NDUFB5,GNG4,NDUFA9,GNB5
KEGG	Carbon metabolism	KEGG:01200	0.00942386	2.02577	116	102	8	8000	GOT1,SDHA,SUCLA2,PDHB,MDH2,ACO2,GOT2,PGP
KEGG	Morphine addiction	KEGG:05032	0.011359	1.94466	89	102	7	8000	GNAI1,GNG7,PRKCG,GABRA5,GNG3,GNG4,GNB5
KEGG	GABAergic synapse	KEGG:04727	0.011359	1.94466	89	102	7	8000	GNAI1,GNG7,PRKCG,GABRA5,GNG3,GNG4,GNB5
KEGG	Cysteine and methionine metabolism	KEGG:00270	0.0325008	1.48811	49	102	5	8000	GOT1,ENOPH1,MDH2,GOT2,BCAT1
REAC	The citric acid (TCA) cycle and respiratory electron transport	REAC:R-HSA-1428517	4.19603e-08	7.37716	175	139	17	10622	MPC1,SDHA,SUCLA2,VDAC1,PDHB,PDHX,ATP5F1B,MDH2,ATP5MC3,ATP5MC1,ACO2,ATP5F1A,ATP5F1C,NDUFB5,COX5A,NDUFA9,PDP1
REAC	Pyruvate metabolism and Citric Acid (TCA) cycle	REAC:R-HSA-71406	1.10234e-05	4.95769	54	139	9	10622	MPC1,SDHA,SUCLA2,VDAC1,PDHB,PDHX,MDH2,ACO2,PDP1
REAC	Metabolism	REAC:R-HSA-1430728	1.33675e-05	4.87395	2077	139	55	10622	HS3ST1,GNAI1,GNG7,MPC1,CYP46A1,SULT4A1,GOT1,SDHA,SUCLA2,ENOPH1,VDAC1,PDHB,LPCAT4,PDHX,ATP5F1B,MDH2,HMOX2,ATP5MC3,GNG3,ATP5MC1,STX1A,ACO2,GOT2,ATP5F1A,ATP5F1C,NDUFB5,GNG4,STXBP1,CHP1,BCKDHB,AK5,CRYM,COX5A,NDUFA9,CPTP,PTGES2,PPP2R1A,PGP,MTM1,ACOT4,BCAT1,SLC25A12,ARF3,PRXL2B,PRKAR1B,PDP1,GNB5,TECR,ARF1,ALAS1,PARP6,NUBP2,TYR,MGST3,NAGS
REAC	Formation of ATP by chemiosmotic coupling	REAC:R-HSA-163210	0.00105026	2.9787	18	139	5	10622	ATP5F1B,ATP5MC3,ATP5MC1,ATP5F1A,ATP5F1C
REAC	Nef Mediated CD4 Down-regulation	REAC:R-HSA-167590	0.00132412	2.87807	9	139	4	10622	ATP6V1H,AP2A1,AP2M1,ARF1
REAC	Protein localization	REAC:R-HSA-9609507	0.00266347	2.57455	158	139	11	10622	VDAC1,ATP5F1B,ATP5MC1,STX1A,ACO2,ATP5F1A,UBL4A,ACOT4,SLC25A12,UBE2D3,TOMM40
REAC	Regulation of insulin secretion	REAC:R-HSA-422356	0.00299992	2.52289	78	139	8	10622	GNAI1,GNG7,GNG3,STX1A,GNG4,STXBP1,PRKAR1B,GNB5
REAC	ADP signalling through P2Y purinoceptor 12	REAC:R-HSA-392170	0.00309476	2.50937	22	139	5	10622	GNAI1,GNG7,GNG3,GNG4,GNB5
REAC	Integration of energy metabolism	REAC:R-HSA-163685	0.00413624	2.38339	107	139	9	10622	GNAI1,GNG7,GNG3,STX1A,GNG4,STXBP1,PPP2R1A,PRKAR1B,GNB5
REAC	Cooperation of PDCL (PhLP1) and TRiC/CCT in G-protein beta folding	REAC:R-HSA-6814122	0.00631815	2.19941	42	139	6	10622	GNAI1,GNG7,GNG3,GNG4,RGS7,GNB5
REAC	Mitochondrial protein import	REAC:R-HSA-1268020	0.0082215	2.08505	65	139	7	10622	VDAC1,ATP5F1B,ATP5MC1,ACO2,ATP5F1A,SLC25A12,TOMM40
REAC	Opioid Signalling	REAC:R-HSA-111885	0.00869378	2.06079	90	139	8	10622	GNAI1,GNG7,PRKCG,GNG3,GNG4,PPP2R1A,PRKAR1B,GNB5
REAC	Adrenaline,noradrenaline inhibits insulin secretion	REAC:R-HSA-400042	0.0108429	1.96485	28	139	5	10622	GNAI1,GNG7,GNG3,GNG4,GNB5
REAC	G-protein activation	REAC:R-HSA-202040	0.0108429	1.96485	28	139	5	10622	GNAI1,GNG7,GNG3,GNG4,GNB5
REAC	Transmission across Chemical Synapses	REAC:R-HSA-112315	0.0132772	1.87689	259	139	13	10622	GNAI1,GNG7,PRKCG,DLG3,GABRA5,GNG3,STX1A,TUBB4A,GNG4,AP2A1,PRKAR1B,GNB5,PPFIA3
REAC	G alpha (z) signalling events	REAC:R-HSA-418597	0.0138584	1.85829	48	139	6	10622	GNAI1,GNG7,PRKCG,GNG3,GNG4,GNB5
REAC	Respiratory electron transport, ATP synthesis by chemiosmotic coupling, and heat production by uncoupling proteins.	REAC:R-HSA-163200	0.0144607	1.83981	125	139	9	10622	SDHA,ATP5F1B,ATP5MC3,ATP5MC1,ATP5F1A,ATP5F1C,NDUFB5,COX5A,NDUFA9
REAC	Pyruvate metabolism	REAC:R-HSA-70268	0.0153951	1.81262	30	139	5	10622	MPC1,VDAC1,PDHB,PDHX,PDP1
REAC	Activation of kainate receptors upon glutamate binding	REAC:R-HSA-451326	0.0153951	1.81262	30	139	5	10622	GNG7,DLG3,GNG3,GNG4,GNB5
REAC	Cristae formation	REAC:R-HSA-8949613	0.0181637	1.7408	31	139	5	10622	ATP5F1B,ATP5MC3,ATP5MC1,ATP5F1A,ATP5F1C
REAC	Neurotransmitter receptors and postsynaptic signal transmission	REAC:R-HSA-112314	0.0200538	1.6978	196	139	11	10622	GNAI1,GNG7,PRKCG,DLG3,GABRA5,GNG3,TUBB4A,GNG4,AP2A1,PRKAR1B,GNB5
REAC	Signal amplification	REAC:R-HSA-392518	0.0213023	1.67157	32	139	5	10622	GNAI1,GNG7,GNG3,GNG4,GNB5
REAC	Neuronal System	REAC:R-HSA-112316	0.0259455	1.58594	400	139	16	10622	GNAI1,GNG7,RTN3,PRKCG,DLG3,GABRA5,KCNK1,GNG3,STX1A,TUBB4A,GNG4,STXBP1,AP2A1,PRKAR1B,GNB5,PPFIA3
REAC	Nef Mediated CD8 Down-regulation	REAC:R-HSA-182218	0.0290804	1.5364	7	139	3	10622	ATP6V1H,AP2A1,AP2M1
REAC	G beta:gamma signalling through BTK	REAC:R-HSA-8964315	0.029339	1.53255	18	139	4	10622	GNG7,GNG3,GNG4,GNB5
REAC	Prostacyclin signalling through prostacyclin receptor	REAC:R-HSA-392851	0.0367866	1.43431	19	139	4	10622	GNG7,GNG3,GNG4,GNB5
REAC	G beta:gamma signalling through CDC42	REAC:R-HSA-8964616	0.045518	1.34182	20	139	4	10622	GNG7,GNG3,GNG4,GNB5
REAC	Nef-mediates down modulation of cell surface receptors by recruiting them to clathrin adapters	REAC:R-HSA-164938	0.045518	1.34182	20	139	4	10622	ATP6V1H,AP2A1,AP2M1,ARF1
REAC	G beta:gamma signalling through PLC beta	REAC:R-HSA-418217	0.045518	1.34182	20	139	4	10622	GNG7,GNG3,GNG4,GNB5
REAC	Platelet homeostasis	REAC:R-HSA-418346	0.0469066	1.32877	85	139	7	10622	GUCY1B1,GNG7,GNG3,GNG4,PPP2R1A,GNB5,PPP2R5C
REAC	GABA receptor activation	REAC:R-HSA-977443	0.0497157	1.30351	60	139	6	10622	GNAI1,GNG7,GABRA5,GNG3,GNG4,GNB5
TF	Factor: ZF5; motif: NRNGNGCGCGCWN; match class: 1	TF:M00333_1	3.42447e-10	9.46541	12512	206	177	19917	HS3ST1,GNAI1,EPS8,CAMKV,TCEA2,NECAB2,KLF16,GUCY1B1,AGTPBP1,GNG7,MPC1,TPM1,FBXO9,RTN3,CYP46A1,SULT4A1,GOT1,DNM1,SDHA,SUCLA2,YWHAH,EML2,FKBP1B,NKIRAS1,PRKCG,DLG3,ENOPH1,SNAP91,GABRA5,PRMT8,VDAC1,TCEAL5,PDHB,KCNK1,DCAF6,TSPAN2,RNF14,ATP6V1H,ATL1,NDFIP1,VPS29,LPCAT4,PRRT2,PDHX,NEFM,SNX10,ATP6V0B,TPRG1L,PCMT1,SST,MDH2,VDAC2,HMOX2,ATP6V0D1,ATP5MC3,PIN1,TTC9B,IGSF21,CALM3,RABAC1,STX1A,SPRYD3,HAGH,ACO2,Y…
TF	Factor: E2F-2; motif: GCGCGCGCGYW; match class: 1	TF:M11531_1	1.87295e-09	8.72747	12431	206	175	19917	HS3ST1,GNAI1,EPS8,CAMKV,TCEA2,NECAB2,KLF16,GUCY1B1,AGTPBP1,GNG7,MPC1,TPM1,FBXO9,RTN3,CYP46A1,SULT4A1,GOT1,DNM1,SDHA,SUCLA2,YWHAH,EML2,FKBP1B,NKIRAS1,PRKCG,ENOPH1,SNAP91,GABRA5,PRMT8,VDAC1,PDHB,KCNK1,DCAF6,TSPAN2,RNF14,ATP6V1H,ATL1,VPS29,LPCAT4,PRRT2,PDHX,NEFM,SNX10,ATP6V0B,TPRG1L,PCMT1,SST,MDH2,VDAC2,HMOX2,ATP6V0D1,PIN1,TTC9B,ATP5MC1,IGSF21,CALM3,RABAC1,STX1A,SPRYD3,HAGH,ACO2,TCF25,GOT2,ZWINT,TUB…
TF	Factor: ETF; motif: GVGGMGG	TF:M00695	2.25489e-09	8.64687	10500	206	158	19917	HS3ST1,GNAI1,EPS8,TCEA2,NECAB2,KLF16,GUCY1B1,AGTPBP1,GNG7,MPC1,TPM1,FBXO9,RTN3,CYP46A1,SULT4A1,GOT1,DNM1,SDHA,YWHAH,EML2,FKBP1B,NKIRAS1,PRKCG,DLG3,ENOPH1,SNAP91,GABRA5,PRMT8,VDAC1,PDHB,KCNK1,DCAF6,TSPAN2,RNF14,ATP6V1H,ATL1,NDFIP1,LPCAT4,PRRT2,NEFM,ATP6V0B,TPRG1L,PCMT1,MDH2,VDAC2,ATP6V0D1,ATP5MC3,PIN1,TTC9B,IGSF21,CALM3,STX1A,SPRYD3,HAGH,ACO2,YWHAB,TCF25,GOT2,ATP5F1A,TUBB4A,EEF1A2,KLC2,FBXO44,ATP5…
TF	Factor: TCF-1; motif: ACATCGRGRCGCTGW; match class: 1	TF:M11603_1	5.59331e-09	8.25233	13293	206	181	19917	HS3ST1,EPS8,CAMKV,TCEA2,NECAB2,KLF16,GUCY1B1,AGTPBP1,GNG7,MPC1,TPM1,FBXO9,RTN3,CYP46A1,SULT4A1,GOT1,DNM1,SDHA,SUCLA2,YWHAH,FKBP1B,NKIRAS1,DLG3,ENOPH1,RPH3A,SNAP91,GABRA5,PRMT8,VDAC1,TCEAL5,PDHB,KCNK1,DCAF6,TSPAN2,RNF14,ATP6V1H,ATL1,NDFIP1,VPS29,LPCAT4,PDHX,NEFM,SNX10,ATP5F1B,ATP6V0B,TPRG1L,PCMT1,SST,VDAC2,HMOX2,ATP5MC3,PIN1,TTC9B,ATP5MC1,IGSF21,CALM3,RABAC1,STX1A,SPRYD3,HAGH,ACO2,YWHAB,TCF25,GOT2…
TF	Factor: E2F-2; motif: GCGCGCGCNCS; match class: 1	TF:M11529_1	4.97268e-08	7.30341	14592	206	189	19917	HS3ST1,GNAI1,EPS8,CAMKV,TCEA2,NECAB2,KLF16,GUCY1B1,AGTPBP1,GNG7,MPC1,TPM1,FBXO9,RTN3,CYP46A1,SULT4A1,GOT1,DNM1,SDHA,SUCLA2,YWHAH,EML2,FKBP1B,NKIRAS1,PRKCG,DLG3,ENOPH1,SNAP91,GABRA5,PRMT8,VDAC1,PDHB,KCNK1,DCAF6,TSPAN2,RNF14,ATP6V1H,ATL1,NDFIP1,VPS29,LPCAT4,PRRT2,PDHX,NEFM,SNX10,ATP6V0B,TPRG1L,PCMT1,SST,MDH2,VDAC2,HMOX2,ATP6V0D1,ATP5MC3,GNG3,PIN1,TTC9B,ATP5MC1,IGSF21,CALM3,RABAC1,STX1A,SPRYD3,HAGH,…
TF	Factor: E2F-2; motif: GCGCGCGCGYW	TF:M11531	1.53895e-07	6.81278	13379	206	179	19917	HS3ST1,GNAI1,EPS8,CAMKV,TCEA2,NECAB2,KLF16,GUCY1B1,AGTPBP1,GNG7,MPC1,TPM1,FBXO9,RTN3,CYP46A1,SULT4A1,GOT1,DNM1,SDHA,SUCLA2,YWHAH,EML2,FKBP1B,NKIRAS1,PRKCG,DLG3,ENOPH1,SNAP91,GABRA5,PRMT8,VDAC1,PDHB,KCNK1,DCAF6,TSPAN2,RNF14,ATP6V1H,ATL1,NDFIP1,VPS29,LPCAT4,PRRT2,PDHX,NEFM,SNX10,ATP6V0B,TPRG1L,PCMT1,SST,MDH2,VDAC2,HMOX2,ATP6V0D1,PIN1,TTC9B,ATP5MC1,IGSF21,CALM3,RABAC1,STX1A,SPRYD3,HAGH,ACO2,YWHAB,TC…
TF	Factor: ZF5; motif: NRNGNGCGCGCWN	TF:M00333	3.29469e-07	6.48219	15217	206	192	19917	HS3ST1,GNAI1,EPS8,CAMKV,TCEA2,NECAB2,KLF16,GUCY1B1,AGTPBP1,GNG7,MPC1,TPM1,FBXO9,RTN3,CYP46A1,SULT4A1,GOT1,DNM1,SDHA,SUCLA2,YWHAH,EML2,FKBP1B,SCOC,VPS41,NKIRAS1,PRKCG,DLG3,ENOPH1,RPH3A,SNAP91,GABRA5,PRMT8,VDAC1,TCEAL5,PDHB,KCNK1,DCAF6,TSPAN2,RNF14,ATP6V1H,ATL1,NDFIP1,VPS29,LPCAT4,PRRT2,PDHX,NEFM,SNX10,ATP5F1B,ATP6V0B,TPRG1L,PCMT1,SST,MDH2,VDAC2,HMOX2,ATP6V0D1,ATP5MC3,PIN1,TTC9B,IGSF21,CALM3,RABAC1…
TF	Factor: ZF5; motif: GGSGCGCGS; match class: 1	TF:M10438_1	6.71203e-07	6.17315	15001	206	190	19917	HS3ST1,GNAI1,EPS8,CAMKV,TCEA2,NECAB2,KLF16,GUCY1B1,AGTPBP1,GNG7,MPC1,TPM1,FBXO9,RTN3,CYP46A1,SULT4A1,GOT1,DNM1,SDHA,SUCLA2,YWHAH,EML2,FKBP1B,NKIRAS1,PRKCG,DLG3,ENOPH1,SNAP91,GABRA5,PRMT8,VDAC1,TCEAL5,PDHB,KCNK1,DCAF6,TSPAN2,RNF14,ATP6V1H,ATL1,NDFIP1,VPS29,LPCAT4,PRRT2,PDHX,NEFM,SNX10,ATP5F1B,ATP6V0B,TPRG1L,PCMT1,SST,MDH2,VDAC2,HMOX2,ATP6V0D1,GNG3,PIN1,TTC9B,ATP5MC1,IGSF21,CALM3,RABAC1,STX1A,SPRYD…
TF	Factor: MAZ; motif: GGGMGGGGSSGGGGGGGGGGGG; match class: 1	TF:M09636_1	8.20177e-07	6.08609	14202	206	184	19917	HS3ST1,GNAI1,EPS8,CAMKV,TCEA2,NECAB2,KLF16,GUCY1B1,AGTPBP1,GNG7,MPC1,TPM1,FBXO9,RTN3,CYP46A1,SULT4A1,GOT1,DNM1,SDHA,SUCLA2,YWHAH,EML2,FKBP1B,VPS41,NKIRAS1,PRKCG,DLG3,ENOPH1,RPH3A,SNAP91,GABRA5,PRMT8,VDAC1,TCEAL5,KCNK1,DCAF6,TSPAN2,RNF14,ATP6V1H,ATL1,NDFIP1,VPS29,LPCAT4,PRRT2,PDHX,NEFM,SNX10,ATP6V0B,TPRG1L,PCMT1,SST,MDH2,VDAC2,HMOX2,ATP6V0D1,ATP5MC3,GNG3,PIN1,TTC9B,ATP5MC1,IGSF21,CALM3,RABAC1,STX1…
TF	Factor: ZF5; motif: GSGCGCGR; match class: 1	TF:M00716_1	1.0629e-06	5.97351	14230	206	184	19917	HS3ST1,GNAI1,CAMKV,TCEA2,NECAB2,KLF16,GUCY1B1,AGTPBP1,GNG7,MPC1,TPM1,FBXO9,RTN3,CYP46A1,SULT4A1,GOT1,DNM1,SDHA,SUCLA2,YWHAH,EML2,FKBP1B,NKIRAS1,PRKCG,DLG3,ENOPH1,SNAP91,GABRA5,PRMT8,VDAC1,PDHB,KCNK1,DCAF6,TSPAN2,RNF14,ATP6V1H,ATL1,NDFIP1,VPS29,LPCAT4,PRRT2,PDHX,NEFM,ATP5F1B,ATP6V0B,TPRG1L,PCMT1,SST,MDH2,VDAC2,HMOX2,ATP6V0D1,ATP5MC3,GNG3,PIN1,TTC9B,ATP5MC1,IGSF21,CALM3,RABAC1,STX1A,SPRYD3,HAGH,ACO…
TF	Factor: TIEG1; motif: NCCCNSNCCCCGCCCCC; match class: 1	TF:M12351_1	1.52677e-06	5.81623	8242	206	129	19917	HS3ST1,GNAI1,CAMKV,NECAB2,KLF16,GUCY1B1,AGTPBP1,GNG7,FBXO9,RTN3,CYP46A1,SULT4A1,DNM1,YWHAH,FKBP1B,NKIRAS1,PRKCG,ENOPH1,SNAP91,PRMT8,TCEAL5,KCNK1,DCAF6,TSPAN2,ATL1,LPCAT4,PRRT2,PDHX,NEFM,SNX10,TPRG1L,PCMT1,MDH2,VDAC2,HMOX2,ATP6V0D1,GNG3,PIN1,TTC9B,IGSF21,CALM3,RABAC1,STX1A,SPRYD3,ACO2,YWHAB,TCF25,GOT2,ATP5F1A,TUBB4A,EEF1A2,KLC2,FBXO44,ATP5F1C,GNG4,STXBP1,AP2A1,UBL4A,AK5,CRYM,COX5A,TIGAR,CPTP,APBB1…
TF	Factor: ETF; motif: GVGGMGG; match class: 1	TF:M00695_1	2.03047e-06	5.6924	7067	206	116	19917	HS3ST1,TCEA2,NECAB2,KLF16,AGTPBP1,TPM1,FBXO9,RTN3,CYP46A1,SULT4A1,DNM1,SDHA,YWHAH,EML2,FKBP1B,NKIRAS1,PRKCG,DLG3,ENOPH1,SNAP91,GABRA5,PRMT8,VDAC1,KCNK1,TSPAN2,ATP6V1H,ATL1,NDFIP1,LPCAT4,PRRT2,ATP6V0B,TPRG1L,PCMT1,VDAC2,ATP5MC3,PIN1,TTC9B,IGSF21,CALM3,STX1A,SPRYD3,HAGH,YWHAB,TCF25,GOT2,TUBB4A,EEF1A2,FBXO44,BTBD1,GNG4,REEP5,STXBP1,PPP5C,BCKDHB,UBL4A,AK5,COX5A,SLC6A15,NAA20,CPTP,CGREF1,PTGES2,ARF5,O…
TF	Factor: E2F-3:HES-7; motif: NNNSGCGCSNNNNNCRCGYGNN; match class: 1	TF:M08526_1	2.27952e-06	5.64216	15130	206	190	19917	HS3ST1,GNAI1,EPS8,CAMKV,TCEA2,NECAB2,KLF16,GUCY1B1,AGTPBP1,GNG7,MPC1,TPM1,FBXO9,RTN3,CYP46A1,SULT4A1,GOT1,DNM1,SDHA,SUCLA2,YWHAH,EML2,FKBP1B,NKIRAS1,PRKCG,DLG3,ENOPH1,SNAP91,GABRA5,PRMT8,VDAC1,PDHB,KCNK1,DCAF6,TSPAN2,RNF14,ATP6V1H,ATL1,NDFIP1,VPS29,LPCAT4,PRRT2,PDHX,NEFM,SNX10,ATP5F1B,ATP6V0B,TPRG1L,PCMT1,SST,MDH2,VDAC2,HMOX2,ATP6V0D1,ATP5MC3,PIN1,TTC9B,ATP5MC1,IGSF21,CALM3,RABAC1,STX1A,SPRYD3,HA…
TF	Factor: E2F-2; motif: GCGCGCGCNCS	TF:M11529	4.11454e-06	5.38568	16407	206	198	19917	HS3ST1,GNAI1,EPS8,CAMKV,TCEA2,NECAB2,KLF16,GUCY1B1,AGTPBP1,GNG7,MPC1,TPM1,FBXO9,RTN3,CYP46A1,SULT4A1,GOT1,DNM1,SDHA,SUCLA2,YWHAH,EML2,FKBP1B,SCOC,NKIRAS1,PRKCG,DLG3,ENOPH1,RPH3A,SNAP91,GABRA5,PRMT8,VDAC1,TCEAL5,PDHB,KCNK1,DCAF6,TSPAN2,RNF14,ATP6V1H,ATL1,NDFIP1,VPS29,LPCAT4,PRRT2,PDHX,NEFM,SNX10,ATP5F1B,ATP6V0B,TPRG1L,PCMT1,SST,MDH2,VDAC2,HMOX2,ATP6V0D1,ATP5MC3,GNG3,PIN1,TTC9B,ATP5MC1,IGSF21,CALM3…
TF	Factor: E2F; motif: GGCGSG	TF:M00803	5.94586e-06	5.22579	13289	206	175	19917	HS3ST1,GNAI1,EPS8,TCEA2,NECAB2,KLF16,GUCY1B1,AGTPBP1,GNG7,MPC1,TPM1,FBXO9,RTN3,CYP46A1,SULT4A1,GOT1,DNM1,SDHA,SUCLA2,YWHAH,EML2,FKBP1B,NKIRAS1,PRKCG,ENOPH1,SNAP91,GABRA5,PRMT8,VDAC1,PDHB,KCNK1,DCAF6,TSPAN2,RNF14,ATP6V1H,ATL1,NDFIP1,VPS29,LPCAT4,PRRT2,PDHX,NEFM,SNX10,ATP5F1B,TPRG1L,PCMT1,SST,MDH2,VDAC2,HMOX2,ATP6V0D1,ATP5MC3,PIN1,TTC9B,ATP5MC1,IGSF21,CALM3,RABAC1,STX1A,SPRYD3,HAGH,ACO2,YWHAB,TCF25…
TF	Factor: E2F; motif: GGCGSG; match class: 1	TF:M00803_1	6.60677e-06	5.18001	10294	206	148	19917	HS3ST1,GNAI1,TCEA2,NECAB2,KLF16,GUCY1B1,AGTPBP1,GNG7,MPC1,TPM1,FBXO9,RTN3,CYP46A1,SULT4A1,DNM1,SDHA,SUCLA2,YWHAH,EML2,FKBP1B,NKIRAS1,PRKCG,ENOPH1,SNAP91,GABRA5,VDAC1,PDHB,KCNK1,DCAF6,TSPAN2,RNF14,ATL1,NDFIP1,VPS29,LPCAT4,PRRT2,PDHX,NEFM,TPRG1L,PCMT1,VDAC2,HMOX2,PIN1,TTC9B,ATP5MC1,IGSF21,CALM3,RABAC1,STX1A,SPRYD3,HAGH,ACO2,YWHAB,TCF25,ZWINT,EEF1A2,KLC2,FBXO44,ATP5F1C,BTBD1,GNG4,REEP5,STXBP1,PPP5C,…
TF	Factor: E2F-1; motif: WWTGGCGCCAAA	TF:M04515	7.95811e-06	5.09919	13444	206	176	19917	HS3ST1,GNAI1,CAMKV,TCEA2,NECAB2,KLF16,GUCY1B1,AGTPBP1,GNG7,MPC1,TPM1,FBXO9,RTN3,CYP46A1,SULT4A1,GOT1,DNM1,SDHA,SUCLA2,YWHAH,VPS41,NKIRAS1,PRKCG,DLG3,ENOPH1,RPH3A,SNAP91,GABRA5,PRMT8,VDAC1,TCEAL5,PDHB,KCNK1,DCAF6,TSPAN2,RNF14,ATP6V1H,ATL1,NDFIP1,VPS29,LPCAT4,PRRT2,PDHX,NEFM,ATP5F1B,ATP6V0B,TPRG1L,PCMT1,SST,MDH2,VDAC2,HMOX2,ATP6V0D1,ATP5MC3,PIN1,TTC9B,IGSF21,CALM3,RABAC1,STX1A,SPRYD3,HAGH,ACO2,YWHA…
TF	Factor: TCF-1; motif: ACATCGRGRCGCTGW	TF:M11603	1.21706e-05	4.91469	16517	206	198	19917	HS3ST1,GNAI1,EPS8,CAMKV,TCEA2,NECAB2,KLF16,GUCY1B1,AGTPBP1,GNG7,MPC1,TPM1,FBXO9,RTN3,CYP46A1,SULT4A1,GOT1,DNM1,SDHA,SUCLA2,YWHAH,EML2,FKBP1B,SCOC,VPS41,NKIRAS1,PRKCG,DLG3,ENOPH1,RPH3A,SNAP91,GABRA5,PRMT8,VDAC1,TCEAL5,PDHB,KCNK1,DCAF6,TSPAN2,RNF14,ATP6V1H,ATL1,NDFIP1,VPS29,LPCAT4,PRRT2,PDHX,NEFM,SNX10,ATP5F1B,ATP6V0B,TPRG1L,PCMT1,SST,MDH2,VDAC2,HMOX2,ATP6V0D1,ATP5MC3,GNG3,PIN1,TTC9B,ATP5MC1,IGSF21…
TF	Factor: E2F-2; motif: NWTTTGGCGCCAWWNN; match class: 1	TF:M11530_1	2.16441e-05	4.66466	13561	206	176	19917	HS3ST1,GNAI1,EPS8,CAMKV,TCEA2,NECAB2,KLF16,GUCY1B1,AGTPBP1,GNG7,MPC1,TPM1,FBXO9,RTN3,CYP46A1,SULT4A1,GOT1,DNM1,SDHA,SUCLA2,YWHAH,EML2,FKBP1B,VPS41,NKIRAS1,PRKCG,DLG3,ENOPH1,SNAP91,GABRA5,VDAC1,TCEAL5,PDHB,KCNK1,DCAF6,TSPAN2,RNF14,ATP6V1H,ATL1,NDFIP1,VPS29,LPCAT4,PRRT2,PDHX,NEFM,ATP5F1B,ATP6V0B,TPRG1L,PCMT1,SST,MDH2,VDAC2,HMOX2,ATP6V0D1,ATP5MC3,PIN1,TTC9B,ATP5MC1,IGSF21,CALM3,RABAC1,STX1A,SPRYD3,H…
TF	Factor: E2F-1; motif: NGGGCGGGARV	TF:M07206	2.32442e-05	4.63369	14705	206	185	19917	HS3ST1,GNAI1,EPS8,CAMKV,TCEA2,NECAB2,KLF16,GUCY1B1,AGTPBP1,GNG7,MPC1,TPM1,FBXO9,RTN3,CYP46A1,SULT4A1,GOT1,DNM1,SDHA,SUCLA2,YWHAH,EML2,FKBP1B,NKIRAS1,PRKCG,DLG3,ENOPH1,RPH3A,SNAP91,GABRA5,PRMT8,VDAC1,TCEAL5,PDHB,FILIP1,KCNK1,DCAF6,TSPAN2,RNF14,ATL1,NDFIP1,VPS29,LPCAT4,PRRT2,PDHX,NEFM,SNX10,ATP5F1B,ATP6V0B,TPRG1L,PCMT1,SST,MDH2,VDAC2,HMOX2,ATP6V0D1,ATP5MC3,PIN1,TTC9B,ATP5MC1,IGSF21,CALM3,RABAC1,STX…
TF	Factor: BTEB3; motif: CCNNSCCNSCCCCKCCCCC; match class: 1	TF:M09826_1	3.44348e-05	4.463	7557	206	118	19917	GNAI1,CAMKV,TCEA2,NECAB2,KLF16,AGTPBP1,GNG7,TPM1,FBXO9,CYP46A1,SULT4A1,DNM1,SDHA,SUCLA2,YWHAH,FKBP1B,NKIRAS1,ENOPH1,SNAP91,PRMT8,TCEAL5,KCNK1,DCAF6,TSPAN2,ATL1,LPCAT4,PRRT2,PDHX,NEFM,TPRG1L,PCMT1,MDH2,VDAC2,ATP6V0D1,GNG3,PIN1,TTC9B,IGSF21,CALM3,RABAC1,STX1A,YWHAB,TCF25,GOT2,TUBB4A,EEF1A2,KLC2,FBXO44,ATP5F1C,GNG4,REEP5,STXBP1,AP2A1,UBL4A,CRYM,SLC6A15,TIGAR,CPTP,APBB1,AP2M1,CGREF1,PTGES2,UBL7,OLA1,…
TF	Factor: Sp1; motif: NGGGGGCGGGGYN	TF:M00196	4.01419e-05	4.3964	10303	206	146	19917	HS3ST1,GNAI1,CAMKV,TCEA2,NECAB2,KLF16,GUCY1B1,AGTPBP1,GNG7,MPC1,FBXO9,RTN3,CYP46A1,SULT4A1,GOT1,DNM1,SDHA,SUCLA2,YWHAH,FKBP1B,VPS41,NKIRAS1,PRKCG,DLG3,ENOPH1,SNAP91,PRMT8,VDAC1,TCEAL5,PDHB,KCNK1,DCAF6,TSPAN2,LPCAT4,PRRT2,PDHX,NEFM,TPRG1L,PCMT1,VDAC2,HMOX2,ATP6V0D1,ATP5MC3,GNG3,PIN1,TTC9B,IGSF21,CALM3,RABAC1,STX1A,SPRYD3,ACO2,YWHAB,TCF25,ATP5F1A,TUBB4A,EEF1A2,KLC2,FBXO44,ATP5F1C,BTBD1,GNG4,REEP5,S…
TF	Factor: E2F-1; motif: WWTGGCGCCAAA; match class: 1	TF:M04515_1	5.14833e-05	4.28833	12267	206	164	19917	HS3ST1,GNAI1,CAMKV,TCEA2,NECAB2,KLF16,GUCY1B1,AGTPBP1,GNG7,MPC1,TPM1,FBXO9,RTN3,CYP46A1,SULT4A1,GOT1,DNM1,SDHA,SUCLA2,YWHAH,VPS41,NKIRAS1,PRKCG,DLG3,ENOPH1,SNAP91,GABRA5,PRMT8,VDAC1,TCEAL5,PDHB,KCNK1,DCAF6,TSPAN2,RNF14,ATP6V1H,ATL1,NDFIP1,LPCAT4,PRRT2,PDHX,NEFM,ATP5F1B,ATP6V0B,TPRG1L,PCMT1,SST,MDH2,VDAC2,HMOX2,ATP6V0D1,ATP5MC3,PIN1,TTC9B,IGSF21,CALM3,RABAC1,STX1A,SPRYD3,HAGH,ACO2,TCF25,GOT2,ZWINT…
TF	Factor: Churchill; motif: CGGGNN	TF:M00986	6.22096e-05	4.20614	14305	206	181	19917	HS3ST1,GNAI1,EPS8,CAMKV,TCEA2,NECAB2,KLF16,GUCY1B1,AGTPBP1,GNG7,MPC1,TPM1,FBXO9,RTN3,CYP46A1,SULT4A1,GOT1,DNM1,SDHA,SUCLA2,YWHAH,EML2,FKBP1B,VPS41,NKIRAS1,PRKCG,DLG3,ENOPH1,SNAP91,GABRA5,PRMT8,VDAC1,KCNK1,DCAF6,TSPAN2,ATP6V1H,ATL1,NDFIP1,LPCAT4,PRRT2,PDHX,NEFM,ATP6V0B,TPRG1L,PCMT1,MDH2,VDAC2,HMOX2,ATP6V0D1,ATP5MC3,GNG3,PIN1,TTC9B,ATP5MC1,IGSF21,CALM3,RABAC1,STX1A,SPRYD3,HAGH,ACO2,YWHAB,TCF25,GOT2…
TF	Factor: E2F-1:Elk-1; motif: SGCGCSNNAMCGGAAGT	TF:M08205	6.24884e-05	4.2042	14560	206	183	19917	HS3ST1,GNAI1,CAMKV,TCEA2,NECAB2,KLF16,GUCY1B1,AGTPBP1,GNG7,MPC1,TPM1,FBXO9,RTN3,CYP46A1,SULT4A1,GOT1,DNM1,SDHA,YWHAH,EML2,FKBP1B,VPS41,NKIRAS1,DLG3,ENOPH1,RPH3A,SNAP91,GABRA5,PRMT8,VDAC1,TCEAL5,PDHB,KCNK1,DCAF6,TSPAN2,RNF14,ATL1,NDFIP1,LPCAT4,PRRT2,PDHX,NEFM,SNX10,ATP5F1B,ATP6V0B,TPRG1L,PCMT1,SST,MDH2,VDAC2,HMOX2,ATP6V0D1,ATP5MC3,GNG3,PIN1,TTC9B,ATP5MC1,IGSF21,CALM3,RABAC1,STX1A,SPRYD3,HAGH,ACO2,…
TF	Factor: BTEB1; motif: GGGGGCGGGGCNGSGGGNGS; match class: 1	TF:M09723_1	9.03252e-05	4.04419	6142	206	101	19917	GNAI1,CAMKV,NECAB2,KLF16,AGTPBP1,GNG7,FBXO9,CYP46A1,SULT4A1,DNM1,SDHA,YWHAH,FKBP1B,NKIRAS1,ENOPH1,PRMT8,VDAC1,TCEAL5,KCNK1,TSPAN2,LPCAT4,PDHX,NEFM,TPRG1L,PCMT1,MDH2,VDAC2,HMOX2,ATP6V0D1,GNG3,PIN1,TTC9B,IGSF21,CALM3,RABAC1,STX1A,SPRYD3,ACO2,YWHAB,TCF25,EEF1A2,KLC2,FBXO44,ATP5F1C,GNG4,REEP5,STXBP1,UBL4A,TIGAR,CPTP,APBB1,AP2M1,CGREF1,PTGES2,UBL7,KLC1,YWHAZ,ROGDI,CALY,LSM11,ARF3,RGS7,PRXL2B,TSPAN17,S…
TF	Factor: WT1; motif: GNGGGGGCGGGG	TF:M03893	9.82263e-05	4.00777	8336	206	125	19917	CAMKV,TCEA2,NECAB2,KLF16,GUCY1B1,AGTPBP1,GNG7,MPC1,FBXO9,RTN3,CYP46A1,SULT4A1,GOT1,DNM1,SDHA,SUCLA2,YWHAH,NKIRAS1,PRKCG,SNAP91,PRMT8,VDAC1,KCNK1,DCAF6,TSPAN2,ATP6V1H,LPCAT4,PRRT2,PDHX,TPRG1L,MDH2,VDAC2,HMOX2,ATP6V0D1,ATP5MC3,GNG3,PIN1,TTC9B,IGSF21,RABAC1,STX1A,SPRYD3,ACO2,TCF25,GOT2,ATP5F1A,TUBB4A,EEF1A2,KLC2,FBXO44,GNG4,REEP5,STXBP1,AP2A1,CHP1,BCKDHB,UBL4A,AK5,CRYM,COX5A,CPTP,FEZ1,AP2M1,PARK7,PT…
TF	Factor: AP-2alpha; motif: NGCCYSNNGSN	TF:M01857	0.000112506	3.94882	9223	206	134	19917	HS3ST1,CAMKV,TCEA2,NECAB2,KLF16,GUCY1B1,AGTPBP1,GNG7,MPC1,TPM1,FBXO9,CYP46A1,SULT4A1,GOT1,DNM1,SDHA,YWHAH,FKBP1B,PRKCG,DLG3,ENOPH1,SNAP91,GABRA5,PRMT8,VDAC1,KCNK1,DCAF6,TSPAN2,ATL1,NDFIP1,PRRT2,PDHX,NEFM,ATP5F1B,ATP6V0B,TPRG1L,MDH2,VDAC2,HMOX2,PIN1,TTC9B,IGSF21,RABAC1,STX1A,HAGH,YWHAB,TCF25,GOT2,TUBB4A,EEF1A2,KLC2,FBXO44,ATP5F1C,BTBD1,GNG4,REEP5,STXBP1,AP2A1,CHP1,PPP5C,BCKDHB,UBL4A,AK5,COX5A,SLC6…
TF	Factor: GKLF; motif: NNNRGGNGNGGSN; match class: 1	TF:M07289_1	0.000118439	3.9265	10645	206	148	19917	GNAI1,EPS8,CAMKV,TCEA2,NECAB2,KLF16,GUCY1B1,AGTPBP1,GNG7,MPC1,TPM1,FBXO9,CYP46A1,SULT4A1,GOT1,DNM1,SDHA,SUCLA2,YWHAH,EML2,FKBP1B,NKIRAS1,PRKCG,DLG3,ENOPH1,RPH3A,SNAP91,GABRA5,PRMT8,VDAC1,TCEAL5,KCNK1,DCAF6,TSPAN2,NDFIP1,LPCAT4,PRRT2,PDHX,NEFM,SNX10,ATP6V0B,TPRG1L,PCMT1,MDH2,VDAC2,ATP6V0D1,GNG3,PIN1,TTC9B,ATP5MC1,IGSF21,CALM3,STX1A,SPRYD3,ACO2,YWHAB,TCF25,GOT2,ATP5F1A,TUBB4A,EEF1A2,KLC2,FBXO44,DPC…
TF	Factor: Sp2; motif: WGGGCGG	TF:M05332	0.000123613	3.90794	8651	206	128	19917	EPS8,NECAB2,KLF16,GUCY1B1,AGTPBP1,MPC1,TPM1,FBXO9,RTN3,CYP46A1,SULT4A1,GOT1,SDHA,YWHAH,EML2,FKBP1B,SCOC,VPS41,NKIRAS1,PRKCG,DLG3,ENOPH1,SNAP91,GABRA5,VDAC1,TCEAL5,PDHB,DCAF6,TSPAN2,RNF14,ATP6V1H,ATL1,NDFIP1,VPS29,PRRT2,TPRG1L,PCMT1,MDH2,HMOX2,ATP6V0D1,ATP5MC3,PIN1,TTC9B,IGSF21,CALM3,RABAC1,ACO2,YWHAB,TCF25,FBXO44,ATP5F1C,NDUFB5,BTBD1,GNG4,REEP5,STXBP1,CHP1,RRAGA,BCKDHB,UBL4A,COX5A,SLC6A15,NAA20,C…
TF	Factor: CPBP; motif: NGGGCGG	TF:M05444	0.000123613	3.90794	8651	206	128	19917	EPS8,NECAB2,KLF16,GUCY1B1,AGTPBP1,MPC1,TPM1,FBXO9,RTN3,CYP46A1,SULT4A1,GOT1,SDHA,YWHAH,EML2,FKBP1B,SCOC,VPS41,NKIRAS1,PRKCG,DLG3,ENOPH1,SNAP91,GABRA5,VDAC1,TCEAL5,PDHB,DCAF6,TSPAN2,RNF14,ATP6V1H,ATL1,NDFIP1,VPS29,PRRT2,TPRG1L,PCMT1,MDH2,HMOX2,ATP6V0D1,ATP5MC3,PIN1,TTC9B,IGSF21,CALM3,RABAC1,ACO2,YWHAB,TCF25,FBXO44,ATP5F1C,NDUFB5,BTBD1,GNG4,REEP5,STXBP1,CHP1,RRAGA,BCKDHB,UBL4A,COX5A,SLC6A15,NAA20,C…
TF	Factor: Sp6; motif: WGGGCGG	TF:M05361	0.000123613	3.90794	8651	206	128	19917	EPS8,NECAB2,KLF16,GUCY1B1,AGTPBP1,MPC1,TPM1,FBXO9,RTN3,CYP46A1,SULT4A1,GOT1,SDHA,YWHAH,EML2,FKBP1B,SCOC,VPS41,NKIRAS1,PRKCG,DLG3,ENOPH1,SNAP91,GABRA5,VDAC1,TCEAL5,PDHB,DCAF6,TSPAN2,RNF14,ATP6V1H,ATL1,NDFIP1,VPS29,PRRT2,TPRG1L,PCMT1,MDH2,HMOX2,ATP6V0D1,ATP5MC3,PIN1,TTC9B,IGSF21,CALM3,RABAC1,ACO2,YWHAB,TCF25,FBXO44,ATP5F1C,NDUFB5,BTBD1,GNG4,REEP5,STXBP1,CHP1,RRAGA,BCKDHB,UBL4A,COX5A,SLC6A15,NAA20,C…
TF	Factor: E2F-4; motif: SNGGGCGGGAANN; match class: 1	TF:M09894_1	0.000152778	3.81594	14041	206	178	19917	HS3ST1,GNAI1,EPS8,CAMKV,TCEA2,NECAB2,KLF16,GUCY1B1,AGTPBP1,GNG7,MPC1,TPM1,FBXO9,RTN3,CYP46A1,SULT4A1,GOT1,DNM1,SDHA,SUCLA2,YWHAH,EML2,FKBP1B,NKIRAS1,PRKCG,DLG3,ENOPH1,SNAP91,GABRA5,PRMT8,VDAC1,TCEAL5,PDHB,FILIP1,KCNK1,DCAF6,TSPAN2,RNF14,ATP6V1H,ATL1,NDFIP1,VPS29,LPCAT4,PRRT2,PDHX,NEFM,ATP6V0B,TPRG1L,PCMT1,MDH2,VDAC2,HMOX2,ATP6V0D1,ATP5MC3,GNG3,PIN1,TTC9B,ATP5MC1,IGSF21,CALM3,RABAC1,STX1A,SPRYD3,H…
TF	Factor: E2F-4; motif: SNGGGCGGGAANN	TF:M09894	0.000200853	3.69712	16345	206	195	19917	HS3ST1,GNAI1,EPS8,CAMKV,TCEA2,NECAB2,KLF16,GUCY1B1,AGTPBP1,GNG7,MPC1,TPM1,FBXO9,RTN3,CYP46A1,SULT4A1,GOT1,DNM1,SDHA,SUCLA2,YWHAH,EML2,FKBP1B,VPS41,NKIRAS1,PRKCG,DLG3,ENOPH1,RPH3A,SNAP91,GABRA5,PRMT8,VDAC1,TCEAL5,PDHB,FILIP1,KCNK1,DCAF6,TSPAN2,RNF14,ATP6V1H,ATL1,NDFIP1,VPS29,LPCAT4,PRRT2,PDHX,NEFM,SNX10,ATP6V0B,TPRG1L,PCMT1,MDH2,VDAC2,HMOX2,ATP6V0D1,ATP5MC3,GNG3,PIN1,TTC9B,ATP5MC1,IGSF21,CALM3,RAB…
TF	Factor: BTEB3; motif: CCNNSCCNSCCCCKCCCCC	TF:M09826	0.000201575	3.69556	11560	206	156	19917	HS3ST1,GNAI1,CAMKV,TCEA2,NECAB2,KLF16,GUCY1B1,AGTPBP1,GNG7,MPC1,TPM1,FBXO9,RTN3,CYP46A1,SULT4A1,DNM1,SDHA,SUCLA2,YWHAH,EML2,FKBP1B,NKIRAS1,PRKCG,ENOPH1,SNAP91,PRMT8,VDAC1,TCEAL5,KCNK1,DCAF6,TSPAN2,ATL1,NDFIP1,LPCAT4,PRRT2,PDHX,NEFM,SNX10,TPRG1L,PCMT1,MDH2,VDAC2,ATP6V0D1,ATP5MC3,GNG3,PIN1,TTC9B,IGSF21,CALM3,RABAC1,STX1A,SPRYD3,HAGH,ACO2,YWHAB,TCF25,GOT2,ATP5F1A,TUBB4A,EEF1A2,KLC2,FBXO44,ATP5F1C,BT…
TF	Factor: Sp1; motif: NGGGGCGGGGN	TF:M07395	0.000214328	3.66892	10721	206	148	19917	GNAI1,EPS8,CAMKV,TCEA2,NECAB2,KLF16,GUCY1B1,AGTPBP1,GNG7,MPC1,FBXO9,RTN3,CYP46A1,SULT4A1,GOT1,DNM1,SDHA,SUCLA2,YWHAH,FKBP1B,NKIRAS1,PRKCG,DLG3,ENOPH1,SNAP91,PRMT8,VDAC1,TCEAL5,PDHB,KCNK1,DCAF6,TSPAN2,NDFIP1,LPCAT4,PRRT2,PDHX,NEFM,TPRG1L,PCMT1,VDAC2,HMOX2,ATP5MC3,GNG3,PIN1,TTC9B,ATP5MC1,IGSF21,CALM3,RABAC1,STX1A,SPRYD3,ACO2,YWHAB,TCF25,ATP5F1A,TUBB4A,EEF1A2,KLC2,FBXO44,ATP5F1C,BTBD1,GNG4,REEP5,STX…
TF	Factor: Sp1; motif: GGGGCGGGGT; match class: 1	TF:M00008_1	0.000223241	3.65123	4966	206	86	19917	HS3ST1,CAMKV,TCEA2,NECAB2,KLF16,AGTPBP1,GNG7,MPC1,RTN3,CYP46A1,SULT4A1,FKBP1B,NKIRAS1,PRKCG,ENOPH1,SNAP91,PRMT8,PDHB,TSPAN2,LPCAT4,PDHX,NEFM,TPRG1L,VDAC2,ATP6V0D1,IGSF21,CALM3,RABAC1,STX1A,SPRYD3,YWHAB,TCF25,EEF1A2,FBXO44,ATP5F1C,GNG4,STXBP1,CHP1,BCKDHB,CRYM,COX5A,APBB1,FEZ1,PTGES2,ARF5,OLA1,KLC1,ROGDI,LYSMD2,RGS7,PRXL2B,TSPAN17,VPS35,HMCES,PRKAR1B,WASF1,MGRN1,CBX4,DSTN,ZDHHC2,PDP1,RASGEF1B,GJC2,…
TF	Factor: BTEB1; motif: GGGGGCGGGGCNGSGGGNGS	TF:M09723	0.000233426	3.63185	10217	206	143	19917	GNAI1,CAMKV,TCEA2,NECAB2,KLF16,GUCY1B1,AGTPBP1,GNG7,MPC1,FBXO9,RTN3,CYP46A1,SULT4A1,DNM1,SDHA,SUCLA2,YWHAH,FKBP1B,NKIRAS1,PRKCG,ENOPH1,SNAP91,GABRA5,PRMT8,VDAC1,TCEAL5,KCNK1,DCAF6,TSPAN2,ATL1,NDFIP1,VPS29,LPCAT4,PRRT2,PDHX,NEFM,TPRG1L,PCMT1,MDH2,VDAC2,HMOX2,ATP6V0D1,GNG3,PIN1,TTC9B,IGSF21,CALM3,RABAC1,STX1A,SPRYD3,ACO2,YWHAB,TCF25,ATP5F1A,TUBB4A,EEF1A2,KLC2,FBXO44,ATP5F1C,BTBD1,GNG4,REEP5,STXBP1,…
TF	Factor: E2F-2; motif: NWTTTGGCGCCAWWNN	TF:M11530	0.000241133	3.61774	14722	206	183	19917	HS3ST1,GNAI1,EPS8,CAMKV,TCEA2,NECAB2,KLF16,GUCY1B1,AGTPBP1,GNG7,MPC1,TPM1,FBXO9,RTN3,CYP46A1,SULT4A1,GOT1,DNM1,SDHA,SUCLA2,YWHAH,EML2,FKBP1B,SCOC,VPS41,NKIRAS1,PRKCG,DLG3,ENOPH1,RPH3A,SNAP91,GABRA5,VDAC1,TCEAL5,PDHB,KCNK1,DCAF6,TSPAN2,RNF14,ATP6V1H,ATL1,NDFIP1,VPS29,LPCAT4,PRRT2,PDHX,NEFM,ATP5F1B,ATP6V0B,TPRG1L,PCMT1,SST,MDH2,VDAC2,HMOX2,ATP6V0D1,ATP5MC3,GNG3,PIN1,TTC9B,ATP5MC1,IGSF21,CALM3,RABAC…
TF	Factor: E2F-1; motif: NGGGCGGGARV; match class: 1	TF:M07206_1	0.000244345	3.612	10947	206	150	19917	HS3ST1,GNAI1,EPS8,CAMKV,TCEA2,NECAB2,KLF16,GUCY1B1,AGTPBP1,GNG7,MPC1,TPM1,RTN3,CYP46A1,SULT4A1,GOT1,DNM1,SDHA,SUCLA2,YWHAH,FKBP1B,DLG3,ENOPH1,RPH3A,GABRA5,PRMT8,VDAC1,TCEAL5,PDHB,KCNK1,TSPAN2,RNF14,ATL1,VPS29,LPCAT4,PRRT2,PDHX,ATP6V0B,TPRG1L,PCMT1,MDH2,VDAC2,HMOX2,ATP6V0D1,ATP5MC3,PIN1,TTC9B,ATP5MC1,IGSF21,CALM3,STX1A,HAGH,YWHAB,TCF25,GOT2,TUBB4A,EEF1A2,KLC2,FBXO44,ATP5F1C,NDUFB5,BTBD1,GNG4,REEP5…
TF	Factor: Churchill; motif: CGGGNN; match class: 1	TF:M00986_1	0.000246809	3.60764	10429	206	145	19917	GNAI1,CAMKV,TCEA2,NECAB2,KLF16,GUCY1B1,AGTPBP1,GNG7,MPC1,TPM1,FBXO9,RTN3,CYP46A1,SULT4A1,GOT1,DNM1,SDHA,YWHAH,FKBP1B,NKIRAS1,DLG3,ENOPH1,SNAP91,GABRA5,PRMT8,VDAC1,KCNK1,DCAF6,TSPAN2,ATL1,LPCAT4,PRRT2,PDHX,ATP6V0B,TPRG1L,PCMT1,MDH2,VDAC2,HMOX2,ATP6V0D1,GNG3,PIN1,TTC9B,ATP5MC1,IGSF21,CALM3,RABAC1,STX1A,SPRYD3,HAGH,ACO2,YWHAB,TCF25,GOT2,ATP5F1A,TUBB4A,EEF1A2,KLC2,FBXO44,DPCD,ATP5F1C,BTBD1,GNG4,REEP5…
TF	Factor: Sp1; motif: GGGGCGGGGC	TF:M00931	0.000282624	3.54879	10344	206	144	19917	HS3ST1,GNAI1,EPS8,CAMKV,TCEA2,NECAB2,KLF16,GUCY1B1,AGTPBP1,GNG7,MPC1,FBXO9,RTN3,CYP46A1,SULT4A1,DNM1,SDHA,SUCLA2,YWHAH,FKBP1B,VPS41,NKIRAS1,PRKCG,DLG3,ENOPH1,SNAP91,PRMT8,VDAC1,TCEAL5,PDHB,KCNK1,DCAF6,TSPAN2,LPCAT4,PRRT2,PDHX,NEFM,TPRG1L,PCMT1,VDAC2,HMOX2,ATP6V0D1,ATP5MC3,GNG3,PIN1,TTC9B,IGSF21,CALM3,RABAC1,STX1A,SPRYD3,ACO2,YWHAB,TCF25,ATP5F1A,TUBB4A,EEF1A2,KLC2,FBXO44,ATP5F1C,BTBD1,GNG4,REEP5,S…
TF	Factor: E2F-1:HES-7; motif: GGCRCGTGSYNNWNGGCGCSM; match class: 1	TF:M08525_1	0.000320091	3.49473	15410	206	188	19917	HS3ST1,GNAI1,EPS8,CAMKV,TCEA2,NECAB2,KLF16,GUCY1B1,AGTPBP1,GNG7,MPC1,NECAP1,TPM1,FBXO9,RTN3,CYP46A1,SULT4A1,GOT1,DNM1,SDHA,SUCLA2,YWHAH,EML2,FKBP1B,NKIRAS1,PRKCG,DLG3,ENOPH1,RPH3A,SNAP91,GABRA5,PRMT8,VDAC1,TCEAL5,PDHB,KCNK1,DCAF6,TSPAN2,RNF14,ATP6V1H,ATL1,NDFIP1,VPS29,LPCAT4,PRRT2,PDHX,NEFM,ATP5F1B,ATP6V0B,TPRG1L,PCMT1,SST,MDH2,VDAC2,HMOX2,ATP6V0D1,ATP5MC3,PIN1,TTC9B,ATP5MC1,IGSF21,CALM3,RABAC1,S…
TF	Factor: E2F-3:HES-7; motif: NNNSGCGCSNNNNNCRCGYGNN	TF:M08526	0.000329457	3.4822	17025	206	199	19917	HS3ST1,GNAI1,EPS8,CAMKV,TCEA2,NECAB2,KLF16,GUCY1B1,AGTPBP1,GNG7,MPC1,TPM1,FBXO9,RTN3,CYP46A1,SULT4A1,GOT1,DNM1,SDHA,SUCLA2,YWHAH,EML2,FKBP1B,NKIRAS1,PRKCG,DLG3,ENOPH1,RPH3A,SNAP91,GABRA5,PRMT8,VDAC1,TCEAL5,PDHB,FILIP1,KCNK1,DCAF6,TSPAN2,RNF14,ATP6V1H,ATL1,NDFIP1,VPS29,LPCAT4,PRRT2,PDHX,NEFM,SNX10,ATP5F1B,ATP6V0B,TPRG1L,PCMT1,SST,MDH2,VDAC2,HMOX2,ATP6V0D1,ATP5MC3,GNG3,PIN1,TTC9B,ATP5MC1,IGSF21,CAL…
TF	Factor: Sp1; motif: NNGGGGCGGGGNN	TF:M00932	0.000393577	3.40497	10490	206	145	19917	HS3ST1,GNAI1,EPS8,CAMKV,TCEA2,NECAB2,KLF16,GUCY1B1,AGTPBP1,GNG7,MPC1,FBXO9,RTN3,CYP46A1,SULT4A1,DNM1,SDHA,SUCLA2,YWHAH,FKBP1B,VPS41,NKIRAS1,PRKCG,DLG3,ENOPH1,SNAP91,PRMT8,VDAC1,TCEAL5,PDHB,KCNK1,DCAF6,TSPAN2,NDFIP1,LPCAT4,PRRT2,PDHX,NEFM,TPRG1L,PCMT1,VDAC2,HMOX2,ATP6V0D1,GNG3,PIN1,TTC9B,IGSF21,CALM3,RABAC1,STX1A,SPRYD3,ACO2,YWHAB,TCF25,ATP5F1A,TUBB4A,EEF1A2,KLC2,FBXO44,ATP5F1C,BTBD1,GNG4,REEP5,ST…
TF	Factor: GKLF; motif: NNCCMCRCCCN	TF:M12173	0.000412632	3.38444	10088	206	141	19917	HS3ST1,GNAI1,CAMKV,TCEA2,NECAB2,KLF16,GUCY1B1,AGTPBP1,GNG7,MPC1,NECAP1,FBXO9,RTN3,CYP46A1,SULT4A1,GOT1,DNM1,SDHA,SUCLA2,YWHAH,EML2,FKBP1B,VPS41,NKIRAS1,ENOPH1,SNAP91,PRMT8,VDAC1,TSPAN2,LPCAT4,PDHX,NEFM,ATP6V0B,TPRG1L,VDAC2,HMOX2,ATP6V0D1,ATP5MC3,GNG3,PIN1,IGSF21,CALM3,RABAC1,STX1A,SPRYD3,HAGH,ACO2,YWHAB,TCF25,GOT2,ATP5F1A,ZWINT,TUBB4A,EEF1A2,KLC2,FBXO44,BTBD1,GNG4,REEP5,STXBP1,PPP5C,UBL4A,CRYM,ND…
TF	Factor: BEN; motif: CAGCGRNV; match class: 1	TF:M01240_1	0.000422578	3.37409	13334	206	171	19917	HS3ST1,GNAI1,EPS8,CAMKV,TCEA2,NECAB2,KLF16,GUCY1B1,AGTPBP1,GNG7,MPC1,TPM1,FBXO9,RTN3,CYP46A1,SULT4A1,DNM1,SDHA,SUCLA2,YWHAH,FKBP1B,NKIRAS1,DLG3,ENOPH1,SNAP91,GABRA5,PRMT8,VDAC1,TCEAL5,PDHB,KCNK1,DCAF6,TSPAN2,RNF14,ATP6V1H,ATL1,NDFIP1,LPCAT4,PRRT2,PDHX,NEFM,SNX10,ATP5F1B,ATP6V0B,TPRG1L,PCMT1,SST,VDAC2,HMOX2,ATP6V0D1,TTC9B,ATP5MC1,IGSF21,CALM3,RABAC1,STX1A,SPRYD3,HAGH,ACO2,YWHAB,TCF25,GOT2,ATP5F1A,…
TF	Factor: KROX; motif: CCCGCCCCCRCCCC	TF:M00982	0.000455893	3.34114	7866	206	118	19917	EPS8,CAMKV,NECAB2,KLF16,GUCY1B1,AGTPBP1,GNG7,CYP46A1,GOT1,DNM1,YWHAH,EML2,FKBP1B,NKIRAS1,PRKCG,SNAP91,PRMT8,VDAC1,TCEAL5,PDHB,KCNK1,DCAF6,TSPAN2,ATP6V1H,LPCAT4,PRRT2,PDHX,NEFM,ATP6V0B,TPRG1L,VDAC2,ATP5MC3,GNG3,TTC9B,IGSF21,STX1A,SPRYD3,ACO2,TCF25,ATP5F1A,TUBB4A,EEF1A2,KLC2,FBXO44,BTBD1,GNG4,REEP5,STXBP1,AP2A1,CHP1,UBL4A,AK5,COX5A,CPTP,APBB1,FEZ1,AP2M1,CGREF1,PTGES2,ARF5,KLC1,PPP2R1A,YWHAZ,ROGDI,P…
TF	Factor: Egr-1; motif: GCGCATGCG; match class: 1	TF:M04869_1	0.000493586	3.30664	10315	206	143	19917	HS3ST1,GNAI1,EPS8,TCEA2,NECAB2,KLF16,GUCY1B1,AGTPBP1,GNG7,TPM1,FBXO9,RTN3,CYP46A1,SULT4A1,GOT1,DNM1,SDHA,SUCLA2,YWHAH,NKIRAS1,DLG3,ENOPH1,GABRA5,VDAC1,PDHB,KCNK1,DCAF6,TSPAN2,RNF14,ATL1,NDFIP1,LPCAT4,PDHX,NEFM,ATP5F1B,ATP6V0B,TPRG1L,PCMT1,MDH2,VDAC2,ATP6V0D1,ATP5MC3,PIN1,IGSF21,CALM3,STX1A,HAGH,ACO2,YWHAB,TCF25,ATP5F1A,ZWINT,EEF1A2,FBXO44,ATP5F1C,BTBD1,GNG4,STXBP1,AP2A1,PPP5C,RRAGA,BCKDHB,UBL4A,A…
TF	Factor: TCF-1; motif: ACATCGRGRCGCTGW; match class: 1	TF:M11601_1	0.000525418	3.27949	11153	206	151	19917	EPS8,CAMKV,TCEA2,NECAB2,KLF16,GUCY1B1,AGTPBP1,GNG7,MPC1,TPM1,FBXO9,RTN3,CYP46A1,SULT4A1,GOT1,DNM1,SDHA,SUCLA2,YWHAH,FKBP1B,NKIRAS1,DLG3,ENOPH1,RPH3A,GABRA5,PRMT8,VDAC1,TCEAL5,KCNK1,DCAF6,TSPAN2,RNF14,ATP6V1H,ATL1,NDFIP1,LPCAT4,PRRT2,PDHX,NEFM,ATP5F1B,ATP6V0B,TPRG1L,PCMT1,SST,VDAC2,ATP5MC3,TTC9B,ATP5MC1,IGSF21,CALM3,RABAC1,SPRYD3,HAGH,ACO2,YWHAB,TCF25,GOT2,ZWINT,TUBB4A,EEF1A2,KLC2,FBXO44,DPCD,ATP5…
TF	Factor: AP2; motif: GCCYGSGGSN	TF:M08867	0.000525799	3.27918	10120	206	141	19917	HS3ST1,CAMKV,TCEA2,NECAB2,KLF16,AGTPBP1,GNG7,MPC1,TPM1,RTN3,CYP46A1,SULT4A1,GOT1,DNM1,SDHA,YWHAH,EML2,FKBP1B,NKIRAS1,PRKCG,DLG3,ENOPH1,SNAP91,GABRA5,PRMT8,VDAC1,PDHB,KCNK1,DCAF6,TSPAN2,RNF14,ATL1,NDFIP1,PDHX,SNX10,TPRG1L,PCMT1,MDH2,HMOX2,PIN1,TTC9B,RABAC1,SPRYD3,HAGH,ACO2,YWHAB,TCF25,GOT2,TUBB4A,EEF1A2,KLC2,FBXO44,ATP5F1C,BTBD1,GNG4,STXBP1,PPP5C,RRAGA,UBL4A,COX5A,SLC6A15,NAA20,TIGAR,CPTP,APBB1,AP…
TF	Factor: KLF15; motif: RCCMCRCCCMCN; match class: 1	TF:M12160_1	0.00058543	3.23252	8085	206	120	19917	GNAI1,CAMKV,TCEA2,NECAB2,KLF16,GUCY1B1,AGTPBP1,GNG7,MPC1,FBXO9,RTN3,CYP46A1,SULT4A1,DNM1,SDHA,YWHAH,FKBP1B,PRKCG,ENOPH1,SNAP91,PRMT8,KCNK1,DCAF6,TSPAN2,LPCAT4,PDHX,NEFM,SNX10,ATP6V0B,TPRG1L,PCMT1,MDH2,ATP6V0D1,GNG3,PIN1,TTC9B,IGSF21,RABAC1,STX1A,ACO2,TCF25,ATP5F1A,TUBB4A,EEF1A2,KLC2,FBXO44,BTBD1,GNG4,STXBP1,AP2A1,PPP5C,BCKDHB,UBL4A,TIGAR,CPTP,APBB1,FEZ1,AP2M1,PARK7,CGREF1,PTGES2,OLA1,KLC1,PPP2R1A…
TF	Factor: E2F-7; motif: GRGGCGGGAANNN	TF:M09896	0.000589239	3.22971	10034	206	140	19917	HS3ST1,GNAI1,EPS8,TCEA2,KLF16,GUCY1B1,AGTPBP1,GNG7,MPC1,FBXO9,RTN3,SULT4A1,GOT1,DNM1,SDHA,SUCLA2,YWHAH,PRKCG,ENOPH1,SNAP91,GABRA5,PRMT8,TCEAL5,KCNK1,TSPAN2,ATL1,VPS29,LPCAT4,PRRT2,PDHX,NEFM,ATP6V0B,TPRG1L,VDAC2,HMOX2,ATP6V0D1,ATP5MC3,PIN1,TTC9B,ATP5MC1,IGSF21,CALM3,STX1A,ACO2,TCF25,GOT2,TUBB4A,EEF1A2,KLC2,FBXO44,ATP5F1C,GNG4,REEP5,STXBP1,AP2A1,BCKDHB,UBL4A,AK5,CRYM,COX5A,SLC6A15,NAA20,TIGAR,APBB1…
TF	Factor: ETF; motif: CCCCGCCCCYN; match class: 1	TF:M07039_1	0.000614617	3.2114	13735	206	174	19917	HS3ST1,GNAI1,CAMKV,TCEA2,NECAB2,KLF16,GUCY1B1,AGTPBP1,GNG7,TPM1,FBXO9,RTN3,CYP46A1,SULT4A1,GOT1,DNM1,SDHA,SUCLA2,YWHAH,EML2,FKBP1B,NKIRAS1,PRKCG,DLG3,ENOPH1,RPH3A,SNAP91,GABRA5,PRMT8,VDAC1,TCEAL5,PDHB,KCNK1,DCAF6,TSPAN2,ATP6V1H,ATL1,NDFIP1,VPS29,LPCAT4,PRRT2,PDHX,NEFM,SNX10,ATP6V0B,TPRG1L,PCMT1,MDH2,VDAC2,HMOX2,ATP6V0D1,GNG3,PIN1,TTC9B,ATP5MC1,IGSF21,CALM3,RABAC1,STX1A,SPRYD3,HAGH,ACO2,YWHAB,TCF2…
TF	Factor: E2F-3; motif: GGCGGGN	TF:M02089	0.000634621	3.19749	13271	206	170	19917	HS3ST1,GNAI1,EPS8,CAMKV,TCEA2,NECAB2,KLF16,GUCY1B1,AGTPBP1,GNG7,MPC1,TPM1,FBXO9,RTN3,CYP46A1,SULT4A1,GOT1,DNM1,SDHA,SUCLA2,YWHAH,FKBP1B,VPS41,NKIRAS1,PRKCG,DLG3,ENOPH1,SNAP91,GABRA5,PRMT8,VDAC1,TCEAL5,PDHB,KCNK1,DCAF6,TSPAN2,ATP6V1H,ATL1,NDFIP1,VPS29,LPCAT4,PRRT2,PDHX,NEFM,ATP6V0B,TPRG1L,PCMT1,MDH2,VDAC2,HMOX2,ATP6V0D1,ATP5MC3,GNG3,PIN1,TTC9B,ATP5MC1,IGSF21,CALM3,RABAC1,STX1A,SPRYD3,HAGH,ACO2,YWH…
TF	Factor: pax-6; motif: NYACGCNYSANYGMNCN; match class: 1	TF:M11882_1	0.000750129	3.12486	11519	206	154	19917	GNAI1,EPS8,NECAB2,KLF16,GUCY1B1,AGTPBP1,GNG7,MPC1,TPM1,FBXO9,SULT4A1,GOT1,SDHA,YWHAH,EML2,FKBP1B,NKIRAS1,DLG3,ENOPH1,RPH3A,SNAP91,GABRA5,PRMT8,VDAC1,PDHB,KCNK1,ATP6V1H,ATL1,VPS29,LPCAT4,PRRT2,PDHX,NEFM,SNX10,ATP5F1B,ATP6V0B,TPRG1L,PCMT1,SST,MDH2,VDAC2,ATP6V0D1,ATP5MC3,GNG3,PIN1,TTC9B,ATP5MC1,CALM3,STX1A,SPRYD3,HAGH,ACO2,YWHAB,TCF25,GOT2,ATP5F1A,TUBB4A,EEF1A2,KLC2,FBXO44,ATP5F1C,NDUFB5,BTBD1,GNG4,…
TF	Factor: KLF15; motif: RCCMCRCCCMCN	TF:M12160	0.000750421	3.12469	12836	206	166	19917	HS3ST1,GNAI1,EPS8,CAMKV,TCEA2,NECAB2,KLF16,GUCY1B1,AGTPBP1,GNG7,MPC1,FBXO9,RTN3,CYP46A1,SULT4A1,DNM1,SDHA,SUCLA2,YWHAH,EML2,FKBP1B,VPS41,NKIRAS1,PRKCG,DLG3,ENOPH1,RPH3A,SNAP91,GABRA5,PRMT8,VDAC1,TCEAL5,KCNK1,DCAF6,TSPAN2,ATP6V1H,ATL1,NDFIP1,VPS29,LPCAT4,PRRT2,PDHX,NEFM,SNX10,ATP6V0B,TPRG1L,PCMT1,MDH2,VDAC2,HMOX2,ATP6V0D1,GNG3,PIN1,TTC9B,IGSF21,RABAC1,STX1A,SPRYD3,ACO2,YWHAB,TCF25,GOT2,ATP5F1A,ZWI…
TF	Factor: KLF15; motif: NCCMCGCCCMCN; match class: 1	TF:M12158_1	0.000797588	3.09822	6041	206	97	19917	HS3ST1,CAMKV,TCEA2,NECAB2,KLF16,GUCY1B1,AGTPBP1,GNG7,MPC1,RTN3,CYP46A1,SULT4A1,DNM1,YWHAH,FKBP1B,NKIRAS1,SNAP91,PRMT8,PDHB,KCNK1,TSPAN2,LPCAT4,PDHX,TPRG1L,MDH2,ATP6V0D1,GNG3,PIN1,TTC9B,IGSF21,RABAC1,STX1A,ACO2,TCF25,TUBB4A,EEF1A2,FBXO44,BTBD1,GNG4,REEP5,STXBP1,PPP5C,UBL4A,APBB1,FEZ1,AP2M1,KLC1,PPP2R1A,YWHAZ,ROGDI,PGP,LYSMD2,NENF,CALY,SVOP,PLEKHB2,LSM11,RGS7,PRXL2B,TSPAN17,UBE2D3,TUSC3,VPS35,HMCES…
TF	Factor: ZF5; motif: GGSGCGCGS	TF:M10438	0.000947114	3.0236	16373	206	194	19917	HS3ST1,GNAI1,EPS8,CAMKV,TCEA2,NECAB2,KLF16,GUCY1B1,AGTPBP1,GNG7,MPC1,TPM1,FBXO9,RTN3,CYP46A1,SULT4A1,GOT1,DNM1,SDHA,SUCLA2,YWHAH,EML2,FKBP1B,NKIRAS1,PRKCG,DLG3,ENOPH1,RPH3A,SNAP91,GABRA5,PRMT8,VDAC1,TCEAL5,PDHB,KCNK1,DCAF6,TSPAN2,RNF14,ATP6V1H,ATL1,NDFIP1,VPS29,LPCAT4,PRRT2,PDHX,NEFM,SNX10,ATP5F1B,ATP6V0B,TPRG1L,PCMT1,SST,MDH2,VDAC2,HMOX2,ATP6V0D1,GNG3,PIN1,TTC9B,ATP5MC1,IGSF21,CALM3,RABAC1,STX1A…
TF	Factor: MAZ; motif: GGGMGGGGSSGGGGGGGGGGGG	TF:M09636	0.00100621	2.99731	16380	206	194	19917	HS3ST1,GNAI1,EPS8,CAMKV,TCEA2,NECAB2,KLF16,GUCY1B1,AGTPBP1,GNG7,MPC1,TPM1,FBXO9,RTN3,CYP46A1,SULT4A1,GOT1,DNM1,SDHA,SUCLA2,YWHAH,EML2,FKBP1B,VPS41,NKIRAS1,PRKCG,DLG3,ENOPH1,RPH3A,SNAP91,GABRA5,PRMT8,VDAC1,TCEAL5,PDHB,KCNK1,DCAF6,TSPAN2,RNF14,ATP6V1H,ATL1,NDFIP1,VPS29,LPCAT4,PRRT2,PDHX,NEFM,SNX10,ATP5F1B,ATP6V0B,TPRG1L,PCMT1,SST,MDH2,VDAC2,HMOX2,ATP6V0D1,ATP5MC3,GNG3,PIN1,TTC9B,ATP5MC1,IGSF21,CALM…
TF	Factor: GKLF; motif: NNNRGGNGNGGSN	TF:M07289	0.00105283	2.97764	14779	206	182	19917	HS3ST1,GNAI1,EPS8,CAMKV,TCEA2,NECAB2,KLF16,GUCY1B1,AGTPBP1,GNG7,MPC1,TPM1,FBXO9,RTN3,CYP46A1,SULT4A1,GOT1,DNM1,SDHA,SUCLA2,YWHAH,EML2,FKBP1B,NKIRAS1,PRKCG,DLG3,ENOPH1,RPH3A,SNAP91,GABRA5,PRMT8,VDAC1,TCEAL5,PDHB,KCNK1,DCAF6,TSPAN2,RNF14,ATP6V1H,ATL1,NDFIP1,LPCAT4,PRRT2,PDHX,NEFM,SNX10,ATP6V0B,TPRG1L,PCMT1,MDH2,VDAC2,HMOX2,ATP6V0D1,ATP5MC3,GNG3,PIN1,TTC9B,ATP5MC1,IGSF21,CALM3,RABAC1,STX1A,SPRYD3,HA…
TF	Factor: ZF5; motif: GSGCGCGR	TF:M00716	0.00108477	2.96466	16245	206	193	19917	HS3ST1,GNAI1,EPS8,CAMKV,TCEA2,NECAB2,KLF16,GUCY1B1,AGTPBP1,GNG7,MPC1,TPM1,FBXO9,RTN3,CYP46A1,SULT4A1,GOT1,DNM1,SDHA,SUCLA2,YWHAH,EML2,FKBP1B,NKIRAS1,PRKCG,DLG3,ENOPH1,SNAP91,GABRA5,PRMT8,VDAC1,TCEAL5,PDHB,KCNK1,DCAF6,TSPAN2,RNF14,ATP6V1H,ATL1,NDFIP1,VPS29,LPCAT4,PRRT2,PDHX,NEFM,SNX10,ATP5F1B,ATP6V0B,TPRG1L,PCMT1,SST,MDH2,VDAC2,HMOX2,ATP6V0D1,ATP5MC3,GNG3,PIN1,TTC9B,ATP5MC1,IGSF21,CALM3,RABAC1,STX…
TF	Factor: SP1; motif: CCCCKCCCCC	TF:M02281	0.00108969	2.9627	6518	206	102	19917	GNAI1,EPS8,CAMKV,TCEA2,NECAB2,KLF16,AGTPBP1,GNG7,MPC1,FBXO9,RTN3,CYP46A1,SULT4A1,DNM1,SDHA,SUCLA2,NKIRAS1,PRKCG,SNAP91,PRMT8,TCEAL5,KCNK1,DCAF6,TSPAN2,ATP6V1H,LPCAT4,PDHX,NEFM,TPRG1L,MDH2,VDAC2,ATP6V0D1,GNG3,PIN1,TTC9B,IGSF21,RABAC1,STX1A,SPRYD3,ACO2,TCF25,ATP5F1A,TUBB4A,EEF1A2,FBXO44,DPCD,GNG4,STXBP1,AP2A1,CHP1,BCKDHB,UBL4A,TIGAR,APBB1,AP2M1,CGREF1,ARF5,UBL7,ROGDI,PGP,CALY,SLC25A12,ARF3,PRXL2B,T…
TF	Factor: sp4; motif: NNGNARGRGGCGGRGCNNRR; match class: 1	TF:M10072_1	0.00127476	2.89457	6272	206	99	19917	CAMKV,NECAB2,KLF16,AGTPBP1,GNG7,FBXO9,RTN3,CYP46A1,SULT4A1,SUCLA2,FKBP1B,NKIRAS1,ENOPH1,SNAP91,PRMT8,VDAC1,TCEAL5,PDHB,KCNK1,DCAF6,TSPAN2,LPCAT4,PRRT2,PDHX,NEFM,TPRG1L,VDAC2,PIN1,TTC9B,IGSF21,CALM3,RABAC1,STX1A,SPRYD3,YWHAB,TCF25,TUBB4A,EEF1A2,KLC2,FBXO44,BTBD1,GNG4,STXBP1,BCKDHB,UBL4A,CRYM,SLC6A15,CPTP,PTGES2,ARF5,OLA1,KLC1,YWHAZ,ROGDI,PGP,MTM1,LYSMD2,CALY,LSM11,PRXL2B,TSPAN17,UBE2D3,VPS35,HMCES…
TF	Factor: GKLF; motif: NNCCMCRCCCN; match class: 1	TF:M12173_1	0.00133382	2.8749	4992	206	84	19917	CAMKV,NECAB2,KLF16,AGTPBP1,GNG7,CYP46A1,SULT4A1,SDHA,YWHAH,EML2,FKBP1B,ENOPH1,VDAC1,TSPAN2,LPCAT4,PDHX,TPRG1L,VDAC2,HMOX2,GNG3,PIN1,IGSF21,RABAC1,STX1A,YWHAB,TCF25,TUBB4A,EEF1A2,FBXO44,GNG4,STXBP1,UBL4A,TIGAR,CPTP,FEZ1,CGREF1,PTGES2,ARF5,KLC1,PPP2R1A,YWHAZ,ROGDI,PGP,MTM1,NENF,VDAC3,ACOT4,CALY,PLEKHB2,LSM11,FAM126B,PRXL2B,TSPAN17,VPS35,PRKAR1B,WASF1,MGRN1,DSTN,PDP1,GNB5,CTXN1,STMN3,TECR,PEBP1,STK3…
TF	Factor: ZNF148; motif: NNNNNNCCNNCCCCTCCCCCACCCN	TF:M09834	0.00140989	2.85081	6998	206	107	19917	GNAI1,EPS8,CAMKV,TCEA2,NECAB2,KLF16,GUCY1B1,AGTPBP1,GNG7,RTN3,CYP46A1,SULT4A1,DNM1,SDHA,SUCLA2,YWHAH,NKIRAS1,PRKCG,SNAP91,GABRA5,PRMT8,TCEAL5,KCNK1,DCAF6,TSPAN2,ATP6V1H,ATL1,NDFIP1,LPCAT4,PDHX,NEFM,TPRG1L,MDH2,VDAC2,ATP6V0D1,GNG3,PIN1,TTC9B,IGSF21,RABAC1,SPRYD3,TCF25,ATP5F1A,TUBB4A,EEF1A2,KLC2,FBXO44,DPCD,GNG4,STXBP1,AP2A1,PPP5C,BCKDHB,UBL4A,TIGAR,APBB1,AP2M1,CGREF1,ARF5,KLC1,ROGDI,PGP,LYSMD2,CAL…
TF	Factor: AP-2; motif: MKCCCSCNGGCG; match class: 1	TF:M00189_1	0.00147185	2.83214	6114	206	97	19917	GNAI1,TCEA2,NECAB2,KLF16,AGTPBP1,FBXO9,RTN3,CYP46A1,SULT4A1,GOT1,DNM1,SUCLA2,YWHAH,FKBP1B,NKIRAS1,DLG3,SNAP91,PRMT8,VDAC1,DCAF6,TSPAN2,RNF14,NDFIP1,PRRT2,PDHX,NEFM,TPRG1L,MDH2,HMOX2,PIN1,TTC9B,CALM3,TUBB4A,EEF1A2,KLC2,BTBD1,GNG4,REEP5,AP2A1,RRAGA,BCKDHB,UBL4A,TIGAR,CPTP,PARK7,CGREF1,ARF5,OLA1,KLC1,YWHAZ,ROGDI,PGP,MTM1,LYSMD2,NENF,VDAC3,MYL12B,ACOT4,CALY,GSPT2,PLEKHB2,LSM11,RGS7,TSPAN17,VPS35,WASF…
TF	Factor: ZBP89; motif: CCCCKCCCCCNN	TF:M07397	0.00153156	2.81487	7190	206	109	19917	GNAI1,EPS8,CAMKV,TCEA2,NECAB2,KLF16,GUCY1B1,AGTPBP1,GNG7,MPC1,FBXO9,RTN3,CYP46A1,SULT4A1,DNM1,SDHA,SUCLA2,NKIRAS1,PRKCG,ENOPH1,SNAP91,PRMT8,TCEAL5,KCNK1,DCAF6,TSPAN2,ATP6V1H,LPCAT4,PDHX,NEFM,ATP6V0B,TPRG1L,MDH2,VDAC2,ATP6V0D1,GNG3,PIN1,TTC9B,IGSF21,RABAC1,SPRYD3,ACO2,TCF25,ATP5F1A,TUBB4A,EEF1A2,FBXO44,DPCD,GNG4,STXBP1,AP2A1,CHP1,PPP5C,BCKDHB,UBL4A,TIGAR,APBB1,AP2M1,CGREF1,ARF5,UBL7,ROGDI,PGP,LYSM…
TF	Factor: sp4; motif: NNGNARGRGGCGGRGCNNRR	TF:M10072	0.00153612	2.81357	10571	206	144	19917	HS3ST1,GNAI1,CAMKV,TCEA2,NECAB2,KLF16,GUCY1B1,AGTPBP1,GNG7,MPC1,TPM1,FBXO9,RTN3,CYP46A1,SULT4A1,GOT1,DNM1,SDHA,SUCLA2,YWHAH,EML2,FKBP1B,NKIRAS1,PRKCG,ENOPH1,SNAP91,PRMT8,VDAC1,TCEAL5,PDHB,KCNK1,DCAF6,TSPAN2,NDFIP1,LPCAT4,PRRT2,PDHX,NEFM,TPRG1L,PCMT1,VDAC2,HMOX2,ATP5MC3,GNG3,PIN1,TTC9B,ATP5MC1,IGSF21,CALM3,RABAC1,STX1A,SPRYD3,HAGH,ACO2,YWHAB,TCF25,ATP5F1A,TUBB4A,EEF1A2,KLC2,FBXO44,BTBD1,GNG4,STXBP…
TF	Factor: Sp1; motif: CCCCGCCCCN	TF:M00933	0.00164943	2.78267	9772	206	136	19917	GNAI1,EPS8,CAMKV,TCEA2,NECAB2,KLF16,GUCY1B1,AGTPBP1,GNG7,MPC1,FBXO9,RTN3,CYP46A1,SULT4A1,DNM1,SDHA,SUCLA2,YWHAH,FKBP1B,NKIRAS1,PRKCG,ENOPH1,SNAP91,PRMT8,TCEAL5,PDHB,KCNK1,DCAF6,TSPAN2,ATP6V1H,LPCAT4,PRRT2,PDHX,NEFM,TPRG1L,PCMT1,VDAC2,HMOX2,ATP6V0D1,GNG3,PIN1,TTC9B,IGSF21,CALM3,RABAC1,STX1A,SPRYD3,ACO2,YWHAB,TCF25,ATP5F1A,TUBB4A,EEF1A2,KLC2,FBXO44,DPCD,ATP5F1C,BTBD1,GNG4,REEP5,STXBP1,AP2A1,CHP1,BC…
TF	Factor: TCF-1; motif: ACATCGRGRCGCTGW	TF:M11601	0.00167214	2.77673	14964	206	183	19917	HS3ST1,GNAI1,EPS8,CAMKV,TCEA2,NECAB2,KLF16,GUCY1B1,AGTPBP1,GNG7,MPC1,TPM1,FBXO9,RTN3,CYP46A1,SULT4A1,GOT1,DNM1,SDHA,SUCLA2,YWHAH,FKBP1B,SCOC,VPS41,NKIRAS1,DLG3,ENOPH1,RPH3A,GABRA5,PRMT8,VDAC1,TCEAL5,PDHB,KCNK1,DCAF6,TSPAN2,RNF14,ATP6V1H,ATL1,NDFIP1,LPCAT4,PRRT2,PDHX,NEFM,SNX10,ATP5F1B,ATP6V0B,TPRG1L,PCMT1,SST,VDAC2,HMOX2,ATP6V0D1,ATP5MC3,GNG3,TTC9B,ATP5MC1,IGSF21,CALM3,RABAC1,STX1A,SPRYD3,HAGH,AC…
TF	Factor: Sp1; motif: RGGGMGGRGSNGGGG	TF:M10529	0.00172209	2.76394	6933	206	106	19917	GNAI1,EPS8,CAMKV,NECAB2,KLF16,AGTPBP1,GNG7,TPM1,RTN3,CYP46A1,SULT4A1,FKBP1B,NKIRAS1,PRKCG,ENOPH1,RPH3A,SNAP91,GABRA5,PRMT8,VDAC1,TCEAL5,KCNK1,TSPAN2,ATL1,LPCAT4,PRRT2,PDHX,NEFM,SNX10,TPRG1L,PCMT1,MDH2,VDAC2,GNG3,TTC9B,IGSF21,RABAC1,STX1A,SPRYD3,YWHAB,TCF25,TUBB4A,EEF1A2,KLC2,FBXO44,GNG4,STXBP1,AP2A1,RRAGA,UBL4A,SLC6A15,TIGAR,CPTP,APBB1,PARK7,PTGES2,ARF5,UBL7,KLC1,YWHAZ,ROGDI,PGP,MTM1,LYSMD2,CALY,…
TF	Factor: Egr-1; motif: GCGCATGCG	TF:M04869	0.00177715	2.75028	11319	206	151	19917	HS3ST1,GNAI1,EPS8,CAMKV,TCEA2,NECAB2,KLF16,GUCY1B1,AGTPBP1,GNG7,TPM1,FBXO9,RTN3,CYP46A1,SULT4A1,GOT1,DNM1,SDHA,SUCLA2,YWHAH,NKIRAS1,DLG3,ENOPH1,GABRA5,PRMT8,VDAC1,PDHB,KCNK1,DCAF6,TSPAN2,RNF14,ATP6V1H,ATL1,NDFIP1,LPCAT4,PDHX,NEFM,ATP5F1B,ATP6V0B,TPRG1L,PCMT1,MDH2,VDAC2,ATP6V0D1,ATP5MC3,PIN1,IGSF21,CALM3,STX1A,HAGH,ACO2,YWHAB,TCF25,ATP5F1A,ZWINT,TUBB4A,EEF1A2,FBXO44,ATP5F1C,BTBD1,GNG4,STXBP1,AP2A1…
TF	Factor: TIEG1; motif: NCCCNSNCCCCGCCCCC	TF:M12351	0.00187644	2.72666	12403	206	161	19917	HS3ST1,GNAI1,CAMKV,TCEA2,NECAB2,KLF16,GUCY1B1,AGTPBP1,GNG7,MPC1,FBXO9,RTN3,CYP46A1,SULT4A1,GOT1,DNM1,SDHA,SUCLA2,YWHAH,EML2,FKBP1B,NKIRAS1,PRKCG,ENOPH1,SNAP91,PRMT8,VDAC1,TCEAL5,PDHB,KCNK1,DCAF6,TSPAN2,ATL1,NDFIP1,VPS29,LPCAT4,PRRT2,PDHX,NEFM,SNX10,ATP6V0B,TPRG1L,PCMT1,MDH2,VDAC2,HMOX2,ATP6V0D1,ATP5MC3,GNG3,PIN1,TTC9B,IGSF21,CALM3,RABAC1,STX1A,SPRYD3,HAGH,ACO2,YWHAB,TCF25,GOT2,ATP5F1A,TUBB4A,EEF1…
TF	Factor: BTEB4; motif: NCCACGCCCM; match class: 1	TF:M12186_1	0.00198736	2.70172	3976	206	71	19917	CAMKV,TCEA2,NECAB2,KLF16,AGTPBP1,GNG7,MPC1,CYP46A1,SULT4A1,SDHA,YWHAH,EML2,FKBP1B,VDAC1,TSPAN2,PDHX,TPRG1L,VDAC2,HMOX2,RABAC1,STX1A,SPRYD3,TCF25,TUBB4A,EEF1A2,FBXO44,GNG4,STXBP1,UBL4A,CRYM,NAA20,APBB1,FEZ1,CGREF1,PPP2R1A,ROGDI,PGP,VDAC3,ACOT4,PLEKHB2,LSM11,PRXL2B,TSPAN17,VPS35,PRKAR1B,WASF1,MGRN1,DSTN,PDP1,CTXN1,TECR,PEBP1,STK32C,PRAF2,PPFIA3,ATP13A2,ENDOG,KCTD13,DYNC1I1,RAB3B,TOMM40,DHDDS,RRAS2,…
TF	Factor: E2F-1; motif: NNNNGGCGGGAARN	TF:M09892	0.00207163	2.68369	13661	206	172	19917	HS3ST1,GNAI1,EPS8,CAMKV,TCEA2,NECAB2,KLF16,GUCY1B1,AGTPBP1,GNG7,MPC1,TPM1,FBXO9,RTN3,CYP46A1,SULT4A1,GOT1,DNM1,SDHA,SUCLA2,YWHAH,EML2,NKIRAS1,PRKCG,DLG3,ENOPH1,RPH3A,SNAP91,GABRA5,PRMT8,VDAC1,TCEAL5,PDHB,FILIP1,KCNK1,DCAF6,TSPAN2,RNF14,ATL1,NDFIP1,VPS29,LPCAT4,PRRT2,PDHX,NEFM,SNX10,ATP6V0B,TPRG1L,PCMT1,MDH2,VDAC2,HMOX2,ATP6V0D1,ATP5MC3,PIN1,TTC9B,ATP5MC1,IGSF21,CALM3,STX1A,ACO2,YWHAB,TCF25,GOT2,T…
TF	Factor: Sp1; motif: NNGGGGCGGGGNN; match class: 1	TF:M00932_1	0.00220965	2.65568	6076	206	96	19917	EPS8,CAMKV,TCEA2,NECAB2,KLF16,AGTPBP1,GNG7,MPC1,RTN3,CYP46A1,SULT4A1,DNM1,SUCLA2,FKBP1B,NKIRAS1,PRKCG,ENOPH1,SNAP91,PRMT8,VDAC1,TSPAN2,LPCAT4,PDHX,NEFM,TPRG1L,PCMT1,VDAC2,GNG3,PIN1,IGSF21,RABAC1,STX1A,SPRYD3,ACO2,YWHAB,TCF25,TUBB4A,EEF1A2,KLC2,FBXO44,ATP5F1C,GNG4,REEP5,STXBP1,UBL4A,CRYM,TIGAR,CPTP,CGREF1,PTGES2,ARF5,OLA1,KLC1,YWHAZ,ROGDI,PGP,MTM1,NENF,CALY,ARF3,FAM126B,RGS7,PRXL2B,TSPAN17,UBE2D3,…
TF	Factor: ZNF37A; motif: CCYYGGCTCCNTSCCMN; match class: 1	TF:M12354_1	0.00230961	2.63646	5648	206	91	19917	GNAI1,CAMKV,TCEA2,NECAB2,KLF16,GNG7,MPC1,TPM1,FBXO9,CYP46A1,SULT4A1,SDHA,YWHAH,FKBP1B,NKIRAS1,PRKCG,DLG3,ENOPH1,SNAP91,GABRA5,KCNK1,DCAF6,TSPAN2,ATL1,LPCAT4,TPRG1L,MDH2,VDAC2,ATP6V0D1,ATP5MC3,PIN1,TTC9B,ATP5MC1,RABAC1,SPRYD3,ACO2,GOT2,TUBB4A,KLC2,FBXO44,ATP5F1C,GNG4,AP2A1,UBL4A,AK5,CPTP,ARF5,OLA1,KLC1,PPP2R1A,YWHAZ,PGP,MTM1,LYSMD2,SVOP,PLEKHB2,RGS7,PRXL2B,TSPAN17,TUSC3,HMCES,PRKAR1B,WASF1,MGRN1,C…
TF	Factor: Pax-5; motif: RRMSWGANWYCTNRAGCGKRACSRYNSM	TF:M00144	0.00232178	2.63418	13330	206	169	19917	HS3ST1,GNAI1,EPS8,CAMKV,TCEA2,NECAB2,KLF16,GUCY1B1,MPC1,NECAP1,TPM1,FBXO9,RTN3,CYP46A1,SULT4A1,GOT1,DNM1,SDHA,YWHAH,EML2,FKBP1B,SCOC,NKIRAS1,PRKCG,ENOPH1,RPH3A,SNAP91,GABRA5,PRMT8,VDAC1,TCEAL5,PDHB,FILIP1,KCNK1,DCAF6,RNF14,ATP6V1H,ATL1,VPS29,LPCAT4,PDHX,NEFM,SNX10,ATP5F1B,ATP6V0B,TPRG1L,PCMT1,MDH2,VDAC2,HMOX2,ATP6V0D1,PIN1,TTC9B,ATP5MC1,CALM3,RABAC1,STX1A,SPRYD3,HAGH,ACO2,TCF25,GOT2,ATP5F1A,ZWINT…
TF	Factor: WT1; motif: CGCCCCCNCN	TF:M02036	0.00233283	2.63212	9820	206	136	19917	HS3ST1,GNAI1,EPS8,CAMKV,NECAB2,KLF16,GUCY1B1,AGTPBP1,GNG7,MPC1,TPM1,FBXO9,CYP46A1,SULT4A1,GOT1,DNM1,SDHA,YWHAH,EML2,NKIRAS1,DLG3,SNAP91,GABRA5,PRMT8,VDAC1,KCNK1,DCAF6,TSPAN2,ATP6V1H,ATL1,LPCAT4,PRRT2,PDHX,TPRG1L,SST,VDAC2,HMOX2,ATP5MC3,PIN1,TTC9B,IGSF21,CALM3,STX1A,ACO2,TCF25,GOT2,ATP5F1A,TUBB4A,EEF1A2,KLC2,FBXO44,BTBD1,GNG4,REEP5,STXBP1,AP2A1,CHP1,UBL4A,AK5,CRYM,COX5A,TIGAR,FEZ1,AP2M1,PARK7,CGRE…
TF	Factor: MOVO-B; motif: GNGGGGG; match class: 1	TF:M01104_1	0.00234861	2.62919	5650	206	91	19917	CAMKV,TCEA2,NECAB2,KLF16,GUCY1B1,AGTPBP1,GNG7,MPC1,FBXO9,CYP46A1,GOT1,DNM1,SDHA,FKBP1B,NKIRAS1,DLG3,ENOPH1,SNAP91,PRMT8,VDAC1,KCNK1,DCAF6,LPCAT4,PDHX,ATP6V0B,TPRG1L,PCMT1,MDH2,GNG3,TTC9B,IGSF21,RABAC1,SPRYD3,ATP5F1A,EEF1A2,KLC2,FBXO44,ATP5F1C,BTBD1,GNG4,REEP5,STXBP1,AP2A1,UBL4A,COX5A,NDUFA9,AP2M1,PARK7,PTGES2,ARF5,KLC1,YWHAZ,ROGDI,PGP,LYSMD2,NENF,MYL12B,BCAT1,CALY,ARF3,PRXL2B,HMCES,PRKAR1B,FGF13,…
TF	Factor: Sp1; motif: GGGGCGGGGC; match class: 1	TF:M00931_1	0.00287761	2.54097	5934	206	94	19917	CAMKV,TCEA2,NECAB2,KLF16,AGTPBP1,GNG7,MPC1,RTN3,CYP46A1,SULT4A1,DNM1,SUCLA2,FKBP1B,NKIRAS1,PRKCG,ENOPH1,SNAP91,PRMT8,VDAC1,KCNK1,TSPAN2,LPCAT4,PDHX,TPRG1L,PCMT1,VDAC2,PIN1,IGSF21,CALM3,RABAC1,STX1A,SPRYD3,ACO2,YWHAB,TCF25,TUBB4A,EEF1A2,KLC2,FBXO44,ATP5F1C,GNG4,REEP5,STXBP1,UBL4A,CRYM,TIGAR,CPTP,CGREF1,PTGES2,ARF5,KLC1,YWHAZ,ROGDI,PGP,MTM1,NENF,CALY,ARF3,FAM126B,RGS7,PRXL2B,TSPAN17,VPS35,HMCES,PRK…
TF	Factor: Sp1; motif: GGGGCGGGGC	TF:M07063	0.00295854	2.52892	7736	206	114	19917	GNAI1,CAMKV,TCEA2,NECAB2,KLF16,GUCY1B1,AGTPBP1,GNG7,MPC1,FBXO9,RTN3,CYP46A1,SULT4A1,DNM1,SDHA,SUCLA2,YWHAH,FKBP1B,NKIRAS1,PRKCG,ENOPH1,SNAP91,PRMT8,TCEAL5,KCNK1,TSPAN2,LPCAT4,PRRT2,PDHX,NEFM,TPRG1L,VDAC2,HMOX2,GNG3,PIN1,TTC9B,IGSF21,CALM3,RABAC1,STX1A,SPRYD3,ACO2,YWHAB,TCF25,ATP5F1A,TUBB4A,EEF1A2,KLC2,FBXO44,ATP5F1C,GNG4,STXBP1,CHP1,BCKDHB,UBL4A,CRYM,NDUFA9,SLC6A15,TIGAR,AP2M1,CGREF1,PTGES2,ARF5,…
TF	Factor: Sp2; motif: GGGGCGGGG	TF:M10435	0.00295854	2.52892	7736	206	114	19917	GNAI1,CAMKV,TCEA2,NECAB2,KLF16,GUCY1B1,AGTPBP1,GNG7,MPC1,FBXO9,RTN3,CYP46A1,SULT4A1,DNM1,SDHA,SUCLA2,YWHAH,FKBP1B,NKIRAS1,PRKCG,ENOPH1,SNAP91,PRMT8,TCEAL5,KCNK1,TSPAN2,LPCAT4,PRRT2,PDHX,NEFM,TPRG1L,VDAC2,HMOX2,GNG3,PIN1,TTC9B,IGSF21,CALM3,RABAC1,STX1A,SPRYD3,ACO2,YWHAB,TCF25,ATP5F1A,TUBB4A,EEF1A2,KLC2,FBXO44,ATP5F1C,GNG4,STXBP1,CHP1,BCKDHB,UBL4A,CRYM,NDUFA9,SLC6A15,TIGAR,AP2M1,CGREF1,PTGES2,ARF5,…
TF	Factor: Sp1; motif: CCCCGCCCCN; match class: 1	TF:M00933_1	0.00364761	2.43799	5191	206	85	19917	GNAI1,CAMKV,TCEA2,NECAB2,KLF16,AGTPBP1,GNG7,RTN3,CYP46A1,SULT4A1,DNM1,SDHA,SUCLA2,FKBP1B,NKIRAS1,PRKCG,ENOPH1,SNAP91,PRMT8,TCEAL5,DCAF6,TSPAN2,LPCAT4,PDHX,NEFM,TPRG1L,PCMT1,VDAC2,GNG3,PIN1,IGSF21,STX1A,SPRYD3,ACO2,YWHAB,TCF25,ATP5F1A,TUBB4A,EEF1A2,KLC2,FBXO44,ATP5F1C,GNG4,STXBP1,AP2A1,BCKDHB,UBL4A,CRYM,TIGAR,CPTP,CGREF1,PTGES2,YWHAZ,ROGDI,NENF,CALY,PRXL2B,TSPAN17,UBE2D3,VPS35,HMCES,PRKAR1B,WASF1,…
TF	Factor: TFAP2A; motif: YGCCCNNRGGCN	TF:M04146	0.0036939	2.43252	6582	206	101	19917	TCEA2,NECAB2,KLF16,MPC1,TPM1,RTN3,CYP46A1,DNM1,SUCLA2,YWHAH,FKBP1B,SCOC,NKIRAS1,PRKCG,DLG3,SNAP91,GABRA5,PRMT8,VDAC1,DCAF6,TSPAN2,ATL1,LPCAT4,PRRT2,PDHX,NEFM,VDAC2,PIN1,TTC9B,HAGH,ACO2,ZWINT,EEF1A2,KLC2,DPCD,ATP5F1C,NDUFB5,BTBD1,GNG4,REEP5,STXBP1,CHP1,RRAGA,AK5,CRYM,COX5A,SLC6A15,TIGAR,AP2M1,CGREF1,PTGES2,ARF5,OLA1,YWHAZ,ROGDI,PGP,NENF,VDAC3,PPIAL4D,MYL12B,ACOT4,BCAT1,LSM11,ARF3,TSPAN17,TUSC3,VPS…
TF	Factor: SP1; motif: NCCCCKCCCCC	TF:M07226	0.00380329	2.41984	8333	206	120	19917	GNAI1,EPS8,CAMKV,TCEA2,NECAB2,KLF16,GUCY1B1,AGTPBP1,GNG7,MPC1,FBXO9,RTN3,CYP46A1,SULT4A1,DNM1,SDHA,SUCLA2,YWHAH,FKBP1B,NKIRAS1,PRKCG,ENOPH1,SNAP91,PRMT8,TCEAL5,KCNK1,DCAF6,TSPAN2,ATP6V1H,NDFIP1,LPCAT4,PRRT2,PDHX,NEFM,TPRG1L,VDAC2,HMOX2,ATP6V0D1,GNG3,PIN1,TTC9B,IGSF21,CALM3,RABAC1,STX1A,SPRYD3,ACO2,YWHAB,TCF25,ATP5F1A,TUBB4A,EEF1A2,KLC2,FBXO44,DPCD,ATP5F1C,GNG4,STXBP1,AP2A1,CHP1,BCKDHB,UBL4A,CRYM,…
TF	Factor: E2F-1; motif: NNNSSCGCSAANN	TF:M07250	0.00401201	2.39664	10809	206	145	19917	HS3ST1,EPS8,TCEA2,KLF16,AGTPBP1,GNG7,MPC1,TPM1,FBXO9,RTN3,CYP46A1,SULT4A1,GOT1,SUCLA2,YWHAH,FKBP1B,NKIRAS1,ENOPH1,RPH3A,SNAP91,GABRA5,PRMT8,VDAC1,TCEAL5,PDHB,KCNK1,DCAF6,RNF14,ATP6V1H,ATL1,NDFIP1,VPS29,LPCAT4,PRRT2,PDHX,NEFM,ATP5F1B,ATP6V0B,SST,MDH2,VDAC2,HMOX2,ATP6V0D1,ATP5MC3,PIN1,TTC9B,ATP5MC1,IGSF21,CALM3,STX1A,HAGH,ACO2,YWHAB,TCF25,GOT2,ZWINT,TUBB4A,EEF1A2,ATP5F1C,BTBD1,GNG4,STXBP1,AP2A1,CHP…
TF	Factor: AP-2alpha; motif: GCCNNNRGS; match class: 1	TF:M00469_1	0.00433849	2.36266	3350	206	62	19917	HS3ST1,TCEA2,KLF16,MPC1,CYP46A1,SULT4A1,DNM1,SDHA,FKBP1B,NKIRAS1,ENOPH1,SNAP91,GABRA5,KCNK1,DCAF6,NDFIP1,MDH2,TTC9B,HAGH,TUBB4A,EEF1A2,KLC2,FBXO44,BTBD1,STXBP1,UBL4A,SLC6A15,ARF5,KLC1,YWHAZ,PGP,LYSMD2,NENF,ACOT4,PRXL2B,TSPAN17,SLC2A6,TUSC3,VPS35,HMCES,FGF13,WASF1,MGRN1,CBX4,DSTN,ZDHHC2,CTXN1,TECR,STK32C,ABHD8,VSTM2L,ATP13A2,ENDOG,ARF1,ANKRD46,RRAS2,VSTM2B,SPTAN1,NAGS,NOCT,TSNAX,SH3GL3
TF	Factor: Sp2; motif: TGGGCGCGCCCA	TF:M06948	0.00451228	2.3456	8931	206	126	19917	GNAI1,CAMKV,TCEA2,NECAB2,KLF16,GUCY1B1,AGTPBP1,GNG7,MPC1,FBXO9,CYP46A1,GOT1,DNM1,SDHA,YWHAH,NKIRAS1,PRKCG,DLG3,ENOPH1,RPH3A,SNAP91,GABRA5,PRMT8,KCNK1,DCAF6,TSPAN2,RNF14,ATL1,NDFIP1,VPS29,LPCAT4,PDHX,NEFM,TPRG1L,SST,HMOX2,ATP6V0D1,PIN1,TTC9B,IGSF21,CALM3,SPRYD3,HAGH,ACO2,YWHAB,TCF25,ZWINT,EEF1A2,KLC2,DPCD,BTBD1,GNG4,STXBP1,AP2A1,PPP5C,RRAGA,UBL4A,CRYM,COX5A,SLC6A15,CPTP,APBB1,FEZ1,CGREF1,PTGES2,AR…
TF	Factor: Egr-1; motif: CCGCCCMCG	TF:M04797	0.00456224	2.34082	5133	206	84	19917	CAMKV,NECAB2,KLF16,GUCY1B1,AGTPBP1,GNG7,MPC1,RTN3,CYP46A1,SULT4A1,GOT1,YWHAH,ENOPH1,VDAC1,KCNK1,ATL1,LPCAT4,PRRT2,PDHX,TPRG1L,HMOX2,PIN1,TTC9B,STX1A,SPRYD3,HAGH,ACO2,TCF25,ATP5F1A,EEF1A2,KLC2,FBXO44,GNG4,REEP5,STXBP1,CHP1,UBL4A,AK5,CRYM,COX5A,PTGES2,ARF5,ROGDI,PGP,MTM1,LYSMD2,CALY,ARF3,RGS7,PRXL2B,TSPAN17,SLC2A6,TUSC3,VPS35,WASF1,MGRN1,CBX4,ZDHHC2,PDP1,GNB5,CTXN1,STMN3,TECR,STK32C,ABHD8,VSTM2L,AT…
TF	Factor: E2F-1; motif: TTTGGCGCCAAA	TF:M04516	0.00504203	2.29739	11467	206	151	19917	HS3ST1,GNAI1,CAMKV,TCEA2,NECAB2,KLF16,GUCY1B1,AGTPBP1,GNG7,MPC1,FBXO9,CYP46A1,SULT4A1,GOT1,DNM1,SDHA,SUCLA2,YWHAH,VPS41,NKIRAS1,PRKCG,DLG3,ENOPH1,SNAP91,GABRA5,VDAC1,TCEAL5,PDHB,KCNK1,DCAF6,TSPAN2,RNF14,ATP6V1H,ATL1,NDFIP1,VPS29,LPCAT4,PRRT2,PDHX,NEFM,ATP6V0B,TPRG1L,PCMT1,SST,MDH2,VDAC2,HMOX2,ATP6V0D1,ATP5MC3,PIN1,TTC9B,IGSF21,CALM3,RABAC1,SPRYD3,HAGH,ACO2,TCF25,ATP5F1A,ZWINT,TUBB4A,EEF1A2,KLC2,G…
TF	Factor: E2F-4; motif: NNTTCCCGCCNN	TF:M04823	0.00525967	2.27904	12880	206	164	19917	HS3ST1,GNAI1,EPS8,CAMKV,TCEA2,NECAB2,KLF16,GUCY1B1,AGTPBP1,GNG7,MPC1,TPM1,FBXO9,RTN3,CYP46A1,SULT4A1,GOT1,DNM1,SDHA,SUCLA2,YWHAH,EML2,DLG3,ENOPH1,RPH3A,GABRA5,PRMT8,VDAC1,TCEAL5,PDHB,FILIP1,KCNK1,DCAF6,TSPAN2,ATL1,NDFIP1,VPS29,LPCAT4,PRRT2,PDHX,NEFM,SNX10,ATP6V0B,TPRG1L,PCMT1,MDH2,VDAC2,HMOX2,ATP6V0D1,ATP5MC3,PIN1,TTC9B,ATP5MC1,IGSF21,CALM3,STX1A,ACO2,YWHAB,TCF25,GOT2,TUBB4A,EEF1A2,KLC2,FBXO44,AT…
TF	Factor: E2F-3:TBR2; motif: ANGTGYKANGGCGCSTTNNCRNNT; match class: 1	TF:M08207_1	0.00533996	2.27246	15626	206	187	19917	HS3ST1,GNAI1,EPS8,CAMKV,TCEA2,NECAB2,KLF16,GUCY1B1,AGTPBP1,GNG7,MPC1,TPM1,FBXO9,RTN3,CYP46A1,SULT4A1,DNM1,SDHA,SUCLA2,YWHAH,EML2,FKBP1B,VPS41,NKIRAS1,PRKCG,DLG3,ENOPH1,SNAP91,GABRA5,VDAC1,PDHB,KCNK1,DCAF6,TSPAN2,RNF14,ATP6V1H,ATL1,NDFIP1,VPS29,LPCAT4,PRRT2,PDHX,NEFM,SNX10,ATP5F1B,ATP6V0B,TPRG1L,PCMT1,MDH2,VDAC2,HMOX2,ATP6V0D1,ATP5MC3,PIN1,TTC9B,ATP5MC1,IGSF21,CALM3,RABAC1,STX1A,SPRYD3,HAGH,ACO2,Y…
TF	Factor: NGFI-C; motif: WTGCGTGGGYGG; match class: 1	TF:M00244_1	0.00581686	2.23531	1778	206	40	19917	NECAB2,KLF16,GUCY1B1,GNG7,KCNK1,DCAF6,NDFIP1,EEF1A2,KLC2,GNG4,REEP5,STXBP1,UBL4A,COX5A,PARK7,PTGES2,ARF5,KLC1,PPP2R1A,PGP,ARF3,RGS7,PRXL2B,TSPAN17,UBE2D3,TUSC3,VPS35,MGRN1,CBX4,PDP1,CTXN1,TECR,PRAF2,ENDOG,RAB3B,CCDC106,VSTM2B,MGST3,DNAJA2,SH3GL3
TF	Factor: Miz-1; motif: NNRGGWGGGGGAGGGGMRR; match class: 1	TF:M10112_1	0.00619574	2.20791	4096	206	71	19917	HS3ST1,GNAI1,EPS8,CAMKV,NECAB2,KLF16,AGTPBP1,RTN3,SULT4A1,SDHA,YWHAH,FKBP1B,PRKCG,SNAP91,PRMT8,TCEAL5,KCNK1,DCAF6,LPCAT4,NEFM,SNX10,TPRG1L,MDH2,VDAC2,ATP6V0D1,PIN1,IGSF21,CALM3,TCF25,ATP5F1A,TUBB4A,EEF1A2,BTBD1,GNG4,REEP5,STXBP1,AP2A1,CRYM,TIGAR,CGREF1,UBL7,YWHAZ,LYSMD2,SLC25A12,ARF3,RGS7,UBE2D3,HMCES,PRKAR1B,FGF13,WASF1,TCEAL6,CBX4,DSTN,PDP1,RASGEF1B,GJC2,CTXN1,MAPK8IP2,STMN3,STK32C,ABHD8,VSTM2L…
TF	Factor: E2F-1:TBR2; motif: NGGTGNNANGGCGCNNTNNCRNNN	TF:M08523	0.0072726	2.13831	12268	206	158	19917	HS3ST1,GNAI1,EPS8,TCEA2,NECAB2,KLF16,AGTPBP1,MPC1,TPM1,RTN3,SULT4A1,DNM1,SDHA,SUCLA2,YWHAH,EML2,FKBP1B,VPS41,NKIRAS1,PRKCG,DLG3,ENOPH1,SNAP91,GABRA5,VDAC1,PDHB,DCAF6,TSPAN2,ATP6V1H,ATL1,NDFIP1,VPS29,LPCAT4,PRRT2,NEFM,ATP5F1B,ATP6V0B,PCMT1,MDH2,VDAC2,HMOX2,ATP6V0D1,ATP5MC3,PIN1,TTC9B,ATP5MC1,IGSF21,CALM3,RABAC1,STX1A,SPRYD3,HAGH,ACO2,YWHAB,TCF25,GOT2,ATP5F1A,ZWINT,TUBB4A,EEF1A2,KLC2,FBXO44,ATP5F1C…
TF	Factor: Sp2; motif: TGGGCGCGCCCA; match class: 1	TF:M06948_1	0.00766366	2.11556	6233	206	96	19917	GNAI1,CAMKV,TCEA2,NECAB2,KLF16,GUCY1B1,AGTPBP1,GNG7,MPC1,GOT1,DNM1,SDHA,YWHAH,NKIRAS1,PRKCG,DLG3,ENOPH1,SNAP91,PRMT8,DCAF6,TSPAN2,RNF14,NDFIP1,TPRG1L,HMOX2,PIN1,TTC9B,IGSF21,CALM3,SPRYD3,HAGH,ACO2,YWHAB,TCF25,EEF1A2,KLC2,BTBD1,GNG4,AP2A1,PPP5C,RRAGA,UBL4A,CRYM,COX5A,APBB1,CGREF1,PTGES2,ARF5,PPP2R1A,ROGDI,PGP,MTM1,LYSMD2,MYL12B,ACOT4,SLC25A12,LSM11,PRXL2B,UBE2D3,TUSC3,PRKAR1B,FGF13,TYRO3,WASF1,DST…
TF	Factor: Kaiso; motif: GCMGGGRGCRGS	TF:M03876	0.00825242	2.08342	13737	206	171	19917	HS3ST1,EPS8,CAMKV,TCEA2,NECAB2,KLF16,GUCY1B1,AGTPBP1,GNG7,MPC1,TPM1,RTN3,CYP46A1,SULT4A1,GOT1,DNM1,SDHA,SUCLA2,YWHAH,FKBP1B,NKIRAS1,PRKCG,DLG3,ENOPH1,SNAP91,GABRA5,PRMT8,VDAC1,TCEAL5,PDHB,KCNK1,DCAF6,TSPAN2,RNF14,ATP6V1H,ATL1,NDFIP1,VPS29,LPCAT4,PRRT2,PDHX,NEFM,ATP5F1B,ATP6V0B,TPRG1L,PCMT1,SST,MDH2,VDAC2,HMOX2,ATP6V0D1,GNG3,PIN1,TTC9B,ATP5MC1,IGSF21,CALM3,STX1A,SPRYD3,HAGH,YWHAB,TCF25,GOT2,ATP5F1…
TF	Factor: AP-2gamma; motif: GCCYNNGGS; match class: 1	TF:M00470_1	0.00859627	2.06569	5637	206	89	19917	HS3ST1,GNAI1,TCEA2,NECAB2,KLF16,MPC1,TPM1,RTN3,CYP46A1,SULT4A1,DNM1,SDHA,FKBP1B,NKIRAS1,PRKCG,ENOPH1,SNAP91,GABRA5,KCNK1,DCAF6,TSPAN2,NDFIP1,MDH2,TTC9B,HAGH,TCF25,GOT2,TUBB4A,EEF1A2,KLC2,FBXO44,BTBD1,GNG4,STXBP1,UBL4A,SLC6A15,TIGAR,CGREF1,PTGES2,ARF5,OLA1,KLC1,YWHAZ,ROGDI,PGP,LYSMD2,NENF,MYL12B,ACOT4,BCAT1,CALY,PRXL2B,TSPAN17,SLC2A6,TUSC3,VPS35,HMCES,FGF13,WASF1,MGRN1,TCEAL6,CBX4,DSTN,ZDHHC2,GJC2…
TF	Factor: SP1; motif: RCCMCRCCCMC	TF:M03920	0.00869034	2.06096	7329	206	108	19917	GNAI1,CAMKV,TCEA2,NECAB2,KLF16,GUCY1B1,AGTPBP1,GNG7,MPC1,CYP46A1,SULT4A1,SDHA,SUCLA2,YWHAH,FKBP1B,NKIRAS1,PRKCG,ENOPH1,SNAP91,PRMT8,KCNK1,TSPAN2,NDFIP1,LPCAT4,PDHX,NEFM,TPRG1L,VDAC2,HMOX2,ATP6V0D1,PIN1,CALM3,RABAC1,STX1A,SPRYD3,ACO2,YWHAB,TCF25,ZWINT,TUBB4A,EEF1A2,KLC2,FBXO44,GNG4,STXBP1,CHP1,UBL4A,CRYM,CPTP,APBB1,FEZ1,AP2M1,CGREF1,PTGES2,ARF5,OLA1,KLC1,ROGDI,PGP,MTM1,MYL12B,PLEKHB2,LSM11,PRXL2B,…
TF	Factor: AP-2alpha; motif: NGCCYSNNGSN; match class: 1	TF:M01857_1	0.0087687	2.05706	4625	206	77	19917	CAMKV,TCEA2,NECAB2,KLF16,GUCY1B1,GNG7,TPM1,CYP46A1,SULT4A1,DNM1,SDHA,YWHAH,DLG3,GABRA5,PRMT8,VDAC1,DCAF6,TSPAN2,PRRT2,TPRG1L,VDAC2,HMOX2,PIN1,TTC9B,RABAC1,HAGH,YWHAB,TUBB4A,EEF1A2,KLC2,FBXO44,ATP5F1C,BTBD1,GNG4,STXBP1,BCKDHB,UBL4A,AK5,OLA1,KLC1,PGP,MTM1,LYSMD2,NENF,CALY,LSM11,RGS7,PRXL2B,TSPAN17,VPS35,HMCES,WASF1,MGRN1,CBX4,ZDHHC2,PDP1,CTXN1,MAPK8IP2,STMN3,TECR,STK32C,ABHD8,VSTM2L,ATP13A2,ENDOG,D…
TF	Factor: E2F-3; motif: GGCGGGN; match class: 1	TF:M02089_1	0.0093393	2.02969	9425	206	130	19917	HS3ST1,CAMKV,TCEA2,NECAB2,KLF16,GUCY1B1,AGTPBP1,GNG7,MPC1,FBXO9,RTN3,CYP46A1,SULT4A1,DNM1,SDHA,SUCLA2,YWHAH,FKBP1B,NKIRAS1,PRKCG,DLG3,ENOPH1,SNAP91,PRMT8,VDAC1,PDHB,KCNK1,DCAF6,TSPAN2,ATL1,LPCAT4,PDHX,NEFM,ATP6V0B,TPRG1L,PCMT1,VDAC2,ATP6V0D1,ATP5MC3,GNG3,PIN1,IGSF21,CALM3,RABAC1,STX1A,SPRYD3,HAGH,ACO2,YWHAB,TCF25,ATP5F1A,TUBB4A,EEF1A2,KLC2,FBXO44,ATP5F1C,GNG4,REEP5,STXBP1,AP2A1,BCKDHB,UBL4A,CRYM,…
TF	Factor: SP2; motif: GNNGGGGGCGGGGSN	TF:M03807	0.0093776	2.02791	8460	206	120	19917	GNAI1,CAMKV,TCEA2,NECAB2,KLF16,GUCY1B1,AGTPBP1,GNG7,MPC1,FBXO9,RTN3,CYP46A1,SULT4A1,DNM1,SDHA,SUCLA2,YWHAH,FKBP1B,NKIRAS1,PRKCG,ENOPH1,SNAP91,PRMT8,VDAC1,TCEAL5,KCNK1,TSPAN2,LPCAT4,PRRT2,PDHX,NEFM,TPRG1L,VDAC2,HMOX2,GNG3,PIN1,TTC9B,IGSF21,CALM3,RABAC1,STX1A,SPRYD3,ACO2,YWHAB,TCF25,ATP5F1A,TUBB4A,EEF1A2,KLC2,FBXO44,GNG4,REEP5,STXBP1,UBL4A,CRYM,COX5A,NDUFA9,TIGAR,CPTP,AP2M1,CGREF1,PTGES2,ARF5,UBL7,…
TF	Factor: Sp1; motif: NGGGGCGGGGN; match class: 1	TF:M07395_1	0.0115862	1.93606	6376	206	97	19917	CAMKV,TCEA2,NECAB2,KLF16,AGTPBP1,GNG7,MPC1,FBXO9,RTN3,CYP46A1,SULT4A1,DNM1,SUCLA2,YWHAH,FKBP1B,NKIRAS1,PRKCG,ENOPH1,SNAP91,PRMT8,VDAC1,KCNK1,TSPAN2,LPCAT4,PRRT2,PDHX,TPRG1L,PCMT1,VDAC2,PIN1,IGSF21,RABAC1,STX1A,SPRYD3,ACO2,YWHAB,TCF25,TUBB4A,EEF1A2,KLC2,FBXO44,ATP5F1C,GNG4,REEP5,STXBP1,UBL4A,CRYM,TIGAR,CPTP,CGREF1,PTGES2,ARF5,KLC1,YWHAZ,ROGDI,PGP,MTM1,NENF,CALY,ARF3,PRXL2B,TSPAN17,UBE2D3,TUSC3,VPS…
TF	Factor: Sp1; motif: NWRGCCACGCCCMCN	TF:M12152	0.0126246	1.89878	7381	206	108	19917	HS3ST1,GNAI1,CAMKV,TCEA2,NECAB2,KLF16,GUCY1B1,AGTPBP1,GNG7,MPC1,RTN3,CYP46A1,SULT4A1,SDHA,SUCLA2,YWHAH,FKBP1B,PRKCG,ENOPH1,VDAC1,TSPAN2,LPCAT4,PDHX,ATP6V0B,TPRG1L,VDAC2,HMOX2,ATP6V0D1,GNG3,PIN1,RABAC1,SPRYD3,HAGH,ACO2,TCF25,TUBB4A,EEF1A2,KLC2,FBXO44,GNG4,REEP5,STXBP1,CHP1,RRAGA,UBL4A,TIGAR,CPTP,APBB1,FEZ1,AP2M1,PARK7,CGREF1,PTGES2,ARF5,OLA1,YWHAZ,ROGDI,PGP,MTM1,NENF,VDAC3,ACOT4,PLEKHB2,SLC25A12,L…
TF	Factor: KLF17; motif: NGMCMCRCCCTN	TF:M12188	0.014272	1.84552	3707	206	65	19917	NECAB2,KLF16,MPC1,RTN3,SDHA,YWHAH,SNAP91,VDAC1,RNF14,PDHX,HMOX2,ATP6V0D1,IGSF21,RABAC1,STX1A,TCF25,GOT2,ZWINT,REEP5,PPP5C,UBL4A,NDUFA9,CPTP,CGREF1,ARF5,KLC1,ROGDI,MTM1,SLC25A12,FAM126B,PRXL2B,TSPAN17,TUSC3,VPS35,PRKAR1B,MGRN1,TCEAL6,DSTN,ZDHHC2,PDP1,RASGEF1B,GJC2,GNB5,MAPK8IP2,TECR,STK32C,C1QTNF4,PPFIA3,GSK3A,VSTM2L,ATP13A2,ENDOG,KCTD13,DYNC1I1,ALAS1,STOML1,TOMM40,DHDDS,DPP3,FBXL2,MGST3,SPTAN1,RG…
TF	Factor: BTEB4; motif: NCCACGCCCM	TF:M12186	0.0143056	1.84449	9195	206	127	19917	HS3ST1,GNAI1,CAMKV,TCEA2,NECAB2,KLF16,GUCY1B1,AGTPBP1,GNG7,MPC1,NECAP1,CYP46A1,SULT4A1,GOT1,SDHA,SUCLA2,YWHAH,EML2,FKBP1B,NKIRAS1,ENOPH1,SNAP91,PRMT8,VDAC1,TSPAN2,LPCAT4,PDHX,NEFM,SNX10,ATP6V0B,TPRG1L,VDAC2,HMOX2,ATP6V0D1,GNG3,PIN1,CALM3,RABAC1,STX1A,SPRYD3,HAGH,ACO2,YWHAB,TCF25,GOT2,ZWINT,TUBB4A,EEF1A2,KLC2,FBXO44,BTBD1,GNG4,STXBP1,CHP1,PPP5C,UBL4A,CRYM,NAA20,TIGAR,APBB1,FEZ1,AP2M1,CGREF1,PTGES2…
TF	Factor: CNOT3; motif: GGCCGCGSSS	TF:M01253	0.0144591	1.83986	3948	206	68	19917	TCEA2,KLF16,GUCY1B1,GNG7,MPC1,CYP46A1,SULT4A1,YWHAH,EML2,NKIRAS1,ENOPH1,GABRA5,PDHB,KCNK1,NDFIP1,PDHX,ATP5F1B,TPRG1L,VDAC2,ATP6V0D1,STX1A,SPRYD3,HAGH,YWHAB,TCF25,KLC2,ATP5F1C,BTBD1,GNG4,STXBP1,AP2A1,RRAGA,UBL4A,AK5,CRYM,COX5A,CGREF1,ARF5,OLA1,KLC1,YWHAZ,ROGDI,VDAC3,ACOT4,SLC25A12,LSM11,RGS7,SLC2A6,PRKAR1B,DSTN,CTXN1,RTN1,TECR,STK32C,GSK3A,RAB3B,PARP6,STOML1,EIF2B2,RRAS2,NUBP2,VSTM2B,MGST3,SPTAN1,…
TF	Factor: E2F-1; motif: TTTGGCGCCAAA; match class: 1	TF:M04516_1	0.0158647	1.79957	10299	206	138	19917	HS3ST1,GNAI1,CAMKV,TCEA2,NECAB2,KLF16,GUCY1B1,GNG7,MPC1,FBXO9,CYP46A1,SULT4A1,GOT1,DNM1,SDHA,SUCLA2,YWHAH,VPS41,NKIRAS1,PRKCG,DLG3,ENOPH1,SNAP91,GABRA5,VDAC1,PDHB,KCNK1,TSPAN2,RNF14,ATP6V1H,ATL1,NDFIP1,LPCAT4,PRRT2,PDHX,NEFM,ATP6V0B,TPRG1L,PCMT1,SST,MDH2,VDAC2,HMOX2,ATP6V0D1,ATP5MC3,TTC9B,IGSF21,CALM3,RABAC1,SPRYD3,HAGH,ACO2,TCF25,ZWINT,TUBB4A,EEF1A2,KLC2,GNG4,REEP5,STXBP1,CHP1,PPP5C,BCKDHB,UBL4A…
TF	Factor: BTEB2; motif: RGGGNGKGGN	TF:M07277	0.0161359	1.79221	8539	206	120	19917	GNAI1,CAMKV,TCEA2,NECAB2,KLF16,AGTPBP1,GNG7,MPC1,FBXO9,RTN3,CYP46A1,SULT4A1,DNM1,SDHA,SUCLA2,YWHAH,FKBP1B,NKIRAS1,PRKCG,ENOPH1,SNAP91,PRMT8,VDAC1,TCEAL5,KCNK1,TSPAN2,LPCAT4,PRRT2,PDHX,NEFM,TPRG1L,VDAC2,HMOX2,GNG3,PIN1,TTC9B,ATP5MC1,IGSF21,CALM3,RABAC1,STX1A,SPRYD3,YWHAB,TCF25,ATP5F1A,TUBB4A,EEF1A2,KLC2,FBXO44,ATP5F1C,GNG4,STXBP1,AP2A1,BCKDHB,UBL4A,CRYM,NDUFA9,SLC6A15,TIGAR,CPTP,AP2M1,CGREF1,PTGES…
TF	Factor: E2F-4; motif: GCGGGAAANA	TF:M02090	0.0166048	1.77977	12068	206	155	19917	HS3ST1,GNAI1,EPS8,CAMKV,TCEA2,NECAB2,KLF16,GUCY1B1,AGTPBP1,GNG7,MPC1,NECAP1,TPM1,FBXO9,RTN3,CYP46A1,SULT4A1,GOT1,SDHA,YWHAH,EML2,FKBP1B,ENOPH1,RPH3A,SNAP91,GABRA5,PRMT8,TCEAL5,PDHB,FILIP1,KCNK1,DCAF6,TSPAN2,ATP6V1H,ATL1,NDFIP1,VPS29,LPCAT4,PRRT2,NEFM,SNX10,ATP6V0B,TPRG1L,SST,MDH2,VDAC2,HMOX2,ATP6V0D1,ATP5MC3,PIN1,CALM3,STX1A,HAGH,ACO2,YWHAB,TCF25,GOT2,TUBB4A,EEF1A2,KLC2,FBXO44,ATP5F1C,BTBD1,GNG4,…
TF	Factor: Egr-1; motif: GCGGGGGCGG; match class: 1	TF:M07354_1	0.0178713	1.74784	3573	206	63	19917	CAMKV,NECAB2,KLF16,GUCY1B1,AGTPBP1,GNG7,CYP46A1,NKIRAS1,SNAP91,PRMT8,VDAC1,KCNK1,DCAF6,TSPAN2,LPCAT4,PRRT2,TPRG1L,HMOX2,TTC9B,IGSF21,STX1A,EEF1A2,KLC2,FBXO44,GNG4,REEP5,STXBP1,UBL4A,AK5,CGREF1,PTGES2,ARF5,ROGDI,PGP,MTM1,CALY,LSM11,ARF3,TSPAN17,FGF13,WASF1,CBX4,DSTN,PDP1,GNB5,CTXN1,STMN3,STK32C,ABHD8,PPFIA3,GSK3A,ATP13A2,ARF1,CCDC106,RRAS2,VSTM2B,MGST3,SPTAN1,PPP1R13B,DNAJA2,CFAP20,SH3GL3,PPIL6
TF	Factor: Sp1; motif: GGNDGGRGGCGGGG	TF:M04953	0.0194592	1.71088	8758	206	122	19917	EPS8,CAMKV,TCEA2,NECAB2,KLF16,GUCY1B1,AGTPBP1,GNG7,MPC1,FBXO9,RTN3,CYP46A1,SULT4A1,DNM1,SUCLA2,YWHAH,FKBP1B,NKIRAS1,PRKCG,SNAP91,GABRA5,PRMT8,TCEAL5,PDHB,KCNK1,DCAF6,TSPAN2,ATP6V1H,ATL1,LPCAT4,PDHX,NEFM,SNX10,TPRG1L,MDH2,VDAC2,ATP6V0D1,GNG3,PIN1,TTC9B,IGSF21,RABAC1,STX1A,SPRYD3,ACO2,YWHAB,TCF25,ATP5F1A,TUBB4A,EEF1A2,FBXO44,DPCD,ATP5F1C,GNG4,STXBP1,AP2A1,CHP1,RRAGA,UBL4A,CPTP,APBB1,AP2M1,ARF5,UBL7…
TF	Factor: Sp1; motif: GGGGCGGGGT	TF:M00008	0.0196731	1.70613	10131	206	136	19917	HS3ST1,GNAI1,CAMKV,TCEA2,NECAB2,KLF16,GUCY1B1,AGTPBP1,GNG7,MPC1,RTN3,CYP46A1,SULT4A1,DNM1,SDHA,SUCLA2,YWHAH,FKBP1B,VPS41,NKIRAS1,PRKCG,ENOPH1,RPH3A,SNAP91,GABRA5,PRMT8,TCEAL5,PDHB,DCAF6,TSPAN2,NDFIP1,VPS29,LPCAT4,PDHX,NEFM,TPRG1L,PCMT1,MDH2,VDAC2,HMOX2,ATP6V0D1,ATP5MC3,PIN1,TTC9B,IGSF21,CALM3,RABAC1,STX1A,SPRYD3,ACO2,YWHAB,TCF25,TUBB4A,EEF1A2,KLC2,FBXO44,ATP5F1C,BTBD1,GNG4,STXBP1,AP2A1,CHP1,BCKDH…
TF	Factor: E2F-4; motif: NGGCGGGAARN	TF:M07084	0.0200686	1.69748	10945	206	144	19917	GNAI1,EPS8,KLF16,GUCY1B1,AGTPBP1,GNG7,MPC1,TPM1,FBXO9,RTN3,CYP46A1,SULT4A1,GOT1,DNM1,SDHA,SUCLA2,YWHAH,EML2,ENOPH1,RPH3A,GABRA5,PRMT8,VDAC1,FILIP1,KCNK1,DCAF6,TSPAN2,ATL1,NDFIP1,VPS29,LPCAT4,PRRT2,PDHX,NEFM,SNX10,ATP6V0B,TPRG1L,PCMT1,VDAC2,HMOX2,ATP5MC3,PIN1,TTC9B,ATP5MC1,IGSF21,CALM3,STX1A,ACO2,YWHAB,TCF25,GOT2,TUBB4A,EEF1A2,KLC2,FBXO44,ATP5F1C,BTBD1,GNG4,REEP5,UBL4A,AK5,COX5A,NAA20,TIGAR,CPTP,A…
TF	Factor: Sp1; motif: NGGGGGCGGGGCCNGGGGGGGG; match class: 1	TF:M10071_1	0.0201496	1.69573	4641	206	76	19917	CAMKV,NECAB2,KLF16,AGTPBP1,GNG7,CYP46A1,SULT4A1,FKBP1B,NKIRAS1,ENOPH1,PRMT8,VDAC1,KCNK1,TSPAN2,LPCAT4,PDHX,NEFM,TPRG1L,VDAC2,PIN1,IGSF21,CALM3,RABAC1,STX1A,SPRYD3,YWHAB,TCF25,TUBB4A,EEF1A2,KLC2,FBXO44,GNG4,STXBP1,AP2A1,UBL4A,CPTP,PTGES2,ARF5,KLC1,YWHAZ,ROGDI,CALY,PRXL2B,TSPAN17,UBE2D3,TUSC3,VPS35,PRKAR1B,MGRN1,CBX4,DSTN,ZDHHC2,PDP1,GNB5,CTXN1,TECR,STK32C,ABHD8,PPFIA3,VSTM2L,ATP13A2,KCTD13,DYNC1I1…
TF	Factor: KLF14; motif: NRCCACRCCCMCN	TF:M12183	0.0213337	1.67093	6908	206	102	19917	CAMKV,TCEA2,NECAB2,KLF16,GUCY1B1,AGTPBP1,GNG7,MPC1,FBXO9,RTN3,CYP46A1,SULT4A1,DNM1,SUCLA2,YWHAH,NKIRAS1,PRKCG,ENOPH1,SNAP91,PRMT8,KCNK1,TSPAN2,ATL1,LPCAT4,PDHX,TPRG1L,MDH2,VDAC2,ATP6V0D1,GNG3,PIN1,TTC9B,IGSF21,RABAC1,SPRYD3,ACO2,TCF25,ATP5F1A,TUBB4A,EEF1A2,KLC2,FBXO44,GNG4,STXBP1,CHP1,UBL4A,APBB1,FEZ1,AP2M1,PARK7,ARF5,UBL7,YWHAZ,ROGDI,PGP,NENF,MYL12B,ACOT4,CALY,PLEKHB2,SLC25A12,LSM11,PRXL2B,TSPAN…
TF	Factor: E2F-1:TBR2; motif: NGGTGNNANGGCGCNNTNNCRNNN; match class: 1	TF:M08523_1	0.0224316	1.64914	7463	206	108	19917	HS3ST1,EPS8,NECAB2,KLF16,MPC1,TPM1,RTN3,SULT4A1,DNM1,SDHA,YWHAH,EML2,VPS41,NKIRAS1,DLG3,ENOPH1,SNAP91,GABRA5,VDAC1,PDHB,DCAF6,ATP6V1H,NDFIP1,VPS29,LPCAT4,PRRT2,NEFM,ATP5F1B,PCMT1,VDAC2,ATP6V0D1,PIN1,TTC9B,CALM3,RABAC1,STX1A,SPRYD3,HAGH,ACO2,YWHAB,TCF25,GOT2,ZWINT,EEF1A2,FBXO44,NDUFB5,GNG4,STXBP1,AK5,COX5A,SLC6A15,NAA20,TIGAR,CPTP,PARK7,CGREF1,PTGES2,ARF5,UBL7,PPP2R1A,YWHAZ,ROGDI,PGP,NENF,VDAC3,AC…
TF	Factor: RREB-1; motif: GGGWCSA	TF:M05439	0.0232642	1.63331	8689	206	121	19917	HS3ST1,EPS8,CAMKV,NECAB2,KLF16,GUCY1B1,AGTPBP1,GNG7,MPC1,TPM1,RTN3,GOT1,SDHA,YWHAH,EML2,NKIRAS1,PRKCG,ENOPH1,TCEAL5,DCAF6,RNF14,ATL1,VPS29,PDHX,NEFM,ATP5F1B,TPRG1L,PCMT1,MDH2,VDAC2,ATP5MC3,GNG3,PIN1,TTC9B,ATP5MC1,CALM3,STX1A,SPRYD3,YWHAB,TCF25,GOT2,ZWINT,TUBB4A,EEF1A2,KLC2,DPCD,ATP5F1C,NDUFB5,BTBD1,GNG4,REEP5,STXBP1,CHP1,PPP5C,UBL4A,AK5,CRYM,SLC6A15,NAA20,TIGAR,CPTP,FEZ1,PTGES2,ARF5,KLC1,PPP2R1A,…
TF	Factor: Sp1; motif: NGGGGGCGGGGYN; match class: 1	TF:M00196_1	0.0247536	1.60636	5949	206	91	19917	CAMKV,TCEA2,NECAB2,KLF16,AGTPBP1,GNG7,RTN3,CYP46A1,SULT4A1,DNM1,SUCLA2,YWHAH,FKBP1B,NKIRAS1,PRKCG,ENOPH1,SNAP91,PRMT8,VDAC1,TSPAN2,LPCAT4,PDHX,TPRG1L,PCMT1,VDAC2,PIN1,IGSF21,RABAC1,STX1A,SPRYD3,ACO2,YWHAB,TCF25,TUBB4A,EEF1A2,KLC2,FBXO44,GNG4,REEP5,STXBP1,AP2A1,UBL4A,CRYM,TIGAR,CPTP,CGREF1,PTGES2,ARF5,KLC1,YWHAZ,ROGDI,PGP,MTM1,NENF,CALY,RGS7,PRXL2B,TSPAN17,TUSC3,VPS35,HMCES,PRKAR1B,WASF1,MGRN1,CBX…
TF	Factor: NGFI-C; motif: WTGCGTGGGYGG	TF:M00244	0.0262243	1.5813	6221	206	94	19917	TCEA2,NECAB2,KLF16,GUCY1B1,AGTPBP1,GNG7,MPC1,FBXO9,CYP46A1,SULT4A1,GOT1,DLG3,ENOPH1,PRMT8,VDAC1,KCNK1,DCAF6,ATP6V1H,NDFIP1,VPS29,LPCAT4,PRRT2,TPRG1L,MDH2,HMOX2,TTC9B,ATP5MC1,ACO2,TCF25,EEF1A2,KLC2,FBXO44,BTBD1,GNG4,REEP5,STXBP1,CHP1,BCKDHB,UBL4A,AK5,COX5A,NDUFA9,SLC6A15,PARK7,CGREF1,PTGES2,ARF5,KLC1,PPP2R1A,ROGDI,PGP,NENF,MYL12B,ACOT4,CALY,ARF3,FAM126B,RGS7,PRXL2B,TSPAN17,UBE2D3,TUSC3,VPS35,PRKAR…
TF	Factor: Osx; motif: CCNCCCCCNNN	TF:M07329	0.0270044	1.56857	6851	206	101	19917	HS3ST1,TCEA2,NECAB2,KLF16,GUCY1B1,AGTPBP1,GNG7,MPC1,FBXO9,CYP46A1,GOT1,FKBP1B,NKIRAS1,SNAP91,PRMT8,VDAC1,KCNK1,DCAF6,TSPAN2,ATL1,LPCAT4,PRRT2,PDHX,NEFM,PCMT1,MDH2,VDAC2,TTC9B,IGSF21,RABAC1,ACO2,TCF25,GOT2,ATP5F1A,TUBB4A,EEF1A2,KLC2,FBXO44,DPCD,ATP5F1C,BTBD1,GNG4,REEP5,STXBP1,AP2A1,PPP5C,UBL4A,TIGAR,AP2M1,CGREF1,PTGES2,ARF5,PPP2R1A,ROGDI,PGP,LYSMD2,CALY,GSPT2,FAM126B,RGS7,PRXL2B,TSPAN17,SLC2A6,UBE…
TF	Factor: TFAP2C; motif: NGCCCNNRGGCA	TF:M04152	0.029514	1.52997	7781	206	111	19917	TCEA2,NECAB2,KLF16,MPC1,TPM1,RTN3,CYP46A1,GOT1,DNM1,SUCLA2,YWHAH,FKBP1B,SCOC,NKIRAS1,PRKCG,DLG3,SNAP91,GABRA5,PRMT8,VDAC1,DCAF6,TSPAN2,ATL1,LPCAT4,PRRT2,PDHX,NEFM,PCMT1,VDAC2,PIN1,TTC9B,HAGH,ACO2,YWHAB,GOT2,ZWINT,TUBB4A,EEF1A2,KLC2,DPCD,ATP5F1C,NDUFB5,BTBD1,GNG4,REEP5,STXBP1,CHP1,RRAGA,BCKDHB,UBL4A,AK5,CRYM,COX5A,SLC6A15,TIGAR,AP2M1,CGREF1,PTGES2,ARF5,OLA1,YWHAZ,ROGDI,PGP,NENF,VDAC3,PPIAL4D,MYL12…
TF	Factor: AP-2; motif: GSCCSCRGGCNRNRNN; match class: 1	TF:M00800_1	0.030537	1.51517	4278	206	71	19917	CAMKV,KLF16,GUCY1B1,AGTPBP1,MPC1,FBXO9,CYP46A1,DNM1,SDHA,YWHAH,EML2,FKBP1B,NKIRAS1,DLG3,GABRA5,VDAC1,KCNK1,RNF14,NDFIP1,MDH2,ATP6V0D1,PIN1,RABAC1,HAGH,EEF1A2,BTBD1,GNG4,REEP5,STXBP1,AP2A1,BCKDHB,UBL4A,CPTP,AP2M1,PTGES2,KLC1,YWHAZ,PGP,MTM1,LYSMD2,NENF,PLEKHB2,LSM11,PRXL2B,TSPAN17,SLC2A6,VPS35,MGRN1,CBX4,DSTN,ZDHHC2,PDP1,GJC2,CTXN1,MAPK8IP2,TECR,STK32C,C1QTNF4,GSK3A,VSTM2L,ARF1,PLPBP,CCDC106,RRAS2,…
TF	Factor: AP2; motif: GCCYGSGGSN; match class: 1	TF:M08867_1	0.0313178	1.50421	5202	206	82	19917	CAMKV,TCEA2,KLF16,MPC1,TPM1,CYP46A1,SULT4A1,DNM1,YWHAH,FKBP1B,DLG3,SNAP91,GABRA5,PRMT8,VDAC1,RNF14,ATL1,NDFIP1,TPRG1L,MDH2,HMOX2,PIN1,TTC9B,HAGH,ACO2,YWHAB,TCF25,GOT2,TUBB4A,EEF1A2,KLC2,ATP5F1C,STXBP1,RRAGA,UBL4A,COX5A,CPTP,AP2M1,CGREF1,PTGES2,KLC1,ROGDI,PGP,MTM1,LYSMD2,NENF,ACOT4,BCAT1,CALY,LSM11,RGS7,PRXL2B,TSPAN17,SLC2A6,VPS35,FGF13,TYRO3,WASF1,MGRN1,CBX4,ZDHHC2,PDP1,CTXN1,PEBP1,STK32C,PRAF2,A…
TF	Factor: CPBP; motif: GNNRGGGHGGGGNNGGGRN	TF:M09973	0.0334816	1.47519	10922	206	143	19917	GNAI1,EPS8,CAMKV,TCEA2,NECAB2,KLF16,AGTPBP1,GNG7,RTN3,CYP46A1,SULT4A1,SDHA,SUCLA2,YWHAH,FKBP1B,VPS41,NKIRAS1,PRKCG,DLG3,ENOPH1,RPH3A,SNAP91,PRMT8,VDAC1,TCEAL5,KCNK1,DCAF6,TSPAN2,ATL1,NDFIP1,VPS29,LPCAT4,PRRT2,PDHX,NEFM,SNX10,TPRG1L,PCMT1,MDH2,VDAC2,HMOX2,GNG3,PIN1,TTC9B,IGSF21,CALM3,RABAC1,STX1A,SPRYD3,ACO2,YWHAB,TCF25,ATP5F1A,TUBB4A,EEF1A2,KLC2,FBXO44,ATP5F1C,BTBD1,GNG4,REEP5,STXBP1,AP2A1,PPP5C,…
TF	Factor: sp4; motif: NNNGCYCCGCCCCCY	TF:M10530	0.0372748	1.42858	8285	206	116	19917	HS3ST1,GNAI1,CAMKV,TCEA2,NECAB2,KLF16,GUCY1B1,AGTPBP1,GNG7,MPC1,FBXO9,RTN3,CYP46A1,SULT4A1,DNM1,SDHA,SUCLA2,YWHAH,FKBP1B,NKIRAS1,PRKCG,SNAP91,PRMT8,VDAC1,PDHB,KCNK1,DCAF6,TSPAN2,LPCAT4,PDHX,NEFM,TPRG1L,PCMT1,VDAC2,HMOX2,GNG3,PIN1,TTC9B,IGSF21,CALM3,RABAC1,STX1A,SPRYD3,YWHAB,TCF25,ATP5F1A,TUBB4A,EEF1A2,KLC2,FBXO44,GNG4,STXBP1,AP2A1,CHP1,UBL4A,CRYM,AP2M1,CGREF1,PTGES2,ARF5,UBL7,OLA1,KLC1,ROGDI,PGP,…
TF	Factor: E2F-1; motif: NNNNGGCGGGAARN; match class: 1	TF:M09892_1	0.0383693	1.41602	9248	206	126	19917	HS3ST1,GNAI1,CAMKV,TCEA2,NECAB2,KLF16,AGTPBP1,GNG7,MPC1,TPM1,RTN3,CYP46A1,SULT4A1,GOT1,DNM1,SDHA,YWHAH,EML2,PRKCG,ENOPH1,GABRA5,PRMT8,TCEAL5,PDHB,KCNK1,DCAF6,TSPAN2,ATL1,VPS29,LPCAT4,PRRT2,PDHX,ATP6V0B,TPRG1L,PCMT1,VDAC2,HMOX2,ATP5MC3,PIN1,TTC9B,ATP5MC1,IGSF21,CALM3,STX1A,TCF25,GOT2,TUBB4A,EEF1A2,KLC2,FBXO44,ATP5F1C,BTBD1,GNG4,REEP5,STXBP1,AP2A1,UBL4A,AK5,COX5A,TIGAR,CPTP,APBB1,FEZ1,CGREF1,PTGES2…
TF	Factor: RUNX3; motif: NRACCGCAAACCGCAN; match class: 1	TF:M04109_1	0.0387261	1.412	3899	206	66	19917	NECAB2,AGTPBP1,GNG7,MPC1,TPM1,FBXO9,CYP46A1,DNM1,SDHA,FKBP1B,ENOPH1,PDHB,KCNK1,TSPAN2,LPCAT4,PRRT2,ATP6V0B,TPRG1L,GNG3,PIN1,TUBB4A,FBXO44,ATP5F1C,BTBD1,AP2A1,BCKDHB,UBL4A,CPTP,AP2M1,PARK7,OLA1,KLC1,PPP2R1A,LYSMD2,CALY,ARF3,RGS7,SLC2A6,PRKAR1B,FGF13,ZDHHC2,PDP1,GJC2,GNB5,CTXN1,MAPK8IP2,STMN3,TECR,STK32C,C1QTNF4,ABHD8,VSTM2L,ATP13A2,ENDOG,KCTD13,ALAS1,TOMM40,TMEM203,PLPBP,RRAS2,NUBP2,FBXL2,SPTAN1,P…
TF	Factor: Miz-1; motif: NNRGGWGGGGGAGGGGMRR	TF:M10112	0.0390467	1.40842	8768	206	121	19917	HS3ST1,GNAI1,EPS8,CAMKV,TCEA2,NECAB2,KLF16,GUCY1B1,AGTPBP1,GNG7,TPM1,RTN3,CYP46A1,SULT4A1,DNM1,SDHA,YWHAH,EML2,FKBP1B,NKIRAS1,PRKCG,ENOPH1,RPH3A,SNAP91,PRMT8,TCEAL5,KCNK1,DCAF6,TSPAN2,ATP6V1H,ATL1,NDFIP1,LPCAT4,NEFM,SNX10,ATP6V0B,TPRG1L,PCMT1,MDH2,VDAC2,ATP6V0D1,GNG3,PIN1,TTC9B,IGSF21,CALM3,RABAC1,STX1A,SPRYD3,TCF25,ATP5F1A,TUBB4A,EEF1A2,KLC2,FBXO44,DPCD,BTBD1,GNG4,REEP5,STXBP1,AP2A1,BCKDHB,CRYM,…
TF	Factor: pax-6; motif: NYACGCNYSANYGMNCN	TF:M11882	0.0405157	1.39238	15642	206	185	19917	HS3ST1,GNAI1,EPS8,TCEA2,NECAB2,KLF16,GUCY1B1,AGTPBP1,GNG7,MPC1,TPM1,FBXO9,RTN3,CYP46A1,SULT4A1,GOT1,DNM1,SDHA,SUCLA2,YWHAH,EML2,FKBP1B,VPS41,NKIRAS1,DLG3,ENOPH1,RPH3A,SNAP91,GABRA5,PRMT8,VDAC1,TCEAL5,PDHB,KCNK1,DCAF6,TSPAN2,RNF14,ATP6V1H,ATL1,VPS29,LPCAT4,PRRT2,PDHX,NEFM,SNX10,ATP5F1B,ATP6V0B,TPRG1L,PCMT1,SST,MDH2,VDAC2,HMOX2,ATP6V0D1,ATP5MC3,GNG3,PIN1,TTC9B,ATP5MC1,IGSF21,CALM3,RABAC1,STX1A,SPRY…
TF	Factor: Sp2; motif: NYSGCCCCGCCCCCY	TF:M03567	0.0434831	1.36168	7746	206	110	19917	HS3ST1,GNAI1,CAMKV,TCEA2,NECAB2,KLF16,AGTPBP1,GNG7,MPC1,FBXO9,CYP46A1,SULT4A1,DNM1,SDHA,SUCLA2,YWHAH,FKBP1B,NKIRAS1,PRKCG,ENOPH1,PRMT8,TCEAL5,KCNK1,TSPAN2,LPCAT4,PRRT2,PDHX,NEFM,TPRG1L,VDAC2,HMOX2,GNG3,PIN1,TTC9B,IGSF21,CALM3,RABAC1,STX1A,SPRYD3,YWHAB,TCF25,ATP5F1A,EEF1A2,KLC2,FBXO44,GNG4,REEP5,STXBP1,CHP1,UBL4A,CRYM,NDUFA9,TIGAR,CPTP,AP2M1,CGREF1,PTGES2,ARF5,UBL7,OLA1,KLC1,PPP2R1A,YWHAZ,ROGDI,PG…
TF	Factor: AP-2; motif: GSCCSCRGGCNRNRNN	TF:M00800	0.0439164	1.35737	9172	206	125	19917	GNAI1,CAMKV,NECAB2,KLF16,GUCY1B1,AGTPBP1,MPC1,FBXO9,RTN3,CYP46A1,SULT4A1,GOT1,DNM1,SDHA,YWHAH,EML2,FKBP1B,VPS41,NKIRAS1,PRKCG,DLG3,SNAP91,GABRA5,PRMT8,VDAC1,PDHB,KCNK1,TSPAN2,RNF14,NDFIP1,PDHX,TPRG1L,SST,MDH2,VDAC2,ATP6V0D1,PIN1,TTC9B,IGSF21,RABAC1,STX1A,SPRYD3,HAGH,YWHAB,TCF25,GOT2,EEF1A2,ATP5F1C,BTBD1,GNG4,REEP5,STXBP1,AP2A1,CHP1,RRAGA,BCKDHB,UBL4A,COX5A,NAA20,TIGAR,CPTP,AP2M1,CGREF1,PTGES2,KLC…
TF	Factor: AP-2gamma; motif: GCCYNNGGS	TF:M00470	0.0464258	1.33324	9473	206	128	19917	HS3ST1,GNAI1,EPS8,TCEA2,NECAB2,KLF16,AGTPBP1,MPC1,NECAP1,TPM1,FBXO9,RTN3,CYP46A1,SULT4A1,DNM1,SDHA,SUCLA2,YWHAH,FKBP1B,NKIRAS1,PRKCG,DLG3,ENOPH1,SNAP91,GABRA5,PRMT8,VDAC1,KCNK1,DCAF6,TSPAN2,NDFIP1,PRRT2,PDHX,TPRG1L,PCMT1,MDH2,VDAC2,PIN1,TTC9B,STX1A,HAGH,TCF25,GOT2,TUBB4A,EEF1A2,KLC2,FBXO44,ATP5F1C,BTBD1,GNG4,STXBP1,RRAGA,UBL4A,COX5A,SLC6A15,NAA20,TIGAR,AP2M1,PARK7,CGREF1,PTGES2,ARF5,OLA1,KLC1,PPP…
TF	Factor: p300; motif: ACNTCCG; match class: 1	TF:M04826_1	0.0466241	1.33139	15413	206	183	19917	HS3ST1,GNAI1,EPS8,CAMKV,TCEA2,NECAB2,KLF16,GUCY1B1,AGTPBP1,GNG7,MPC1,TPM1,FBXO9,CYP46A1,SULT4A1,GOT1,DNM1,SDHA,SUCLA2,YWHAH,EML2,FKBP1B,VPS41,NKIRAS1,PRKCG,DLG3,ENOPH1,RPH3A,SNAP91,GABRA5,PRMT8,VDAC1,KCNK1,DCAF6,TSPAN2,RNF14,ATP6V1H,NDFIP1,VPS29,LPCAT4,PRRT2,PDHX,NEFM,ATP5F1B,ATP6V0B,TPRG1L,PCMT1,MDH2,VDAC2,HMOX2,ATP5MC3,GNG3,PIN1,TTC9B,ATP5MC1,IGSF21,CALM3,RABAC1,STX1A,SPRYD3,HAGH,ACO2,YWHAB,TCF…
WP	Calcium Regulation in the Cardiac Cell	WP:WP536	7.06278e-06	5.15102	151	114	14	7562	GNAI1,GNG7,YWHAH,PRKCG,GNG3,CALM3,YWHAB,GNG4,YWHAZ,RGS7,PRKAR1B,GJC2,GNB5,RGS2
WP	Myometrial Relaxation and Contraction Pathways	WP:WP289	0.000470347	3.32758	155	114	12	7562	GNG7,YWHAH,PRKCG,GNG3,CALM3,YWHAB,GNG4,YWHAZ,RGS7,PRKAR1B,GNB5,RGS2
WP	Urea cycle and associated pathways	WP:WP4595	0.00346388	2.46044	24	114	5	7562	GOT1,MDH2,GOT2,SLC25A12,NAGS
WP	Electron Transport Chain (OXPHOS system in mitochondria)	WP:WP111	0.00377185	2.42345	105	114	9	7562	SDHA,ATP5F1B,ATP5MC3,ATP5MC1,ATP5F1A,ATP5F1C,NDUFB5,COX5A,NDUFA9
WP	Synaptic Vesicle Pathway	WP:WP2267	0.0171047	1.76688	52	114	6	7562	DNM1,STX1A,STXBP1,AP2A1,AP2M1,PARK7
WP	TCA Cycle (aka Krebs or citric acid cycle)	WP:WP78	0.0182981	1.73759	18	114	4	7562	SDHA,SUCLA2,MDH2,ACO2
WP	Oxidative phosphorylation	WP:WP623	0.0457055	1.34003	62	114	6	7562	ATP5F1B,ATP5MC3,ATP5MC1,ATP5F1A,NDUFB5,NDUFA9

## Sheet: Gprofiler Cluster 5
source	term_name	term_id	adjusted_p_value	negative_log10_of_adjusted_p_value	term_size	query_size	intersection_size	effective_domain_size	intersections
CORUM	C1q complex	CORUM:6418	0.049809	1.30269	2	46	2	3627	C1QA,C1QC
GO:BP	cell activation	GO:0001775	4.56836e-28	27.3402	1507	201	76	18123	CTSS,CD81,HEXB,CREG1,SDC4,INPP5D,VSIR,IL6R,NCKAP1L,BLNK,CTSA,APOE,CTSB,CD9,ENTPD2,ANXA3,GNA15,S100A13,NFAM1,B2M,OSTF1,PNP,APBB1IP,CMTM7,SIRPA,LAMP1,CLU,PSAP,P2RY12,CHI3L1,AMPD3,LRRK2,CD38,ITGAM,RHOG,MERTK,LAPTM5,AIF1,PTAFR,C1QA,SPI1,TREM2,FCER1G,CTSD,TYROBP,RNASET2,BIN2,PTPN6,ARHGAP45,TLR2,GPNMB,VAV1,SLC11A1,SYK,CD4,AXL,CD53,IGF1,TNFAIP8L2,C3AR1,SASH3,NLRP3,WDFY4,CEBPA,CD33,IFNGR1,PIK3CG,FCGR2B,C…
GO:BP	immune system process	GO:0002376	1.34958e-26	25.8698	3438	201	110	18123	AQP4,CTSS,CD81,HEXB,CREG1,SDC4,CX3CR1,INPP5D,VSIR,IL6R,NCKAP1L,BLNK,TMEM176A,TMEM176B,CTSA,CSF1R,LGMN,APOE,CTSB,IRF5,CD9,ANXA3,S100A13,NFAM1,B2M,OSTF1,PNP,APBB1IP,PTN,CMTM7,GPRC5B,SIRPA,S1PR1,LAMP1,CLU,S100B,PSAP,P2RY12,CHI3L1,EZR,AMPD3,TRIL,LRRK2,CD38,ADAM15,ITGAM,RHOG,FOS,MERTK,TFEB,IRF2,CARD9,LAPTM5,C1QB,AIF1,PTAFR,C1QA,SPI1,TREM2,FCER1G,CTSD,TYROBP,RNASET2,BIN2,UNC93B1,PTPN6,ARHGAP45,TLR2,GPN…
GO:BP	leukocyte activation	GO:0045321	3.14223e-26	25.5028	1341	201	70	18123	CTSS,CD81,HEXB,CREG1,SDC4,INPP5D,VSIR,IL6R,NCKAP1L,BLNK,CTSA,CTSB,ANXA3,S100A13,NFAM1,B2M,OSTF1,PNP,APBB1IP,CMTM7,SIRPA,LAMP1,CLU,PSAP,CHI3L1,AMPD3,LRRK2,CD38,ITGAM,RHOG,MERTK,LAPTM5,AIF1,PTAFR,C1QA,SPI1,TREM2,FCER1G,CTSD,TYROBP,RNASET2,BIN2,PTPN6,ARHGAP45,TLR2,GPNMB,VAV1,SLC11A1,SYK,CD4,AXL,CD53,IGF1,TNFAIP8L2,C3AR1,SASH3,NLRP3,WDFY4,CEBPA,CD33,IFNGR1,PIK3CG,FCGR2B,CD84,ARHGAP9,FCGR2A,CCDC88B,SL…
GO:BP	immune response	GO:0006955	5.76793e-23	22.239	2544	201	90	18123	AQP4,CTSS,CD81,HEXB,CREG1,CX3CR1,INPP5D,VSIR,IL6R,NCKAP1L,BLNK,CTSA,CSF1R,APOE,CTSB,IRF5,ANXA3,S100A13,NFAM1,B2M,OSTF1,PNP,APBB1IP,GPRC5B,SIRPA,LAMP1,CLU,S100B,PSAP,CHI3L1,EZR,AMPD3,TRIL,CD38,ADAM15,ITGAM,RHOG,FOS,TFEB,IRF2,CARD9,LAPTM5,C1QB,AIF1,PTAFR,C1QA,SPI1,TREM2,FCER1G,CTSD,TYROBP,RNASET2,BIN2,UNC93B1,PTPN6,ARHGAP45,TLR2,NCF1,VAV1,SLC11A1,C1QC,SYK,CD4,PLD4,AXL,CD53,CFH,TNFAIP8L2,C3AR1,RAB7B…
GO:BP	myeloid leukocyte activation	GO:0002274	2.41247e-22	21.6175	671	201	48	18123	CTSS,HEXB,CREG1,NCKAP1L,CTSA,CTSB,ANXA3,S100A13,NFAM1,B2M,OSTF1,PNP,SIRPA,LAMP1,CLU,PSAP,CHI3L1,AMPD3,LRRK2,ITGAM,RHOG,AIF1,PTAFR,C1QA,SPI1,TREM2,FCER1G,CTSD,TYROBP,RNASET2,BIN2,PTPN6,ARHGAP45,TLR2,SLC11A1,SYK,CD53,C3AR1,CEBPA,CD33,IFNGR1,PIK3CG,FCGR2B,CD84,ARHGAP9,FCGR2A,SLC2A5,LILRB3
GO:BP	regulation of cytokine production	GO:0001817	2.0428e-21	20.6898	847	201	52	18123	CD81,CX3CR1,INPP5D,VSIR,IL6R,NCKAP1L,CSF1R,IRF5,S100A13,NFAM1,B2M,PNP,GPRC5B,SIRPA,CLU,CHI3L1,EZR,TRIL,LRRK2,ANXA4,MERTK,CARD9,AFAP1L2,F3,LAPTM5,AIF1,PTAFR,TREM2,FCER1G,TYROBP,PTPN6,TLR2,GPNMB,SLC11A1,SYK,CD4,PLD4,AXL,IGF1,C3AR1,RAB7B,SASH3,TLR7,NLRP3,CD33,IFNGR1,PIK3CG,FCGR2B,SSC5D,CD84,CCDC88B,ZBTB7B
GO:BP	cytokine production	GO:0001816	2.9934e-21	20.5238	854	201	52	18123	CD81,CX3CR1,INPP5D,VSIR,IL6R,NCKAP1L,CSF1R,IRF5,S100A13,NFAM1,B2M,PNP,GPRC5B,SIRPA,CLU,CHI3L1,EZR,TRIL,LRRK2,ANXA4,MERTK,CARD9,AFAP1L2,F3,LAPTM5,AIF1,PTAFR,TREM2,FCER1G,TYROBP,PTPN6,TLR2,GPNMB,SLC11A1,SYK,CD4,PLD4,AXL,IGF1,C3AR1,RAB7B,SASH3,TLR7,NLRP3,CD33,IFNGR1,PIK3CG,FCGR2B,SSC5D,CD84,CCDC88B,ZBTB7B
GO:BP	immune effector process	GO:0002252	3.80713e-21	20.4194	1135	201	59	18123	CTSS,CD81,HEXB,CREG1,INPP5D,IL6R,NCKAP1L,CTSA,CTSB,ANXA3,S100A13,NFAM1,B2M,OSTF1,PNP,APBB1IP,GPRC5B,SIRPA,LAMP1,CLU,PSAP,CHI3L1,AMPD3,TRIL,ITGAM,RHOG,LAPTM5,C1QB,PTAFR,C1QA,SPI1,TREM2,FCER1G,CTSD,TYROBP,RNASET2,BIN2,PTPN6,ARHGAP45,TLR2,VAV1,SLC11A1,C1QC,SYK,CD53,CFH,C3AR1,SASH3,NLRP3,CD33,PIK3CG,FCGR2B,CD84,ARHGAP9,FCGR2A,WIPF1,SLC2A5,LILRB3,ZBTB7B
GO:BP	leukocyte activation involved in immune response	GO:0002366	5.02675e-20	19.2987	723	201	47	18123	CTSS,CD81,HEXB,CREG1,IL6R,NCKAP1L,CTSA,CTSB,ANXA3,S100A13,NFAM1,B2M,OSTF1,PNP,APBB1IP,SIRPA,LAMP1,PSAP,CHI3L1,AMPD3,ITGAM,RHOG,PTAFR,SPI1,TREM2,FCER1G,CTSD,TYROBP,RNASET2,BIN2,PTPN6,ARHGAP45,TLR2,SLC11A1,SYK,CD53,C3AR1,NLRP3,CD33,PIK3CG,FCGR2B,CD84,ARHGAP9,FCGR2A,SLC2A5,LILRB3,ZBTB7B
GO:BP	myeloid leukocyte mediated immunity	GO:0002444	5.92015e-20	19.2277	558	201	42	18123	CTSS,HEXB,CREG1,IL6R,NCKAP1L,CTSA,CTSB,ANXA3,S100A13,NFAM1,B2M,OSTF1,PNP,SIRPA,LAMP1,PSAP,CHI3L1,AMPD3,ITGAM,RHOG,PTAFR,SPI1,FCER1G,CTSD,TYROBP,RNASET2,BIN2,PTPN6,ARHGAP45,TLR2,SLC11A1,SYK,CD53,C3AR1,CD33,PIK3CG,FCGR2B,CD84,ARHGAP9,FCGR2A,SLC2A5,LILRB3
GO:BP	cell activation involved in immune response	GO:0002263	6.34708e-20	19.1974	727	201	47	18123	CTSS,CD81,HEXB,CREG1,IL6R,NCKAP1L,CTSA,CTSB,ANXA3,S100A13,NFAM1,B2M,OSTF1,PNP,APBB1IP,SIRPA,LAMP1,PSAP,CHI3L1,AMPD3,ITGAM,RHOG,PTAFR,SPI1,TREM2,FCER1G,CTSD,TYROBP,RNASET2,BIN2,PTPN6,ARHGAP45,TLR2,SLC11A1,SYK,CD53,C3AR1,NLRP3,CD33,PIK3CG,FCGR2B,CD84,ARHGAP9,FCGR2A,SLC2A5,LILRB3,ZBTB7B
GO:BP	leukocyte mediated immunity	GO:0002443	1.29197e-19	18.8887	888	201	51	18123	CTSS,CD81,HEXB,CREG1,INPP5D,IL6R,NCKAP1L,CTSA,CTSB,ANXA3,S100A13,NFAM1,B2M,OSTF1,PNP,SIRPA,LAMP1,CLU,PSAP,CHI3L1,AMPD3,ITGAM,RHOG,C1QB,PTAFR,C1QA,SPI1,FCER1G,CTSD,TYROBP,RNASET2,BIN2,PTPN6,ARHGAP45,TLR2,VAV1,SLC11A1,C1QC,SYK,CD53,C3AR1,SASH3,NLRP3,CD33,PIK3CG,FCGR2B,CD84,ARHGAP9,FCGR2A,SLC2A5,LILRB3
GO:BP	leukocyte degranulation	GO:0043299	1.32661e-19	18.8773	538	201	41	18123	CTSS,HEXB,CREG1,NCKAP1L,CTSA,CTSB,ANXA3,S100A13,NFAM1,B2M,OSTF1,PNP,SIRPA,LAMP1,PSAP,CHI3L1,AMPD3,ITGAM,RHOG,PTAFR,SPI1,FCER1G,CTSD,TYROBP,RNASET2,BIN2,PTPN6,ARHGAP45,TLR2,SLC11A1,SYK,CD53,C3AR1,CD33,PIK3CG,FCGR2B,CD84,ARHGAP9,FCGR2A,SLC2A5,LILRB3
GO:BP	myeloid cell activation involved in immune response	GO:0002275	3.49762e-19	18.4562	552	201	41	18123	CTSS,HEXB,CREG1,NCKAP1L,CTSA,CTSB,ANXA3,S100A13,NFAM1,B2M,OSTF1,PNP,SIRPA,LAMP1,PSAP,CHI3L1,AMPD3,ITGAM,RHOG,PTAFR,SPI1,TREM2,FCER1G,CTSD,TYROBP,RNASET2,BIN2,PTPN6,ARHGAP45,TLR2,SLC11A1,SYK,CD53,C3AR1,CD33,PIK3CG,CD84,ARHGAP9,FCGR2A,SLC2A5,LILRB3
GO:BP	regulation of immune system process	GO:0002682	7.60751e-19	18.1188	1734	201	69	18123	CD81,SDC4,CX3CR1,INPP5D,VSIR,IL6R,NCKAP1L,BLNK,TMEM176A,TMEM176B,CSF1R,LGMN,APOE,CD9,NFAM1,B2M,PNP,PTN,GPRC5B,SIRPA,LAMP1,CLU,P2RY12,EZR,TRIL,LRRK2,CD38,ITGAM,RHOG,FOS,MERTK,CARD9,LAPTM5,C1QB,AIF1,PTAFR,C1QA,SPI1,TREM2,FCER1G,TYROBP,PTPN6,GPNMB,VAV1,SLC11A1,C1QC,SYK,CD4,AXL,CFH,IGF1,TNFAIP8L2,C3AR1,RAB7B,SASH3,NLRP3,CEBPA,CD33,IFNGR1,KLHL6,FCGR2B,CD84,FCGR2A,CCDC88B,WIPF1,GPR17,LILRB3,ZBTB7B,CIB1
GO:BP	defense response	GO:0006952	6.1917e-18	17.2082	1956	201	72	18123	AQP4,CD81,GJA1,CX3CR1,IL6R,BLNK,CSF1R,APOE,IRF5,LIPA,ANXA3,NFAM1,B2M,PTN,GPRC5B,SIRPA,LAMP1,CLU,S100B,CHI3L1,TRIL,ATP1A2,LRRK2,ADAM15,ITGAM,FOS,PTGS1,IRF2,ABI3,CARD9,AFAP1L2,F3,LAPTM5,AIF1,PTAFR,C1QA,SPI1,TREM2,FCER1G,TYROBP,RNASET2,UNC93B1,PTPN6,TLR2,NCF1,VAV1,SLC11A1,C1QC,SYK,CD4,PLD4,AXL,CFH,IGF1,TNFAIP8L2,C3AR1,RAB7B,TLR7,NLRP3,CEBPA,IFNGR1,PIK3CG,FCGR2B,SSC5D,CD84,FCGR2A,CCDC88B,TRIM55,GPR17…
GO:BP	neutrophil mediated immunity	GO:0002446	6.75323e-18	17.1705	500	201	38	18123	CTSS,HEXB,CREG1,IL6R,NCKAP1L,CTSA,CTSB,ANXA3,NFAM1,B2M,OSTF1,PNP,SIRPA,LAMP1,PSAP,CHI3L1,AMPD3,ITGAM,RHOG,PTAFR,SPI1,FCER1G,CTSD,TYROBP,RNASET2,BIN2,PTPN6,ARHGAP45,TLR2,SLC11A1,SYK,CD53,C3AR1,CD33,ARHGAP9,FCGR2A,SLC2A5,LILRB3
GO:BP	export from cell	GO:0140352	7.66913e-18	17.1153	1413	201	61	18123	GLUL,CTSS,HEXB,CREG1,GJA1,SDC4,NCKAP1L,CTSA,APOE,CTSB,CD9,ABCG1,ANXA3,S100A13,NFAM1,B2M,OSTF1,FXYD1,PNP,ITIH3,SIRPA,LAMP1,CLU,PSAP,P2RY12,CHI3L1,EZR,AMPD3,MAOB,ATP1A2,LRRK2,CD38,ITGAM,RHOG,MERTK,PPT1,PTAFR,SPI1,TREM2,FCER1G,CTSD,TYROBP,RNASET2,BIN2,PTPN6,ARHGAP45,TLR2,SLC11A1,SYK,AXL,CD53,IGF1,C3AR1,CD33,PIK3CG,FCGR2B,CD84,ARHGAP9,FCGR2A,SLC2A5,LILRB3
GO:BP	neutrophil activation	GO:0042119	7.76463e-18	17.1099	502	201	38	18123	CTSS,HEXB,CREG1,NCKAP1L,CTSA,CTSB,ANXA3,NFAM1,B2M,OSTF1,PNP,SIRPA,LAMP1,PSAP,CHI3L1,AMPD3,ITGAM,RHOG,PTAFR,SPI1,FCER1G,CTSD,TYROBP,RNASET2,BIN2,PTPN6,ARHGAP45,TLR2,SLC11A1,SYK,CD53,C3AR1,CD33,FCGR2B,ARHGAP9,FCGR2A,SLC2A5,LILRB3
GO:BP	granulocyte activation	GO:0036230	1.25902e-17	16.9	509	201	38	18123	CTSS,HEXB,CREG1,NCKAP1L,CTSA,CTSB,ANXA3,NFAM1,B2M,OSTF1,PNP,SIRPA,LAMP1,PSAP,CHI3L1,AMPD3,ITGAM,RHOG,PTAFR,SPI1,FCER1G,CTSD,TYROBP,RNASET2,BIN2,PTPN6,ARHGAP45,TLR2,SLC11A1,SYK,CD53,C3AR1,CD33,FCGR2B,ARHGAP9,FCGR2A,SLC2A5,LILRB3
GO:BP	regulated exocytosis	GO:0045055	1.45278e-17	16.8378	790	201	46	18123	CTSS,HEXB,CREG1,NCKAP1L,CTSA,CTSB,CD9,ANXA3,S100A13,NFAM1,B2M,OSTF1,PNP,ITIH3,SIRPA,LAMP1,CLU,PSAP,CHI3L1,AMPD3,LRRK2,ITGAM,RHOG,PTAFR,SPI1,FCER1G,CTSD,TYROBP,RNASET2,BIN2,PTPN6,ARHGAP45,TLR2,SLC11A1,SYK,CD53,IGF1,C3AR1,CD33,PIK3CG,FCGR2B,CD84,ARHGAP9,FCGR2A,SLC2A5,LILRB3
GO:BP	neutrophil degranulation	GO:0043312	1.82983e-17	16.7376	483	201	37	18123	CTSS,HEXB,CREG1,NCKAP1L,CTSA,CTSB,ANXA3,NFAM1,B2M,OSTF1,PNP,SIRPA,LAMP1,PSAP,CHI3L1,AMPD3,ITGAM,RHOG,PTAFR,SPI1,FCER1G,CTSD,TYROBP,RNASET2,BIN2,PTPN6,ARHGAP45,TLR2,SLC11A1,SYK,CD53,C3AR1,CD33,ARHGAP9,FCGR2A,SLC2A5,LILRB3
GO:BP	positive regulation of immune system process	GO:0002684	2.00113e-17	16.6987	1079	201	53	18123	CD81,CX3CR1,INPP5D,VSIR,IL6R,NCKAP1L,BLNK,CSF1R,LGMN,NFAM1,B2M,PNP,PTN,GPRC5B,SIRPA,LAMP1,CLU,P2RY12,EZR,LRRK2,CD38,ITGAM,FOS,CARD9,LAPTM5,C1QB,AIF1,PTAFR,C1QA,SPI1,TREM2,FCER1G,TYROBP,PTPN6,VAV1,SLC11A1,C1QC,SYK,CD4,AXL,CFH,IGF1,C3AR1,SASH3,NLRP3,CEBPA,KLHL6,FCGR2B,CD84,FCGR2A,CCDC88B,WIPF1,ZBTB7B
GO:BP	secretion	GO:0046903	2.30731e-17	16.6369	1492	201	62	18123	GLUL,CTSS,HEXB,CREG1,GJA1,SDC4,NCKAP1L,CTSA,APOE,CTSB,CD9,ABCG1,ANXA3,S100A13,NFAM1,B2M,OSTF1,PNP,ITIH3,SIRPA,LAMP1,CLU,PSAP,P2RY12,CHI3L1,EZR,AMPD3,MAOB,MYO6,LRRK2,CD38,ITGAM,RHOG,MERTK,SNX5,PPT1,PTAFR,SPI1,TREM2,FCER1G,CTSD,TYROBP,RNASET2,BIN2,PTPN6,ARHGAP45,TLR2,SLC11A1,SYK,AXL,CD53,IGF1,C3AR1,CD33,PIK3CG,FCGR2B,CD84,ARHGAP9,FCGR2A,SLC2A5,LILRB3,ZBTB7B
GO:BP	secretion by cell	GO:0032940	2.38241e-17	16.623	1351	201	59	18123	GLUL,CTSS,HEXB,CREG1,GJA1,SDC4,NCKAP1L,CTSA,APOE,CTSB,CD9,ABCG1,ANXA3,S100A13,NFAM1,B2M,OSTF1,PNP,ITIH3,SIRPA,LAMP1,CLU,PSAP,P2RY12,CHI3L1,EZR,AMPD3,MAOB,LRRK2,CD38,ITGAM,RHOG,MERTK,PPT1,PTAFR,SPI1,TREM2,FCER1G,CTSD,TYROBP,RNASET2,BIN2,PTPN6,ARHGAP45,TLR2,SLC11A1,SYK,AXL,CD53,IGF1,C3AR1,CD33,PIK3CG,FCGR2B,CD84,ARHGAP9,FCGR2A,SLC2A5,LILRB3
GO:BP	neutrophil activation involved in immune response	GO:0002283	2.5983e-17	16.5853	488	201	37	18123	CTSS,HEXB,CREG1,NCKAP1L,CTSA,CTSB,ANXA3,NFAM1,B2M,OSTF1,PNP,SIRPA,LAMP1,PSAP,CHI3L1,AMPD3,ITGAM,RHOG,PTAFR,SPI1,FCER1G,CTSD,TYROBP,RNASET2,BIN2,PTPN6,ARHGAP45,TLR2,SLC11A1,SYK,CD53,C3AR1,CD33,ARHGAP9,FCGR2A,SLC2A5,LILRB3
GO:BP	exocytosis	GO:0006887	5.6354e-16	15.2491	906	201	47	18123	CTSS,HEXB,CREG1,SDC4,NCKAP1L,CTSA,CTSB,CD9,ANXA3,S100A13,NFAM1,B2M,OSTF1,PNP,ITIH3,SIRPA,LAMP1,CLU,PSAP,CHI3L1,AMPD3,LRRK2,ITGAM,RHOG,PTAFR,SPI1,FCER1G,CTSD,TYROBP,RNASET2,BIN2,PTPN6,ARHGAP45,TLR2,SLC11A1,SYK,CD53,IGF1,C3AR1,CD33,PIK3CG,FCGR2B,CD84,ARHGAP9,FCGR2A,SLC2A5,LILRB3
GO:BP	positive regulation of response to stimulus	GO:0048584	4.48739e-15	14.348	2368	201	75	18123	CD81,GJA1,CX3CR1,INPP5D,IL6R,NCKAP1L,BLNK,CSF1R,LGMN,APOE,S100A13,NFAM1,B2M,PTN,GADD45G,IGSF11,GPRC5B,GPR37L1,S1PR1,LAMP1,CLU,S100B,P2RY12,CHI3L1,EZR,NACC2,LRRK2,CD38,LIMS2,ITGAM,RHOG,ABI3,CARD9,SNX5,P2RY6,AFAP1L2,F3,LAPTM5,C1QB,AIF1,PTAFR,C1QA,SPI1,TREM2,FCER1G,TYROBP,PTPN6,TLR2,GPNMB,NCF1,VAV1,SLC11A1,C1QC,SYK,CD4,AXL,CFH,IGF1,C3AR1,SASH3,TLR7,NLRP3,CEBPA,FGD2,KLHL6,PIK3CG,FCGR2B,FCGR2A,WIPF1,S…
GO:BP	positive regulation of cytokine production	GO:0001819	2.86903e-14	13.5423	498	201	34	18123	CD81,IL6R,CSF1R,IRF5,S100A13,NFAM1,B2M,PNP,GPRC5B,CLU,CHI3L1,LRRK2,CARD9,AFAP1L2,F3,LAPTM5,AIF1,PTAFR,TREM2,FCER1G,TYROBP,TLR2,SLC11A1,SYK,CD4,C3AR1,RAB7B,SASH3,TLR7,NLRP3,IFNGR1,PIK3CG,CCDC88B,ZBTB7B
GO:BP	regulation of multicellular organismal process	GO:0051239	4.09925e-14	13.3873	2888	201	82	18123	GLUL,CD81,GJA1,CX3CR1,INPP5D,VSIR,IL6R,NCKAP1L,LGI4,TMEM176A,TMEM176B,CSF1R,LGMN,APOE,IRF5,CD9,ANXA3,S100A13,NFAM1,B2M,FXYD1,PNP,PTN,GADD45G,IGSF11,GPRC5B,SIRPA,GPR37L1,S1PR1,PLXNB3,CLU,S100B,CHI3L1,EZR,TRIL,ATP1A2,GPM6B,LRRK2,CD38,MYLIP,ANXA4,FOS,MERTK,CARD9,SNX5,AFAP1L2,F3,LAPTM5,AIF1,PTAFR,SPI1,TREM2,FCER1G,TYROBP,PTPN6,GFAP,TLR2,GPNMB,SLC11A1,C1QC,SYK,CD4,PLD4,AXL,IGF1,C3AR1,RAB7B,SASH3,TLR7,…
GO:BP	vesicle-mediated transport	GO:0016192	6.974e-14	13.1565	2193	201	70	18123	MLC1,CTSS,CD81,HEXB,CREG1,SDC4,NCKAP1L,CTSA,APOE,CTSB,CD9,ANXA3,S100A13,NFAM1,B2M,OSTF1,PNP,ITIH3,SIRPA,LAMP1,CLU,PSAP,CHI3L1,EZR,AMPD3,MYO6,LRRK2,ITGAM,ARHGAP27,RHOG,MERTK,SNX5,P2RY6,PPT1,LAPTM5,AIF1,PTAFR,SPI1,TREM2,FCER1G,CTSD,TYROBP,RNASET2,BIN2,PTPN6,ARHGAP45,TLR2,VAV1,SLC11A1,SYK,PLD4,AXL,CD53,IGF1,C3AR1,RAB7B,ARHGAP25,CD33,PIK3CG,FCGR2B,SSC5D,CD84,ARHGAP9,FCGR2A,EHD4,WIPF1,CD302,SLC2A5,LIL…
GO:BP	regulation of cell activation	GO:0050865	9.5643e-14	13.0193	662	201	38	18123	CD81,SDC4,INPP5D,VSIR,NCKAP1L,APOE,CD9,NFAM1,PNP,SIRPA,LAMP1,LRRK2,CD38,ITGAM,MERTK,LAPTM5,AIF1,PTAFR,SPI1,TREM2,FCER1G,TYROBP,PTPN6,GPNMB,VAV1,SYK,CD4,AXL,IGF1,TNFAIP8L2,SASH3,NLRP3,CEBPA,CD33,FCGR2B,CD84,CCDC88B,ZBTB7B
GO:BP	positive regulation of multicellular organismal process	GO:0051240	3.40342e-13	12.4681	1497	201	56	18123	CD81,GJA1,CX3CR1,INPP5D,VSIR,IL6R,NCKAP1L,CSF1R,APOE,IRF5,ANXA3,S100A13,NFAM1,B2M,PNP,PTN,GADD45G,GPRC5B,PLXNB3,CLU,S100B,CHI3L1,EZR,ATP1A2,GPM6B,LRRK2,CD38,FOS,CARD9,SNX5,AFAP1L2,F3,LAPTM5,AIF1,PTAFR,TREM2,FCER1G,TYROBP,GFAP,TLR2,SLC11A1,SYK,CD4,AXL,IGF1,C3AR1,RAB7B,SASH3,TLR7,NLRP3,IFNGR1,PIK3CG,CCDC88B,THBS2,ZBTB7B,CIB1
GO:BP	innate immune response	GO:0045087	9.18593e-13	12.0369	1003	201	45	18123	AQP4,CX3CR1,CSF1R,APOE,IRF5,B2M,SIRPA,LAMP1,CLU,S100B,TRIL,ADAM15,ITGAM,IRF2,CARD9,AIF1,PTAFR,C1QA,SPI1,TREM2,FCER1G,TYROBP,RNASET2,UNC93B1,PTPN6,TLR2,NCF1,VAV1,SLC11A1,C1QC,SYK,PLD4,AXL,CFH,TNFAIP8L2,RAB7B,TLR7,NLRP3,IFNGR1,PIK3CG,FCGR2B,SSC5D,CD84,SERINC5,LY86
GO:BP	regulation of leukocyte activation	GO:0002694	2.78959e-12	11.5545	617	201	35	18123	CD81,SDC4,INPP5D,VSIR,NCKAP1L,NFAM1,PNP,SIRPA,LAMP1,LRRK2,CD38,ITGAM,MERTK,LAPTM5,AIF1,PTAFR,SPI1,TREM2,TYROBP,PTPN6,GPNMB,VAV1,SYK,CD4,AXL,IGF1,TNFAIP8L2,SASH3,NLRP3,CEBPA,CD33,FCGR2B,CD84,CCDC88B,ZBTB7B
GO:BP	defense response to other organism	GO:0098542	2.96106e-12	11.5286	1222	201	49	18123	AQP4,CX3CR1,IL6R,CSF1R,APOE,IRF5,ANXA3,B2M,SIRPA,LAMP1,CLU,S100B,TRIL,ADAM15,ITGAM,IRF2,CARD9,AIF1,PTAFR,C1QA,SPI1,TREM2,FCER1G,TYROBP,RNASET2,UNC93B1,PTPN6,TLR2,NCF1,VAV1,SLC11A1,C1QC,SYK,CD4,PLD4,AXL,CFH,TNFAIP8L2,RAB7B,TLR7,NLRP3,IFNGR1,PIK3CG,FCGR2B,SSC5D,CD84,CCDC88B,SERINC5,LY86
GO:BP	response to stimulus	GO:0050896	4.72011e-12	11.326	9487	201	159	18123	MLC1,AQP4,GLUL,CTSS,CD81,HEXB,CREG1,GJA1,SDC4,CX3CR1,INPP5D,VSIR,IL6R,NCKAP1L,BLNK,CTSA,CSF1R,LGMN,APOE,CTSB,IRF5,CD9,ENTPD2,LIPA,ABCG1,ANXA3,GNA15,S100A13,PAQR7,NFAM1,B2M,OSTF1,PNP,APBB1IP,PTN,GADD45G,CMTM7,PLCD3,IGSF11,GRIN2C,GPRC5B,NTSR2,SIRPA,GPR37L1,S1PR1,PLXNB3,LAMP1,CLU,S100B,PSAP,GPR34,P2RY12,CHI3L1,BRINP2,EZR,AMPD3,TRIL,MAOB,MYO6,ATP1A2,NACC2,LRRK2,PREX2,CD38,TNS3,ADAM15,LIMS2,ITGAM,ARHG…
GO:BP	response to biotic stimulus	GO:0009607	1.76374e-11	10.7536	1639	201	56	18123	AQP4,GJA1,CX3CR1,IL6R,CSF1R,APOE,IRF5,ANXA3,B2M,SIRPA,LAMP1,CLU,S100B,TRIL,MAOB,ADAM15,ITGAM,FOS,IRF2,ABI3,CARD9,LAPTM5,AIF1,PTAFR,C1QA,SPI1,TREM2,FCER1G,TYROBP,RNASET2,UNC93B1,PTPN6,TLR2,NCF1,VAV1,SLC11A1,C1QC,SYK,CD4,PLD4,AXL,CFH,TNFAIP8L2,RAB7B,TLR7,NLRP3,WDFY4,IFNGR1,PIK3CG,FCGR2B,SSC5D,CD84,CCDC88B,WIPF1,SERINC5,LY86
GO:BP	leukocyte migration	GO:0050900	2.30428e-11	10.6375	511	201	31	18123	CD81,SDC4,CX3CR1,INPP5D,IL6R,NCKAP1L,CSF1R,LGMN,CD9,PTN,SIRPA,S1PR1,P2RY12,ITGAM,RHOG,MERTK,AIF1,PTAFR,SPI1,TREM2,FCER1G,PTPN6,VAV1,SYK,C3AR1,NLRP3,PIK3CG,CD84,CYP7B1,TRIM55,SLC7A8
GO:BP	response to external stimulus	GO:0009605	4.19084e-11	10.3777	3114	201	80	18123	AQP4,GLUL,CD81,GJA1,CX3CR1,IL6R,NCKAP1L,CSF1R,LGMN,APOE,IRF5,CD9,ANXA3,B2M,PTN,CMTM7,GPRC5B,SIRPA,S1PR1,PLXNB3,LAMP1,CLU,S100B,P2RY12,CHI3L1,EZR,TRIL,MAOB,ATP1A2,LRRK2,ADAM15,ITGAM,RHOG,FOS,TFEB,IRF2,CARD9,F3,AIF1,PTAFR,C1QA,SPI1,TREM2,FCER1G,TYROBP,RNASET2,BIN2,UNC93B1,PTPN6,TLR2,GPNMB,NCF1,VAV1,SLC11A1,C1QC,SYK,CD4,PLD4,AXL,CFH,IGF1,TNFAIP8L2,C3AR1,RAB7B,TLR7,NLRP3,WDFY4,CEBPA,IFNGR1,PIK3CG,FCG…
GO:BP	leukocyte differentiation	GO:0002521	5.83016e-11	10.2343	566	201	32	18123	CD81,INPP5D,VSIR,IL6R,NCKAP1L,BLNK,TMEM176A,TMEM176B,CSF1R,NFAM1,B2M,PNP,CMTM7,FOS,MERTK,SPI1,TREM2,FCER1G,TYROBP,PTPN6,TLR2,VAV1,C1QC,SYK,CD4,AXL,SASH3,NLRP3,CEBPA,FCGR2B,LILRB3,ZBTB7B
GO:BP	response to other organism	GO:0051707	1.02459e-10	9.98945	1600	201	54	18123	AQP4,GJA1,CX3CR1,IL6R,CSF1R,APOE,IRF5,ANXA3,B2M,SIRPA,LAMP1,CLU,S100B,TRIL,MAOB,ADAM15,ITGAM,FOS,IRF2,CARD9,AIF1,PTAFR,C1QA,SPI1,TREM2,FCER1G,TYROBP,RNASET2,UNC93B1,PTPN6,TLR2,NCF1,VAV1,SLC11A1,C1QC,SYK,CD4,PLD4,AXL,CFH,TNFAIP8L2,RAB7B,TLR7,NLRP3,WDFY4,IFNGR1,PIK3CG,FCGR2B,SSC5D,CD84,CCDC88B,WIPF1,SERINC5,LY86
GO:BP	response to external biotic stimulus	GO:0043207	1.05117e-10	9.97833	1601	201	54	18123	AQP4,GJA1,CX3CR1,IL6R,CSF1R,APOE,IRF5,ANXA3,B2M,SIRPA,LAMP1,CLU,S100B,TRIL,MAOB,ADAM15,ITGAM,FOS,IRF2,CARD9,AIF1,PTAFR,C1QA,SPI1,TREM2,FCER1G,TYROBP,RNASET2,UNC93B1,PTPN6,TLR2,NCF1,VAV1,SLC11A1,C1QC,SYK,CD4,PLD4,AXL,CFH,TNFAIP8L2,RAB7B,TLR7,NLRP3,WDFY4,IFNGR1,PIK3CG,FCGR2B,SSC5D,CD84,CCDC88B,WIPF1,SERINC5,LY86
GO:BP	lymphocyte activation	GO:0046649	1.05954e-10	9.97488	780	201	37	18123	CD81,SDC4,INPP5D,VSIR,IL6R,NCKAP1L,BLNK,NFAM1,B2M,PNP,APBB1IP,CMTM7,SIRPA,LAMP1,CD38,MERTK,LAPTM5,AIF1,SPI1,FCER1G,TYROBP,PTPN6,GPNMB,VAV1,SLC11A1,SYK,CD4,AXL,IGF1,TNFAIP8L2,SASH3,NLRP3,WDFY4,PIK3CG,FCGR2B,CCDC88B,ZBTB7B
GO:BP	response to stress	GO:0006950	1.9969e-10	9.69964	4321	201	96	18123	MLC1,AQP4,GLUL,CD81,GJA1,SDC4,CX3CR1,IL6R,BLNK,CSF1R,APOE,IRF5,CD9,ENTPD2,LIPA,ANXA3,GNA15,NFAM1,B2M,PTN,GADD45G,GRIN2C,GPRC5B,SIRPA,GPR37L1,LAMP1,CLU,S100B,P2RY12,CHI3L1,EZR,TRIL,MYO6,ATP1A2,NACC2,LRRK2,CD38,ADAM15,ITGAM,FOS,MERTK,PTGS1,TFEB,IRF2,ABI3,CARD9,AFAP1L2,F3,LAPTM5,AIF1,PTAFR,C1QA,SPI1,TREM2,FCER1G,TYROBP,RNASET2,UNC93B1,PTPN6,GFAP,TLR2,NCF1,VAV1,SLC11A1,C1QC,BCL2A1,SYK,CD4,TPP1,PLD4,A…
GO:BP	biological process involved in interspecies interaction between organisms	GO:0044419	4.31751e-10	9.36477	1768	201	56	18123	AQP4,CD81,GJA1,CX3CR1,IL6R,CSF1R,APOE,CTSB,IRF5,ANXA3,B2M,SIRPA,LAMP1,CLU,S100B,TRIL,MAOB,ADAM15,ITGAM,FOS,IRF2,CARD9,AIF1,PTAFR,C1QA,SPI1,TREM2,FCER1G,TYROBP,RNASET2,UNC93B1,PTPN6,TLR2,NCF1,VAV1,SLC11A1,C1QC,SYK,CD4,PLD4,AXL,CFH,TNFAIP8L2,RAB7B,TLR7,NLRP3,WDFY4,IFNGR1,PIK3CG,FCGR2B,SSC5D,CD84,CCDC88B,WIPF1,SERINC5,LY86
GO:BP	positive regulation of molecular function	GO:0044093	4.96972e-10	9.30367	1774	201	56	18123	CTSS,CD81,SDC4,CX3CR1,VSIR,IL6R,NCKAP1L,CSF1R,LGMN,APOE,ANXA3,GNA15,NFAM1,B2M,GADD45G,DAZAP2,GPRC5B,S1PR1,CLU,PSAP,P2RY12,CHI3L1,LRRK2,PREX2,ITGAM,ARHGAP27,RHOG,MERTK,CARD9,P2RY6,AFAP1L2,F3,LAPTM5,PTAFR,TREM2,CTSD,ARHGAP45,TLR2,NCF1,VAV1,SLC11A1,ARHGAP30,SYK,CD4,AXL,IGF1,RAB7B,NLRP3,ARHGAP25,FGD2,CD33,PIK3CG,ARHGAP9,SERINC5,CIB1,DBI
GO:BP	positive regulation of catalytic activity	GO:0043085	1.38525e-09	8.85847	1383	201	48	18123	CD81,SDC4,VSIR,IL6R,NCKAP1L,CSF1R,LGMN,APOE,GNA15,GADD45G,DAZAP2,GPRC5B,S1PR1,CLU,PSAP,P2RY12,CHI3L1,LRRK2,PREX2,ITGAM,ARHGAP27,RHOG,MERTK,CARD9,P2RY6,AFAP1L2,F3,LAPTM5,PTAFR,CTSD,ARHGAP45,NCF1,VAV1,SLC11A1,ARHGAP30,SYK,CD4,AXL,IGF1,NLRP3,ARHGAP25,FGD2,CD33,PIK3CG,ARHGAP9,SERINC5,CIB1,DBI
GO:BP	T cell activation	GO:0042110	2.75476e-09	8.55992	495	201	28	18123	CD81,SDC4,VSIR,IL6R,NCKAP1L,B2M,PNP,APBB1IP,SIRPA,LAPTM5,AIF1,SPI1,FCER1G,PTPN6,GPNMB,VAV1,SLC11A1,SYK,CD4,IGF1,TNFAIP8L2,SASH3,NLRP3,WDFY4,PIK3CG,FCGR2B,CCDC88B,ZBTB7B
GO:BP	inflammatory response	GO:0006954	2.86626e-09	8.54268	962	201	39	18123	CD81,GJA1,IL6R,BLNK,CSF1R,APOE,IRF5,LIPA,NFAM1,PTN,GPRC5B,SIRPA,CHI3L1,TRIL,LRRK2,FOS,PTGS1,AFAP1L2,F3,AIF1,PTAFR,TREM2,TLR2,SLC11A1,SYK,PLD4,AXL,IGF1,TNFAIP8L2,C3AR1,TLR7,NLRP3,CEBPA,PIK3CG,FCGR2B,FCGR2A,TRIM55,GPR17,LY86
GO:BP	regulation of tumor necrosis factor production	GO:0032680	3.17708e-09	8.49797	180	201	18	18123	CX3CR1,VSIR,SIRPA,CLU,LRRK2,CARD9,PTAFR,TREM2,TYROBP,PTPN6,TLR2,GPNMB,SYK,AXL,IGF1,SASH3,CD33,IFNGR1
GO:BP	tumor necrosis factor production	GO:0032640	3.17708e-09	8.49797	180	201	18	18123	CX3CR1,VSIR,SIRPA,CLU,LRRK2,CARD9,PTAFR,TREM2,TYROBP,PTPN6,TLR2,GPNMB,SYK,AXL,IGF1,SASH3,CD33,IFNGR1
GO:BP	negative regulation of multicellular organismal process	GO:0051241	4.94066e-09	8.30622	1174	201	43	18123	GJA1,CX3CR1,INPP5D,VSIR,IL6R,NCKAP1L,TMEM176A,TMEM176B,LGMN,APOE,CD9,B2M,PTN,SIRPA,GPR37L1,EZR,ATP1A2,CD38,MYLIP,ANXA4,MERTK,F3,LAPTM5,SPI1,TREM2,TYROBP,PTPN6,TLR2,GPNMB,SLC11A1,C1QC,AXL,IGF1,NLRP3,CD33,IFNGR1,PIK3CG,FCGR2B,SSC5D,CD84,THBS2,LILRB3,ZBTB7B
GO:BP	regulation of tumor necrosis factor superfamily cytokine production	GO:1903555	5.08048e-09	8.29409	185	201	18	18123	CX3CR1,VSIR,SIRPA,CLU,LRRK2,CARD9,PTAFR,TREM2,TYROBP,PTPN6,TLR2,GPNMB,SYK,AXL,IGF1,SASH3,CD33,IFNGR1
GO:BP	tumor necrosis factor superfamily cytokine production	GO:0071706	5.08048e-09	8.29409	185	201	18	18123	CX3CR1,VSIR,SIRPA,CLU,LRRK2,CARD9,PTAFR,TREM2,TYROBP,PTPN6,TLR2,GPNMB,SYK,AXL,IGF1,SASH3,CD33,IFNGR1
GO:BP	regulation of response to stimulus	GO:0048583	6.5704e-09	8.18241	4416	201	94	18123	MLC1,CD81,GJA1,CX3CR1,INPP5D,VSIR,IL6R,NCKAP1L,BLNK,CSF1R,LGMN,APOE,CD9,S100A13,NFAM1,B2M,PTN,GADD45G,IGSF11,GPRC5B,SIRPA,GPR37L1,S1PR1,LAMP1,CLU,S100B,P2RY12,CHI3L1,EZR,NACC2,LRRK2,CD38,LIMS2,ITGAM,RHOG,FOS,ABI3,CARD9,SNX5,P2RY6,PIK3IP1,AFAP1L2,F3,LAPTM5,C1QB,AIF1,PTAFR,C1QA,SPI1,TREM2,FCER1G,TYROBP,CYTH4,PTPN6,ARHGAP45,TLR2,GPNMB,NCF1,VAV1,SLC11A1,ARHGAP30,C1QC,SYK,CD4,AXL,CFH,IGF1,TNFAIP8L2,C3…
GO:BP	signaling	GO:0023052	9.4266e-09	8.02564	6937	201	125	18123	GLUL,CTSS,CD81,GJA1,CX3CR1,INPP5D,IL6R,NCKAP1L,BLNK,CSF1R,LGMN,APOE,CTSB,IRF5,ENTPD2,ABCG1,GNA15,S100A13,PAQR7,NFAM1,B2M,OSTF1,FXYD1,APBB1IP,PTN,GADD45G,CMTM7,PLCD3,IGSF11,GRIN2C,GPRC5B,NTSR2,SIRPA,GPR37L1,S1PR1,PLXNB3,LAMP1,CLU,S100B,PSAP,GPR34,P2RY12,CHI3L1,EZR,TRIL,MAOB,MYO6,ATP1A2,NACC2,LRRK2,PREX2,CD38,TNS3,ADAM15,LIMS2,ITGAM,ARHGAP27,RHOG,MYLIP,ANXA4,FOS,MERTK,IRF2,CARD9,SNX5,P2RY6,PIK3IP1,…
GO:BP	myeloid leukocyte migration	GO:0097529	1.02722e-08	7.98834	220	201	19	18123	CD81,CX3CR1,IL6R,NCKAP1L,CSF1R,LGMN,CD9,SIRPA,P2RY12,RHOG,AIF1,SPI1,TREM2,FCER1G,VAV1,SYK,C3AR1,PIK3CG,TRIM55
GO:BP	positive regulation of leukocyte activation	GO:0002696	1.17608e-08	7.92956	414	201	25	18123	CD81,INPP5D,VSIR,NCKAP1L,PNP,SIRPA,LAMP1,LRRK2,CD38,ITGAM,AIF1,PTAFR,TREM2,TYROBP,PTPN6,VAV1,SYK,CD4,AXL,IGF1,SASH3,NLRP3,CEBPA,CCDC88B,ZBTB7B
GO:BP	cell communication	GO:0007154	1.24111e-08	7.90619	6961	201	125	18123	GLUL,CTSS,CD81,GJA1,CX3CR1,INPP5D,IL6R,NCKAP1L,BLNK,CSF1R,LGMN,APOE,CTSB,IRF5,ENTPD2,ABCG1,GNA15,S100A13,PAQR7,NFAM1,B2M,OSTF1,APBB1IP,PTN,GADD45G,CMTM7,PLCD3,IGSF11,GRIN2C,GPRC5B,NTSR2,SIRPA,GPR37L1,S1PR1,PLXNB3,LAMP1,CLU,S100B,PSAP,GPR34,P2RY12,CHI3L1,EZR,TRIL,MAOB,MYO6,ATP1A2,NACC2,LRRK2,PREX2,CD38,TNS3,ADAM15,LIMS2,ITGAM,ARHGAP27,RHOG,MYLIP,ANXA4,FOS,MERTK,TFEB,IRF2,CARD9,SNX5,P2RY6,PIK3IP1,A…
GO:BP	regulation of immune response	GO:0050776	1.32388e-08	7.87815	1159	201	42	18123	CD81,INPP5D,VSIR,NCKAP1L,BLNK,APOE,NFAM1,B2M,LAMP1,CLU,EZR,CD38,ITGAM,FOS,CARD9,LAPTM5,C1QB,PTAFR,C1QA,SPI1,TREM2,FCER1G,TYROBP,PTPN6,VAV1,SLC11A1,C1QC,SYK,CD4,CFH,C3AR1,SASH3,NLRP3,CD33,IFNGR1,KLHL6,FCGR2B,CD84,FCGR2A,WIPF1,GPR17,ZBTB7B
GO:BP	positive regulation of cell communication	GO:0010647	1.38444e-08	7.85873	1809	201	54	18123	GLUL,CD81,GJA1,CX3CR1,IL6R,CSF1R,LGMN,APOE,ABCG1,S100A13,NFAM1,PTN,GADD45G,IGSF11,GRIN2C,GPRC5B,GPR37L1,S100B,P2RY12,CHI3L1,NACC2,LRRK2,CD38,LIMS2,RHOG,CARD9,SNX5,P2RY6,AFAP1L2,F3,LAPTM5,SPI1,TREM2,TYROBP,PTPN6,GFAP,TLR2,GPNMB,NCF1,VAV1,SYK,CD4,AXL,IGF1,TLR7,FGD2,PIK3CG,FCGR2B,S100A4,GPR17,LY86,ZBTB7B,CIB1,FRMD7
GO:BP	regulation of molecular function	GO:0065009	1.43013e-08	7.84462	3191	201	76	18123	CTSS,CD81,GJA1,SDC4,CX3CR1,VSIR,IL6R,NCKAP1L,CSF1R,LGMN,APOE,CTSB,ANXA3,GNA15,NFAM1,B2M,FXYD1,PTN,GADD45G,ITIH3,DAZAP2,GPRC5B,SIRPA,S1PR1,PLXNB3,CLU,PSAP,P2RY12,CHI3L1,ATP1A2,LRRK2,PREX2,ADAM15,ITGAM,ARHGAP27,RHOG,ANXA4,FOS,MERTK,CARD9,PBXIP1,P2RY6,PIK3IP1,AFAP1L2,F3,PPT1,LAPTM5,PTAFR,SPI1,TREM2,CTSD,CYTH4,PTPN6,ARHGAP45,TLR2,NCF1,VAV1,SLC11A1,ARHGAP30,SYK,CD4,AXL,IGF1,RAB7B,NLRP3,ARHGAP25,CEBPA,…
GO:BP	positive regulation of signaling	GO:0023056	1.5412e-08	7.81214	1814	201	54	18123	GLUL,CD81,GJA1,CX3CR1,IL6R,CSF1R,LGMN,APOE,ABCG1,S100A13,NFAM1,PTN,GADD45G,IGSF11,GRIN2C,GPRC5B,GPR37L1,S100B,P2RY12,CHI3L1,NACC2,LRRK2,CD38,LIMS2,RHOG,CARD9,SNX5,P2RY6,AFAP1L2,F3,LAPTM5,SPI1,TREM2,TYROBP,PTPN6,GFAP,TLR2,GPNMB,NCF1,VAV1,SYK,CD4,AXL,IGF1,TLR7,FGD2,PIK3CG,FCGR2B,S100A4,GPR17,LY86,ZBTB7B,CIB1,FRMD7
GO:BP	phagocytosis	GO:0006909	1.94342e-08	7.71143	388	201	24	18123	NCKAP1L,ANXA3,SIRPA,ITGAM,RHOG,MERTK,P2RY6,AIF1,TREM2,FCER1G,TYROBP,BIN2,TLR2,VAV1,SLC11A1,SYK,PLD4,AXL,RAB7B,ARHGAP25,FCGR2B,FCGR2A,WIPF1,CD302
GO:BP	regulation of hemopoiesis	GO:1903706	1.9765e-08	7.7041	424	201	25	18123	INPP5D,VSIR,NCKAP1L,TMEM176A,TMEM176B,NFAM1,B2M,PNP,PTN,FOS,SPI1,TREM2,TYROBP,PTPN6,C1QC,SYK,CD4,AXL,RAB7B,SASH3,NLRP3,FCGR2B,LILRB3,ZBTB7B,CIB1
GO:BP	positive regulation of cell activation	GO:0050867	2.18882e-08	7.65979	426	201	25	18123	CD81,INPP5D,VSIR,NCKAP1L,PNP,SIRPA,LAMP1,LRRK2,CD38,ITGAM,AIF1,PTAFR,TREM2,TYROBP,PTPN6,VAV1,SYK,CD4,AXL,IGF1,SASH3,NLRP3,CEBPA,CCDC88B,ZBTB7B
GO:BP	multicellular organismal process	GO:0032501	2.36255e-08	7.62662	8000	201	136	18123	AQP4,GLUL,CD81,HEXB,CREG1,GJA1,SDC4,SLCO2B1,CX3CR1,INPP5D,VSIR,IL6R,NCKAP1L,BLNK,LGI4,TMEM176A,TMEM176B,CSF1R,LGMN,SAT1,APOE,CTSB,IRF5,CD9,ENTPD2,LIPA,ABCG1,ANXA3,GNA15,S100A13,PAQR7,NFAM1,B2M,OSTF1,FXYD1,PNP,PTN,GADD45G,CMTM7,PLCD3,IGSF11,GRIN2C,GPRC5B,NTSR2,SIRPA,GPR37L1,S1PR1,PLXNB3,BCAS1,CLU,S100B,PSAP,P2RY12,CHI3L1,BRINP2,COL11A2,EZR,SLC44A1,TRIL,MAOB,MYO6,ATP1A2,GPM6B,TACC1,LRRK2,PREX2,CD38…
GO:BP	regulation of cell adhesion	GO:0030155	2.78338e-08	7.55543	756	201	33	18123	CD81,SDC4,VSIR,NCKAP1L,CD9,PNP,APBB1IP,PTN,SIRPA,S1PR1,PLXNB3,P2RY12,GPM6B,ADAM15,LIMS2,LAPTM5,AIF1,PTAFR,SPI1,PTPN6,GPNMB,VAV1,SYK,CD4,IGF1,TNFAIP8L2,SASH3,NLRP3,PIK3CG,FCGR2B,CCDC88B,ZBTB7B,CIB1
GO:BP	positive regulation of immune response	GO:0050778	2.88316e-08	7.54013	757	201	33	18123	CD81,INPP5D,NCKAP1L,BLNK,NFAM1,B2M,LAMP1,CLU,EZR,CD38,ITGAM,CARD9,LAPTM5,C1QB,PTAFR,C1QA,SPI1,FCER1G,TYROBP,PTPN6,VAV1,SLC11A1,C1QC,SYK,CD4,CFH,C3AR1,SASH3,NLRP3,KLHL6,FCGR2B,FCGR2A,WIPF1
GO:BP	leukocyte proliferation	GO:0070661	2.93844e-08	7.53188	327	201	22	18123	CD81,SDC4,INPP5D,VSIR,NCKAP1L,CSF1R,PNP,CLU,CD38,AIF1,TREM2,TYROBP,PTPN6,GPNMB,SLC11A1,SYK,IGF1,SASH3,PIK3CG,FCGR2B,CCDC88B,ZBTB7B
GO:BP	signal transduction	GO:0007165	3.26105e-08	7.48664	6447	201	118	18123	CTSS,CD81,GJA1,CX3CR1,INPP5D,IL6R,NCKAP1L,BLNK,CSF1R,LGMN,APOE,CTSB,IRF5,ENTPD2,ABCG1,GNA15,S100A13,PAQR7,NFAM1,B2M,OSTF1,APBB1IP,PTN,GADD45G,CMTM7,PLCD3,IGSF11,GRIN2C,GPRC5B,NTSR2,SIRPA,GPR37L1,S1PR1,PLXNB3,LAMP1,CLU,S100B,PSAP,GPR34,P2RY12,CHI3L1,EZR,TRIL,MYO6,ATP1A2,NACC2,LRRK2,PREX2,CD38,TNS3,ADAM15,LIMS2,ITGAM,ARHGAP27,RHOG,MYLIP,ANXA4,FOS,MERTK,IRF2,CARD9,SNX5,P2RY6,PIK3IP1,AFAP1L2,F3,DAPP1…
GO:BP	establishment of localization in cell	GO:0051649	3.34022e-08	7.47622	2778	201	69	18123	MLC1,CTSS,CD81,HEXB,CREG1,GJA1,NCKAP1L,CTSA,APOE,CTSB,CD9,ABCG1,ANXA3,S100A13,NFAM1,B2M,OSTF1,PNP,ITIH3,GRIN2C,SIRPA,LAMP1,CLU,PSAP,CHI3L1,EZR,AMPD3,MYO6,ATP1A2,GPM6B,LRRK2,ITGAM,RHOG,SNX5,P2RY6,PPT1,LAPTM5,PTAFR,SPI1,FCER1G,CTSD,TYROBP,RNASET2,BIN2,UNC93B1,PTPN6,ARHGAP45,GFAP,TLR2,MYO1F,NCF1,SLC11A1,SYK,CD53,IGF1,C3AR1,RAB7B,CD33,PIK3CG,FCGR2B,CD84,ARHGAP9,FCGR2A,CCDC88B,EHD4,SLC2A5,LILRB3,MYO1E…
GO:BP	hemopoiesis	GO:0030097	3.37227e-08	7.47208	946	201	37	18123	CD81,INPP5D,VSIR,IL6R,NCKAP1L,BLNK,TMEM176A,TMEM176B,CSF1R,NFAM1,B2M,PNP,PTN,CMTM7,FOS,MERTK,SPI1,TREM2,FCER1G,TYROBP,PTPN6,TLR2,VAV1,C1QC,SYK,CD4,PLD4,AXL,RAB7B,SASH3,NLRP3,CEBPA,FCGR2B,LILRB3,ZBTB7B,MYO1E,CIB1
GO:BP	mononuclear cell differentiation	GO:1903131	4.39957e-08	7.35659	440	201	25	18123	INPP5D,VSIR,IL6R,NCKAP1L,BLNK,TMEM176A,TMEM176B,CSF1R,NFAM1,B2M,PNP,CMTM7,MERTK,SPI1,TREM2,FCER1G,PTPN6,VAV1,SYK,CD4,AXL,SASH3,NLRP3,FCGR2B,ZBTB7B
GO:BP	positive regulation of biological process	GO:0048518	4.44068e-08	7.35255	6474	201	118	18123	MLC1,GLUL,CTSS,CD81,HEXB,GJA1,SDC4,CX3CR1,INPP5D,VSIR,IL6R,NCKAP1L,BLNK,CSF1R,LGMN,APOE,IRF5,ABCG1,ANXA3,S100A13,NFAM1,B2M,FXYD1,PNP,APBB1IP,PTN,GADD45G,IGSF11,DAZAP2,GRIN2C,GPRC5B,SIRPA,GPR37L1,S1PR1,PLXNB3,LAMP1,CLU,S100B,P2RY12,CHI3L1,BRINP2,EZR,MAOB,MYO6,EPB41L2,ATP1A2,GPM6B,TACC1,NACC2,LRRK2,CD38,LIMS2,ITGAM,RHOG,MYLIP,FOS,MERTK,TFEB,IRF2,ABI3,CARD9,SNX5,P2RY6,AFAP1L2,F3,PPT1,LAPTM5,C1QB,AIF…
GO:BP	system development	GO:0048731	4.46916e-08	7.34977	5095	201	101	18123	GLUL,CD81,HEXB,GJA1,SDC4,SLCO2B1,CX3CR1,INPP5D,VSIR,IL6R,NCKAP1L,BLNK,LGI4,TMEM176A,TMEM176B,CSF1R,SAT1,APOE,CTSB,CD9,LIPA,ANXA3,NFAM1,B2M,PNP,PTN,CMTM7,PLCD3,GRIN2C,GPRC5B,GPR37L1,S1PR1,PLXNB3,BCAS1,CLU,S100B,PSAP,P2RY12,CHI3L1,BRINP2,COL11A2,EZR,MAOB,MYO6,ATP1A2,GPM6B,TACC1,LRRK2,PREX2,CD38,ADAM15,LIMS2,ITGAM,RHOG,MYLIP,FOS,MERTK,TFEB,ABI3,MYH14,F3,PPT1,C1QB,AIF1,C1QA,SPI1,TREM2,FCER1G,TYROBP,P…
GO:BP	regulation of lymphocyte activation	GO:0051249	5.87171e-08	7.23124	523	201	27	18123	CD81,SDC4,INPP5D,VSIR,NCKAP1L,NFAM1,PNP,SIRPA,LAMP1,CD38,MERTK,LAPTM5,AIF1,TYROBP,PTPN6,GPNMB,VAV1,SYK,CD4,AXL,IGF1,TNFAIP8L2,SASH3,NLRP3,FCGR2B,CCDC88B,ZBTB7B
GO:BP	positive regulation of intracellular signal transduction	GO:1902533	5.99443e-08	7.22225	1063	201	39	18123	CD81,GJA1,CX3CR1,IL6R,CSF1R,APOE,S100A13,GADD45G,GPRC5B,GPR37L1,S100B,P2RY12,CHI3L1,NACC2,LRRK2,RHOG,CARD9,P2RY6,F3,LAPTM5,SPI1,TREM2,PTPN6,TLR2,GPNMB,NCF1,VAV1,SYK,CD4,AXL,IGF1,TLR7,FGD2,PIK3CG,FCGR2B,S100A4,GPR17,CIB1,FRMD7
GO:BP	leukocyte cell-cell adhesion	GO:0007159	7.14743e-08	7.14585	377	201	23	18123	CD81,SDC4,CX3CR1,VSIR,NCKAP1L,PNP,SIRPA,EZR,LAPTM5,AIF1,PTAFR,PTPN6,GPNMB,VAV1,SYK,CD4,IGF1,TNFAIP8L2,SASH3,NLRP3,FCGR2B,CCDC88B,ZBTB7B
GO:BP	cellular localization	GO:0051641	9.04032e-08	7.04382	3519	201	79	18123	MLC1,GLUL,CTSS,CD81,HEXB,CREG1,GJA1,NCKAP1L,CTSA,APOE,CTSB,CD9,ABCG1,ANXA3,S100A13,NFAM1,B2M,OSTF1,PNP,PTN,MFSD1,ITIH3,GRIN2C,SIRPA,LAMP1,CLU,PSAP,CHI3L1,EZR,AMPD3,MYO6,EPB41L2,ATP1A2,GPM6B,NACC2,LRRK2,ITGAM,RHOG,TFEB,ABI3,SNX5,P2RY6,PPT1,LAPTM5,PTAFR,SPI1,TREM2,FCER1G,CTSD,TYROBP,RNASET2,BIN2,UNC93B1,PTPN6,ARHGAP45,GFAP,TLR2,MYO1F,NCF1,SLC11A1,SYK,CD4,TPP1,CD53,IGF1,C3AR1,RAB7B,CD33,PIK3CG,FCGR2…
GO:BP	hematopoietic or lymphoid organ development	GO:0048534	1.0472e-07	6.97997	984	201	37	18123	CD81,INPP5D,VSIR,IL6R,NCKAP1L,BLNK,TMEM176A,TMEM176B,CSF1R,NFAM1,B2M,PNP,PTN,CMTM7,FOS,MERTK,SPI1,TREM2,FCER1G,TYROBP,PTPN6,TLR2,VAV1,C1QC,SYK,CD4,PLD4,AXL,RAB7B,SASH3,NLRP3,CEBPA,FCGR2B,LILRB3,ZBTB7B,MYO1E,CIB1
GO:BP	positive regulation of transport	GO:0051050	1.65401e-07	6.78146	951	201	36	18123	MLC1,GLUL,CTSS,CD81,GJA1,SDC4,NCKAP1L,APOE,ABCG1,B2M,FXYD1,SIRPA,LAMP1,CLU,P2RY12,EZR,LRRK2,CD38,ITGAM,MERTK,SNX5,P2RY6,PPT1,PTAFR,TREM2,FCER1G,TLR2,SLC11A1,SYK,AXL,IGF1,CD33,FCGR2B,KCNJ16,CIB1,DBI
GO:BP	regulation of leukocyte differentiation	GO:1902105	1.678e-07	6.77521	290	201	20	18123	INPP5D,VSIR,NCKAP1L,TMEM176A,TMEM176B,NFAM1,PNP,FOS,TREM2,TYROBP,PTPN6,C1QC,SYK,CD4,AXL,SASH3,NLRP3,FCGR2B,LILRB3,ZBTB7B
GO:BP	localization	GO:0051179	1.72315e-07	6.76368	6938	201	122	18123	MLC1,AQP4,GLUL,CTSS,CD81,HEXB,CREG1,GJA1,SDC4,SLCO2B1,CX3CR1,INPP5D,VSIR,IL6R,NCKAP1L,CTSA,CSF1R,LGMN,APOE,CTSB,CD9,ABCG1,ANXA3,S100A13,NFAM1,B2M,OSTF1,FXYD1,PNP,PTN,MFSD1,ITIH3,IGSF11,GRIN2C,TTYH1,SIRPA,S1PR1,PLXNB3,LAMP1,CLU,PSAP,P2RY12,CHI3L1,EZR,SLC44A1,AMPD3,MAOB,MYO6,EPB41L2,ATP1A2,GPM6B,NACC2,LRRK2,CD38,ADAM15,ITGAM,ARHGAP27,RHOG,MERTK,TFEB,ABI3,SNX5,SLC9A9,TTYH2,P2RY6,F3,PPT1,LAPTM5,AIF1,…
GO:BP	positive regulation of gene expression	GO:0010628	1.79955e-07	6.74483	1206	201	41	18123	CD81,GJA1,VSIR,IL6R,BLNK,CSF1R,IRF5,S100A13,NFAM1,B2M,PNP,GPRC5B,CLU,CHI3L1,EZR,LRRK2,CARD9,AFAP1L2,F3,LAPTM5,AIF1,PTAFR,SPI1,TREM2,FCER1G,TYROBP,TLR2,SLC11A1,SYK,CD4,IGF1,C3AR1,RAB7B,SASH3,TLR7,NLRP3,CEBPA,IFNGR1,PIK3CG,CCDC88B,ZBTB7B
GO:BP	transport	GO:0006810	1.91175e-07	6.71857	5214	201	101	18123	MLC1,AQP4,GLUL,CTSS,CD81,HEXB,CREG1,GJA1,SDC4,SLCO2B1,NCKAP1L,CTSA,APOE,CTSB,CD9,ABCG1,ANXA3,S100A13,NFAM1,B2M,OSTF1,FXYD1,PNP,MFSD1,ITIH3,GRIN2C,TTYH1,SIRPA,LAMP1,CLU,PSAP,P2RY12,CHI3L1,EZR,SLC44A1,AMPD3,MAOB,MYO6,ATP1A2,GPM6B,LRRK2,CD38,ITGAM,ARHGAP27,RHOG,MERTK,SNX5,SLC9A9,TTYH2,P2RY6,PPT1,LAPTM5,AIF1,PTAFR,SPI1,TREM2,FCER1G,CTSD,TYROBP,RNASET2,BIN2,UNC93B1,PTPN6,ARHGAP45,GFAP,TLR2,MYO1F,NCF1,…
GO:BP	positive regulation of response to external stimulus	GO:0032103	2.60369e-07	6.58441	518	201	26	18123	CD81,IL6R,NCKAP1L,CSF1R,LGMN,PTN,GPRC5B,S1PR1,LAMP1,P2RY12,LRRK2,CARD9,F3,AIF1,SPI1,TREM2,FCER1G,TYROBP,TLR2,VAV1,SYK,C3AR1,TLR7,CEBPA,PIK3CG,LY86
GO:BP	regulation of catalytic activity	GO:0050790	2.76309e-07	6.55861	2452	201	62	18123	CD81,SDC4,VSIR,IL6R,NCKAP1L,CSF1R,LGMN,APOE,CTSB,ANXA3,GNA15,PTN,GADD45G,ITIH3,DAZAP2,GPRC5B,SIRPA,S1PR1,PLXNB3,CLU,PSAP,P2RY12,CHI3L1,LRRK2,PREX2,ITGAM,ARHGAP27,RHOG,ANXA4,MERTK,CARD9,PBXIP1,P2RY6,PIK3IP1,AFAP1L2,F3,PPT1,LAPTM5,PTAFR,CTSD,CYTH4,PTPN6,ARHGAP45,NCF1,VAV1,SLC11A1,ARHGAP30,SYK,CD4,AXL,IGF1,NLRP3,ARHGAP25,CEBPA,FGD2,CD33,PIK3CG,ARHGAP9,SERINC5,CIB1,DBI,FRMD7
GO:BP	multicellular organism development	GO:0007275	3.72172e-07	6.42926	5670	201	106	18123	GLUL,CD81,HEXB,CREG1,GJA1,SDC4,SLCO2B1,CX3CR1,INPP5D,VSIR,IL6R,NCKAP1L,BLNK,LGI4,TMEM176A,TMEM176B,CSF1R,SAT1,APOE,CTSB,CD9,LIPA,ANXA3,PAQR7,NFAM1,B2M,PNP,PTN,GADD45G,CMTM7,PLCD3,GRIN2C,GPRC5B,GPR37L1,S1PR1,PLXNB3,BCAS1,CLU,S100B,PSAP,P2RY12,CHI3L1,BRINP2,COL11A2,EZR,MAOB,MYO6,ATP1A2,GPM6B,TACC1,LRRK2,PREX2,CD38,ADAM15,LIMS2,ITGAM,RHOG,MYLIP,FOS,MERTK,TFEB,ABI3,PBXIP1,MYH14,F3,PPT1,C1QB,AIF1,C1QA…
GO:BP	anatomical structure development	GO:0048856	3.82545e-07	6.41732	6164	201	112	18123	GLUL,CD81,HEXB,CREG1,GJA1,SDC4,SLCO2B1,CX3CR1,INPP5D,VSIR,IL6R,NCKAP1L,BLNK,LGI4,TMEM176A,TMEM176B,CSF1R,SAT1,APOE,CTSB,CD9,LIPA,ANXA3,S100A13,PAQR7,NFAM1,B2M,PNP,PTN,GADD45G,CMTM7,PLCD3,GRIN2C,GPRC5B,GPR37L1,S1PR1,PLXNB3,BCAS1,CLU,S100B,PSAP,P2RY12,CHI3L1,BRINP2,COL11A2,EZR,MAOB,MYO6,ATP1A2,GPM6B,TACC1,LRRK2,PREX2,CD38,ADAM15,LIMS2,ITGAM,RHOG,MYLIP,ANXA4,FOS,MERTK,TFEB,ABI3,PBXIP1,MYH14,F3,PPT1,…
GO:BP	regulation of leukocyte cell-cell adhesion	GO:1903037	4.51711e-07	6.34514	341	201	21	18123	CD81,SDC4,VSIR,NCKAP1L,PNP,SIRPA,LAPTM5,AIF1,PTAFR,PTPN6,GPNMB,VAV1,SYK,CD4,IGF1,TNFAIP8L2,SASH3,NLRP3,FCGR2B,CCDC88B,ZBTB7B
GO:BP	immune system development	GO:0002520	4.62159e-07	6.33521	1037	201	37	18123	CD81,INPP5D,VSIR,IL6R,NCKAP1L,BLNK,TMEM176A,TMEM176B,CSF1R,NFAM1,B2M,PNP,PTN,CMTM7,FOS,MERTK,SPI1,TREM2,FCER1G,TYROBP,PTPN6,TLR2,VAV1,C1QC,SYK,CD4,PLD4,AXL,RAB7B,SASH3,NLRP3,CEBPA,FCGR2B,LILRB3,ZBTB7B,MYO1E,CIB1
GO:BP	macrophage activation	GO:0042116	4.79028e-07	6.31964	109	201	13	18123	CLU,LRRK2,ITGAM,AIF1,C1QA,TREM2,TYROBP,TLR2,SLC11A1,SYK,CEBPA,IFNGR1,FCGR2B
GO:BP	cell population proliferation	GO:0008283	5.80472e-07	6.23622	2057	201	55	18123	GLUL,CD81,GJA1,SDC4,CX3CR1,INPP5D,VSIR,IL6R,NCKAP1L,LGI4,CSF1R,LGMN,APOE,CD9,LIPA,S100A13,B2M,PNP,PTN,PLCD3,GPR37L1,S1PR1,PLXNB3,CLU,S100B,TACC1,NACC2,LRRK2,CD38,LIMS2,RHOG,PTGS1,IRF2,P2RY6,F3,AIF1,PTAFR,TREM2,TYROBP,PTPN6,GFAP,TLR2,GPNMB,SLC11A1,SYK,IGF1,SASH3,CEBPA,CD33,PIK3CG,FCGR2B,CCDC88B,CYP7B1,ZBTB7B,CIB1
GO:BP	cell-cell adhesion	GO:0098609	5.97474e-07	6.22368	898	201	34	18123	CD81,SDC4,CX3CR1,VSIR,NCKAP1L,CD9,PNP,IGSF11,SIRPA,PLXNB3,P2RY12,EZR,LIMS2,ITGAM,LAPTM5,AIF1,PTAFR,SPI1,PTPN6,GPNMB,VAV1,SYK,CD4,IGF1,TNFAIP8L2,SASH3,NLRP3,CD33,PIK3CG,FCGR2B,CD84,CCDC88B,CSRP1,ZBTB7B
GO:BP	regulation of immune effector process	GO:0002697	6.38537e-07	6.19481	421	201	23	18123	CD81,B2M,GPRC5B,LAMP1,CLU,TRIL,ITGAM,LAPTM5,PTAFR,C1QA,SPI1,TYROBP,PTPN6,VAV1,C1QC,SYK,CFH,C3AR1,SASH3,NLRP3,FCGR2B,CD84,ZBTB7B
GO:BP	negative regulation of cytokine production	GO:0001818	6.82974e-07	6.1656	385	201	22	18123	CX3CR1,INPP5D,VSIR,IL6R,NCKAP1L,SIRPA,EZR,ANXA4,MERTK,LAPTM5,TREM2,TYROBP,PTPN6,GPNMB,SLC11A1,AXL,IGF1,NLRP3,CD33,FCGR2B,SSC5D,CD84
GO:BP	cellular response to stimulus	GO:0051716	7.31538e-07	6.13576	7873	201	131	18123	MLC1,AQP4,GLUL,CTSS,CD81,GJA1,CX3CR1,INPP5D,IL6R,NCKAP1L,BLNK,CSF1R,LGMN,APOE,CTSB,IRF5,CD9,ENTPD2,ABCG1,GNA15,S100A13,PAQR7,NFAM1,B2M,OSTF1,APBB1IP,PTN,GADD45G,CMTM7,PLCD3,IGSF11,GRIN2C,GPRC5B,NTSR2,SIRPA,GPR37L1,S1PR1,PLXNB3,LAMP1,CLU,S100B,PSAP,GPR34,P2RY12,CHI3L1,BRINP2,EZR,TRIL,MAOB,MYO6,ATP1A2,NACC2,LRRK2,PREX2,CD38,TNS3,ADAM15,LIMS2,ITGAM,ARHGAP27,RHOG,MYLIP,ANXA4,FOS,MERTK,PTGS1,TFEB,IRF2…
GO:BP	regulation of localization	GO:0032879	7.33914e-07	6.13435	2906	201	68	18123	MLC1,GLUL,CTSS,CD81,GJA1,SDC4,CX3CR1,VSIR,IL6R,NCKAP1L,CSF1R,LGMN,APOE,CD9,ABCG1,ANXA3,B2M,FXYD1,PTN,SIRPA,S1PR1,PLXNB3,LAMP1,CLU,P2RY12,EZR,MAOB,MYO6,EPB41L2,ATP1A2,GPM6B,LRRK2,CD38,ADAM15,ITGAM,RHOG,MERTK,ABI3,SNX5,P2RY6,F3,PPT1,AIF1,PTAFR,SPI1,TREM2,FCER1G,CTSD,TYROBP,PTPN6,GFAP,TLR2,GPNMB,SLC11A1,SYK,CD4,AXL,IGF1,C3AR1,CD33,PIK3CG,FCGR2B,CD84,EHD4,SLC43A2,KCNJ16,CIB1,DBI
GO:BP	cell migration	GO:0016477	8.46145e-07	6.07256	1660	201	48	18123	GLUL,CD81,HEXB,GJA1,SDC4,CX3CR1,INPP5D,VSIR,IL6R,NCKAP1L,CSF1R,LGMN,APOE,CD9,ANXA3,PTN,SIRPA,S1PR1,PLXNB3,P2RY12,LRRK2,ADAM15,ITGAM,RHOG,MERTK,ABI3,P2RY6,F3,AIF1,PTAFR,SPI1,TREM2,FCER1G,BIN2,PTPN6,GPNMB,VAV1,SYK,AXL,IGF1,C3AR1,NLRP3,PIK3CG,CD84,CYP7B1,TRIM55,CIB1,SLC7A8
GO:BP	regulation of leukocyte proliferation	GO:0070663	9.32585e-07	6.03031	253	201	18	18123	CD81,SDC4,INPP5D,VSIR,NCKAP1L,CSF1R,PNP,CD38,AIF1,TYROBP,PTPN6,GPNMB,SYK,IGF1,SASH3,FCGR2B,CCDC88B,ZBTB7B
GO:BP	establishment of localization	GO:0051234	1.09435e-06	5.96084	5364	201	101	18123	MLC1,AQP4,GLUL,CTSS,CD81,HEXB,CREG1,GJA1,SDC4,SLCO2B1,NCKAP1L,CTSA,APOE,CTSB,CD9,ABCG1,ANXA3,S100A13,NFAM1,B2M,OSTF1,FXYD1,PNP,MFSD1,ITIH3,GRIN2C,TTYH1,SIRPA,LAMP1,CLU,PSAP,P2RY12,CHI3L1,EZR,SLC44A1,AMPD3,MAOB,MYO6,ATP1A2,GPM6B,LRRK2,CD38,ITGAM,ARHGAP27,RHOG,MERTK,SNX5,SLC9A9,TTYH2,P2RY6,PPT1,LAPTM5,AIF1,PTAFR,SPI1,TREM2,FCER1G,CTSD,TYROBP,RNASET2,BIN2,UNC93B1,PTPN6,ARHGAP45,GFAP,TLR2,MYO1F,NCF1,…
GO:BP	regulation of multicellular organismal development	GO:2000026	1.48521e-06	5.82821	1459	201	44	18123	GLUL,GJA1,CX3CR1,INPP5D,VSIR,NCKAP1L,LGI4,TMEM176A,TMEM176B,ANXA3,NFAM1,B2M,PNP,PTN,GPR37L1,S1PR1,PLXNB3,S100B,CHI3L1,GPM6B,FOS,F3,SPI1,TREM2,TYROBP,PTPN6,GFAP,TLR2,GPNMB,C1QC,SYK,CD4,AXL,IGF1,C3AR1,RAB7B,SASH3,NLRP3,FCGR2B,TMEM100,THBS2,LILRB3,ZBTB7B,CIB1
GO:BP	regulation of developmental process	GO:0050793	1.50796e-06	5.82161	2621	201	63	18123	GLUL,HEXB,GJA1,CX3CR1,INPP5D,VSIR,IL6R,NCKAP1L,LGI4,TMEM176A,TMEM176B,CSF1R,LGMN,APOE,ABCG1,ANXA3,S100A13,NFAM1,B2M,PNP,PTN,GPRC5B,GPR37L1,S1PR1,PLXNB3,S100B,P2RY12,CHI3L1,BRINP2,EZR,GPM6B,LRRK2,LIMS2,RHOG,FOS,ABI3,MYH14,F3,SPI1,TREM2,TYROBP,PTPN6,GFAP,TLR2,GPNMB,C1QC,SYK,CD4,AXL,CD53,IGF1,C3AR1,RAB7B,SASH3,NLRP3,CEBPA,FGD2,FCGR2B,TMEM100,THBS2,LILRB3,ZBTB7B,CIB1
GO:BP	synapse pruning	GO:0098883	1.52404e-06	5.817	11	201	6	18123	CX3CR1,ITGAM,C1QB,C1QA,TREM2,C1QC
GO:BP	regulation of interleukin-6 production	GO:0032675	1.69303e-06	5.77133	172	201	15	18123	INPP5D,IL6R,NCKAP1L,SIRPA,CARD9,AFAP1L2,AIF1,PTAFR,TREM2,TYROBP,PTPN6,TLR2,SYK,RAB7B,TLR7
GO:BP	interleukin-6 production	GO:0032635	1.69303e-06	5.77133	172	201	15	18123	INPP5D,IL6R,NCKAP1L,SIRPA,CARD9,AFAP1L2,AIF1,PTAFR,TREM2,TYROBP,PTPN6,TLR2,SYK,RAB7B,TLR7
GO:BP	lymphocyte proliferation	GO:0046651	1.70869e-06	5.76734	296	201	19	18123	CD81,SDC4,INPP5D,VSIR,NCKAP1L,PNP,CD38,AIF1,TYROBP,PTPN6,GPNMB,SLC11A1,SYK,IGF1,SASH3,PIK3CG,FCGR2B,CCDC88B,ZBTB7B
GO:BP	regulation of lymphocyte proliferation	GO:0050670	1.84256e-06	5.73458	232	201	17	18123	CD81,SDC4,INPP5D,VSIR,NCKAP1L,PNP,CD38,AIF1,TYROBP,PTPN6,GPNMB,SYK,IGF1,SASH3,FCGR2B,CCDC88B,ZBTB7B
GO:BP	mononuclear cell proliferation	GO:0032943	2.0226e-06	5.69409	299	201	19	18123	CD81,SDC4,INPP5D,VSIR,NCKAP1L,PNP,CD38,AIF1,TYROBP,PTPN6,GPNMB,SLC11A1,SYK,IGF1,SASH3,PIK3CG,FCGR2B,CCDC88B,ZBTB7B
GO:BP	regulation of mononuclear cell proliferation	GO:0032944	2.10217e-06	5.67733	234	201	17	18123	CD81,SDC4,INPP5D,VSIR,NCKAP1L,PNP,CD38,AIF1,TYROBP,PTPN6,GPNMB,SYK,IGF1,SASH3,FCGR2B,CCDC88B,ZBTB7B
GO:BP	regulation of cell-cell adhesion	GO:0022407	2.32858e-06	5.63291	450	201	23	18123	CD81,SDC4,VSIR,NCKAP1L,CD9,PNP,SIRPA,LAPTM5,AIF1,PTAFR,SPI1,PTPN6,GPNMB,VAV1,SYK,CD4,IGF1,TNFAIP8L2,SASH3,NLRP3,FCGR2B,CCDC88B,ZBTB7B
GO:BP	regulation of cell population proliferation	GO:0042127	2.50562e-06	5.60108	1774	201	49	18123	GLUL,CD81,GJA1,SDC4,CX3CR1,INPP5D,VSIR,IL6R,NCKAP1L,CSF1R,LGMN,APOE,CD9,S100A13,B2M,PNP,PTN,PLCD3,GPR37L1,S1PR1,PLXNB3,CLU,S100B,NACC2,LRRK2,CD38,LIMS2,RHOG,PTGS1,P2RY6,F3,AIF1,PTAFR,TREM2,TYROBP,PTPN6,GFAP,TLR2,GPNMB,SYK,IGF1,SASH3,CEBPA,CD33,FCGR2B,CCDC88B,CYP7B1,ZBTB7B,CIB1
GO:BP	regulation of T cell activation	GO:0050863	2.90183e-06	5.53733	341	201	20	18123	CD81,SDC4,VSIR,NCKAP1L,PNP,SIRPA,LAPTM5,AIF1,PTPN6,GPNMB,VAV1,SYK,CD4,IGF1,TNFAIP8L2,SASH3,NLRP3,FCGR2B,CCDC88B,ZBTB7B
GO:BP	positive regulation of cellular process	GO:0048522	3.11423e-06	5.50665	5863	201	106	18123	MLC1,GLUL,CTSS,CD81,HEXB,GJA1,SDC4,CX3CR1,INPP5D,VSIR,IL6R,NCKAP1L,CSF1R,LGMN,APOE,IRF5,ABCG1,ANXA3,S100A13,NFAM1,B2M,FXYD1,PNP,APBB1IP,PTN,GADD45G,IGSF11,DAZAP2,GRIN2C,GPRC5B,SIRPA,GPR37L1,S1PR1,PLXNB3,LAMP1,CLU,S100B,P2RY12,CHI3L1,BRINP2,EZR,MAOB,MYO6,EPB41L2,TACC1,NACC2,LRRK2,CD38,LIMS2,ITGAM,RHOG,FOS,MERTK,TFEB,IRF2,ABI3,CARD9,SNX5,P2RY6,AFAP1L2,F3,PPT1,LAPTM5,AIF1,PTAFR,C1QA,SPI1,TREM2,FCER1…
GO:BP	cell adhesion	GO:0007155	3.66457e-06	5.43598	1502	201	44	18123	CD81,SDC4,CX3CR1,VSIR,NCKAP1L,CD9,PNP,APBB1IP,PTN,IGSF11,TTYH1,SIRPA,S1PR1,PLXNB3,P2RY12,EZR,GPM6B,ADAM15,LIMS2,ITGAM,MERTK,LAPTM5,AIF1,PTAFR,SPI1,PTPN6,GPNMB,VAV1,SYK,CD4,AXL,IGF1,TNFAIP8L2,SASH3,NLRP3,CD33,PIK3CG,FCGR2B,CD84,CCDC88B,CSRP1,THBS2,ZBTB7B,CIB1
GO:BP	biological adhesion	GO:0022610	4.22952e-06	5.37371	1509	201	44	18123	CD81,SDC4,CX3CR1,VSIR,NCKAP1L,CD9,PNP,APBB1IP,PTN,IGSF11,TTYH1,SIRPA,S1PR1,PLXNB3,P2RY12,EZR,GPM6B,ADAM15,LIMS2,ITGAM,MERTK,LAPTM5,AIF1,PTAFR,SPI1,PTPN6,GPNMB,VAV1,SYK,CD4,AXL,IGF1,TNFAIP8L2,SASH3,NLRP3,CD33,PIK3CG,FCGR2B,CD84,CCDC88B,CSRP1,THBS2,ZBTB7B,CIB1
GO:BP	positive regulation of signal transduction	GO:0009967	4.35324e-06	5.36119	1626	201	46	18123	CD81,GJA1,CX3CR1,IL6R,CSF1R,APOE,S100A13,NFAM1,GADD45G,IGSF11,GPRC5B,GPR37L1,S100B,P2RY12,CHI3L1,NACC2,LRRK2,LIMS2,RHOG,CARD9,SNX5,P2RY6,AFAP1L2,F3,LAPTM5,SPI1,TREM2,PTPN6,TLR2,GPNMB,NCF1,VAV1,SYK,CD4,AXL,IGF1,TLR7,FGD2,PIK3CG,FCGR2B,S100A4,GPR17,LY86,ZBTB7B,CIB1,FRMD7
GO:BP	lymphocyte differentiation	GO:0030098	4.46184e-06	5.35049	387	201	21	18123	INPP5D,VSIR,IL6R,NCKAP1L,BLNK,NFAM1,B2M,PNP,CMTM7,MERTK,SPI1,FCER1G,PTPN6,VAV1,SYK,CD4,AXL,SASH3,NLRP3,FCGR2B,ZBTB7B
GO:BP	negative regulation of cell activation	GO:0050866	5.01097e-06	5.30008	216	201	16	18123	SDC4,INPP5D,VSIR,APOE,CD9,MERTK,LAPTM5,SPI1,TYROBP,PTPN6,GPNMB,AXL,TNFAIP8L2,FCGR2B,CD84,ZBTB7B
GO:BP	movement of cell or subcellular component	GO:0006928	5.9907e-06	5.22252	2319	201	57	18123	AQP4,GLUL,CD81,HEXB,GJA1,SDC4,CX3CR1,INPP5D,VSIR,IL6R,NCKAP1L,CSF1R,LGMN,APOE,CD9,ANXA3,PTN,SIRPA,S1PR1,PLXNB3,LAMP1,P2RY12,EZR,MYO6,ATP1A2,LRRK2,ADAM15,ITGAM,RHOG,MERTK,ABI3,P2RY6,MYH14,F3,AIF1,PTAFR,SPI1,TREM2,FCER1G,BIN2,PTPN6,MYO1F,GPNMB,VAV1,SYK,AXL,IGF1,C3AR1,NLRP3,PIK3CG,CD84,CYP7B1,WIPF1,TRIM55,MYO1E,CIB1,SLC7A8
GO:BP	regulation of intracellular signal transduction	GO:1902531	6.15791e-06	5.21057	1883	201	50	18123	CD81,GJA1,CX3CR1,IL6R,CSF1R,APOE,S100A13,GADD45G,GPRC5B,SIRPA,GPR37L1,CLU,S100B,P2RY12,CHI3L1,EZR,NACC2,LRRK2,RHOG,CARD9,P2RY6,PIK3IP1,F3,LAPTM5,SPI1,TREM2,CYTH4,PTPN6,ARHGAP45,TLR2,GPNMB,NCF1,VAV1,ARHGAP30,SYK,CD4,AXL,IGF1,TLR7,NLRP3,ARHGAP25,FGD2,PIK3CG,FCGR2B,ARHGAP9,S100A4,TMEM100,GPR17,CIB1,FRMD7
GO:BP	activation of immune response	GO:0002253	8.36626e-06	5.07747	566	201	25	18123	CD81,INPP5D,NCKAP1L,BLNK,NFAM1,CLU,EZR,CD38,CARD9,LAPTM5,C1QB,C1QA,FCER1G,TYROBP,PTPN6,VAV1,C1QC,SYK,CD4,CFH,C3AR1,KLHL6,FCGR2B,FCGR2A,WIPF1
GO:BP	positive regulation of cell adhesion	GO:0045785	8.91633e-06	5.04981	442	201	22	18123	CD81,SDC4,VSIR,NCKAP1L,PNP,APBB1IP,PTN,SIRPA,P2RY12,LIMS2,AIF1,PTAFR,PTPN6,VAV1,SYK,CD4,IGF1,SASH3,NLRP3,CCDC88B,ZBTB7B,CIB1
GO:BP	positive regulation of lymphocyte activation	GO:0051251	9.7621e-06	5.01046	366	201	20	18123	CD81,INPP5D,VSIR,NCKAP1L,PNP,SIRPA,LAMP1,CD38,AIF1,TYROBP,PTPN6,VAV1,SYK,CD4,AXL,IGF1,SASH3,NLRP3,CCDC88B,ZBTB7B
GO:BP	locomotion	GO:0040011	1.08691e-05	4.96381	2039	201	52	18123	GLUL,CD81,HEXB,GJA1,SDC4,CX3CR1,INPP5D,VSIR,IL6R,NCKAP1L,CSF1R,LGMN,APOE,CD9,ANXA3,PTN,CMTM7,GRIN2C,SIRPA,S1PR1,PLXNB3,P2RY12,EZR,ATP1A2,LRRK2,ADAM15,ITGAM,RHOG,MERTK,ABI3,P2RY6,F3,AIF1,PTAFR,SPI1,TREM2,FCER1G,BIN2,PTPN6,GPNMB,VAV1,SYK,AXL,IGF1,C3AR1,NLRP3,PIK3CG,CD84,CYP7B1,TRIM55,CIB1,SLC7A8
GO:BP	microglial cell activation	GO:0001774	1.23388e-05	4.90873	53	201	9	18123	CLU,LRRK2,ITGAM,AIF1,C1QA,TREM2,TYROBP,TLR2,IFNGR1
GO:BP	regulation of biological quality	GO:0065008	1.3114e-05	4.88227	4116	201	82	18123	AQP4,GLUL,CD81,HEXB,GJA1,CX3CR1,INPP5D,NCKAP1L,CTSA,CSF1R,LGMN,APOE,CTSB,CD9,ENTPD2,LIPA,ABCG1,GNA15,S100A13,B2M,FXYD1,PTN,GADD45G,MFSD1,IGSF11,GRIN2C,NTSR2,GPR37L1,S1PR1,PLXNB3,LAMP1,CLU,S100B,P2RY12,COL11A2,EZR,MAOB,ATP1A2,GPM6B,LRRK2,CD38,RHOG,MYLIP,MERTK,PTGS1,IRF2,ABI3,SNX5,SLC9A9,P2RY6,MYH14,F3,PPT1,LAPTM5,PTAFR,SPI1,TREM2,FCER1G,TYROBP,PTPN6,GFAP,TLR2,NCF1,VAV1,SLC11A1,SYK,TPP1,AXL,IGF1,C3…
GO:BP	developmental process	GO:0032502	1.38486e-05	4.8586	6678	201	114	18123	GLUL,CD81,HEXB,CREG1,GJA1,SDC4,SLCO2B1,CX3CR1,INPP5D,VSIR,IL6R,NCKAP1L,BLNK,LGI4,TMEM176A,TMEM176B,CSF1R,LGMN,SAT1,APOE,CTSB,CD9,LIPA,ABCG1,ANXA3,S100A13,PAQR7,NFAM1,B2M,PNP,PTN,GADD45G,CMTM7,PLCD3,GRIN2C,GPRC5B,GPR37L1,S1PR1,PLXNB3,BCAS1,CLU,S100B,PSAP,P2RY12,CHI3L1,BRINP2,COL11A2,EZR,MAOB,MYO6,ATP1A2,GPM6B,TACC1,LRRK2,PREX2,CD38,ADAM15,LIMS2,ITGAM,RHOG,MYLIP,ANXA4,FOS,MERTK,TFEB,ABI3,PBXIP1,MYH…
GO:BP	regulation of response to external stimulus	GO:0032101	1.69238e-05	4.7715	1238	201	38	18123	CD81,GJA1,IL6R,NCKAP1L,CSF1R,LGMN,APOE,CD9,PTN,GPRC5B,SIRPA,S1PR1,LAMP1,P2RY12,LRRK2,CARD9,F3,AIF1,SPI1,TREM2,FCER1G,TYROBP,PTPN6,TLR2,VAV1,SYK,IGF1,TNFAIP8L2,C3AR1,TLR7,NLRP3,CEBPA,IFNGR1,PIK3CG,FCGR2B,FCGR2A,GPR17,LY86
GO:BP	T cell proliferation	GO:0042098	2.02666e-05	4.69322	206	201	15	18123	CD81,SDC4,VSIR,NCKAP1L,PNP,AIF1,PTPN6,GPNMB,SLC11A1,SYK,IGF1,SASH3,PIK3CG,CCDC88B,ZBTB7B
GO:BP	cell chemotaxis	GO:0060326	2.33827e-05	4.63111	310	201	18	18123	CX3CR1,IL6R,NCKAP1L,CSF1R,LGMN,PTN,S1PR1,PLXNB3,RHOG,AIF1,SPI1,FCER1G,BIN2,VAV1,SYK,C3AR1,PIK3CG,CYP7B1
GO:BP	cellular developmental process	GO:0048869	2.34083e-05	4.63063	4468	201	86	18123	CD81,HEXB,GJA1,SDC4,CX3CR1,INPP5D,VSIR,IL6R,NCKAP1L,BLNK,LGI4,TMEM176A,TMEM176B,CSF1R,APOE,CTSB,CD9,ABCG1,PAQR7,NFAM1,B2M,PNP,PTN,GADD45G,CMTM7,GPRC5B,GPR37L1,S1PR1,PLXNB3,CLU,S100B,PSAP,P2RY12,BRINP2,COL11A2,EZR,MYO6,GPM6B,LRRK2,PREX2,CD38,ADAM15,LIMS2,ITGAM,RHOG,MYLIP,ANXA4,FOS,MERTK,ABI3,PBXIP1,MYH14,PPT1,C1QA,SPI1,TREM2,FCER1G,TYROBP,PTPN6,GFAP,TLR2,GPNMB,VAV1,C1QC,SYK,CD4,TPP1,PLD4,AXL,CD53,…
GO:BP	cell differentiation	GO:0030154	2.34339e-05	4.63016	4392	201	85	18123	CD81,HEXB,GJA1,SDC4,CX3CR1,INPP5D,VSIR,IL6R,NCKAP1L,BLNK,LGI4,TMEM176A,TMEM176B,CSF1R,APOE,CTSB,CD9,ABCG1,PAQR7,NFAM1,B2M,PNP,PTN,GADD45G,CMTM7,GPRC5B,GPR37L1,S1PR1,PLXNB3,CLU,S100B,PSAP,P2RY12,BRINP2,COL11A2,EZR,MYO6,GPM6B,LRRK2,PREX2,CD38,ADAM15,LIMS2,ITGAM,RHOG,MYLIP,ANXA4,FOS,MERTK,ABI3,PBXIP1,PPT1,C1QA,SPI1,TREM2,FCER1G,TYROBP,PTPN6,GFAP,TLR2,GPNMB,VAV1,C1QC,SYK,CD4,TPP1,PLD4,AXL,CD53,IGF1,R…
GO:BP	regulation of transport	GO:0051049	2.42849e-05	4.61466	1839	201	48	18123	MLC1,GLUL,CTSS,CD81,GJA1,SDC4,NCKAP1L,APOE,ABCG1,B2M,FXYD1,SIRPA,LAMP1,CLU,P2RY12,EZR,MAOB,MYO6,ATP1A2,GPM6B,LRRK2,CD38,ITGAM,MERTK,SNX5,P2RY6,PPT1,PTAFR,SPI1,TREM2,FCER1G,PTPN6,GFAP,TLR2,SLC11A1,SYK,CD4,AXL,IGF1,CD33,PIK3CG,FCGR2B,CD84,EHD4,SLC43A2,KCNJ16,CIB1,DBI
GO:BP	cell motility	GO:0048870	2.4709e-05	4.60715	1840	201	48	18123	GLUL,CD81,HEXB,GJA1,SDC4,CX3CR1,INPP5D,VSIR,IL6R,NCKAP1L,CSF1R,LGMN,APOE,CD9,ANXA3,PTN,SIRPA,S1PR1,PLXNB3,P2RY12,LRRK2,ADAM15,ITGAM,RHOG,MERTK,ABI3,P2RY6,F3,AIF1,PTAFR,SPI1,TREM2,FCER1G,BIN2,PTPN6,GPNMB,VAV1,SYK,AXL,IGF1,C3AR1,NLRP3,PIK3CG,CD84,CYP7B1,TRIM55,CIB1,SLC7A8
GO:BP	localization of cell	GO:0051674	2.4709e-05	4.60715	1840	201	48	18123	GLUL,CD81,HEXB,GJA1,SDC4,CX3CR1,INPP5D,VSIR,IL6R,NCKAP1L,CSF1R,LGMN,APOE,CD9,ANXA3,PTN,SIRPA,S1PR1,PLXNB3,P2RY12,LRRK2,ADAM15,ITGAM,RHOG,MERTK,ABI3,P2RY6,F3,AIF1,PTAFR,SPI1,TREM2,FCER1G,BIN2,PTPN6,GPNMB,VAV1,SYK,AXL,IGF1,C3AR1,NLRP3,PIK3CG,CD84,CYP7B1,TRIM55,CIB1,SLC7A8
GO:BP	cellular response to chemical stimulus	GO:0070887	2.62155e-05	4.58144	3443	201	72	18123	MLC1,AQP4,CTSS,GJA1,CX3CR1,INPP5D,IL6R,NCKAP1L,CSF1R,LGMN,APOE,CTSB,IRF5,ABCG1,GNA15,PAQR7,B2M,PTN,SIRPA,GPR37L1,S1PR1,PLXNB3,CLU,S100B,P2RY12,CHI3L1,BRINP2,EZR,MAOB,ATP1A2,LRRK2,ADAM15,ITGAM,RHOG,FOS,PTGS1,IRF2,SNX5,P2RY6,F3,LAPTM5,AIF1,PTAFR,SPI1,TREM2,FCER1G,BIN2,PTPN6,TLR2,NCF1,VAV1,SYK,CD4,TPP1,AXL,IGF1,C3AR1,RAB7B,NLRP3,CEBPA,IFNGR1,PIK3CG,FCGR2B,CYP7B1,EHD4,TMEM100,SLC2A5,ERMP1,GPR17,LY86,…
GO:BP	positive regulation of leukocyte cell-cell adhesion	GO:1903039	2.70897e-05	4.5672	243	201	16	18123	CD81,VSIR,NCKAP1L,PNP,SIRPA,AIF1,PTAFR,PTPN6,VAV1,SYK,CD4,IGF1,SASH3,NLRP3,CCDC88B,ZBTB7B
GO:BP	intracellular signal transduction	GO:0035556	2.72016e-05	4.56541	2886	201	64	18123	CD81,GJA1,CX3CR1,INPP5D,IL6R,BLNK,CSF1R,APOE,S100A13,NFAM1,GADD45G,PLCD3,GRIN2C,GPRC5B,SIRPA,GPR37L1,CLU,S100B,P2RY12,CHI3L1,EZR,MYO6,ATP1A2,NACC2,LRRK2,PREX2,TNS3,RHOG,MERTK,CARD9,P2RY6,PIK3IP1,F3,LAPTM5,AIF1,PTAFR,SPI1,TREM2,TYROBP,CYTH4,PTPN6,ARHGAP45,TLR2,GPNMB,NCF1,VAV1,ARHGAP30,BCL2A1,SYK,CD4,AXL,IGF1,TLR7,NLRP3,ARHGAP25,FGD2,PIK3CG,FCGR2B,ARHGAP9,S100A4,TMEM100,GPR17,CIB1,FRMD7
GO:BP	regulation of leukocyte migration	GO:0002685	2.98622e-05	4.52488	212	201	15	18123	CD81,CX3CR1,IL6R,NCKAP1L,CSF1R,LGMN,CD9,PTN,P2RY12,RHOG,AIF1,PTAFR,SPI1,TREM2,C3AR1
GO:BP	response to organic substance	GO:0010033	3.12289e-05	4.50544	3457	201	72	18123	MLC1,AQP4,GLUL,CTSS,CD81,GJA1,CX3CR1,INPP5D,IL6R,CSF1R,LGMN,APOE,CTSB,IRF5,CD9,ABCG1,ANXA3,GNA15,PAQR7,B2M,PTN,SIRPA,S1PR1,CLU,S100B,P2RY12,CHI3L1,BRINP2,EZR,MAOB,ATP1A2,LRRK2,CD38,ADAM15,ITGAM,FOS,IRF2,CARD9,SNX5,P2RY6,F3,LAPTM5,AIF1,PTAFR,SPI1,TREM2,FCER1G,PTPN6,TLR2,VAV1,SLC11A1,SYK,CD4,TPP1,AXL,IGF1,RAB7B,NLRP3,CEBPA,IFNGR1,PIK3CG,FCGR2B,SSC5D,CYP7B1,EHD4,TMEM100,SLC2A5,ERMP1,GPR17,LY86,ZBTB7…
GO:BP	endocytosis	GO:0006897	3.39098e-05	4.46968	700	201	27	18123	MLC1,CD81,NCKAP1L,APOE,CD9,B2M,CLU,EZR,MYO6,LRRK2,ITGAM,ARHGAP27,RHOG,SNX5,PPT1,AIF1,TREM2,FCER1G,BIN2,SYK,AXL,ARHGAP25,PIK3CG,FCGR2B,SSC5D,EHD4,MYO1E
GO:BP	biological regulation	GO:0065007	5.14182e-05	4.28888	12802	201	175	18123	MLC1,AQP4,GLUL,CTSS,CD81,HEXB,CREG1,GJA1,SDC4,CX3CR1,INPP5D,VSIR,IL6R,NCKAP1L,BLNK,LGI4,TMEM176A,TMEM176B,CTSA,CSF1R,LGMN,APOE,CTSB,IRF5,CD9,ENTPD2,LIPA,ABCG1,ANXA3,GNA15,S100A13,PAQR7,NFAM1,B2M,OSTF1,FXYD1,PNP,APBB1IP,PTN,GADD45G,CMTM7,PLCD3,MFSD1,ITIH3,IGSF11,DAZAP2,GRIN2C,GPRC5B,NTSR2,SIRPA,GPR37L1,S1PR1,PLXNB3,LAMP1,CLU,S100B,PSAP,GPR34,P2RY12,PPP1R3C,CHI3L1,BRINP2,COL11A2,EZR,TRIL,MAOB,MYO6,…
GO:BP	positive regulation of T cell activation	GO:0050870	5.21496e-05	4.28275	221	201	15	18123	CD81,VSIR,NCKAP1L,PNP,SIRPA,AIF1,PTPN6,VAV1,SYK,CD4,IGF1,SASH3,NLRP3,CCDC88B,ZBTB7B
GO:BP	positive regulation of leukocyte differentiation	GO:1902107	5.48072e-05	4.26116	160	201	13	18123	INPP5D,VSIR,NCKAP1L,PNP,FOS,TREM2,TYROBP,SYK,CD4,AXL,SASH3,NLRP3,ZBTB7B
GO:BP	positive regulation of hemopoiesis	GO:1903708	5.48072e-05	4.26116	160	201	13	18123	INPP5D,VSIR,NCKAP1L,PNP,FOS,TREM2,TYROBP,SYK,CD4,AXL,SASH3,NLRP3,ZBTB7B
GO:BP	positive regulation of developmental process	GO:0051094	5.89552e-05	4.22948	1354	201	39	18123	GJA1,CX3CR1,INPP5D,VSIR,IL6R,NCKAP1L,APOE,ANXA3,B2M,PNP,PTN,GPRC5B,PLXNB3,CHI3L1,BRINP2,EZR,GPM6B,LIMS2,FOS,ABI3,F3,TREM2,TYROBP,GFAP,TLR2,SYK,CD4,AXL,CD53,IGF1,C3AR1,RAB7B,SASH3,NLRP3,CEBPA,TMEM100,THBS2,ZBTB7B,CIB1
GO:BP	cell surface receptor signaling pathway	GO:0007166	6.10549e-05	4.21428	3226	201	68	18123	CD81,CX3CR1,INPP5D,IL6R,NCKAP1L,BLNK,CSF1R,LGMN,APOE,IRF5,NFAM1,B2M,PTN,IGSF11,GRIN2C,GPRC5B,NTSR2,GPR37L1,S1PR1,PLXNB3,GPR34,P2RY12,EZR,LRRK2,CD38,ADAM15,LIMS2,ITGAM,ANXA4,FOS,MERTK,IRF2,CARD9,SNX5,P2RY6,AFAP1L2,F3,LAPTM5,PTAFR,SPI1,TREM2,FCER1G,TYROBP,PTPN6,TLR2,NCF1,VAV1,BCL2A1,SYK,CD4,AXL,IGF1,C3AR1,NLRP3,CEBPA,IFNGR1,KLHL6,FCGR2B,FCGR2A,WIPF1,TMEM100,GPR17,LILRB3,LY86,ZBTB7B,MYO1E,IGSF1,CIB1
GO:BP	negative regulation of leukocyte activation	GO:0002695	6.6993e-05	4.17397	193	201	14	18123	SDC4,INPP5D,VSIR,MERTK,LAPTM5,SPI1,TYROBP,PTPN6,GPNMB,AXL,TNFAIP8L2,FCGR2B,CD84,ZBTB7B
GO:BP	platelet activation	GO:0030168	6.84248e-05	4.16479	163	201	13	18123	APOE,CD9,ENTPD2,GNA15,P2RY12,MERTK,FCER1G,PTPN6,VAV1,SYK,AXL,PIK3CG,CSRP1
GO:BP	regulation of vesicle-mediated transport	GO:0060627	8.18201e-05	4.08714	544	201	23	18123	SDC4,NCKAP1L,APOE,B2M,SIRPA,LAMP1,CLU,EZR,LRRK2,ITGAM,MERTK,PPT1,PTAFR,SPI1,TREM2,FCER1G,TLR2,SLC11A1,SYK,AXL,FCGR2B,CD84,EHD4
GO:BP	positive regulation of leukocyte migration	GO:0002687	8.95247e-05	4.04806	138	201	12	18123	CX3CR1,IL6R,NCKAP1L,CSF1R,LGMN,PTN,P2RY12,AIF1,PTAFR,SPI1,TREM2,C3AR1
GO:BP	immune response-regulating signaling pathway	GO:0002764	0.000128431	3.89133	513	201	22	18123	CD81,INPP5D,NCKAP1L,BLNK,NFAM1,EZR,CD38,FOS,CARD9,LAPTM5,FCER1G,TYROBP,PTPN6,VAV1,SYK,CD4,C3AR1,CD33,KLHL6,FCGR2B,FCGR2A,WIPF1
GO:BP	positive regulation of chemotaxis	GO:0050921	0.000133084	3.87587	143	201	12	18123	IL6R,NCKAP1L,CSF1R,LGMN,PTN,S1PR1,P2RY12,F3,AIF1,SPI1,TREM2,C3AR1
GO:BP	positive regulation of protein metabolic process	GO:0051247	0.000143133	3.84426	1577	201	42	18123	CD81,GJA1,SDC4,CX3CR1,VSIR,IL6R,NCKAP1L,CSF1R,LGMN,APOE,ABCG1,GADD45G,DAZAP2,GPRC5B,CLU,CHI3L1,EZR,LRRK2,MYLIP,CARD9,AFAP1L2,F3,LAPTM5,AIF1,PTAFR,TREM2,CTSD,GPNMB,NCF1,SLC11A1,SYK,CD4,IGF1,NLRP3,CEBPA,FGD2,CD33,IFNGR1,PIK3CG,EHD4,ZBTB7B,CIB1
GO:BP	chemotaxis	GO:0006935	0.000143471	3.84323	654	201	25	18123	CX3CR1,IL6R,NCKAP1L,CSF1R,LGMN,PTN,CMTM7,S1PR1,PLXNB3,P2RY12,EZR,RHOG,F3,AIF1,PTAFR,SPI1,TREM2,FCER1G,BIN2,GPNMB,VAV1,SYK,C3AR1,PIK3CG,CYP7B1
GO:BP	taxis	GO:0042330	0.000156629	3.80513	657	201	25	18123	CX3CR1,IL6R,NCKAP1L,CSF1R,LGMN,PTN,CMTM7,S1PR1,PLXNB3,P2RY12,EZR,RHOG,F3,AIF1,PTAFR,SPI1,TREM2,FCER1G,BIN2,GPNMB,VAV1,SYK,C3AR1,PIK3CG,CYP7B1
GO:BP	cell junction disassembly	GO:0150146	0.000163181	3.78733	21	201	6	18123	CX3CR1,ITGAM,C1QB,C1QA,TREM2,C1QC
GO:BP	cellular response to organic substance	GO:0071310	0.000177666	3.7504	2821	201	61	18123	MLC1,AQP4,CTSS,GJA1,CX3CR1,INPP5D,IL6R,CSF1R,LGMN,CTSB,IRF5,ABCG1,GNA15,PAQR7,B2M,PTN,SIRPA,S1PR1,CLU,P2RY12,CHI3L1,BRINP2,EZR,ATP1A2,LRRK2,ADAM15,ITGAM,FOS,IRF2,SNX5,P2RY6,F3,LAPTM5,AIF1,PTAFR,SPI1,TREM2,FCER1G,PTPN6,TLR2,VAV1,SYK,CD4,TPP1,AXL,IGF1,RAB7B,NLRP3,CEBPA,IFNGR1,PIK3CG,FCGR2B,CYP7B1,EHD4,TMEM100,SLC2A5,ERMP1,GPR17,LY86,ZBTB7B,CIB1
GO:BP	regulation of T cell proliferation	GO:0042129	0.000181494	3.74114	177	201	13	18123	CD81,SDC4,VSIR,NCKAP1L,PNP,AIF1,PTPN6,GPNMB,SYK,IGF1,SASH3,CCDC88B,ZBTB7B
GO:BP	regulation of cellular process	GO:0050794	0.000189737	3.72185	11517	201	162	18123	MLC1,GLUL,CTSS,CD81,HEXB,CREG1,GJA1,SDC4,CX3CR1,INPP5D,VSIR,IL6R,NCKAP1L,BLNK,LGI4,TMEM176A,TMEM176B,CTSA,CSF1R,LGMN,APOE,CTSB,IRF5,CD9,ENTPD2,ABCG1,ANXA3,GNA15,S100A13,PAQR7,NFAM1,B2M,OSTF1,FXYD1,PNP,APBB1IP,PTN,GADD45G,CMTM7,PLCD3,ITIH3,IGSF11,DAZAP2,GRIN2C,GPRC5B,NTSR2,SIRPA,GPR37L1,S1PR1,PLXNB3,LAMP1,CLU,S100B,PSAP,GPR34,P2RY12,PPP1R3C,CHI3L1,BRINP2,EZR,TRIL,MAOB,MYO6,EPB41L2,ATP1A2,GPM6B,TAC…
GO:BP	response to chemical	GO:0042221	0.000209669	3.67846	4829	201	88	18123	MLC1,AQP4,GLUL,CTSS,CD81,GJA1,CX3CR1,INPP5D,IL6R,NCKAP1L,CSF1R,LGMN,APOE,CTSB,IRF5,CD9,ABCG1,ANXA3,GNA15,S100A13,PAQR7,B2M,PNP,PTN,CMTM7,SIRPA,GPR37L1,S1PR1,PLXNB3,CLU,S100B,P2RY12,CHI3L1,BRINP2,EZR,MAOB,MYO6,ATP1A2,LRRK2,CD38,ADAM15,ITGAM,RHOG,FOS,PTGS1,IRF2,CARD9,SNX5,P2RY6,F3,LAPTM5,AIF1,PTAFR,C1QA,SPI1,TREM2,FCER1G,BIN2,PTPN6,TLR2,GPNMB,NCF1,VAV1,SLC11A1,SYK,CD4,TPP1,AXL,IGF1,C3AR1,RAB7B,NLRP…
GO:BP	regulation of leukocyte mediated immunity	GO:0002703	0.000216864	3.66381	212	201	14	18123	CD81,B2M,LAMP1,ITGAM,PTAFR,SPI1,TYROBP,PTPN6,VAV1,SYK,SASH3,NLRP3,FCGR2B,CD84
GO:BP	animal organ development	GO:0048513	0.000237835	3.62372	3701	201	73	18123	CD81,GJA1,SDC4,SLCO2B1,INPP5D,VSIR,IL6R,NCKAP1L,BLNK,TMEM176A,TMEM176B,CSF1R,CTSB,CD9,LIPA,ANXA3,NFAM1,B2M,PNP,PTN,CMTM7,PLCD3,GRIN2C,GPR37L1,S1PR1,S100B,PSAP,P2RY12,CHI3L1,COL11A2,MAOB,MYO6,ATP1A2,GPM6B,TACC1,LRRK2,ADAM15,LIMS2,ITGAM,FOS,MERTK,TFEB,MYH14,PPT1,C1QB,AIF1,SPI1,TREM2,FCER1G,TYROBP,PTPN6,TLR2,GPNMB,VAV1,C1QC,BCL2A1,SYK,CD4,PLD4,AXL,IGF1,RAB7B,SASH3,NLRP3,CEBPA,FCGR2B,CYP7B1,S100A4,TM…
GO:BP	response to molecule of bacterial origin	GO:0002237	0.000247926	3.60568	362	201	18	18123	GJA1,CX3CR1,IRF5,B2M,SIRPA,MAOB,FOS,CARD9,PTAFR,SPI1,TREM2,TLR2,SLC11A1,AXL,NLRP3,FCGR2B,SSC5D,LY86
GO:BP	positive regulation of cell-cell adhesion	GO:0022409	0.000261515	3.5825	286	201	16	18123	CD81,VSIR,NCKAP1L,PNP,SIRPA,AIF1,PTAFR,PTPN6,VAV1,SYK,CD4,IGF1,SASH3,NLRP3,CCDC88B,ZBTB7B
GO:BP	response to wounding	GO:0009611	0.000301538	3.52066	680	201	25	18123	GJA1,SDC4,CX3CR1,APOE,CD9,ENTPD2,GNA15,PTN,GRIN2C,P2RY12,MERTK,IRF2,F3,AIF1,FCER1G,TYROBP,PTPN6,GFAP,VAV1,SLC11A1,SYK,AXL,IGF1,PIK3CG,CSRP1
GO:BP	positive regulation of MAPK cascade	GO:0043410	0.000333644	3.47672	542	201	22	18123	CD81,IL6R,CSF1R,APOE,GADD45G,GPR37L1,CHI3L1,LRRK2,CARD9,P2RY6,LAPTM5,SPI1,TREM2,GPNMB,NCF1,SYK,CD4,IGF1,FGD2,PIK3CG,FCGR2B,CIB1
GO:BP	regulation of biological process	GO:0050789	0.000338219	3.4708	12122	201	167	18123	MLC1,GLUL,CTSS,CD81,HEXB,CREG1,GJA1,SDC4,CX3CR1,INPP5D,VSIR,IL6R,NCKAP1L,BLNK,LGI4,TMEM176A,TMEM176B,CTSA,CSF1R,LGMN,APOE,CTSB,IRF5,CD9,ENTPD2,LIPA,ABCG1,ANXA3,GNA15,S100A13,PAQR7,NFAM1,B2M,OSTF1,FXYD1,PNP,APBB1IP,PTN,GADD45G,CMTM7,PLCD3,ITIH3,IGSF11,DAZAP2,GRIN2C,GPRC5B,NTSR2,SIRPA,GPR37L1,S1PR1,PLXNB3,LAMP1,CLU,S100B,PSAP,GPR34,P2RY12,PPP1R3C,CHI3L1,BRINP2,EZR,TRIL,MAOB,MYO6,EPB41L2,ATP1A2,GPM6…
GO:BP	regulation of signaling	GO:0023051	0.000378738	3.42166	3669	201	72	18123	GLUL,CD81,GJA1,CX3CR1,INPP5D,IL6R,CSF1R,LGMN,APOE,ABCG1,S100A13,NFAM1,FXYD1,PTN,GADD45G,IGSF11,GRIN2C,GPRC5B,SIRPA,GPR37L1,CLU,S100B,P2RY12,CHI3L1,EZR,ATP1A2,NACC2,LRRK2,CD38,LIMS2,RHOG,CARD9,SNX5,P2RY6,PIK3IP1,AFAP1L2,F3,LAPTM5,SPI1,TREM2,TYROBP,CYTH4,PTPN6,ARHGAP45,GFAP,TLR2,GPNMB,NCF1,VAV1,ARHGAP30,SYK,CD4,AXL,IGF1,RAB7B,TLR7,NLRP3,ARHGAP25,FGD2,IFNGR1,PIK3CG,FCGR2B,ARHGAP9,CYP7B1,S100A4,TMEM1…
GO:BP	regulation of neutrophil activation	GO:1902563	0.000382357	3.41753	13	201	5	18123	ITGAM,PTAFR,SPI1,SYK,FCGR2B
GO:BP	positive regulation of transferase activity	GO:0051347	0.000397131	3.40107	690	201	25	18123	CD81,SDC4,IL6R,NCKAP1L,CSF1R,GADD45G,DAZAP2,GPRC5B,CLU,P2RY12,CHI3L1,LRRK2,MERTK,AFAP1L2,NCF1,SLC11A1,SYK,CD4,AXL,IGF1,FGD2,PIK3CG,SERINC5,CIB1,DBI
GO:BP	macrophage migration	GO:1905517	0.000413186	3.38385	57	201	8	18123	CD81,CX3CR1,CSF1R,CD9,P2RY12,TREM2,C3AR1,TRIM55
GO:BP	positive regulation of phosphorus metabolic process	GO:0010562	0.000423016	3.37364	1003	201	31	18123	CD81,SDC4,CX3CR1,IL6R,NCKAP1L,CSF1R,GADD45G,DAZAP2,GPRC5B,CLU,P2RY12,CHI3L1,LRRK2,MERTK,P2RY6,AFAP1L2,AIF1,PTAFR,TREM2,GPNMB,NCF1,SLC11A1,SYK,CD4,AXL,IGF1,FGD2,CD33,PIK3CG,EHD4,CIB1
GO:BP	positive regulation of phosphate metabolic process	GO:0045937	0.000423016	3.37364	1003	201	31	18123	CD81,SDC4,CX3CR1,IL6R,NCKAP1L,CSF1R,GADD45G,DAZAP2,GPRC5B,CLU,P2RY12,CHI3L1,LRRK2,MERTK,P2RY6,AFAP1L2,AIF1,PTAFR,TREM2,GPNMB,NCF1,SLC11A1,SYK,CD4,AXL,IGF1,FGD2,CD33,PIK3CG,EHD4,CIB1
GO:BP	negative regulation of lymphocyte activation	GO:0051250	0.000457761	3.33936	160	201	12	18123	SDC4,INPP5D,VSIR,MERTK,LAPTM5,TYROBP,PTPN6,GPNMB,AXL,TNFAIP8L2,FCGR2B,ZBTB7B
GO:BP	regulation of cell migration	GO:0030334	0.000471677	3.32636	1008	201	31	18123	GLUL,CD81,GJA1,SDC4,CX3CR1,VSIR,IL6R,NCKAP1L,CSF1R,LGMN,APOE,CD9,ANXA3,PTN,S1PR1,PLXNB3,P2RY12,ADAM15,RHOG,ABI3,P2RY6,F3,AIF1,PTAFR,SPI1,TREM2,GPNMB,IGF1,C3AR1,PIK3CG,CIB1
GO:BP	regulation of interleukin-8 production	GO:0032677	0.000475355	3.32298	104	201	10	18123	IL6R,CHI3L1,ANXA4,AFAP1L2,F3,TLR2,SYK,TLR7,CD33,SSC5D
GO:BP	interleukin-8 production	GO:0032637	0.000475355	3.32298	104	201	10	18123	IL6R,CHI3L1,ANXA4,AFAP1L2,F3,TLR2,SYK,TLR7,CD33,SSC5D
GO:BP	leukocyte chemotaxis	GO:0030595	0.000503012	3.29842	227	201	14	18123	IL6R,NCKAP1L,CSF1R,LGMN,PTN,S1PR1,AIF1,SPI1,FCER1G,VAV1,SYK,C3AR1,PIK3CG,CYP7B1
GO:BP	immune response-regulating cell surface receptor signaling pathway	GO:0002768	0.000512269	3.2905	510	201	21	18123	CD81,INPP5D,NCKAP1L,BLNK,NFAM1,EZR,CD38,FOS,CARD9,LAPTM5,FCER1G,TYROBP,PTPN6,VAV1,SYK,CD4,C3AR1,KLHL6,FCGR2B,FCGR2A,WIPF1
GO:BP	positive regulation of immune effector process	GO:0002699	0.000530752	3.27511	228	201	14	18123	CD81,B2M,GPRC5B,LAMP1,ITGAM,LAPTM5,PTAFR,SPI1,TYROBP,VAV1,SYK,SASH3,NLRP3,CD84
GO:BP	regulation of cell communication	GO:0010646	0.000580295	3.23635	3634	201	71	18123	GLUL,CD81,GJA1,CX3CR1,INPP5D,IL6R,CSF1R,LGMN,APOE,ABCG1,S100A13,NFAM1,PTN,GADD45G,IGSF11,GRIN2C,GPRC5B,SIRPA,GPR37L1,CLU,S100B,P2RY12,CHI3L1,EZR,ATP1A2,NACC2,LRRK2,CD38,LIMS2,RHOG,CARD9,SNX5,P2RY6,PIK3IP1,AFAP1L2,F3,LAPTM5,SPI1,TREM2,TYROBP,CYTH4,PTPN6,ARHGAP45,GFAP,TLR2,GPNMB,NCF1,VAV1,ARHGAP30,SYK,CD4,AXL,IGF1,RAB7B,TLR7,NLRP3,ARHGAP25,FGD2,IFNGR1,PIK3CG,FCGR2B,ARHGAP9,CYP7B1,S100A4,TMEM100,GPR…
GO:BP	positive regulation of kinase activity	GO:0033674	0.000635077	3.19717	610	201	23	18123	CD81,SDC4,IL6R,NCKAP1L,CSF1R,GADD45G,DAZAP2,GPRC5B,CLU,P2RY12,CHI3L1,LRRK2,MERTK,AFAP1L2,NCF1,SLC11A1,SYK,CD4,AXL,IGF1,FGD2,PIK3CG,CIB1
GO:BP	positive regulation of metabolic process	GO:0009893	0.000692606	3.15951	3873	201	74	18123	CD81,HEXB,GJA1,SDC4,CX3CR1,VSIR,IL6R,NCKAP1L,BLNK,CSF1R,LGMN,APOE,IRF5,ABCG1,ANXA3,S100A13,NFAM1,B2M,PNP,GADD45G,DAZAP2,GPRC5B,S1PR1,CLU,P2RY12,CHI3L1,EZR,MAOB,MYO6,TACC1,LRRK2,CD38,ITGAM,RHOG,MYLIP,FOS,MERTK,TFEB,IRF2,CARD9,SNX5,P2RY6,AFAP1L2,F3,LAPTM5,AIF1,PTAFR,SPI1,TREM2,FCER1G,CTSD,TYROBP,TLR2,GPNMB,NCF1,SLC11A1,SYK,CD4,AXL,IGF1,C3AR1,RAB7B,SASH3,TLR7,NLRP3,CEBPA,FGD2,CD33,IFNGR1,PIK3CG,CCDC…
GO:BP	immune response-activating cell surface receptor signaling pathway	GO:0002429	0.000707166	3.15048	475	201	20	18123	CD81,INPP5D,NCKAP1L,BLNK,NFAM1,EZR,CD38,CARD9,LAPTM5,FCER1G,TYROBP,PTPN6,VAV1,SYK,CD4,C3AR1,KLHL6,FCGR2B,FCGR2A,WIPF1
GO:BP	immune response-activating signal transduction	GO:0002757	0.000707166	3.15048	475	201	20	18123	CD81,INPP5D,NCKAP1L,BLNK,NFAM1,EZR,CD38,CARD9,LAPTM5,FCER1G,TYROBP,PTPN6,VAV1,SYK,CD4,C3AR1,KLHL6,FCGR2B,FCGR2A,WIPF1
GO:BP	regulation of macrophage migration	GO:1905521	0.000854447	3.06831	43	201	7	18123	CD81,CX3CR1,CSF1R,CD9,P2RY12,TREM2,C3AR1
GO:BP	regulation of cellular component movement	GO:0051270	0.000873405	3.05878	1149	201	33	18123	GLUL,CD81,GJA1,SDC4,CX3CR1,VSIR,IL6R,NCKAP1L,CSF1R,LGMN,APOE,CD9,ANXA3,PTN,S1PR1,PLXNB3,LAMP1,P2RY12,ATP1A2,ADAM15,RHOG,ABI3,P2RY6,F3,AIF1,PTAFR,SPI1,TREM2,GPNMB,IGF1,C3AR1,PIK3CG,CIB1
GO:BP	regulation of cell differentiation	GO:0045595	0.000918602	3.03687	1688	201	42	18123	GJA1,CX3CR1,INPP5D,VSIR,IL6R,NCKAP1L,TMEM176A,TMEM176B,ABCG1,NFAM1,B2M,PNP,PTN,GPRC5B,GPR37L1,PLXNB3,S100B,P2RY12,BRINP2,LRRK2,LIMS2,FOS,SPI1,TREM2,TYROBP,PTPN6,GFAP,TLR2,C1QC,SYK,CD4,AXL,IGF1,RAB7B,SASH3,NLRP3,CEBPA,FCGR2B,TMEM100,LILRB3,ZBTB7B,CIB1
GO:BP	regulation of neutrophil degranulation	GO:0043313	0.00100158	2.99931	7	201	4	18123	ITGAM,PTAFR,SPI1,SYK
GO:BP	gliogenesis	GO:0042063	0.00109322	2.96129	318	201	16	18123	HEXB,CX3CR1,LGI4,CSF1R,CD9,PTN,GPR37L1,CLU,S100B,P2RY12,C1QA,TREM2,GFAP,TLR2,IFNGR1,GPR17
GO:BP	nervous system development	GO:0007399	0.00111273	2.95361	2484	201	54	18123	HEXB,GJA1,SDC4,CX3CR1,NCKAP1L,LGI4,CSF1R,APOE,CD9,ANXA3,B2M,PTN,GRIN2C,GPRC5B,GPR37L1,S1PR1,PLXNB3,BCAS1,CLU,S100B,P2RY12,BRINP2,EZR,MAOB,MYO6,ATP1A2,GPM6B,TACC1,LRRK2,PREX2,CD38,ITGAM,RHOG,MYLIP,FOS,MERTK,ABI3,PPT1,AIF1,C1QA,TREM2,TYROBP,GFAP,TLR2,BCL2A1,TPP1,AXL,IFNGR1,FCGR2B,GPR17,SERINC5,THBS2,CIB1,FRMD7
GO:BP	positive regulation of hydrolase activity	GO:0051345	0.00122166	2.91305	733	201	25	18123	VSIR,NCKAP1L,LGMN,GNA15,S1PR1,PSAP,P2RY12,LRRK2,PREX2,ARHGAP27,RHOG,CARD9,P2RY6,F3,LAPTM5,PTAFR,CTSD,ARHGAP45,VAV1,ARHGAP30,SYK,NLRP3,ARHGAP25,CD33,ARHGAP9
GO:BP	regulation of MAPK cascade	GO:0043408	0.00125261	2.90218	734	201	25	18123	CD81,IL6R,CSF1R,APOE,GADD45G,SIRPA,GPR37L1,CHI3L1,EZR,LRRK2,CARD9,P2RY6,LAPTM5,SPI1,TREM2,PTPN6,GPNMB,NCF1,SYK,CD4,IGF1,FGD2,PIK3CG,FCGR2B,CIB1
GO:BP	positive regulation of cell differentiation	GO:0045597	0.00129345	2.88825	892	201	28	18123	GJA1,CX3CR1,INPP5D,VSIR,IL6R,NCKAP1L,PNP,PTN,GPRC5B,PLXNB3,BRINP2,LIMS2,FOS,TREM2,TYROBP,GFAP,TLR2,SYK,CD4,AXL,IGF1,RAB7B,SASH3,NLRP3,CEBPA,TMEM100,ZBTB7B,CIB1
GO:BP	regulation of locomotion	GO:0040012	0.00130994	2.88275	1113	201	32	18123	GLUL,CD81,GJA1,SDC4,CX3CR1,VSIR,IL6R,NCKAP1L,CSF1R,LGMN,APOE,CD9,ANXA3,PTN,S1PR1,PLXNB3,P2RY12,LRRK2,ADAM15,RHOG,ABI3,P2RY6,F3,AIF1,PTAFR,SPI1,TREM2,GPNMB,IGF1,C3AR1,PIK3CG,CIB1
GO:BP	regulation of leukocyte degranulation	GO:0043300	0.00137988	2.86016	46	201	7	18123	LAMP1,ITGAM,PTAFR,SPI1,SYK,FCGR2B,CD84
GO:BP	long-term synaptic potentiation	GO:0060291	0.00138085	2.85985	90	201	9	18123	CX3CR1,LGMN,APOE,PTN,IGSF11,GRIN2C,S100B,TYROBP,GFAP
GO:BP	adaptive immune response based on somatic recombination of immune receptors built from immunoglobulin superfamily domains	GO:0002460	0.00145993	2.83567	366	201	17	18123	CD81,INPP5D,IL6R,B2M,CLU,C1QB,C1QA,FCER1G,PTPN6,SLC11A1,C1QC,CD4,SASH3,NLRP3,KLHL6,FCGR2B,ZBTB7B
GO:BP	regulation of cell motility	GO:2000145	0.00170752	2.76764	1070	201	31	18123	GLUL,CD81,GJA1,SDC4,CX3CR1,VSIR,IL6R,NCKAP1L,CSF1R,LGMN,APOE,CD9,ANXA3,PTN,S1PR1,PLXNB3,P2RY12,ADAM15,RHOG,ABI3,P2RY6,F3,AIF1,PTAFR,SPI1,TREM2,GPNMB,IGF1,C3AR1,PIK3CG,CIB1
GO:BP	regulation of secretion	GO:0051046	0.00190955	2.71907	650	201	23	18123	GLUL,GJA1,SDC4,APOE,ABCG1,LAMP1,P2RY12,EZR,MAOB,MYO6,LRRK2,CD38,ITGAM,SNX5,PTAFR,SPI1,TREM2,TLR2,SYK,IGF1,CD33,FCGR2B,CD84
GO:BP	positive regulation of cellular protein metabolic process	GO:0032270	0.00193914	2.71239	1488	201	38	18123	CD81,SDC4,CX3CR1,VSIR,IL6R,NCKAP1L,CSF1R,LGMN,APOE,GADD45G,DAZAP2,GPRC5B,CLU,CHI3L1,EZR,LRRK2,CARD9,AFAP1L2,F3,LAPTM5,AIF1,PTAFR,TREM2,CTSD,GPNMB,NCF1,SLC11A1,SYK,CD4,IGF1,NLRP3,CEBPA,FGD2,CD33,PIK3CG,EHD4,ZBTB7B,CIB1
GO:BP	positive regulation of interleukin-6 production	GO:0032755	0.0020018	2.69858	94	201	9	18123	IL6R,CARD9,AIF1,PTAFR,TYROBP,TLR2,SYK,RAB7B,TLR7
GO:BP	regulation of cell death	GO:0010941	0.00205151	2.68793	1740	201	42	18123	GJA1,CX3CR1,INPP5D,NCKAP1L,CSF1R,LGMN,APOE,CTSB,IRF5,PTN,GADD45G,GPR37L1,CLU,S100B,NACC2,LRRK2,CD38,LIMS2,ITGAM,ANXA4,FOS,MERTK,CARD9,PPT1,LAPTM5,AIF1,C1QA,TREM2,CTSD,TYROBP,PTPN6,GPNMB,VAV1,BCL2A1,SYK,AXL,IGF1,TNFAIP8L2,FGD2,PIK3CG,FCGR2B,CIB1
GO:BP	negative regulation of immune system process	GO:0002683	0.00272356	2.56486	614	201	22	18123	SDC4,INPP5D,VSIR,TMEM176A,TMEM176B,EZR,MERTK,LAPTM5,SPI1,TYROBP,PTPN6,GPNMB,C1QC,SYK,AXL,TNFAIP8L2,FCGR2B,CD84,FCGR2A,GPR17,LILRB3,ZBTB7B
GO:BP	adaptive immune response	GO:0002250	0.00276583	2.55817	715	201	24	18123	CTSS,CD81,INPP5D,IL6R,B2M,CLU,TFEB,C1QB,C1QA,FCER1G,UNC93B1,PTPN6,SLC11A1,C1QC,SYK,CD4,SASH3,NLRP3,KLHL6,PIK3CG,FCGR2B,CD84,LILRB3,ZBTB7B
GO:BP	positive regulation of phosphorylation	GO:0042327	0.0028196	2.54981	928	201	28	18123	CD81,SDC4,CX3CR1,IL6R,NCKAP1L,CSF1R,GADD45G,DAZAP2,GPRC5B,CLU,P2RY12,CHI3L1,LRRK2,MERTK,AFAP1L2,AIF1,TREM2,GPNMB,NCF1,SLC11A1,SYK,CD4,AXL,IGF1,FGD2,PIK3CG,EHD4,CIB1
GO:BP	positive regulation of cell population proliferation	GO:0008284	0.00292738	2.53352	985	201	29	18123	GLUL,CD81,GJA1,CX3CR1,IL6R,NCKAP1L,CSF1R,LGMN,S100A13,PNP,PTN,GPR37L1,S1PR1,PLXNB3,S100B,CD38,RHOG,P2RY6,F3,AIF1,PTAFR,PTPN6,GFAP,SYK,IGF1,SASH3,CCDC88B,CYP7B1,CIB1
GO:BP	positive regulation of cell migration	GO:0030335	0.00293026	2.53309	568	201	21	18123	CX3CR1,VSIR,IL6R,NCKAP1L,CSF1R,LGMN,ANXA3,PTN,S1PR1,P2RY12,P2RY6,F3,AIF1,PTAFR,SPI1,TREM2,GPNMB,IGF1,C3AR1,PIK3CG,CIB1
GO:BP	positive regulation of macromolecule metabolic process	GO:0010604	0.00305058	2.51562	3568	201	68	18123	CD81,HEXB,GJA1,SDC4,CX3CR1,VSIR,IL6R,NCKAP1L,BLNK,CSF1R,LGMN,APOE,IRF5,ABCG1,ANXA3,S100A13,NFAM1,B2M,PNP,GADD45G,DAZAP2,GPRC5B,S1PR1,CLU,CHI3L1,EZR,MYO6,TACC1,LRRK2,CD38,RHOG,MYLIP,FOS,TFEB,IRF2,CARD9,SNX5,AFAP1L2,F3,LAPTM5,AIF1,PTAFR,SPI1,TREM2,FCER1G,CTSD,TYROBP,TLR2,GPNMB,NCF1,SLC11A1,SYK,CD4,IGF1,C3AR1,RAB7B,SASH3,TLR7,NLRP3,CEBPA,FGD2,CD33,IFNGR1,PIK3CG,CCDC88B,EHD4,ZBTB7B,CIB1
GO:BP	positive regulation of leukocyte mediated immunity	GO:0002705	0.00305438	2.51508	127	201	10	18123	CD81,B2M,LAMP1,ITGAM,PTAFR,SPI1,TYROBP,VAV1,SASH3,NLRP3
GO:BP	regulation of phagocytosis	GO:0050764	0.00338078	2.47098	100	201	9	18123	NCKAP1L,SIRPA,MERTK,TREM2,FCER1G,TLR2,SLC11A1,SYK,FCGR2B
GO:BP	central nervous system development	GO:0007417	0.00362895	2.44022	1052	201	30	18123	CX3CR1,CSF1R,CD9,ANXA3,B2M,PTN,GRIN2C,GPR37L1,S1PR1,CLU,S100B,P2RY12,MAOB,ATP1A2,TACC1,LRRK2,ITGAM,PPT1,AIF1,C1QA,TREM2,TYROBP,GFAP,TLR2,BCL2A1,TPP1,AXL,IFNGR1,FCGR2B,GPR17
GO:BP	positive regulation of tumor necrosis factor production	GO:0032760	0.00367628	2.43459	101	201	9	18123	CLU,LRRK2,CARD9,PTAFR,TYROBP,TLR2,SYK,SASH3,IFNGR1
GO:BP	positive regulation of endocytosis	GO:0045807	0.00399378	2.39862	102	201	9	18123	NCKAP1L,APOE,B2M,CLU,LRRK2,PPT1,TREM2,SYK,AXL
GO:BP	negative regulation of tumor necrosis factor production	GO:0032720	0.00435347	2.36116	77	201	8	18123	VSIR,SIRPA,TREM2,PTPN6,GPNMB,AXL,IGF1,CD33
GO:BP	positive regulation of protein kinase activity	GO:0045860	0.0047311	2.32504	537	201	20	18123	CD81,SDC4,IL6R,NCKAP1L,CSF1R,GADD45G,DAZAP2,GPRC5B,CLU,CHI3L1,LRRK2,AFAP1L2,NCF1,SLC11A1,SYK,CD4,IGF1,FGD2,PIK3CG,CIB1
GO:BP	regulation of myeloid leukocyte mediated immunity	GO:0002886	0.00480841	2.318	55	201	7	18123	ITGAM,PTAFR,SPI1,TYROBP,SYK,FCGR2B,CD84
GO:BP	response to cytokine	GO:0034097	0.00486938	2.31253	1242	201	33	18123	AQP4,CX3CR1,INPP5D,IL6R,CSF1R,IRF5,B2M,SIRPA,S1PR1,CHI3L1,CD38,ITGAM,FOS,IRF2,F3,LAPTM5,AIF1,PTAFR,SPI1,TREM2,FCER1G,PTPN6,TLR2,VAV1,SLC11A1,SYK,CD4,AXL,RAB7B,CEBPA,IFNGR1,GPR17,CIB1
GO:BP	positive regulation of secretion	GO:0051047	0.00494582	2.30576	315	201	15	18123	GLUL,GJA1,SDC4,ABCG1,LAMP1,EZR,CD38,ITGAM,SNX5,PTAFR,TREM2,TLR2,SYK,IGF1,CD33
GO:BP	positive regulation of tumor necrosis factor superfamily cytokine production	GO:1903557	0.0050921	2.2931	105	201	9	18123	CLU,LRRK2,CARD9,PTAFR,TYROBP,TLR2,SYK,SASH3,IFNGR1
GO:BP	coagulation	GO:0050817	0.00515737	2.28757	358	201	16	18123	APOE,CD9,ENTPD2,GNA15,P2RY12,ANXA4,MERTK,IRF2,F3,FCER1G,PTPN6,VAV1,SYK,AXL,PIK3CG,CSRP1
GO:BP	regulation of signal transduction	GO:0009966	0.00517194	2.28635	3251	201	63	18123	CD81,GJA1,CX3CR1,INPP5D,IL6R,CSF1R,LGMN,APOE,S100A13,NFAM1,GADD45G,IGSF11,GPRC5B,SIRPA,GPR37L1,CLU,S100B,P2RY12,CHI3L1,EZR,NACC2,LRRK2,LIMS2,RHOG,CARD9,SNX5,P2RY6,PIK3IP1,AFAP1L2,F3,LAPTM5,SPI1,TREM2,CYTH4,PTPN6,ARHGAP45,TLR2,GPNMB,NCF1,VAV1,ARHGAP30,SYK,CD4,AXL,IGF1,RAB7B,TLR7,NLRP3,ARHGAP25,FGD2,IFNGR1,PIK3CG,FCGR2B,ARHGAP9,CYP7B1,S100A4,TMEM100,GPR17,LY86,ZBTB7B,IGSF1,CIB1,FRMD7
GO:BP	negative regulation of tumor necrosis factor superfamily cytokine production	GO:1903556	0.00529639	2.27602	79	201	8	18123	VSIR,SIRPA,TREM2,PTPN6,GPNMB,AXL,IGF1,CD33
GO:BP	regulation of secretion by cell	GO:1903530	0.00547802	2.26138	591	201	21	18123	GLUL,GJA1,SDC4,APOE,ABCG1,LAMP1,P2RY12,EZR,MAOB,LRRK2,CD38,ITGAM,PTAFR,SPI1,TREM2,TLR2,SYK,IGF1,CD33,FCGR2B,CD84
GO:BP	positive regulation of lymphocyte differentiation	GO:0045621	0.00551177	2.25871	106	201	9	18123	INPP5D,VSIR,NCKAP1L,PNP,SYK,AXL,SASH3,NLRP3,ZBTB7B
GO:BP	positive regulation of cell adhesion mediated by integrin	GO:0033630	0.00562404	2.24995	21	201	5	18123	NCKAP1L,P2RY12,PTPN6,SYK,CIB1
GO:BP	positive regulation of cell motility	GO:2000147	0.00562476	2.2499	592	201	21	18123	CX3CR1,VSIR,IL6R,NCKAP1L,CSF1R,LGMN,ANXA3,PTN,S1PR1,P2RY12,P2RY6,F3,AIF1,PTAFR,SPI1,TREM2,GPNMB,IGF1,C3AR1,PIK3CG,CIB1
GO:BP	response to oxygen-containing compound	GO:1901700	0.00587658	2.23088	1748	201	41	18123	MLC1,GLUL,GJA1,CX3CR1,LGMN,APOE,IRF5,CD9,ABCG1,GNA15,PTN,SIRPA,GPR37L1,CLU,P2RY12,BRINP2,EZR,MAOB,ATP1A2,LRRK2,CD38,ADAM15,FOS,CARD9,SNX5,P2RY6,AIF1,PTAFR,SPI1,TREM2,TLR2,NCF1,SLC11A1,AXL,IGF1,NLRP3,PIK3CG,FCGR2B,SLC2A5,LY86,ZBTB7B
GO:BP	cellular response to lipoprotein particle stimulus	GO:0071402	0.00603053	2.21964	37	201	6	18123	CD81,APOE,CD9,ABCG1,FCER1G,SYK
GO:BP	regulation of response to stress	GO:0080134	0.00634251	2.19774	1626	201	39	18123	MLC1,CD81,GJA1,APOE,CD9,B2M,PTN,GADD45G,GPRC5B,SIRPA,GPR37L1,LAMP1,CLU,EZR,NACC2,LRRK2,ABI3,CARD9,F3,SPI1,TREM2,FCER1G,TYROBP,PTPN6,TLR2,NCF1,VAV1,SYK,IGF1,TNFAIP8L2,TLR7,NLRP3,CEBPA,IFNGR1,PIK3CG,FCGR2B,FCGR2A,GPR17,ZBTB7B
GO:BP	positive regulation of defense response	GO:0031349	0.00638441	2.19488	364	201	16	18123	CD81,GJA1,GPRC5B,LAMP1,LRRK2,CARD9,SPI1,TREM2,FCER1G,TYROBP,TLR2,VAV1,SYK,TLR7,CEBPA,PIK3CG
GO:BP	regulation of cell killing	GO:0031341	0.00695413	2.15776	109	201	9	18123	B2M,LAMP1,ITGAM,SPI1,TYROBP,VAV1,SYK,CFH,FCGR2B
GO:BP	cellular response to cytokine stimulus	GO:0071345	0.00739478	2.13107	1148	201	31	18123	AQP4,CX3CR1,INPP5D,IL6R,CSF1R,IRF5,B2M,SIRPA,S1PR1,CHI3L1,ITGAM,FOS,IRF2,F3,LAPTM5,AIF1,PTAFR,SPI1,TREM2,FCER1G,PTPN6,TLR2,VAV1,SYK,CD4,AXL,RAB7B,CEBPA,IFNGR1,GPR17,CIB1
GO:BP	regulation of kinase activity	GO:0043549	0.00744207	2.12831	920	201	27	18123	CD81,SDC4,IL6R,NCKAP1L,CSF1R,APOE,GADD45G,DAZAP2,GPRC5B,CLU,P2RY12,CHI3L1,LRRK2,MERTK,PIK3IP1,AFAP1L2,PTPN6,NCF1,SLC11A1,SYK,CD4,AXL,IGF1,CEBPA,FGD2,PIK3CG,CIB1
GO:BP	positive regulation of secretion by cell	GO:1903532	0.00785931	2.10462	286	201	14	18123	GLUL,GJA1,SDC4,ABCG1,LAMP1,EZR,CD38,ITGAM,PTAFR,TREM2,TLR2,SYK,IGF1,CD33
GO:BP	positive regulation of cellular component movement	GO:0051272	0.00788716	2.10308	605	201	21	18123	CX3CR1,VSIR,IL6R,NCKAP1L,CSF1R,LGMN,ANXA3,PTN,S1PR1,P2RY12,P2RY6,F3,AIF1,PTAFR,SPI1,TREM2,GPNMB,IGF1,C3AR1,PIK3CG,CIB1
GO:BP	regulation of transferase activity	GO:0051338	0.00792094	2.10122	1036	201	29	18123	CD81,SDC4,IL6R,NCKAP1L,CSF1R,APOE,GADD45G,DAZAP2,GPRC5B,CLU,P2RY12,CHI3L1,LRRK2,MERTK,PIK3IP1,AFAP1L2,PTPN6,NCF1,SLC11A1,SYK,CD4,AXL,IGF1,CEBPA,FGD2,PIK3CG,SERINC5,CIB1,DBI
GO:BP	positive regulation of locomotion	GO:0040017	0.00830071	2.08088	607	201	21	18123	CX3CR1,VSIR,IL6R,NCKAP1L,CSF1R,LGMN,ANXA3,PTN,S1PR1,P2RY12,P2RY6,F3,AIF1,PTAFR,SPI1,TREM2,GPNMB,IGF1,C3AR1,PIK3CG,CIB1
GO:BP	cell death	GO:0008219	0.00851547	2.06979	2306	201	49	18123	GJA1,CX3CR1,INPP5D,IL6R,NCKAP1L,CSF1R,LGMN,APOE,CTSB,IRF5,PTN,GADD45G,GPR37L1,LAMP1,CLU,S100B,CHI3L1,NACC2,LRRK2,CD38,LIMS2,ITGAM,ANXA4,FOS,MERTK,CARD9,PPT1,LAPTM5,AIF1,C1QA,SPI1,TREM2,CTSD,TYROBP,PTPN6,TLR2,GPNMB,NCF1,VAV1,BCL2A1,SYK,AXL,IGF1,TNFAIP8L2,NLRP3,FGD2,PIK3CG,FCGR2B,CIB1
GO:BP	regulation of interleukin-10 production	GO:0032653	0.00977281	2.00998	61	201	7	18123	VSIR,TREM2,TYROBP,TLR2,SYK,SASH3,FCGR2B
GO:BP	interleukin-10 production	GO:0032613	0.00977281	2.00998	61	201	7	18123	VSIR,TREM2,TYROBP,TLR2,SYK,SASH3,FCGR2B
GO:BP	cytokine-mediated signaling pathway	GO:0019221	0.00992178	2.00341	824	201	25	18123	CX3CR1,INPP5D,IL6R,CSF1R,IRF5,B2M,S1PR1,ITGAM,FOS,IRF2,F3,LAPTM5,PTAFR,SPI1,TREM2,FCER1G,PTPN6,VAV1,SYK,CD4,AXL,CEBPA,IFNGR1,GPR17,CIB1
GO:BP	complement-mediated synapse pruning	GO:0150062	0.0106654	1.97202	4	201	3	18123	ITGAM,C1QA,TREM2
GO:BP	regulation of hippocampal neuron apoptotic process	GO:0110089	0.0106654	1.97202	4	201	3	18123	CX3CR1,ITGAM,TYROBP
GO:BP	microglial cell mediated cytotoxicity	GO:0090634	0.0106654	1.97202	4	201	3	18123	ITGAM,SPI1,TYROBP
GO:BP	regulation of microglial cell mediated cytotoxicity	GO:1904149	0.0106654	1.97202	4	201	3	18123	ITGAM,SPI1,TYROBP
GO:BP	positive regulation of microglial cell mediated cytotoxicity	GO:1904151	0.0106654	1.97202	4	201	3	18123	ITGAM,SPI1,TYROBP
GO:BP	hippocampal neuron apoptotic process	GO:0110088	0.0106654	1.97202	4	201	3	18123	CX3CR1,ITGAM,TYROBP
GO:BP	negative regulation of lymphocyte proliferation	GO:0050672	0.0109982	1.95868	87	201	8	18123	SDC4,INPP5D,VSIR,TYROBP,PTPN6,GPNMB,FCGR2B,ZBTB7B
GO:BP	negative regulation of mononuclear cell proliferation	GO:0032945	0.0119842	1.92139	88	201	8	18123	SDC4,INPP5D,VSIR,TYROBP,PTPN6,GPNMB,FCGR2B,ZBTB7B
GO:BP	regulation of defense response	GO:0031347	0.0121909	1.91396	889	201	26	18123	CD81,GJA1,APOE,GPRC5B,SIRPA,LAMP1,LRRK2,CARD9,SPI1,TREM2,FCER1G,TYROBP,PTPN6,TLR2,VAV1,SYK,IGF1,TNFAIP8L2,TLR7,NLRP3,CEBPA,IFNGR1,PIK3CG,FCGR2B,FCGR2A,GPR17
GO:BP	cellular response to oxygen-containing compound	GO:1901701	0.0123279	1.90911	1237	201	32	18123	MLC1,GJA1,CX3CR1,LGMN,ABCG1,GNA15,PTN,SIRPA,GPR37L1,CLU,P2RY12,BRINP2,EZR,LRRK2,ADAM15,FOS,SNX5,P2RY6,AIF1,PTAFR,SPI1,TREM2,TLR2,NCF1,AXL,IGF1,NLRP3,PIK3CG,FCGR2B,SLC2A5,LY86,ZBTB7B
GO:BP	regulation of protein metabolic process	GO:0051246	0.0127383	1.89489	2759	201	55	18123	CD81,GJA1,SDC4,CX3CR1,VSIR,IL6R,NCKAP1L,CTSA,CSF1R,LGMN,APOE,ABCG1,FXYD1,PTN,GADD45G,ITIH3,DAZAP2,GRIN2C,GPRC5B,SIRPA,CLU,CHI3L1,EZR,LRRK2,MYLIP,CARD9,AFAP1L2,F3,LAPTM5,AIF1,PTAFR,SPI1,TREM2,CTSD,PTPN6,GFAP,GPNMB,NCF1,SLC11A1,SYK,CD4,IGF1,TLR7,NLRP3,CEBPA,FGD2,CD33,IFNGR1,PIK3CG,CD84,CNDP1,EHD4,ZBTB7B,CIB1,DBI
GO:BP	regulation of lymphocyte differentiation	GO:0045619	0.0128342	1.89163	183	201	11	18123	INPP5D,VSIR,NCKAP1L,NFAM1,PNP,PTPN6,SYK,AXL,SASH3,NLRP3,ZBTB7B
GO:BP	myeloid leukocyte differentiation	GO:0002573	0.0137955	1.86026	221	201	12	18123	CD81,INPP5D,CSF1R,FOS,SPI1,TREM2,TYROBP,TLR2,C1QC,CD4,CEBPA,LILRB3
GO:BP	myeloid cell differentiation	GO:0030099	0.0154241	1.8118	436	201	17	18123	CD81,INPP5D,NCKAP1L,CSF1R,B2M,FOS,SPI1,TREM2,TYROBP,PTPN6,TLR2,C1QC,CD4,RAB7B,CEBPA,LILRB3,CIB1
GO:BP	positive regulation of protein phosphorylation	GO:0001934	0.0156537	1.80538	846	201	25	18123	CD81,SDC4,CX3CR1,IL6R,NCKAP1L,CSF1R,GADD45G,DAZAP2,GPRC5B,CLU,CHI3L1,LRRK2,AFAP1L2,AIF1,TREM2,GPNMB,NCF1,SLC11A1,SYK,CD4,IGF1,FGD2,PIK3CG,EHD4,CIB1
GO:BP	tissue remodeling	GO:0048771	0.015771	1.80214	187	201	11	18123	GJA1,INPP5D,CSF1R,LIPA,PTN,S1PR1,CD38,GPNMB,SYK,TPP1,AXL
GO:BP	T cell differentiation	GO:0030217	0.0164518	1.78379	264	201	13	18123	VSIR,IL6R,NCKAP1L,B2M,PNP,SPI1,FCER1G,VAV1,SYK,CD4,SASH3,NLRP3,ZBTB7B
GO:BP	regulation of B cell proliferation	GO:0030888	0.0166481	1.77863	66	201	7	18123	CD81,INPP5D,NCKAP1L,CD38,TYROBP,SASH3,FCGR2B
GO:BP	response to bacterium	GO:0009617	0.0176947	1.75216	743	201	23	18123	GJA1,CX3CR1,IL6R,IRF5,ANXA3,B2M,SIRPA,MAOB,FOS,CARD9,PTAFR,SPI1,TREM2,FCER1G,TLR2,SLC11A1,SYK,CD4,AXL,NLRP3,FCGR2B,SSC5D,LY86
GO:BP	positive regulation of leukocyte proliferation	GO:0070665	0.0183145	1.7372	155	201	10	18123	CD81,NCKAP1L,CSF1R,PNP,CD38,AIF1,SYK,IGF1,SASH3,CCDC88B
GO:BP	positive regulation of synaptic transmission	GO:0050806	0.0183145	1.7372	155	201	10	18123	GLUL,CX3CR1,LGMN,APOE,PTN,IGSF11,GRIN2C,S100B,TYROBP,GFAP
GO:BP	blood coagulation	GO:0007596	0.0183204	1.73706	351	201	15	18123	APOE,CD9,ENTPD2,GNA15,P2RY12,MERTK,IRF2,F3,FCER1G,PTPN6,VAV1,SYK,AXL,PIK3CG,CSRP1
GO:BP	positive regulation of alpha-beta T cell activation	GO:0046635	0.0184173	1.73477	67	201	7	18123	CD81,NCKAP1L,PNP,SYK,SASH3,NLRP3,ZBTB7B
GO:BP	regulation of chemotaxis	GO:0050920	0.0189255	1.72295	228	201	12	18123	IL6R,NCKAP1L,CSF1R,LGMN,PTN,S1PR1,P2RY12,F3,AIF1,SPI1,TREM2,C3AR1
GO:BP	regulation of phosphate metabolic process	GO:0019220	0.0193861	1.71251	1640	201	38	18123	CD81,SDC4,CX3CR1,IL6R,NCKAP1L,CSF1R,APOE,PTN,GADD45G,DAZAP2,GPRC5B,SIRPA,CLU,P2RY12,CHI3L1,LRRK2,MERTK,P2RY6,PIK3IP1,AFAP1L2,AIF1,PTAFR,TREM2,PTPN6,GPNMB,NCF1,SLC11A1,SYK,CD4,AXL,IGF1,TLR7,CEBPA,FGD2,CD33,PIK3CG,EHD4,CIB1
GO:BP	regulation of phosphorus metabolic process	GO:0051174	0.0193861	1.71251	1640	201	38	18123	CD81,SDC4,CX3CR1,IL6R,NCKAP1L,CSF1R,APOE,PTN,GADD45G,DAZAP2,GPRC5B,SIRPA,CLU,P2RY12,CHI3L1,LRRK2,MERTK,P2RY6,PIK3IP1,AFAP1L2,AIF1,PTAFR,TREM2,PTPN6,GPNMB,NCF1,SLC11A1,SYK,CD4,AXL,IGF1,TLR7,CEBPA,FGD2,CD33,PIK3CG,EHD4,CIB1
GO:BP	negative regulation of long-term synaptic potentiation	GO:1900272	0.0194179	1.7118	13	201	4	18123	CX3CR1,APOE,PTN,TYROBP
GO:BP	bone remodeling	GO:0046849	0.0196098	1.70753	94	201	8	18123	GJA1,INPP5D,CSF1R,PTN,S1PR1,CD38,SYK,TPP1
GO:BP	negative regulation of leukocyte proliferation	GO:0070664	0.0196098	1.70753	94	201	8	18123	SDC4,INPP5D,VSIR,TYROBP,PTPN6,GPNMB,FCGR2B,ZBTB7B
GO:BP	positive regulation of phagocytosis	GO:0050766	0.0203397	1.69166	68	201	7	18123	NCKAP1L,SIRPA,MERTK,TREM2,FCER1G,SLC11A1,FCGR2B
GO:BP	regulation of cell shape	GO:0008360	0.0205037	1.68817	157	201	10	18123	HEXB,CSF1R,S100A13,PTN,PLXNB3,S100B,EZR,RHOG,MYH14,FGD2
GO:BP	alpha-beta T cell activation	GO:0046631	0.0205037	1.68817	157	201	10	18123	CD81,VSIR,IL6R,NCKAP1L,PNP,SYK,SASH3,NLRP3,WDFY4,ZBTB7B
GO:BP	hemostasis	GO:0007599	0.0209615	1.67858	355	201	15	18123	APOE,CD9,ENTPD2,GNA15,P2RY12,MERTK,IRF2,F3,FCER1G,PTPN6,VAV1,SYK,AXL,PIK3CG,CSRP1
GO:BP	positive regulation of macrophage migration	GO:1905523	0.0211367	1.67496	27	201	5	18123	CX3CR1,CSF1R,P2RY12,TREM2,C3AR1
GO:BP	positive regulation of leukocyte chemotaxis	GO:0002690	0.0212116	1.67343	95	201	8	18123	IL6R,NCKAP1L,CSF1R,LGMN,PTN,AIF1,SPI1,C3AR1
GO:BP	regulation of long-term synaptic potentiation	GO:1900271	0.0223631	1.65047	46	201	6	18123	CX3CR1,LGMN,APOE,PTN,IGSF11,TYROBP
GO:BP	positive regulation of cell killing	GO:0031343	0.0224254	1.64926	69	201	7	18123	B2M,LAMP1,ITGAM,SPI1,TYROBP,VAV1,SYK
GO:BP	glial cell differentiation	GO:0010001	0.0235477	1.62805	233	201	12	18123	LGI4,CD9,PTN,GPR37L1,CLU,S100B,C1QA,TREM2,GFAP,TLR2,IFNGR1,GPR17
GO:BP	regulation of B cell activation	GO:0050864	0.0258049	1.5883	197	201	11	18123	CD81,INPP5D,NCKAP1L,NFAM1,CD38,LAPTM5,TYROBP,PTPN6,SYK,SASH3,FCGR2B
GO:BP	negative regulation of dendritic cell differentiation	GO:2001199	0.0264451	1.57766	5	201	3	18123	TMEM176A,TMEM176B,FCGR2B
GO:BP	response to interferon-gamma	GO:0034341	0.0270614	1.56765	198	201	11	18123	AQP4,IRF5,B2M,SIRPA,IRF2,AIF1,PTAFR,TLR2,SLC11A1,RAB7B,IFNGR1
GO:BP	wound healing	GO:0042060	0.0282689	1.54869	555	201	19	18123	GJA1,SDC4,APOE,CD9,ENTPD2,GNA15,P2RY12,MERTK,IRF2,F3,FCER1G,PTPN6,VAV1,SLC11A1,SYK,AXL,IGF1,PIK3CG,CSRP1
GO:BP	regulation of programmed cell death	GO:0043067	0.0283025	1.54817	1603	201	37	18123	GJA1,CX3CR1,INPP5D,NCKAP1L,CSF1R,LGMN,APOE,CTSB,IRF5,PTN,GADD45G,CLU,S100B,NACC2,LRRK2,CD38,LIMS2,ITGAM,ANXA4,MERTK,CARD9,PPT1,LAPTM5,AIF1,TREM2,CTSD,TYROBP,PTPN6,VAV1,BCL2A1,SYK,AXL,IGF1,TNFAIP8L2,FGD2,PIK3CG,CIB1
GO:BP	positive regulation of peptidyl-tyrosine phosphorylation	GO:0050731	0.0283707	1.54713	199	201	11	18123	CD81,IL6R,CSF1R,GPRC5B,AFAP1L2,TREM2,NCF1,SYK,CD4,IGF1,EHD4
GO:BP	dendritic cell differentiation	GO:0097028	0.0287632	1.54116	48	201	6	18123	TMEM176A,TMEM176B,SPI1,TREM2,AXL,FCGR2B
GO:BP	regulation of cell adhesion mediated by integrin	GO:0033628	0.0287632	1.54116	48	201	6	18123	NCKAP1L,P2RY12,PTPN6,SYK,PIK3CG,CIB1
GO:BP	regulation of calcium-mediated signaling	GO:0050848	0.0297725	1.52618	72	201	7	18123	LRRK2,TREM2,SYK,CD4,IGF1,TMEM100,CIB1
GO:BP	regulation of chemokine production	GO:0032642	0.0309755	1.50898	100	201	8	18123	IL6R,CSF1R,SIRPA,AIF1,TREM2,TLR2,SYK,TLR7
GO:BP	regulation of phosphorylation	GO:0042325	0.0310737	1.50761	1419	201	34	18123	CD81,SDC4,CX3CR1,IL6R,NCKAP1L,CSF1R,APOE,GADD45G,DAZAP2,GPRC5B,SIRPA,CLU,P2RY12,CHI3L1,LRRK2,MERTK,PIK3IP1,AFAP1L2,AIF1,TREM2,PTPN6,GPNMB,NCF1,SLC11A1,SYK,CD4,AXL,IGF1,TLR7,CEBPA,FGD2,PIK3CG,EHD4,CIB1
GO:BP	chemokine production	GO:0032602	0.0333238	1.47725	101	201	8	18123	IL6R,CSF1R,SIRPA,AIF1,TREM2,TLR2,SYK,TLR7
GO:BP	regulation of B cell differentiation	GO:0045577	0.0363159	1.4399	30	201	5	18123	INPP5D,NCKAP1L,NFAM1,PTPN6,SYK
GO:BP	G protein-coupled purinergic nucleotide receptor signaling pathway	GO:0035589	0.0364304	1.43854	15	201	4	18123	GPR34,P2RY12,P2RY6,PTAFR
GO:BP	positive regulation of alpha-beta T cell differentiation	GO:0046638	0.0365666	1.43692	50	201	6	18123	NCKAP1L,PNP,SYK,SASH3,NLRP3,ZBTB7B
GO:BP	macrophage differentiation	GO:0030225	0.0365666	1.43692	50	201	6	18123	CSF1R,SPI1,TLR2,C1QC,CD4,CEBPA
GO:BP	phospholipase C-activating G protein-coupled receptor signaling pathway	GO:0007200	0.0384713	1.41486	103	201	8	18123	CX3CR1,GNA15,NTSR2,S1PR1,P2RY12,P2RY6,C3AR1,GPR17
GO:BP	lysosome organization	GO:0007040	0.0390057	1.40887	75	201	7	18123	HEXB,LRRK2,TFEB,PPT1,LAPTM5,TPP1,RAB7B
GO:BP	regulation of leukocyte mediated cytotoxicity	GO:0001910	0.0390057	1.40887	75	201	7	18123	B2M,LAMP1,ITGAM,SPI1,TYROBP,VAV1,FCGR2B
GO:BP	lytic vacuole organization	GO:0080171	0.0390057	1.40887	75	201	7	18123	HEXB,LRRK2,TFEB,PPT1,LAPTM5,TPP1,RAB7B
GO:BP	calcium-mediated signaling	GO:0019722	0.0391771	1.40697	206	201	11	18123	CX3CR1,GRIN2C,P2RY12,ATP1A2,LRRK2,TREM2,SYK,CD4,IGF1,TMEM100,CIB1
GO:BP	B cell receptor signaling pathway	GO:0050853	0.0397983	1.40014	135	201	9	18123	CD81,NCKAP1L,BLNK,NFAM1,CD38,PTPN6,SYK,KLHL6,FCGR2B
GO:BP	regulation of body fluid levels	GO:0050878	0.0404075	1.39354	519	201	18	18123	AQP4,GJA1,APOE,CD9,ENTPD2,GNA15,P2RY12,MERTK,IRF2,F3,FCER1G,PTPN6,VAV1,SYK,AXL,PIK3CG,CSRP1,ZBTB7B
GO:BP	positive regulation of T cell proliferation	GO:0042102	0.0412856	1.3842	104	201	8	18123	CD81,NCKAP1L,PNP,AIF1,SYK,IGF1,SASH3,CCDC88B
GO:BP	regulation of alpha-beta T cell activation	GO:0046634	0.0412856	1.3842	104	201	8	18123	CD81,VSIR,NCKAP1L,PNP,SYK,SASH3,NLRP3,ZBTB7B
GO:BP	regulation of hydrolase activity	GO:0051336	0.0415184	1.38176	1252	201	31	18123	VSIR,NCKAP1L,LGMN,GNA15,PTN,ITIH3,S1PR1,PLXNB3,PSAP,P2RY12,LRRK2,PREX2,ARHGAP27,RHOG,CARD9,PBXIP1,P2RY6,F3,PPT1,LAPTM5,PTAFR,CTSD,ARHGAP45,VAV1,ARHGAP30,SYK,NLRP3,ARHGAP25,FGD2,CD33,ARHGAP9
GO:BP	neurogenesis	GO:0022008	0.0424777	1.37184	1698	201	38	18123	HEXB,GJA1,SDC4,CX3CR1,NCKAP1L,LGI4,CSF1R,APOE,CD9,B2M,PTN,GPRC5B,GPR37L1,S1PR1,PLXNB3,CLU,S100B,P2RY12,BRINP2,EZR,MYO6,GPM6B,LRRK2,PREX2,CD38,RHOG,MYLIP,ABI3,PPT1,C1QA,TREM2,GFAP,TLR2,AXL,IFNGR1,GPR17,CIB1,FRMD7
GO:BP	positive regulation of calcium-mediated signaling	GO:0050850	0.0429116	1.36743	31	201	5	18123	TREM2,SYK,CD4,IGF1,CIB1
GO:BP	response to lipid	GO:0033993	0.0433486	1.36302	956	201	26	18123	MLC1,GJA1,CX3CR1,ABCG1,ANXA3,PAQR7,PTN,SIRPA,CLU,S100B,BRINP2,MAOB,ATP1A2,CD38,ADAM15,FOS,AIF1,PTAFR,SPI1,TREM2,TLR2,SLC11A1,AXL,NLRP3,CYP7B1,LY86
GO:BP	positive regulation of protein secretion	GO:0050714	0.0447554	1.34915	137	201	9	18123	GLUL,GJA1,ABCG1,EZR,CD38,TREM2,TLR2,IGF1,CD33
GO:BP	purinergic nucleotide receptor signaling pathway	GO:0035590	0.0459931	1.33731	52	201	6	18123	GPR34,P2RY12,P2RY6,PTAFR,C3AR1,NLRP3
GO:BP	positive regulation of leukocyte mediated cytotoxicity	GO:0001912	0.0459931	1.33731	52	201	6	18123	B2M,LAMP1,ITGAM,SPI1,TYROBP,VAV1
GO:BP	myelination	GO:0042552	0.0474246	1.324	138	201	9	18123	HEXB,LGI4,CD9,PTN,BCAS1,CLU,S100B,TLR2,SERINC5
GO:CC	cell periphery	GO:0071944	9.79079e-18	17.0092	6178	209	133	18964	MLC1,AQP4,GLUL,CTSS,CD81,GJA1,SDC4,SLCO2B1,CX3CR1,INPP5D,VSIR,IL6R,NCKAP1L,BLNK,CSF1R,APOE,CTSB,CD9,ENTPD2,ABCG1,ANXA3,GNA15,S100A13,PAQR7,NFAM1,B2M,SUCLG2,FXYD1,APBB1IP,PTN,PLCD3,IGSF11,S100A3,GRIN2C,TTYH1,GPRC5B,NTSR2,SIRPA,GPR37L1,S1PR1,PLXNB3,AGPAT3,LAMP1,CLU,PSAP,GPR34,P2RY12,CHI3L1,COL11A2,EZR,SLC44A1,TRIL,MYO6,EPB41L2,ATP1A2,GPM6B,LRRK2,PREX2,CD38,ADAM15,LIMS2,ITGAM,RHOG,MYLIP,ANXA4,MERTK,…
GO:CC	plasma membrane	GO:0005886	4.26648e-15	14.3699	5680	209	122	18964	MLC1,AQP4,GLUL,CD81,GJA1,SDC4,SLCO2B1,CX3CR1,INPP5D,VSIR,IL6R,NCKAP1L,BLNK,CSF1R,APOE,CTSB,CD9,ENTPD2,ABCG1,ANXA3,GNA15,S100A13,PAQR7,NFAM1,B2M,SUCLG2,FXYD1,APBB1IP,PTN,PLCD3,IGSF11,S100A3,GRIN2C,TTYH1,GPRC5B,NTSR2,SIRPA,GPR37L1,S1PR1,PLXNB3,AGPAT3,LAMP1,PSAP,GPR34,P2RY12,EZR,SLC44A1,MYO6,EPB41L2,ATP1A2,GPM6B,LRRK2,PREX2,CD38,ADAM15,LIMS2,ITGAM,RHOG,MYLIP,ANXA4,MERTK,BLVRB,CARD9,SNX5,SLC9A9,TTYH2…
GO:CC	cytoplasmic vesicle	GO:0031410	1.68457e-14	13.7735	2433	209	74	18964	MLC1,AQP4,CTSS,HEXB,CREG1,GJA1,NCKAP1L,CTSA,LGMN,APOE,CTSB,CD9,ABCG1,ANXA3,NFAM1,B2M,OSTF1,PNP,ITIH3,GPRC5B,SIRPA,S1PR1,LAMP1,CLU,PSAP,CHI3L1,EZR,AMPD3,MYO6,ATP1A2,LRRK2,CD38,ADAM15,ITGAM,RHOG,SNX5,SLC9A9,PPT1,LAPTM5,PTAFR,FCER1G,CTSD,TYROBP,RNASET2,BIN2,UNC93B1,PTPN6,ARHGAP45,TLR2,GPNMB,NCF1,SLC11A1,ARHGAP30,SYK,CD4,TPP1,PLD4,CD53,IGF1,C3AR1,RAB7B,TLR7,SLC29A3,WDFY4,FGD2,CD33,ARHGAP9,FCGR2A,EHD4…
GO:CC	intracellular vesicle	GO:0097708	1.88812e-14	13.724	2438	209	74	18964	MLC1,AQP4,CTSS,HEXB,CREG1,GJA1,NCKAP1L,CTSA,LGMN,APOE,CTSB,CD9,ABCG1,ANXA3,NFAM1,B2M,OSTF1,PNP,ITIH3,GPRC5B,SIRPA,S1PR1,LAMP1,CLU,PSAP,CHI3L1,EZR,AMPD3,MYO6,ATP1A2,LRRK2,CD38,ADAM15,ITGAM,RHOG,SNX5,SLC9A9,PPT1,LAPTM5,PTAFR,FCER1G,CTSD,TYROBP,RNASET2,BIN2,UNC93B1,PTPN6,ARHGAP45,TLR2,GPNMB,NCF1,SLC11A1,ARHGAP30,SYK,CD4,TPP1,PLD4,CD53,IGF1,C3AR1,RAB7B,TLR7,SLC29A3,WDFY4,FGD2,CD33,ARHGAP9,FCGR2A,EHD4…
GO:CC	secretory granule	GO:0030141	9.00883e-14	13.0453	857	209	42	18964	CTSS,HEXB,CREG1,NCKAP1L,CTSA,CTSB,CD9,ANXA3,NFAM1,B2M,OSTF1,PNP,ITIH3,SIRPA,LAMP1,CLU,PSAP,CHI3L1,AMPD3,CD38,ADAM15,ITGAM,RHOG,PTAFR,FCER1G,CTSD,TYROBP,RNASET2,BIN2,PTPN6,ARHGAP45,TLR2,SLC11A1,CD53,IGF1,C3AR1,CD33,ARHGAP9,FCGR2A,SLC2A5,THBS2,LILRB3
GO:CC	vesicle	GO:0031982	2.21074e-13	12.6555	4058	209	97	18964	MLC1,AQP4,GLUL,CTSS,CD81,HEXB,CREG1,GJA1,SDC4,NCKAP1L,CTSA,LGMN,APOE,CTSB,CD9,ENTPD2,ABCG1,ANXA3,NFAM1,B2M,OSTF1,CNDP2,PNP,ITIH3,GPRC5B,SIRPA,S1PR1,BCAS1,LAMP1,CLU,PSAP,CHI3L1,EZR,SLC44A1,AMPD3,MYO6,EPB41L2,ATP1A2,LRRK2,CD38,ADAM15,ITGAM,PSAT1,RHOG,MAN1C1,ANXA4,PTGS1,BLVRB,SNX5,SLC9A9,MYH14,PPT1,LAPTM5,PTAFR,FCER1G,CTSD,TYROBP,RNASET2,BIN2,UNC93B1,PTPN6,ARHGAP45,TLR2,MYO1F,GPNMB,NCF1,SLC11A1,ARHG…
GO:CC	secretory vesicle	GO:0099503	2.03877e-12	11.6906	1027	209	44	18964	CTSS,HEXB,CREG1,NCKAP1L,CTSA,CTSB,CD9,ANXA3,NFAM1,B2M,OSTF1,PNP,ITIH3,SIRPA,LAMP1,CLU,PSAP,CHI3L1,AMPD3,LRRK2,CD38,ADAM15,ITGAM,RHOG,PPT1,PTAFR,FCER1G,CTSD,TYROBP,RNASET2,BIN2,PTPN6,ARHGAP45,TLR2,SLC11A1,CD53,IGF1,C3AR1,CD33,ARHGAP9,FCGR2A,SLC2A5,THBS2,LILRB3
GO:CC	membrane	GO:0016020	1.57455e-11	10.8028	9829	209	161	18964	MLC1,AQP4,GLUL,CD81,HEXB,GJA1,SDC4,SLCO2B1,CX3CR1,INPP5D,VSIR,IL6R,NCKAP1L,BLNK,TMEM176A,TMEM176B,CTSA,CSF1R,APOE,CTSB,CD9,ENTPD2,ABCG1,ANXA3,GNA15,S100A13,PAQR7,NFAM1,B2M,SUCLG2,FXYD1,APBB1IP,PTN,CMTM7,PLCD3,MFSD1,IGSF11,S100A3,GRIN2C,TTYH1,GPRC5B,NTSR2,SIRPA,GPR37L1,S1PR1,PLXNB3,AGPAT3,LAMP1,CLU,GRAMD2B,PSAP,GPR34,P2RY12,EVI2A,EZR,SLC44A1,TRIL,MAOB,MYO6,EPB41L2,ATP1A2,GPM6B,TACC1,LRRK2,PREX2,CD…
GO:CC	lysosome	GO:0005764	1.55996e-09	8.80689	723	209	33	18964	MLC1,CTSS,HEXB,CREG1,GJA1,SDC4,CTSA,LGMN,CTSB,LIPA,NFAM1,MFSD1,LAMP1,PSAP,MYO6,LRRK2,TFEB,PPT1,LAPTM5,CTSD,RNASET2,UNC93B1,ARHGAP45,GFAP,NCF1,SLC11A1,TPP1,C3AR1,RAB7B,TLR7,SLC29A3,TRAF3IP3,PON2
GO:CC	lytic vacuole	GO:0000323	1.55996e-09	8.80689	723	209	33	18964	MLC1,CTSS,HEXB,CREG1,GJA1,SDC4,CTSA,LGMN,CTSB,LIPA,NFAM1,MFSD1,LAMP1,PSAP,MYO6,LRRK2,TFEB,PPT1,LAPTM5,CTSD,RNASET2,UNC93B1,ARHGAP45,GFAP,NCF1,SLC11A1,TPP1,C3AR1,RAB7B,TLR7,SLC29A3,TRAF3IP3,PON2
GO:CC	endomembrane system	GO:0012505	1.16801e-08	7.93255	4651	209	95	18964	MLC1,AQP4,GLUL,CTSS,HEXB,CREG1,GJA1,SDC4,NCKAP1L,TMEM176B,CTSA,LGMN,APOE,CTSB,CD9,ENTPD2,ABCG1,ANXA3,NFAM1,B2M,OSTF1,PNP,PTN,ITIH3,S100A3,GRIN2C,TTYH1,SIRPA,S1PR1,AGPAT3,LAMP1,CLU,PSAP,CHI3L1,BRINP2,COL11A2,EZR,AMPD3,MYO6,ATP1A2,LRRK2,CD38,ADAM15,PIGQ,ITGAM,RHOG,MAN1C1,ANXA4,FOS,PTGS1,SNX5,SLC9A9,PPT1,LAPTM5,PTAFR,FCER1G,CTSD,TYROBP,RNASET2,BIN2,CYTH4,UNC93B1,PTPN6,ARHGAP45,TLR2,GPNMB,NCF1,SLC11A…
GO:CC	vacuole	GO:0005773	4.11689e-08	7.38543	818	209	33	18964	MLC1,CTSS,HEXB,CREG1,GJA1,SDC4,CTSA,LGMN,CTSB,LIPA,NFAM1,MFSD1,LAMP1,PSAP,MYO6,LRRK2,TFEB,PPT1,LAPTM5,CTSD,RNASET2,UNC93B1,ARHGAP45,GFAP,NCF1,SLC11A1,TPP1,C3AR1,RAB7B,TLR7,SLC29A3,TRAF3IP3,PON2
GO:CC	secretory granule membrane	GO:0030667	9.24767e-08	7.03397	308	209	20	18964	NCKAP1L,CD9,NFAM1,SIRPA,LAMP1,PSAP,CD38,ITGAM,RHOG,PTAFR,FCER1G,TYROBP,TLR2,SLC11A1,CD53,C3AR1,CD33,FCGR2A,SLC2A5,LILRB3
GO:CC	vesicle membrane	GO:0012506	2.55409e-07	6.59276	1183	209	39	18964	AQP4,GJA1,NCKAP1L,APOE,CD9,ANXA3,NFAM1,B2M,GPRC5B,SIRPA,LAMP1,PSAP,MYO6,LRRK2,CD38,ITGAM,RHOG,ANXA4,SNX5,SLC9A9,PTAFR,FCER1G,CTSD,TYROBP,TLR2,GPNMB,SLC11A1,CD4,CD53,C3AR1,RAB7B,TLR7,SLC29A3,FGD2,CD33,FCGR2A,EHD4,SLC2A5,LILRB3
GO:CC	lysosomal lumen	GO:0043202	3.00774e-07	6.52176	97	209	12	18964	CTSS,HEXB,SDC4,CTSA,LGMN,CTSB,LIPA,PSAP,PPT1,CTSD,RNASET2,TPP1
GO:CC	extracellular exosome	GO:0070062	3.08316e-07	6.511	2178	209	56	18964	GLUL,CD81,HEXB,CREG1,SDC4,NCKAP1L,CTSA,LGMN,APOE,CTSB,CD9,ENTPD2,ANXA3,B2M,CNDP2,PNP,ITIH3,GPRC5B,SIRPA,BCAS1,LAMP1,CLU,PSAP,CHI3L1,EZR,SLC44A1,MYO6,EPB41L2,LRRK2,CD38,ADAM15,ITGAM,PSAT1,RHOG,MAN1C1,ANXA4,PTGS1,BLVRB,MYH14,PPT1,CTSD,RNASET2,PTPN6,TPP1,AXL,CD53,CFH,CD37,EHD4,S100A4,SLC2A5,CSRP1,SERINC5,MYO1E,CIB1,DBI
GO:CC	extracellular vesicle	GO:1903561	4.47966e-07	6.34875	2263	209	57	18964	GLUL,CD81,HEXB,CREG1,SDC4,NCKAP1L,CTSA,LGMN,APOE,CTSB,CD9,ENTPD2,ANXA3,B2M,CNDP2,PNP,ITIH3,GPRC5B,SIRPA,BCAS1,LAMP1,CLU,PSAP,CHI3L1,EZR,SLC44A1,MYO6,EPB41L2,ATP1A2,LRRK2,CD38,ADAM15,ITGAM,PSAT1,RHOG,MAN1C1,ANXA4,PTGS1,BLVRB,MYH14,PPT1,CTSD,RNASET2,PTPN6,TPP1,AXL,CD53,CFH,CD37,EHD4,S100A4,SLC2A5,CSRP1,SERINC5,MYO1E,CIB1,DBI
GO:CC	extracellular membrane-bounded organelle	GO:0065010	4.63103e-07	6.33432	2265	209	57	18964	GLUL,CD81,HEXB,CREG1,SDC4,NCKAP1L,CTSA,LGMN,APOE,CTSB,CD9,ENTPD2,ANXA3,B2M,CNDP2,PNP,ITIH3,GPRC5B,SIRPA,BCAS1,LAMP1,CLU,PSAP,CHI3L1,EZR,SLC44A1,MYO6,EPB41L2,ATP1A2,LRRK2,CD38,ADAM15,ITGAM,PSAT1,RHOG,MAN1C1,ANXA4,PTGS1,BLVRB,MYH14,PPT1,CTSD,RNASET2,PTPN6,TPP1,AXL,CD53,CFH,CD37,EHD4,S100A4,SLC2A5,CSRP1,SERINC5,MYO1E,CIB1,DBI
GO:CC	extracellular organelle	GO:0043230	4.63103e-07	6.33432	2265	209	57	18964	GLUL,CD81,HEXB,CREG1,SDC4,NCKAP1L,CTSA,LGMN,APOE,CTSB,CD9,ENTPD2,ANXA3,B2M,CNDP2,PNP,ITIH3,GPRC5B,SIRPA,BCAS1,LAMP1,CLU,PSAP,CHI3L1,EZR,SLC44A1,MYO6,EPB41L2,ATP1A2,LRRK2,CD38,ADAM15,ITGAM,PSAT1,RHOG,MAN1C1,ANXA4,PTGS1,BLVRB,MYH14,PPT1,CTSD,RNASET2,PTPN6,TPP1,AXL,CD53,CFH,CD37,EHD4,S100A4,SLC2A5,CSRP1,SERINC5,MYO1E,CIB1,DBI
GO:CC	intrinsic component of plasma membrane	GO:0031226	5.64817e-07	6.24809	1725	209	48	18964	AQP4,CD81,GJA1,SDC4,SLCO2B1,CX3CR1,IL6R,NCKAP1L,CSF1R,CD9,FXYD1,GRIN2C,NTSR2,SIRPA,S1PR1,PLXNB3,LAMP1,GPR34,ATP1A2,ITGAM,MERTK,P2RY6,F3,LAPTM5,PTAFR,TREM2,FCER1G,TYROBP,TLR2,GPNMB,NCF1,SLC11A1,CD4,AXL,CD53,SLC14A1,CD37,C3AR1,CD33,IFNGR1,FCGR2B,CD84,FCGR2A,SLC2A5,GPR17,LILRB3,KCNJ16,SLC7A8
GO:CC	bounding membrane of organelle	GO:0098588	7.15818e-07	6.1452	2165	209	55	18964	AQP4,GJA1,NCKAP1L,CTSA,APOE,CD9,ABCG1,ANXA3,NFAM1,B2M,MFSD1,TTYH1,SIRPA,GPR37L1,AGPAT3,LAMP1,PSAP,SLC44A1,MAOB,MYO6,LRRK2,CD38,ITGAM,RHOG,MAN1C1,TFEB,SNX5,SLC9A9,LAPTM5,PTAFR,FCER1G,CTSD,TYROBP,CYTH4,UNC93B1,GFAP,TLR2,GPNMB,SLC11A1,BCL2A1,CD4,PLD4,CD53,C3AR1,RAB7B,TLR7,NLRP3,SLC29A3,FGD2,CD33,FCGR2A,EHD4,SLC2A5,TRAF3IP3,LILRB3
GO:CC	extracellular region	GO:0005576	1.02148e-06	5.99077	4564	209	89	18964	AQP4,GLUL,CTSS,CD81,HEXB,CREG1,SDC4,IL6R,NCKAP1L,LGI4,CTSA,LGMN,APOE,CTSB,CD9,ENTPD2,ANXA3,S100A13,B2M,OSTF1,CNDP2,PNP,PTN,CMTM7,ITIH3,GPRC5B,SIRPA,BCAS1,LAMP1,CLU,S100B,PSAP,CHI3L1,BRINP2,COL11A2,EZR,SLC44A1,AMPD3,TRIL,MYO6,EPB41L2,ATP1A2,LRRK2,CD38,ADAM15,ITGAM,PSAT1,RHOG,MAN1C1,ANXA4,MERTK,PTGS1,BLVRB,MYH14,F3,PPT1,C1QB,C1QA,TREM2,CTSD,RNASET2,BIN2,CYTH4,PTPN6,ARHGAP45,C1QC,TPP1,AXL,CD53,CFH,I…
GO:CC	integral component of plasma membrane	GO:0005887	1.12168e-06	5.95013	1643	209	46	18964	AQP4,CD81,GJA1,SDC4,SLCO2B1,CX3CR1,IL6R,NCKAP1L,CSF1R,CD9,FXYD1,GRIN2C,NTSR2,SIRPA,PLXNB3,LAMP1,GPR34,ATP1A2,ITGAM,MERTK,P2RY6,LAPTM5,PTAFR,TREM2,FCER1G,TYROBP,TLR2,GPNMB,NCF1,SLC11A1,CD4,AXL,CD53,SLC14A1,CD37,C3AR1,CD33,IFNGR1,FCGR2B,CD84,FCGR2A,SLC2A5,GPR17,LILRB3,KCNJ16,SLC7A8
GO:CC	cytoplasmic vesicle membrane	GO:0030659	1.28607e-06	5.89073	789	209	30	18964	NCKAP1L,APOE,CD9,ANXA3,NFAM1,B2M,GPRC5B,SIRPA,LAMP1,PSAP,MYO6,LRRK2,CD38,ITGAM,RHOG,SNX5,PTAFR,FCER1G,TYROBP,TLR2,GPNMB,SLC11A1,CD4,CD53,C3AR1,RAB7B,CD33,FCGR2A,SLC2A5,LILRB3
GO:CC	membrane raft	GO:0045121	3.03682e-06	5.51758	339	209	19	18964	MLC1,GJA1,SDC4,INPP5D,NFAM1,FXYD1,S1PR1,P2RY12,EZR,ATP1A2,GPM6B,LRRK2,ITGAM,PPT1,TREM2,CTSD,TLR2,CD4,TPP1
GO:CC	membrane microdomain	GO:0098857	3.03682e-06	5.51758	339	209	19	18964	MLC1,GJA1,SDC4,INPP5D,NFAM1,FXYD1,S1PR1,P2RY12,EZR,ATP1A2,GPM6B,LRRK2,ITGAM,PPT1,TREM2,CTSD,TLR2,CD4,TPP1
GO:CC	vacuolar lumen	GO:0005775	3.43316e-06	5.46431	174	209	14	18964	CTSS,HEXB,CREG1,SDC4,CTSA,LGMN,CTSB,LIPA,PSAP,PPT1,CTSD,RNASET2,ARHGAP45,TPP1
GO:CC	cell surface	GO:0009986	6.23749e-06	5.20499	896	209	31	18964	AQP4,SDC4,CX3CR1,IL6R,CSF1R,CTSB,CD9,ABCG1,B2M,PTN,GPRC5B,SIRPA,S1PR1,PLXNB3,LAMP1,CLU,P2RY12,CD38,ADAM15,ITGAM,ANXA4,F3,FCER1G,TYROBP,TLR2,CD4,AXL,CD53,CD33,FCGR2B,CD302
GO:CC	extracellular space	GO:0005615	1.31581e-05	4.88081	3595	209	73	18964	GLUL,CTSS,CD81,HEXB,CREG1,SDC4,IL6R,NCKAP1L,LGI4,CTSA,LGMN,APOE,CTSB,CD9,ENTPD2,ANXA3,S100A13,B2M,CNDP2,PNP,PTN,CMTM7,ITIH3,GPRC5B,SIRPA,BCAS1,LAMP1,CLU,S100B,PSAP,CHI3L1,COL11A2,EZR,SLC44A1,TRIL,MYO6,EPB41L2,LRRK2,CD38,ADAM15,ITGAM,PSAT1,RHOG,MAN1C1,ANXA4,MERTK,PTGS1,BLVRB,MYH14,F3,PPT1,C1QA,CTSD,RNASET2,PTPN6,C1QC,TPP1,AXL,CD53,CFH,IGF1,CD37,SSC5D,EHD4,S100A4,SLC2A5,CSRP1,SERINC5,LY86,MYO1E,CIB…
GO:CC	tertiary granule	GO:0070820	1.31869e-05	4.87986	163	209	13	18964	CTSS,NCKAP1L,B2M,SIRPA,LAMP1,ITGAM,PTAFR,FCER1G,CTSD,PTPN6,SLC11A1,CD53,CD33
GO:CC	endocytic vesicle	GO:0030139	1.46543e-05	4.83403	335	209	18	18964	CTSS,APOE,CD9,ANXA3,B2M,LAMP1,MYO6,UNC93B1,TLR2,NCF1,SLC11A1,SYK,CD4,PLD4,RAB7B,TLR7,EHD4,MYO1E
GO:CC	phagocytic vesicle	GO:0045335	1.87635e-05	4.72669	139	209	12	18964	CTSS,ANXA3,B2M,LAMP1,UNC93B1,TLR2,NCF1,SLC11A1,SYK,PLD4,RAB7B,TLR7
GO:CC	secretory granule lumen	GO:0034774	4.19815e-05	4.37694	320	209	17	18964	HEXB,CREG1,CTSA,B2M,OSTF1,PNP,ITIH3,CLU,CHI3L1,AMPD3,CTSD,RNASET2,BIN2,PTPN6,ARHGAP45,IGF1,ARHGAP9
GO:CC	side of membrane	GO:0098552	4.24437e-05	4.37219	622	209	24	18964	AQP4,CX3CR1,IL6R,CTSA,CTSB,CD9,ABCG1,GNA15,B2M,S1PR1,LAMP1,P2RY12,EZR,LRRK2,ITGAM,SNX5,F3,FCER1G,GFAP,SYK,CD4,CD33,FCGR2B,CD302
GO:CC	cytoplasmic vesicle lumen	GO:0060205	5.01595e-05	4.29965	324	209	17	18964	HEXB,CREG1,CTSA,B2M,OSTF1,PNP,ITIH3,CLU,CHI3L1,AMPD3,CTSD,RNASET2,BIN2,PTPN6,ARHGAP45,IGF1,ARHGAP9
GO:CC	vesicle lumen	GO:0031983	5.47715e-05	4.26145	326	209	17	18964	HEXB,CREG1,CTSA,B2M,OSTF1,PNP,ITIH3,CLU,CHI3L1,AMPD3,CTSD,RNASET2,BIN2,PTPN6,ARHGAP45,IGF1,ARHGAP9
GO:CC	integral component of membrane	GO:0016021	0.000199268	3.70056	5718	209	97	18964	MLC1,AQP4,CD81,GJA1,SDC4,SLCO2B1,CX3CR1,VSIR,IL6R,NCKAP1L,TMEM176A,TMEM176B,CSF1R,CD9,ENTPD2,ABCG1,PAQR7,NFAM1,B2M,FXYD1,CMTM7,MFSD1,IGSF11,GRIN2C,TTYH1,GPRC5B,NTSR2,SIRPA,GPR37L1,S1PR1,PLXNB3,AGPAT3,LAMP1,GRAMD2B,GPR34,P2RY12,EVI2A,SLC44A1,TRIL,MAOB,ATP1A2,GPM6B,CD38,ADAM15,TMEM255B,PIGQ,ITGAM,MAN1C1,MERTK,SLC9A9,TTYH2,SUSD3,P2RY6,PIK3IP1,F3,LAPTM5,PTAFR,SPI1,TREM2,FCER1G,TYROBP,UNC93B1,TLR2,GPN…
GO:CC	endosome	GO:0005768	0.000206028	3.68607	993	209	30	18964	MLC1,AQP4,CTSS,GJA1,LGMN,APOE,CTSB,ABCG1,B2M,S1PR1,LAMP1,PSAP,EZR,ATP1A2,LRRK2,SNX5,SLC9A9,CTSD,UNC93B1,GPNMB,SLC11A1,CD4,TPP1,PLD4,RAB7B,TLR7,SLC29A3,WDFY4,FGD2,EHD4
GO:CC	ficolin-1-rich granule	GO:0101002	0.00039808	3.40003	184	209	12	18964	CTSS,NCKAP1L,CTSB,OSTF1,PNP,SIRPA,LAMP1,AMPD3,FCER1G,CTSD,BIN2,SLC11A1
GO:CC	intrinsic component of membrane	GO:0031224	0.000752384	3.12356	5873	209	97	18964	MLC1,AQP4,CD81,GJA1,SDC4,SLCO2B1,CX3CR1,VSIR,IL6R,NCKAP1L,TMEM176A,TMEM176B,CSF1R,CD9,ENTPD2,ABCG1,PAQR7,NFAM1,B2M,FXYD1,CMTM7,MFSD1,IGSF11,GRIN2C,TTYH1,GPRC5B,NTSR2,SIRPA,GPR37L1,S1PR1,PLXNB3,AGPAT3,LAMP1,GRAMD2B,GPR34,P2RY12,EVI2A,SLC44A1,TRIL,MAOB,ATP1A2,GPM6B,CD38,ADAM15,TMEM255B,PIGQ,ITGAM,MAN1C1,MERTK,SLC9A9,TTYH2,SUSD3,P2RY6,PIK3IP1,F3,LAPTM5,PTAFR,SPI1,TREM2,FCER1G,TYROBP,UNC93B1,TLR2,GPN…
GO:CC	cytoplasm	GO:0005737	0.000865878	3.06254	11951	209	163	18964	MLC1,AQP4,GLUL,CTSS,HEXB,CREG1,GJA1,SDC4,CX3CR1,INPP5D,NCKAP1L,BLNK,CTSA,LGMN,SAT1,APOE,CTSB,IRF5,CD9,ENTPD2,LIPA,ABCG1,ANXA3,S100A13,NFAM1,B2M,OSTF1,SUCLG2,CNDP2,PNP,APBB1IP,PTN,GADD45G,PLCD3,MFSD1,ITIH3,S100A3,DAZAP2,GRIN2C,TTYH1,GPRC5B,SIRPA,S1PR1,BCAS1,AGPAT3,LAMP1,CLU,GRAMD2B,S100B,PSAP,P2RY12,PPP1R3C,CHI3L1,BRINP2,COL11A2,EZR,SLC44A1,AMPD3,MAOB,MYO6,EPB41L2,ATP1A2,TACC1,NACC2,LRRK2,PREX2,CD…
GO:CC	external side of plasma membrane	GO:0009897	0.00126702	2.89722	409	209	17	18964	AQP4,CX3CR1,IL6R,CTSB,CD9,ABCG1,B2M,S1PR1,LAMP1,P2RY12,ITGAM,F3,FCER1G,CD4,CD33,FCGR2B,CD302
GO:CC	cell body	GO:0044297	0.00413942	2.38306	595	209	20	18964	GLUL,CX3CR1,APOE,ANXA3,LAMP1,S100B,P2RY12,BRINP2,EZR,ATP1A2,LRRK2,PPT1,AIF1,GFAP,TLR2,NCF1,FCGR2B,TMEM100,CIB1,FRMD7
GO:CC	specific granule	GO:0042581	0.00423373	2.37328	158	209	10	18964	ANXA3,B2M,CHI3L1,ITGAM,CTSD,PTPN6,CD53,C3AR1,CD33,SLC2A5
GO:CC	organelle membrane	GO:0031090	0.00513691	2.2893	3644	209	66	18964	AQP4,GJA1,NCKAP1L,TMEM176B,CTSA,APOE,CD9,ENTPD2,ABCG1,ANXA3,NFAM1,B2M,MFSD1,GRIN2C,TTYH1,GPRC5B,SIRPA,GPR37L1,AGPAT3,LAMP1,CLU,PSAP,SLC44A1,MAOB,MYO6,ATP1A2,LRRK2,CD38,PIGQ,ITGAM,RHOG,MAN1C1,ANXA4,PTGS1,TFEB,SNX5,SLC9A9,LAPTM5,PTAFR,FCER1G,CTSD,TYROBP,CYTH4,UNC93B1,GFAP,TLR2,GPNMB,SLC11A1,BCL2A1,CD4,PLD4,CD53,C3AR1,RAB7B,TLR7,NLRP3,SLC29A3,FGD2,CD33,FCGR2A,CYP7B1,EHD4,SLC2A5,TRAF3IP3,ERMP1,LILRB3
GO:CC	endolysosome lumen	GO:0036021	0.00532065	2.27404	5	209	3	18964	CTSS,LGMN,CTSB
GO:CC	tertiary granule membrane	GO:0070821	0.00587801	2.23077	72	209	7	18964	SIRPA,ITGAM,PTAFR,FCER1G,SLC11A1,CD53,CD33
GO:CC	collagen-containing extracellular matrix	GO:0062023	0.00758127	2.12026	421	209	16	18964	CTSS,APOE,CTSB,ENTPD2,PTN,CLU,PSAP,COL11A2,ANXA4,F3,C1QA,CTSD,C1QC,SSC5D,S100A4,THBS2
GO:CC	plasma membrane raft	GO:0044853	0.0168198	1.77418	115	209	8	18964	MLC1,FXYD1,P2RY12,EZR,ATP1A2,LRRK2,ITGAM,TREM2
GO:CC	extracellular matrix	GO:0031012	0.021888	1.65979	562	209	18	18964	CTSS,APOE,CTSB,ENTPD2,PTN,CLU,PSAP,CHI3L1,COL11A2,TRIL,ANXA4,F3,C1QA,CTSD,C1QC,SSC5D,S100A4,THBS2
GO:CC	azurophil granule	GO:0042582	0.0220618	1.65636	154	209	9	18964	HEXB,CREG1,CTSA,NFAM1,LAMP1,PSAP,RNASET2,ARHGAP45,C3AR1
GO:CC	primary lysosome	GO:0005766	0.0220618	1.65636	154	209	9	18964	HEXB,CREG1,CTSA,NFAM1,LAMP1,PSAP,RNASET2,ARHGAP45,C3AR1
GO:CC	external encapsulating structure	GO:0030312	0.0223933	1.64988	563	209	18	18964	CTSS,APOE,CTSB,ENTPD2,PTN,CLU,PSAP,CHI3L1,COL11A2,TRIL,ANXA4,F3,C1QA,CTSD,C1QC,SSC5D,S100A4,THBS2
GO:CC	microvillus	GO:0005902	0.0234771	1.62936	89	209	7	18964	EZR,MYO6,LRRK2,MYO1F,CD302,MYO1E,SLC7A8
GO:CC	receptor complex	GO:0043235	0.0289478	1.53838	522	209	17	18964	IL6R,CSF1R,B2M,APBB1IP,GRIN2C,GPRC5B,GPR37L1,PLXNB3,TRIL,ITGAM,MERTK,PTPN6,TLR2,SYK,CD4,AXL,TLR7
GO:CC	perinuclear region of cytoplasm	GO:0048471	0.0327564	1.4847	745	209	21	18964	MLC1,CX3CR1,LGMN,CTSB,S100A13,PTN,LAMP1,CLU,S100B,CHI3L1,EZR,MYO6,ANXA4,SNX5,LAPTM5,AIF1,EHD4,S100A4,TMEM100,SERINC5,CIB1
GO:CC	plasma membrane region	GO:0098590	0.0410675	1.3865	1240	209	29	18964	MLC1,AQP4,CD81,GJA1,SLCO2B1,IL6R,CTSB,CD9,FXYD1,PLCD3,GRIN2C,GPR37L1,P2RY12,EZR,MYO6,ATP1A2,LRRK2,CD38,ITGAM,P2RY6,AIF1,TREM2,ARHGAP45,SLC14A1,FGD2,SLC2A5,KCNJ16,CIB1,SLC7A8
GO:MF	lipid binding	GO:0008289	4.9603e-05	4.30449	774	206	27	18679	CD81,APOE,ABCG1,ANXA3,S100A13,PAQR7,S1PR1,PSAP,TRIL,ATP1A2,ANXA4,SNX5,F3,PPT1,DAPP1,PTAFR,TREM2,BIN2,CYTH4,TLR2,NCF1,TPP1,AXL,FGD2,ARHGAP9,MYO1E,DBI
GO:MF	identical protein binding	GO:0042802	5.89154e-05	4.22977	2063	206	49	18679	MLC1,AQP4,GLUL,HEXB,SDC4,VSIR,IL6R,CSF1R,SAT1,APOE,IRF5,ABCG1,S100A13,B2M,PNP,MFSD1,DAZAP2,GRAMD2B,S100B,PSAP,EZR,MAOB,MYO6,NACC2,LRRK2,CD38,PSAT1,ANXA4,ABI3,CARD9,FCER1G,TYROBP,OPLAH,GFAP,TLR2,SLC11A1,BCL2A1,CD4,CD53,CFH,NLRP3,CEBPA,PIK3CG,CD84,S100A4,TRIM55,ZBTB7B,PON2,DBI
GO:MF	SH3 domain binding	GO:0017124	7.87181e-05	4.10393	129	206	11	18679	GJA1,INPP5D,OSTF1,SIRPA,ADAM15,ARHGAP27,ABI3,AFAP1L2,PTPN6,NCF1,WIPF1
GO:MF	protein binding	GO:0005515	0.000247918	3.60569	14767	206	189	18679	MLC1,AQP4,GLUL,CTSS,CD81,HEXB,CREG1,GJA1,SDC4,SLCO2B1,CX3CR1,INPP5D,VSIR,IL6R,NCKAP1L,BLNK,LGI4,TMEM176A,TMEM176B,CSF1R,LGMN,SAT1,APOE,CTSB,IRF5,CD9,ENTPD2,ABCG1,ANXA3,GNA15,S100A13,PAQR7,NFAM1,B2M,OSTF1,SUCLG2,FXYD1,PNP,APBB1IP,PTN,GADD45G,CMTM7,MFSD1,IGSF11,S100A3,DAZAP2,GRIN2C,TTYH1,GPRC5B,SIRPA,GPR37L1,S1PR1,PLXNB3,AGPAT3,LAMP1,CLU,GRAMD2B,S100B,PSAP,PPP1R3C,EVI2A,CHI3L1,COL11A2,EZR,AMPD3,TRI…
GO:MF	protein-containing complex binding	GO:0044877	0.000336907	3.47249	1304	206	35	18679	MLC1,CTSS,CD81,NCKAP1L,APOE,CTSB,CD9,GNA15,SUCLG2,PTN,CLU,EZR,MYO6,EPB41L2,NACC2,LRRK2,ADAM15,ITGAM,FOS,ABI3,MYH14,AIF1,TREM2,FCER1G,GFAP,TLR2,MYO1F,GPNMB,BCL2A1,SYK,CD4,IGF1,FCGR2B,FCGR2A,MYO1E
GO:MF	proteoglycan binding	GO:0043394	0.00101338	2.99423	36	206	6	18679	CTSS,APOE,CTSB,PTN,GPNMB,CFH
GO:MF	phospholipid binding	GO:0005543	0.00117819	2.92878	452	206	18	18679	APOE,ABCG1,ANXA3,PSAP,ANXA4,SNX5,F3,PPT1,DAPP1,PTAFR,TREM2,BIN2,NCF1,TPP1,AXL,FGD2,ARHGAP9,MYO1E
GO:MF	molecular transducer activity	GO:0060089	0.00607356	2.21656	1549	206	36	18679	SDC4,CX3CR1,IL6R,CSF1R,PAQR7,NFAM1,GRIN2C,GPRC5B,NTSR2,GPR37L1,S1PR1,PLXNB3,GPR34,P2RY12,EVI2A,MERTK,P2RY6,F3,PTAFR,TREM2,FCER1G,PTPN6,TLR2,SYK,CD4,AXL,C3AR1,TLR7,CD33,IFNGR1,FCGR2B,FCGR2A,CD302,GPR17,LILRB3,IGSF1
GO:MF	signaling receptor activity	GO:0038023	0.00607356	2.21656	1549	206	36	18679	SDC4,CX3CR1,IL6R,CSF1R,PAQR7,NFAM1,GRIN2C,GPRC5B,NTSR2,GPR37L1,S1PR1,PLXNB3,GPR34,P2RY12,EVI2A,MERTK,P2RY6,F3,PTAFR,TREM2,FCER1G,PTPN6,TLR2,SYK,CD4,AXL,C3AR1,TLR7,CD33,IFNGR1,FCGR2B,FCGR2A,CD302,GPR17,LILRB3,IGSF1
GO:MF	immune receptor activity	GO:0140375	0.00694642	2.15824	133	206	9	18679	CX3CR1,IL6R,F3,FCER1G,CD4,C3AR1,IFNGR1,FCGR2B,GPR17
GO:MF	G protein-coupled purinergic nucleotide receptor activity	GO:0045028	0.00730741	2.13624	15	206	4	18679	GPR34,P2RY12,P2RY6,PTAFR
GO:MF	sulfatide binding	GO:0120146	0.010574	1.97576	6	206	3	18679	PPT1,TREM2,TPP1
GO:MF	integrin binding	GO:0005178	0.0145791	1.83627	146	206	9	18679	CD81,CD9,PTN,ADAM15,ITGAM,GFAP,GPNMB,SYK,IGF1
GO:MF	amyloid-beta binding	GO:0001540	0.0150045	1.82378	83	206	7	18679	APOE,CLU,ITGAM,C1QA,TREM2,TLR2,FCGR2B
GO:MF	transmembrane signaling receptor activity	GO:0004888	0.0249222	1.60341	1331	206	31	18679	CX3CR1,IL6R,CSF1R,NFAM1,GRIN2C,GPRC5B,NTSR2,GPR37L1,S1PR1,PLXNB3,GPR34,P2RY12,EVI2A,MERTK,P2RY6,F3,PTAFR,TREM2,FCER1G,PTPN6,TLR2,SYK,CD4,AXL,C3AR1,TLR7,IFNGR1,FCGR2B,FCGR2A,GPR17,LILRB3
GO:MF	purinergic nucleotide receptor activity	GO:0001614	0.0368591	1.43346	22	206	4	18679	GPR34,P2RY12,P2RY6,PTAFR
GO:MF	nucleotide receptor activity	GO:0016502	0.0368591	1.43346	22	206	4	18679	GPR34,P2RY12,P2RY6,PTAFR
GO:MF	protein domain specific binding	GO:0019904	0.0457446	1.33966	706	206	20	18679	GJA1,INPP5D,BLNK,OSTF1,DAZAP2,SIRPA,PLXNB3,LAMP1,EZR,EPB41L2,ADAM15,ARHGAP27,ABI3,CARD9,AFAP1L2,PTPN6,NCF1,BCL2A1,SYK,WIPF1
HP	Decreased serum complement factor I	HP:0005356	0.00257309	2.58955	7	71	4	4511	C1QB,C1QA,C1QC,CFH
HP	Increased cerebral lipofuscin	HP:0011813	0.00904434	2.04362	9	71	4	4511	PSAP,PPT1,CTSD,TPP1
HP	Systemic lupus erythematosus	HP:0002725	0.0108828	1.96326	32	71	6	4511	PNP,C1QB,C1QA,C1QC,FCGR2B,FCGR2A
HPA	cerebellum; granular cells - cytoplasm/membrane[≥Medium]	HPA:0090972	4.64298e-10	9.3332	231	159	22	10877	AQP4,GJA1,INPP5D,BLNK,APOE,LIPA,APBB1IP,BCAS1,S100B,PSAP,P2RY12,ATP1A2,PSAT1,PPT1,AIF1,FCER1G,GFAP,SYK,TPP1,TLR7,CNDP1,PON2
HPA	cerebellum; granular cells - cytoplasm/membrane[High]	HPA:0090973	1.3602e-09	8.8664	132	159	17	10877	AQP4,INPP5D,BLNK,LIPA,APBB1IP,BCAS1,S100B,P2RY12,PSAT1,PPT1,AIF1,FCER1G,GFAP,SYK,TPP1,CNDP1,PON2
HPA	cerebellum; processes in molecular layer[≥Low]	HPA:0091031	2.93538e-09	8.53234	204	159	20	10877	AQP4,GJA1,INPP5D,BLNK,APOE,APBB1IP,TTYH1,GPR37L1,P2RY12,EZR,MYO6,ITGAM,PSAT1,ABI3,AIF1,TYROBP,GFAP,TLR7,GPR17,PON2
HPA	cerebellum; processes in molecular layer[≥Medium]	HPA:0091032	8.35294e-09	8.07816	192	159	19	10877	AQP4,GJA1,INPP5D,BLNK,APOE,APBB1IP,TTYH1,GPR37L1,P2RY12,EZR,MYO6,ITGAM,ABI3,AIF1,TYROBP,GFAP,TLR7,GPR17,PON2
HPA	cerebellum; granular cells - cytoplasm/membrane[≥Low]	HPA:0090971	1.01887e-08	7.99188	297	159	23	10877	AQP4,GJA1,INPP5D,BLNK,APOE,LIPA,APBB1IP,BCAS1,S100B,PSAP,P2RY12,ATP1A2,PSAT1,PPT1,AIF1,FCER1G,GFAP,SYK,TPP1,SASH3,TLR7,CNDP1,PON2
HPA	cerebellum; processes in molecular layer[High]	HPA:0091033	9.77403e-08	7.00993	108	159	14	10877	AQP4,GJA1,INPP5D,BLNK,APBB1IP,TTYH1,P2RY12,EZR,ITGAM,AIF1,TYROBP,GFAP,GPR17,PON2
HPA	cerebellum; molecular layer cells - cytoplasm/membrane[≥Low]	HPA:0091001	1.78892e-07	6.74741	343	159	23	10877	INPP5D,BLNK,APOE,APBB1IP,PLXNB3,BCAS1,S100B,PSAP,P2RY12,MAOB,ATP1A2,ITGAM,PSAT1,BLVRB,PPT1,AIF1,FCER1G,TYROBP,SYK,TPP1,SASH3,CNDP1,PON2
HPA	cerebellum; molecular layer cells - cytoplasm/membrane[High]	HPA:0091003	2.32326e-07	6.6339	182	159	17	10877	INPP5D,BLNK,APOE,APBB1IP,BCAS1,S100B,PSAP,P2RY12,MAOB,ITGAM,PPT1,AIF1,FCER1G,TYROBP,SYK,CNDP1,PON2
HPA	cerebellum; processes in granular layer[High]	HPA:0091023	2.56071e-07	6.59164	116	159	14	10877	AQP4,GJA1,BLNK,CD9,APBB1IP,S100B,P2RY12,EZR,MAOB,ITGAM,AIF1,GFAP,SLC14A1,GPR17
HPA	cerebellum; molecular layer cells - cytoplasm/membrane[≥Medium]	HPA:0091002	8.14263e-07	6.08924	309	159	21	10877	INPP5D,BLNK,APOE,APBB1IP,PLXNB3,BCAS1,S100B,PSAP,P2RY12,MAOB,ITGAM,PSAT1,BLVRB,PPT1,AIF1,FCER1G,TYROBP,SYK,TPP1,CNDP1,PON2
HPA	cerebellum; processes in granular layer[≥Low]	HPA:0091021	1.5496e-06	5.80978	206	159	17	10877	AQP4,GJA1,BLNK,CD9,APBB1IP,S100B,P2RY12,EZR,MAOB,ITGAM,PSAT1,AIF1,GFAP,SLC14A1,SASH3,GPR17,PON2
HPA	cerebellum; processes in granular layer[≥Medium]	HPA:0091022	8.67934e-06	5.06151	177	159	15	10877	AQP4,GJA1,BLNK,CD9,APBB1IP,S100B,P2RY12,EZR,MAOB,ITGAM,PSAT1,AIF1,GFAP,SLC14A1,GPR17
HPA	cerebellum; processes in white matter[≥Medium]	HPA:0091042	6.76096e-05	4.16999	179	159	14	10877	AQP4,INPP5D,S1PR1,MAOB,MYO6,ATP1A2,ITGAM,PSAT1,ABI3,AIF1,GFAP,SLC14A1,SASH3,GPR17
HPA	cerebellum; processes in white matter[≥Low]	HPA:0091041	6.82309e-05	4.16602	207	159	15	10877	AQP4,GJA1,INPP5D,S1PR1,MAOB,MYO6,ATP1A2,ITGAM,PSAT1,ABI3,AIF1,GFAP,SLC14A1,SASH3,GPR17
HPA	spleen; cells in red pulp[≥Medium]	HPA:0530712	0.000719309	3.14308	3086	159	72	10877	CTSS,INPP5D,NCKAP1L,BLNK,CTSA,LGMN,SAT1,CTSB,IRF5,CD9,ENTPD2,LIPA,ANXA3,PAQR7,B2M,OSTF1,SUCLG2,PNP,APBB1IP,MFSD1,S1PR1,LAMP1,GRAMD2B,PSAP,EZR,EPB41L2,TACC1,CD38,TMEM255B,ITGAM,ARHGAP27,RHOG,BLVRB,CARD9,GCSH,P2RY6,PPT1,DAPP1,AIF1,SPI1,TREM2,FCER1G,CTSD,TYROBP,RNASET2,BIN2,UNC93B1,PTPN6,ARHGAP45,MYO1F,NCF1,VAV1,ARHGAP30,CD4,TPP1,CD53,TLR7,ARHGAP25,FGD2,CD33,EPSTI1,PIK3CG,SSC5D,FCGR2A,CCDC88B,WIPF1,…
HPA	cerebellum; Bergmann glia - cytoplasm/membrane[High]	HPA:0090903	0.00111251	2.9537	48	159	7	10877	S1PR1,S100B,PSAP,PSAT1,PPT1,TPP1,PON2
HPA	cerebellum; Bergmann glia - cytoplasm/membrane[≥Medium]	HPA:0090902	0.00113798	2.94387	89	159	9	10877	APOE,S1PR1,S100B,PSAP,PSAT1,BLVRB,PPT1,TPP1,PON2
HPA	cerebellum; synaptic glomeruli - capsule[≥Low]	HPA:0091051	0.00149837	2.82438	92	159	9	10877	AQP4,APOE,CD9,TTYH1,S1PR1,S100B,SLC44A1,MAOB,ATP1A2
HPA	cerebellum; Bergmann glia - cytoplasm/membrane[≥Low]	HPA:0090901	0.0047588	2.3225	106	159	9	10877	APOE,S1PR1,S100B,PSAP,PSAT1,BLVRB,PPT1,TPP1,PON2
HPA	cerebellum; white matter cells - cytoplasm/membrane[High]	HPA:0091073	0.014489	1.83896	122	159	9	10877	INPP5D,BCAS1,MAOB,PSAT1,AIF1,FCER1G,TPP1,CNDP1,PON2
HPA	cerebellum; white matter cells - cytoplasm/membrane[≥Low]	HPA:0091071	0.0189175	1.72314	292	159	14	10877	AQP4,INPP5D,APOE,BCAS1,MAOB,PSAT1,BLVRB,AIF1,FCER1G,TPP1,SASH3,CNDP1,SERINC5,PON2
HPA	cerebellum; processes in white matter[High]	HPA:0091043	0.0223463	1.65079	101	159	8	10877	AQP4,INPP5D,MYO6,ITGAM,PSAT1,AIF1,GFAP,GPR17
HPA	cerebellum; white matter cells - cytoplasm/membrane[≥Medium]	HPA:0091072	0.0224562	1.64866	225	159	12	10877	INPP5D,APOE,BCAS1,MAOB,PSAT1,BLVRB,AIF1,FCER1G,TPP1,SASH3,CNDP1,PON2
HPA	spleen; cells in red pulp[≥Low]	HPA:0530711	0.0259778	1.5854	5249	159	100	10877	CTSS,CD81,GJA1,SDC4,INPP5D,NCKAP1L,BLNK,LGI4,TMEM176A,CTSA,LGMN,SAT1,CTSB,IRF5,CD9,ENTPD2,LIPA,ABCG1,ANXA3,GNA15,S100A13,PAQR7,B2M,OSTF1,SUCLG2,CNDP2,PNP,APBB1IP,MFSD1,SIRPA,S1PR1,LAMP1,GRAMD2B,PSAP,P2RY12,EZR,SLC44A1,MAOB,EPB41L2,TACC1,PREX2,CD38,TMEM255B,ITGAM,ARHGAP27,RHOG,FOS,IRF2,BLVRB,ABI3,CARD9,GCSH,P2RY6,PPT1,DAPP1,LAPTM5,AIF1,C1QA,SPI1,TREM2,FCER1G,CTSD,TYROBP,RNASET2,BIN2,CYTH4,UNC93B1,…
HPA	tonsil; non-germinal center cells[High]	HPA:0600443	0.0406688	1.39074	1294	159	35	10877	CTSS,INPP5D,BLNK,IRF5,B2M,OSTF1,SUCLG2,APBB1IP,MFSD1,LAMP1,PSAP,EZR,CD38,RHOG,ABI3,PBXIP1,PPT1,SPI1,FCER1G,RNASET2,BIN2,PTPN6,ARHGAP45,NCF1,VAV1,ARHGAP30,SYK,CD37,ARHGAP25,FGD2,EPSTI1,CCDC88B,WIPF1,S100A4,TRAF3IP3
KEGG	Osteoclast differentiation	KEGG:04380	4.02966e-06	5.39473	125	122	13	8000	BLNK,CSF1R,SIRPA,FOS,SPI1,TREM2,TYROBP,NCF1,SYK,IFNGR1,FCGR2B,FCGR2A,LILRB3
KEGG	Lysosome	KEGG:04142	5.36133e-06	5.27073	128	122	13	8000	CTSS,HEXB,CTSA,LGMN,CTSB,LIPA,LAMP1,PSAP,PPT1,LAPTM5,CTSD,SLC11A1,TPP1
KEGG	B cell receptor signaling pathway	KEGG:04662	2.44313e-05	4.61205	79	122	10	8000	CD81,INPP5D,BLNK,FOS,DAPP1,PTPN6,VAV1,SYK,FCGR2B,LILRB3
KEGG	Staphylococcus aureus infection	KEGG:05150	0.00054931	3.26018	87	122	9	8000	ITGAM,C1QB,PTAFR,C1QA,C1QC,CFH,C3AR1,FCGR2B,FCGR2A
KEGG	Pathogenic Escherichia coli infection	KEGG:05130	0.00359507	2.44429	196	122	12	8000	NCKAP1L,EZR,MYO6,FOS,MYH14,CYTH4,PTPN6,MYO1F,NLRP3,FCGR2A,WIPF1,MYO1E
KEGG	Complement and coagulation cascades	KEGG:04610	0.0036779	2.4344	85	122	8	8000	CLU,ITGAM,F3,C1QB,C1QA,C1QC,CFH,C3AR1
KEGG	Tuberculosis	KEGG:05152	0.00601634	2.22067	175	122	11	8000	CTSS,LAMP1,ITGAM,CARD9,FCER1G,CTSD,TLR2,SYK,IFNGR1,FCGR2B,FCGR2A
KEGG	Hematopoietic cell lineage	KEGG:04640	0.00818224	2.08713	95	122	8	8000	IL6R,CSF1R,CD9,CD38,ITGAM,CD4,CD37,CD33
KEGG	Leishmaniasis	KEGG:05140	0.00917893	2.03721	72	122	7	8000	ITGAM,FOS,PTPN6,TLR2,NCF1,IFNGR1,FCGR2A
KEGG	Phagosome	KEGG:04145	0.0342692	1.4651	147	122	9	8000	CTSS,LAMP1,ITGAM,TLR2,NCF1,RAB7B,FCGR2B,FCGR2A,THBS2
REAC	Innate Immune System	REAC:R-HSA-168249	4.75331e-15	14.323	1090	149	54	10622	CTSS,CD81,HEXB,CREG1,NCKAP1L,CTSA,LGMN,CTSB,NFAM1,B2M,OSTF1,PNP,SIRPA,LAMP1,CLU,S100B,PSAP,CHI3L1,AMPD3,ITGAM,RHOG,FOS,CARD9,PTAFR,C1QA,TREM2,FCER1G,CTSD,TYROBP,RNASET2,BIN2,UNC93B1,PTPN6,ARHGAP45,TLR2,NCF1,VAV1,SLC11A1,C1QC,SYK,CD4,PLD4,CD53,CFH,C3AR1,TLR7,NLRP3,CD33,ARHGAP9,FCGR2A,WIPF1,SLC2A5,LILRB3,LY86
REAC	Neutrophil degranulation	REAC:R-HSA-6798695	6.19237e-13	12.2081	476	149	34	10622	CTSS,HEXB,CREG1,NCKAP1L,CTSA,CTSB,NFAM1,B2M,OSTF1,PNP,SIRPA,LAMP1,PSAP,CHI3L1,AMPD3,ITGAM,RHOG,PTAFR,FCER1G,CTSD,TYROBP,RNASET2,BIN2,PTPN6,ARHGAP45,TLR2,SLC11A1,CD53,C3AR1,CD33,ARHGAP9,FCGR2A,SLC2A5,LILRB3
REAC	Immune System	REAC:R-HSA-168256	2.09278e-09	8.67928	2038	149	65	10622	CTSS,CD81,HEXB,CREG1,INPP5D,IL6R,NCKAP1L,BLNK,CTSA,CSF1R,LGMN,CTSB,IRF5,NFAM1,B2M,OSTF1,PNP,SIRPA,S1PR1,LAMP1,CLU,S100B,PSAP,CHI3L1,AMPD3,ITGAM,RHOG,MYLIP,FOS,IRF2,CARD9,DAPP1,PTAFR,C1QA,TREM2,FCER1G,CTSD,TYROBP,RNASET2,BIN2,UNC93B1,PTPN6,ARHGAP45,TLR2,NCF1,VAV1,SLC11A1,C1QC,SYK,CD4,PLD4,CD53,CFH,C3AR1,TLR7,NLRP3,CD33,IFNGR1,FCGR2B,ARHGAP9,FCGR2A,WIPF1,SLC2A5,LILRB3,LY86
REAC	Trafficking and processing of endosomal TLR	REAC:R-HSA-1679131	0.000224441	3.6489	13	149	5	10622	CTSS,LGMN,CTSB,UNC93B1,TLR7
REAC	GPVI-mediated activation cascade	REAC:R-HSA-114604	0.00300459	2.52221	35	149	6	10622	RHOG,FCER1G,PTPN6,VAV1,SYK,PIK3CG
REAC	Platelet activation, signaling and aggregation	REAC:R-HSA-76002	0.0057397	2.24111	258	149	14	10622	CD9,GNA15,APBB1IP,ITIH3,CLU,PSAP,P2RY12,RHOG,FCER1G,PTPN6,VAV1,SYK,IGF1,PIK3CG
REAC	Toll-like Receptor Cascades	REAC:R-HSA-168898	0.0200715	1.69742	152	149	10	10622	CTSS,LGMN,CTSB,S100B,ITGAM,FOS,UNC93B1,TLR2,TLR7,LY86
REAC	Hemostasis	REAC:R-HSA-109582	0.0224184	1.6494	673	149	23	10622	SDC4,INPP5D,CD9,GNA15,APBB1IP,ITIH3,SIRPA,CLU,PSAP,P2RY12,ITGAM,RHOG,MERTK,IRF2,F3,FCER1G,PTPN6,VAV1,SYK,IGF1,PIK3CG,CD84,SLC7A8
TF	Factor: c-Ets-1; motif: RCAGGAAGTGNNTNS; match class: 1	TF:M00339_1	0.00247166	2.60701	1477	212	37	19917	BLNK,PAQR7,OSTF1,SUCLG2,APBB1IP,CLU,CHI3L1,EPB41L2,PIGQ,RHOG,PTGS1,ABI3,PBXIP1,DAPP1,LAPTM5,TYROBP,BIN2,UNC93B1,PTPN6,ARHGAP45,TLR2,MYO1F,NCF1,SLC11A1,C1QC,PLD4,CD53,CD37,TLR7,ARHGAP25,KLHL6,PIK3CG,CD84,CCDC88B,S100A4,FAM187A,CIB1
TF	Factor: NMYC; motif: CAYCTG	TF:M01808	0.00254568	2.5942	13069	212	171	19917	MLC1,AQP4,GLUL,CTSS,CD81,HEXB,CREG1,VSIR,IL6R,NCKAP1L,BLNK,LGI4,TMEM176A,TMEM176B,CTSA,CSF1R,LGMN,CTSB,IRF5,CD9,ENTPD2,LIPA,ABCG1,ANXA3,GNA15,S100A13,PAQR7,NFAM1,B2M,SUCLG2,FXYD1,CNDP2,PNP,PTN,MFSD1,ITIH3,IGSF11,S100A3,GRIN2C,TTYH1,GPRC5B,NTSR2,GPR37L1,BCAS1,AGPAT3,CLU,S100B,PSAP,GPR34,P2RY12,PPP1R3C,EVI2A,CHI3L1,BRINP2,EZR,SLC44A1,AMPD3,TRIL,MAOB,EPB41L2,ATP1A2,TACC1,NACC2,LRRK2,CD38,TNS3,TMEM25…
TF	Factor: SPI1; motif: NNAAWGNGGAASTNNNN	TF:M01203	0.0090794	2.04194	2656	212	53	19917	CTSS,HEXB,CX3CR1,INPP5D,NCKAP1L,BLNK,LGMN,IRF5,OSTF1,PNP,APBB1IP,TTYH1,PLEKHD1,LAMP1,GPR34,PPP1R3C,EZR,ADAM15,ABI3,CARD9,SNX5,SLC9A9,PBXIP1,DAPP1,LAPTM5,C1QB,AIF1,C1QA,TYROBP,BIN2,PTPN6,OPLAH,MYO1F,NCF1,VAV1,C1QC,BCL2A1,PLD4,CD53,IGF1,CD37,TNFAIP8L2,FGD2,KLHL6,FCGR2B,CCDC88B,WIPF1,CSRP1,FAM187A,ERMP1,LILRB3,CIB1,SLC7A8
TF	Factor: Spi-B; motif: NAWGRGGAAGTR	TF:M11374	0.0106904	1.97101	2527	212	51	19917	CTSS,CX3CR1,INPP5D,NCKAP1L,CTSB,IRF5,PAQR7,OSTF1,PNP,TTYH1,PLEKHD1,GPR34,EZR,ABI3,CARD9,SNX5,SLC9A9,TTYH2,DAPP1,LAPTM5,C1QB,AIF1,C1QA,TYROBP,BIN2,PTPN6,MYO1F,GPNMB,NCF1,VAV1,C1QC,BCL2A1,PLD4,CD53,CD37,TNFAIP8L2,TLR7,ARHGAP25,FGD2,CD33,KLHL6,FCGR2B,CCDC88B,WIPF1,CSRP1,FAM187A,GPR17,LILRB3,PON2,CIB1,SLC7A8
TF	Factor: THAP1; motif: YTGCCCNNA; match class: 1	TF:M07407_1	0.0148824	1.82733	4223	212	73	19917	GLUL,SDC4,CX3CR1,VSIR,LGI4,TMEM176A,CSF1R,IRF5,CD9,GNA15,S100A13,FXYD1,PLCD3,ITIH3,S100A3,DAZAP2,TTYH1,NTSR2,SIRPA,GPR37L1,PLEKHD1,S1PR1,BCAS1,AGPAT3,CLU,S100B,PSAP,COL11A2,TRIL,EPB41L2,ATP1A2,TACC1,CD38,LIMS2,PIGQ,ARHGAP27,MYLIP,ANXA4,TFEB,ABI3,CARD9,TTYH2,P2RY6,AFAP1L2,C1QB,PTAFR,C1QA,TREM2,FCER1G,TYROBP,BIN2,ARHGAP45,GFAP,SLC11A1,C1QC,CD4,TPP1,AXL,SLC14A1,IGF1,TNFAIP8L2,RAB7B,TLR7,FGD2,CD33,EH…
TF	Factor: HELIOS; motif: RNARRRGGAASTGARAN	TF:M09745	0.0151388	1.81991	3600	212	65	19917	GLUL,CTSS,CX3CR1,NCKAP1L,LGI4,CSF1R,LGMN,CTSB,CD9,ABCG1,B2M,SUCLG2,CMTM7,DAZAP2,LAMP1,S100B,PSAP,P2RY12,PPP1R3C,CD38,ADAM15,PIGQ,RHOG,MAN1C1,MYLIP,ANXA4,IRF2,CARD9,TTYH2,PBXIP1,F3,DAPP1,AIF1,TYROBP,RNASET2,UNC93B1,PTPN6,MYO1F,VAV1,ARHGAP30,C1QC,CD53,C3AR1,RAB7B,TLR7,NLRP3,FGD2,EPSTI1,KLHL6,PIK3CG,FCGR2B,ARHGAP9,FCGR2A,WIPF1,CD302,SLC2A5,TRIM55,FAM187A,GPR17,LY86,KCNJ16,ETFA,PON2,CIB1,SLC7A8
TF	Factor: Spic; motif: NGNGGAASTN; match class: 1	TF:M02077_1	0.0153638	1.8135	2275	212	47	19917	HEXB,GJA1,CX3CR1,INPP5D,NCKAP1L,CTSB,IRF5,ABCG1,PAQR7,OSTF1,PNP,APBB1IP,CMTM7,S100A3,TTYH1,GRAMD2B,EZR,TRIL,NACC2,ARHGAP27,PTGS1,TFEB,ABI3,DAPP1,LAPTM5,C1QB,AIF1,C1QA,SPI1,UNC93B1,PTPN6,MYO1F,GPNMB,VAV1,PLD4,CD53,CD37,TNFAIP8L2,CD33,KLHL6,FCGR2B,CCDC88B,WIPF1,S100A4,SERINC5,CIB1,FRMD7
TF	Factor: DREF; motif: CTYYCWCTTCCY; match class: 1	TF:M09725_1	0.0160485	1.79457	2070	212	44	19917	GLUL,HEXB,CX3CR1,INPP5D,NCKAP1L,LGI4,CSF1R,LGMN,ABCG1,S100A13,B2M,PTN,SIRPA,GPR37L1,PLEKHD1,LAMP1,BRINP2,GPM6B,CD38,TMEM255B,ARHGAP27,RHOG,ANXA4,CARD9,PBXIP1,PPT1,DAPP1,LAPTM5,AIF1,PTAFR,FCER1G,TYROBP,RNASET2,PTPN6,VAV1,SLC11A1,KLHL6,PIK3CG,FCGR2B,TRIM55,TRAF3IP3,GPR17,LILRB3,LY86
TF	Factor: Elf-1; motif: RNWMBAGGAART	TF:M00746	0.0167063	1.77712	3381	212	62	19917	GLUL,CTSS,HEXB,INPP5D,IL6R,NCKAP1L,TMEM176B,CSF1R,LIPA,ABCG1,ANXA3,OSTF1,APBB1IP,CMTM7,PLXNB3,LAMP1,EVI2A,AMPD3,MAOB,TACC1,ARHGAP27,PSAT1,MERTK,ABI3,SNX5,SLC9A9,PPT1,DAPP1,C1QB,PTAFR,FCER1G,TYROBP,NCF1,VAV1,BCL2A1,TPP1,PLD4,CD53,CFH,CD37,C3AR1,ARHGAP25,FGD2,CD33,EPSTI1,KLHL6,PIK3CG,CD84,FCGR2A,CCDC88B,WIPF1,TRIM55,TMEM273,FAM187A,GPR17,THBS2,LILRB3,IGSF1,PON2,CIB1,SLC7A8,FRMD7
TF	Factor: PU.1; motif: NRAAAGAGGAAGTGARA	TF:M09659	0.0269308	1.56975	2538	212	50	19917	CTSS,CX3CR1,NCKAP1L,IRF5,OSTF1,PNP,APBB1IP,IGSF11,S100A3,TTYH1,PLEKHD1,BCAS1,LAMP1,PPP1R3C,TACC1,ADAM15,PSAT1,TTYH2,DAPP1,AIF1,FCER1G,BIN2,UNC93B1,PTPN6,MYO1F,VAV1,ARHGAP30,C1QC,BCL2A1,PLD4,AXL,CD53,C3AR1,NLRP3,FGD2,CD33,KLHL6,FCGR2B,CD84,ARHGAP9,CCDC88B,S100A4,SLC2A5,TRIM55,FAM187A,GPR17,LILRB3,PON2,CIB1,FRMD7
TF	Factor: elf5; motif: NNNANSAGGAAGTNN	TF:M09903	0.033315	1.47736	1265	212	31	19917	CTSS,INPP5D,NCKAP1L,BLNK,GNA15,OSTF1,PNP,IGSF11,TACC1,SNX5,SLC9A9,DAPP1,TYROBP,BIN2,PTPN6,ARHGAP45,NCF1,VAV1,SLC11A1,C1QC,BCL2A1,PLD4,CD53,IGF1,WDFY4,FGD2,KLHL6,CCDC88B,FAM187A,PON2,CIB1
TF	Factor: Spi-B; motif: RAAWGRGGAAGTN	TF:M11376	0.0359771	1.44397	735	212	22	19917	CTSS,INPP5D,NCKAP1L,OSTF1,PNP,TTYH1,SNX5,DAPP1,AIF1,C1QA,TYROBP,PTPN6,NCF1,VAV1,BCL2A1,PLD4,CD53,CD37,FGD2,FCGR2B,FAM187A,PON2
TF	Factor: PU.1; motif: NRAAAGAGGAAGTGRNN	TF:M10073	0.0381883	1.41807	2426	212	48	19917	GLUL,CTSS,CX3CR1,NCKAP1L,CSF1R,IRF5,PAQR7,OSTF1,PNP,IGSF11,TTYH1,LAMP1,TACC1,ARHGAP27,PSAT1,ABI3,SNX5,TTYH2,DAPP1,LAPTM5,AIF1,FCER1G,TYROBP,BIN2,PTPN6,MYO1F,NCF1,VAV1,ARHGAP30,C1QC,BCL2A1,PLD4,CD53,IGF1,CD37,C3AR1,FGD2,CD33,KLHL6,PIK3CG,FCGR2B,CD84,CCDC88B,FAM187A,GPR17,LILRB3,PON2,CIB1
WP	Microglia Pathogen Phagocytosis Pathway	WP:WP3937	2.47632e-12	11.6062	40	120	13	7562	NCKAP1L,ITGAM,C1QB,C1QA,TREM2,FCER1G,TYROBP,PTPN6,NCF1,VAV1,C1QC,SYK,PIK3CG
WP	TYROBP Causal Network	WP:WP3945	7.68304e-05	4.11447	63	120	9	7562	NCKAP1L,APBB1IP,ITGAM,TYROBP,BIN2,C1QC,CD4,CD37,CD84
WP	Complement and Coagulation Cascades	WP:WP558	0.00517367	2.2862	59	120	7	7562	CLU,F3,C1QB,C1QA,C1QC,CFH,C3AR1
WP	Hematopoietic Stem Cell Differentiation	WP:WP2849	0.00717092	2.14443	62	120	7	7562	NCKAP1L,IRF5,MXI1,FOS,SPI1,VAV1,TRAF3IP3
WP	B Cell Receptor Signaling Pathway	WP:WP23	0.0214886	1.66779	98	120	8	7562	CD81,INPP5D,BLNK,DAPP1,PTPN6,VAV1,SYK,PIK3CG
WP	ApoE and miR-146 in inflammation and atherosclerosis	WP:WP3926	0.0431265	1.36526	9	120	3	7562	APOE,SPI1,TLR2
